# Supplementary material for: Synchronized age-related gene expression changes across multiple tissues in human and the link to complex diseases
Source: Sci Rep. 2015 Oct 19;5:15145. doi: 10.1038/srep15145 (PMC4609956; doi:10.1038/srep15145)
Supplement: Supplementary Data S1 [file srep15145-s2.xls]

## Sheet: Sheet1
Supplementary Data S1 - Aging coefficients, p-values, and FDR for 41,298 genes in nine human tissues
*"NA" indicates that the gene's expression data are not tested for the corresponding tissue
*"NULL" indicates that the Entrez Id does not exist
				Adipose			Artery			Heart			Lung			Muscle			Nerve			Skin			Thyriod			Blood
Gene ID	Gene Symbol	Entrez ID	Age Coef	p-value	FDR	Age Coef	p-value	FDR	Age Coef	p-value	FDR	Age Coef	p-value	FDR	Age Coef	p-value	FDR	Age Coef	p-value	FDR	Age Coef	p-value	FDR	Age Coef	p-value	FDR	Age Coef	p-value	FDR
ENSG00000227232.3	WASH7P	653635	0.017678	0.0295912	0.169389	0.00991389	0.122731	0.323707	0.0147821	0.0391571	0.198254	-0.00208551	0.708002	0.885943	0.0129812	0.0239323	0.173374	0.00804462	0.230395	0.70825	0.0155795	0.0481331	0.559368	-0.00115057	0.855533	0.988343	2.91999e-05	0.994358	0.997236
ENSG00000238009.2	RP11-34P13.7	NULL	-0.00571077	0.488316	0.744082	0.00507831	0.438974	0.665733	0.0056018	0.455766	0.713444	0.00625225	0.34661	0.658616	0.001314	0.819366	0.931626	0.00986885	0.238073	0.71459	-0.00802427	0.243209	0.768671	-0.00832734	0.311045	0.902416	-0.00969602	0.07708	0.204661
ENSG00000239945.1	RP11-34P13.8	NULL	-0.0109099	0.192125	0.470248	0.00365538	0.5825	0.771229	0.00947065	0.224287	0.503236	0.00737576	0.28238	0.598538	0.000548747	0.925876	0.972833	0.0125027	0.144381	0.619833	-0.0142122	0.0412391	0.540202	-0.0124392	0.135155	0.81901	-0.0051825	0.377839	0.580807
ENSG00000237683.3	RP11-34P13.11	NULL	0.00651811	0.352889	0.639563	0.0205226	0.00220286	0.024303	0.0185107	0.0117808	0.105819	-0.00931507	0.180476	0.482541	0.0114021	0.0661433	0.293906	0.00350564	0.571647	0.895566	-0.00814623	0.268221	0.785018	-0.00210206	0.772757	0.982539	-0.0118075	0.0261	0.0956556
ENSG00000239906.1	RP11-34P13.14	NULL	0.00171216	0.824418	0.927631	0.0148804	0.0349169	0.148521	0.0126944	0.102212	0.333809	-0.0016618	0.80599	0.928397	0.00385979	0.507892	0.768012	0.00859511	0.261956	0.732876	-0.0125836	0.0584719	0.582783	0.00184511	0.811822	0.985138	0.000878359	0.835521	0.911017
ENSG00000241860.1	RP11-34P13.12	NULL	0.0102968	0.207841	0.488518	0.0226062	0.000778521	0.0121533	NA	NA	NA	0.00137506	0.838808	0.941226	0.00857395	0.156356	0.447508	0.00232871	0.766909	0.950746	-0.0134584	0.052686	0.569559	-0.00137882	0.843635	0.98717	-0.00691806	0.113064	0.265161
ENSG00000239368.1	RP11-34P13.13	NULL	0.0104374	0.143429	0.400978	0.0137063	0.0378963	0.156059	0.00254298	0.733099	0.882142	-0.00808352	0.257462	0.573718	0.0153176	0.0152358	0.139589	0.00323451	0.644768	0.918412	-0.00507331	0.487096	0.881533	0.000283188	0.971426	0.997688	-0.00314393	0.5188	0.702581
ENSG00000228463.3	AP006222.2	NULL	-0.0110324	0.119135	0.362418	-0.0015729	0.821884	0.914763	-0.000265788	0.970694	0.988622	-0.00310738	0.620211	0.841487	0.00216299	0.711913	0.883028	-0.00540439	0.43228	0.835604	0.00273584	0.716455	0.948092	0.000671634	0.933816	0.994586	-0.0137757	0.0152335	0.0659986
ENSG00000237094.3	RP4-669L17.10	NULL	0.0205603	0.00100821	0.0299247	0.018723	0.00342432	0.0326915	0.0101747	0.184367	0.454179	-0.00325612	0.636011	0.849372	0.0182559	0.00432184	0.0707306	0.0121296	0.029995	0.359491	-0.00255328	0.649162	0.928828	0.00281493	0.599957	0.964541	-0.00657985	0.159148	0.333496
ENSG00000224813.1	RP4-669L17.4	NULL	-0.0011394	0.88871	0.956499	-0.00145408	0.833215	0.921562	-0.00201034	0.785406	0.907479	-0.00161085	0.812119	0.930885	-0.00278266	0.630908	0.840559	-0.0092836	0.29178	0.755399	0.00117943	0.881497	0.979992	-0.00504761	0.498863	0.94635	-0.0181466	0.00077927	0.00929782
ENSG00000236601.1	RP4-669L17.2	NULL	-0.00105445	0.89447	0.959065	-0.00387251	0.570039	0.761492	-0.0035232	0.615419	0.818385	-0.0120907	0.0544765	0.263986	-0.00282049	0.618843	0.834157	-0.020768	0.0181477	0.295645	0.00380183	0.620278	0.921902	-0.00252735	0.727098	0.975987	-0.00333812	0.476165	0.668113
ENSG00000231709.1	RP5-857K21.1	NULL	0.0103729	0.193225	0.471479	-0.00138352	0.836912	0.923542	0.00182342	0.79465	0.911638	0.0100392	0.114934	0.383993	0.00517912	0.355747	0.656342	-0.00805948	0.333222	0.784532	0.0103197	0.172226	0.723374	0.0202492	0.00764203	0.492749	-0.000325738	0.950614	0.973808
ENSG00000239664.1	RP5-857K21.3	NULL	0.00426893	0.285053	0.573582	0.00531041	0.128359	0.332211	NA	NA	NA	0.00225551	0.533439	0.791354	NA	NA	NA	-0.00462917	0.398024	0.818596	NA	NA	NA	0.00256822	0.500419	0.947465	NA	NA	NA
ENSG00000230021.1	RP5-857K21.4	NULL	0.00346703	0.665334	0.848563	0.00210544	0.757868	0.877437	0.0176016	0.0173155	0.129164	0.00326673	0.622282	0.842559	0.0110707	0.0657734	0.292966	-0.00860069	0.319655	0.773954	-0.0124052	0.113343	0.670942	-0.0110326	0.144387	0.826532	-0.0157473	0.00589422	0.0347231
ENSG00000225972.1	MTND1P23	100887749	-0.00357732	0.659955	0.846028	0.010969	0.0976332	0.282866	0.00413959	0.575523	0.79441	-0.000938488	0.879194	0.957747	-0.0120826	0.0438748	0.237571	-0.0140461	0.037098	0.390732	-0.0108107	0.119081	0.676919	-0.00302514	0.68089	0.971799	0.00257846	0.66418	0.805322
ENSG00000243329.1	AC114498.7	NULL	-0.000112217	0.975503	0.990398	NA	NA	NA	-0.00272301	0.611311	0.815615	0.00220378	0.381458	0.685602	-0.00545941	0.140247	0.42445	NA	NA	NA	-0.00388055	0.271123	0.787351	0.00228799	0.388344	0.926303	-0.00227268	0.311937	0.515248
ENSG00000240155.1	AC114498.2	NULL	0.00282044	0.445449	0.713836	0.000272357	0.903861	0.957158	0.0170862	0.0171242	0.128547	0.00449896	0.138523	0.422682	-0.00261385	0.616487	0.832593	-0.000874316	0.804006	0.959518	NA	NA	NA	0.000887731	0.796236	0.984917	0.00237084	0.328561	0.531454
ENSG00000225630.1	MTND2P28	100652939	0.000273478	0.974405	0.990152	0.00767387	0.243861	0.480685	0.0103873	0.203538	0.477312	0.00415573	0.537202	0.793737	-0.00875553	0.171433	0.468644	-0.01259	0.139222	0.61321	-0.0124302	0.0987543	0.650441	-0.00250535	0.766004	0.981749	0.00270885	0.655419	0.798945
ENSG00000240414.1	AC114498.4	NULL	-0.00386358	0.387811	0.667238	-0.00452186	0.264397	0.502925	-0.00731712	0.237568	0.518235	-0.00564931	0.168409	0.466504	-0.00355071	0.441666	0.721198	-0.000963239	0.799621	0.958618	-0.0027722	0.552247	0.905184	-0.00472975	0.258023	0.88526	-0.00195912	0.316814	0.51971
ENSG00000229344.1	RP5-857K21.7	NULL	0.000333938	0.966419	0.98715	0.000284909	0.965338	0.98529	0.00664299	0.421766	0.68773	-0.00180475	0.787916	0.920957	-0.00700931	0.280056	0.585897	-0.0194551	0.0186744	0.299468	-0.0125923	0.0747936	0.616982	-0.00309379	0.707776	0.974005	-0.00358879	0.548289	0.724484
ENSG00000242368.1	AC114498.6	NULL	0.00335036	0.406461	0.683814	-0.00372667	0.109735	0.303024	-0.00068512	0.906318	0.962421	-0.00200576	0.466267	0.750537	-0.00442512	0.344851	0.646697	-0.0020081	0.610878	0.908269	NA	NA	NA	NA	NA	NA	0.00336475	0.0835101	0.216522
ENSG00000224956.4	RP11-206L10.1	NULL	0.0196013	0.00165253	0.038223	0.0216816	0.0007038	0.0113501	0.0178153	0.0132748	0.112628	-0.00578534	0.367544	0.674705	0.0059312	0.314752	0.620105	-0.000953491	0.880207	0.975673	0.0116057	0.103966	0.659168	0.00189124	0.728677	0.976523	-0.0130018	0.0160483	0.0682717
ENSG00000235373.1	RP11-206L10.3	NULL	0.00713174	0.367041	0.651154	0.0142237	0.0366744	0.153095	NA	NA	NA	-0.000977111	0.879303	0.957805	0.0120525	0.0549527	0.266239	0.00528041	0.439908	0.840465	-0.00800913	0.20349	0.743432	0.00626789	0.36201	0.917687	-0.00804029	0.0706726	0.193036
ENSG00000240618.1	RP11-206L10.5	NULL	0.00908089	0.216558	0.498146	0.00260421	0.660278	0.820144	0.00998493	0.16143	0.423683	0.0105711	0.0806986	0.322238	0.0059826	0.243583	0.549518	0.025285	0.00133872	0.0870236	-0.00132446	0.84801	0.972312	0.00441391	0.552176	0.957283	0.00272973	0.581587	0.748835
ENSG00000229905.1	RP11-206L10.4	NULL	5.15621e-05	0.991699	0.996641	-0.0052535	0.188603	0.415092	NA	NA	NA	0.00662394	0.161789	0.456657	NA	NA	NA	0.000813561	0.900346	0.980738	-0.00267089	0.657885	0.931382	0.00293627	0.631587	0.966679	-0.00736085	0.124435	0.283204
ENSG00000228327.2	RP11-206L10.2	NULL	0.00941007	0.235504	0.519985	0.0110827	0.0928543	0.274273	0.0119027	0.0978833	0.32569	0.00294907	0.64266	0.852949	0.0159111	0.0142858	0.135485	0.0110153	0.0892032	0.527778	-0.00278839	0.631576	0.924987	0.00658553	0.349529	0.916989	-0.00242216	0.531216	0.711943
ENSG00000237491.2	RP11-206L10.6	NULL	-0.00654092	0.413971	0.688928	0.0115237	0.102951	0.292027	-0.00519017	0.510631	0.752986	-0.00426067	0.512954	0.779152	-0.000106874	0.986046	0.99502	0.00670545	0.437593	0.839158	-0.00535001	0.50408	0.887896	-0.00632686	0.429685	0.933659	-0.00841142	0.0785798	0.207309
ENSG00000242937.1	RP11-206L10.7	NULL	-0.00641245	0.404632	0.682138	0.00471395	0.497198	0.710984	-0.0104272	0.195705	0.4689	-0.0114857	0.0905252	0.339506	0.0124416	0.0368954	0.217585	-0.0102039	0.190897	0.675107	-0.0105062	0.146977	0.700888	-0.00994246	0.218162	0.867092	-0.00818066	0.0570374	0.165257
ENSG00000197049.2	AL669831.1	NULL	0.0136504	0.0817977	0.295128	0.000707996	0.914463	0.962377	-0.00120109	0.872789	0.947395	-0.022527	0.00030655	0.0251494	0.0158122	0.00467966	0.0735167	-0.00766154	0.183394	0.66775	-0.00141152	0.845893	0.971663	-0.00314892	0.635706	0.966679	-0.010842	0.0273337	0.0987944
ENSG00000230092.2	RP11-206L10.8	NULL	-0.00380087	0.621682	0.826078	0.0146956	0.030491	0.136087	-0.0098642	0.202753	0.476712	-0.0165055	0.00886357	0.106711	0.00567647	0.36171	0.661662	0.00881531	0.227609	0.706011	-0.0117709	0.107436	0.662443	0.00535302	0.47533	0.941645	-0.00994903	0.0512084	0.153783
ENSG00000241768.1	RP11-206L10.9	NULL	0.00859189	0.278795	0.567545	0.0107976	0.122606	0.323584	0.00165086	0.835825	0.930189	-0.013608	0.0349169	0.210589	0.0179623	0.00287077	0.0574649	-0.0101685	0.173463	0.659453	0.00889928	0.242513	0.767716	-0.00693253	0.370844	0.920591	-0.00587104	0.233328	0.42851
ENSG00000177757.1	FAM87B	400728	-0.00564939	0.488642	0.744082	-0.0110474	0.110418	0.304031	0.00746895	0.359012	0.635816	-0.00867177	0.224568	0.537391	0.00934891	0.142699	0.42848	-0.0189592	0.0230582	0.323122	0.0110869	0.110006	0.66677	-0.00546403	0.430353	0.933659	-0.0020718	0.667288	0.80775
ENSG00000225880.4	LINC00115	79854	0.00264485	0.743807	0.889273	0.00476516	0.491254	0.707279	0.0213444	0.00278988	0.0529016	0.0033747	0.597544	0.829011	0.0124423	0.0466233	0.245606	-0.0153314	0.0188225	0.299468	0.00067058	0.930275	0.991088	-0.0089097	0.119149	0.804857	0.01033	0.0520067	0.155257
ENSG00000228794.2	RP11-206L10.11	NULL	-0.0129616	0.11073	0.34972	-0.00856918	0.210226	0.44197	0.00238732	0.739156	0.885161	0.0153413	0.0237546	0.17398	0.0114161	0.0511727	0.257332	-0.0122805	0.110213	0.5681	-0.00615536	0.368882	0.835556	0.00152451	0.84425	0.987248	0.0181987	0.00140322	0.0136078
ENSG00000230368.2	FAM41C	284593	-0.0133096	0.073159	0.278448	0.00746087	0.264304	0.502925	0.015114	0.0562796	0.24045	-0.00598193	0.34719	0.658865	0.00943571	0.138918	0.422537	0.00298718	0.714262	0.936692	-0.0107183	0.137933	0.695832	0.00414669	0.57113	0.960663	-0.00699268	0.157487	0.331195
ENSG00000223764.1	RP11-54O7.3	NULL	0.00544082	0.423591	0.6972	0.0336353	2.86505e-07	6.00343e-05	0.00587868	0.384198	0.657051	0.000265596	0.967619	0.990455	0.00734425	0.18704	0.486357	-0.0141005	0.0662197	0.476471	0.00636727	0.385488	0.844015	-0.00385434	0.576706	0.961063	NA	NA	NA
ENSG00000188976.6	NOC2L	26155	-0.00992615	0.117495	0.360195	0.0154714	0.0250212	0.119952	0.00329311	0.345581	0.625351	-0.012674	0.0332214	0.205925	0.00480947	0.123005	0.397977	0.00928258	0.0425329	0.409236	-0.00267572	0.684144	0.938975	0.00420131	0.527833	0.952133	0.0148564	0.000193739	0.00416747
ENSG00000187961.7	KLHL17	339451	0.015839	0.0168449	0.124593	0.0210929	0.0028269	0.0287908	0.0229257	0.000771982	0.0313499	0.0039259	0.340233	0.652677	0.00640377	0.242091	0.547632	0.00398884	0.354072	0.79556	0.00381682	0.537563	0.899435	-0.00526121	0.351823	0.917046	0.0217657	3.74525e-06	0.000679446
ENSG00000187583.5	PLEKHN1	84069	-0.00370697	0.588623	0.806168	0.0194722	0.00519778	0.0432331	0.00621134	0.401122	0.671388	-0.0155606	0.0117815	0.122229	-0.00231599	0.707622	0.880571	0.00681893	0.349587	0.793197	0.00252573	0.723614	0.948961	0.00012293	0.985588	0.999203	0.00758944	0.108959	0.258554
ENSG00000187642.5	C1orf170	NULL	0.00266783	0.726377	0.880473	0.0103272	0.126423	0.329287	0.00186359	0.76939	0.899992	0.00615678	0.328579	0.641248	-0.00215218	0.707726	0.880628	0.00146997	0.861293	0.97071	7.94672e-05	0.991708	0.999344	0.00364146	0.647169	0.96715	0.000317736	0.955505	0.976413
ENSG00000188290.6	HES4	57801	0.00538635	0.430707	0.70245	-0.00050946	0.937707	0.973004	0.00355991	0.651532	0.839305	0.00480926	0.41165	0.709067	-0.000489425	0.932715	0.975322	-0.0116712	0.107749	0.564237	-0.00193007	0.744794	0.953159	-0.00707958	0.212249	0.863428	0.0180863	0.0022106	0.0183496
ENSG00000231702.1	RP11-54O7.10	NULL	0.000965512	0.875448	0.950127	-0.00467359	0.470961	0.691709	0.00188535	0.798442	0.913185	0.00634805	0.233751	0.54765	0.00921974	0.0570393	0.271747	-0.00279964	0.700731	0.933452	-0.00838758	0.232208	0.763002	-0.00514672	0.462131	0.940097	NA	NA	NA
ENSG00000224969.1	RP11-54O7.11	NULL	0.00689324	0.33902	0.62657	0.00644779	0.348385	0.586703	0.00693995	0.350356	0.629168	-0.0120893	0.0539072	0.262219	0.00177408	0.723265	0.888642	-0.00156312	0.84339	0.967733	-0.00048907	0.951645	0.994191	0.00805845	0.283297	0.892208	0.00256772	0.445559	0.642071
ENSG00000187608.5	ISG15	9636	0.00341392	0.613119	0.82065	0.0165719	0.0148421	0.0853326	-0.00460551	0.545453	0.776757	-0.00332567	0.59133	0.82549	-0.00762854	0.155977	0.447006	-0.000986916	0.890674	0.978193	0.000336916	0.948467	0.993721	-0.010935	0.11864	0.804644	0.00545949	0.283301	0.484779
ENSG00000188157.8	AGRN	375790	0.0103173	0.0939055	0.31945	0.0239351	0.000416613	0.00793125	0.0103793	0.172144	0.438582	-0.0122082	0.0450984	0.239689	0.000489314	0.930542	0.974611	0.00142031	0.828935	0.965262	-0.00510228	0.310876	0.809829	0.0040627	0.488286	0.944725	0.00618972	0.262208	0.462582
ENSG00000242590.1	RP11-54O7.14	NULL	0.00206784	0.715201	0.874927	0.0219965	0.00122713	0.0164388	0.0147166	0.0578475	0.243815	-0.00843036	0.1667	0.463967	0.000685593	0.901595	0.964826	-0.00600379	0.392069	0.815751	-0.00576952	0.232918	0.764096	0.00354699	0.516266	0.951292	0.00281593	0.622724	0.777568
ENSG00000217801.4	RP11-465B22.3	NULL	0.019727	0.0182379	0.130486	0.00684732	0.281391	0.520518	0.00729953	0.366601	0.642084	-0.010957	0.105389	0.367551	-0.0113543	0.0390812	0.224206	-0.0218246	0.00268395	0.123432	0.0150461	0.0465086	0.55439	-0.00830141	0.12955	0.816311	0.00281326	0.598588	0.760642
ENSG00000131591.12	C1orf159	54991	0.00482294	0.43905	0.709266	0.0334217	9.4675e-07	0.000125473	0.00757541	0.342204	0.621921	-0.00366517	0.538165	0.79415	0.0116518	0.0225837	0.168935	0.00262539	0.680896	0.927995	0.00155464	0.813603	0.965129	0.00231512	0.66191	0.96823	0.0134137	0.00196947	0.0170585
ENSG00000207607.1	MIR200A	406983	-0.00158574	0.623427	0.827078	NA	NA	NA	NA	NA	NA	0.00396982	0.420379	0.71634	0.000657495	0.732292	0.892287	NA	NA	NA	-0.00561905	0.409245	0.854036	0.00268342	0.645355	0.966679	NA	NA	NA
ENSG00000205231.1	TTLL10-AS1	100506376	-0.0131302	0.0634341	0.257797	NA	NA	NA	NA	NA	NA	0.0062121	0.348924	0.660021	-0.00392906	0.497995	0.761277	NA	NA	NA	-0.00759616	0.295505	0.802109	0.00248807	0.749565	0.979475	NA	NA	NA
ENSG00000162571.9	TTLL10	254173	-0.011727	0.106701	0.342403	0.00811136	0.158895	0.374733	0.00309623	0.68867	0.8592	0.00811304	0.221767	0.533889	-0.00915084	0.139129	0.422741	-0.00232081	0.774879	0.952917	-0.0108871	0.111151	0.669051	0.00417976	0.576986	0.961063	NA	NA	NA
ENSG00000186891.9	TNFRSF18	8784	0.0101198	0.171465	0.441625	0.0244844	0.00014247	0.00382867	0.00976832	0.22944	0.50924	0.00932788	0.137025	0.420529	0.000458019	0.939227	0.978211	0.0143956	0.0420818	0.408239	0.0063475	0.252472	0.774404	0.00298968	0.651221	0.967667	0.0182428	0.001368	0.0133801
ENSG00000186827.6	TNFRSF4	7293	-0.0122289	0.132747	0.384471	0.023519	0.000363239	0.00723028	0.00937408	0.229603	0.509368	0.0124719	0.0484352	0.248714	-0.00866813	0.175115	0.473292	0.00531068	0.49757	0.867075	-0.000494321	0.936854	0.992218	-0.00984272	0.16806	0.841698	0.0191401	0.000408554	0.00628698
ENSG00000078808.11	SDF4	51150	-0.00814942	0.079392	0.290033	0.0206701	0.00142535	0.0182883	0.0127504	0.0123558	0.108383	0.00302125	0.563941	0.809102	-0.00523063	0.103225	0.366386	0.0102168	0.0182554	0.296576	-0.00182415	0.685183	0.939124	-0.000592872	0.907073	0.991189	0.00352893	0.204253	0.393167
ENSG00000176022.3	B3GALT6	126792	-0.014074	0.0411183	0.203312	0.0124368	0.0771277	0.245196	0.00137258	0.791433	0.910204	-0.0129422	0.0530639	0.260159	0.000838423	0.860291	0.949898	-0.0026395	0.689561	0.929986	-0.00130881	0.8301	0.968512	-0.00478932	0.356438	0.917046	-0.00822106	0.0195936	0.0788008
ENSG00000184163.3	FAM132A	388581	-0.00347053	0.551849	0.785943	0.0236108	0.000455455	0.00840248	0.00831566	0.306081	0.589021	-0.00187824	0.743532	0.902396	0.00324667	0.570508	0.80554	-0.00324533	0.538014	0.882232	-0.00101688	0.881494	0.979992	-0.0108169	0.0754503	0.751614	0.000808201	0.868212	0.92939
ENSG00000260179.1	RP5-902P8.12	NULL	0.00299574	0.660704	0.8466	0.0169647	0.0128305	0.0773819	0.0185832	0.0224127	0.147484	0.00320172	0.537619	0.793832	0.00146681	0.807447	0.927073	-0.00691437	0.251914	0.723659	-0.00496723	0.453751	0.869609	-0.00244565	0.704931	0.973975	-0.00933166	0.0711831	0.193994
ENSG00000160087.16	UBE2J2	118424	-0.0122833	0.0791198	0.289735	0.0150318	0.0216045	0.108925	0.0172443	0.00430621	0.0648153	-0.0179501	0.00210489	0.0538948	-0.00557226	0.145363	0.431926	0.00336677	0.519221	0.876222	0.00288101	0.612489	0.919913	-0.00105704	0.845952	0.987423	-0.0106572	0.0100944	0.0499907
ENSG00000230415.1	RP5-902P8.10	NULL	0.00454298	0.53026	0.772489	0.021021	0.00204794	0.0231369	-0.00219678	0.733437	0.882142	0.00412787	0.37753	0.682236	0.0117958	0.034608	0.210827	0.00180447	0.754754	0.947215	-0.0143791	0.0201472	0.447212	-0.00990356	0.13572	0.820278	0.00253234	0.632078	0.782674
ENSG00000162572.14	SCNN1D	6339	0.0166655	0.0126594	0.106775	0.0251811	4.16235e-05	0.00167858	0.00944518	0.119978	0.363419	0.00127292	0.756919	0.90788	0.0163634	0.000773618	0.027082	0.00227887	0.612327	0.908906	-0.0108484	0.0256272	0.482652	-0.00522189	0.259243	0.885371	0.0112971	0.0182532	0.0749924
ENSG00000131584.13	ACAP3	116983	0.0116763	0.0489819	0.223754	0.0216299	0.00215449	0.0239052	0.0167973	0.0100536	0.0984088	0.0042821	0.369388	0.67588	0.0125371	0.0132292	0.129987	0.0109666	0.00398162	0.150737	0.00108499	0.855139	0.974389	0.00253139	0.681288	0.971799	0.0145847	2.37834e-05	0.00146469
ENSG00000169972.7	PUSL1	126789	-0.000886796	0.889867	0.957078	0.0124641	0.0806104	0.251929	0.00845384	0.142865	0.398851	-0.0169322	0.0083054	0.103773	0.00894512	0.0988651	0.358046	0.00735842	0.265518	0.735984	0.00182016	0.780267	0.95927	0.00783022	0.295826	0.897305	0.00276291	0.471761	0.664379
ENSG00000127054.12	CPSF3L	54973	0.00380463	0.585992	0.805087	0.0229363	0.000252346	0.00565142	0.0213973	0.000254624	0.020505	0.00763791	0.143046	0.429644	0.0187891	9.55831e-06	0.002475	0.00154432	0.713606	0.936642	-0.000303138	0.954631	0.994393	-0.0031151	0.410741	0.930766	0.0114958	6.32176e-05	0.0022965
ENSG00000240731.1	RP5-890O3.9	NULL	0.0106198	0.158195	0.422618	0.0176709	0.00996486	0.06579	0.0165095	0.0129547	0.111214	0.00790511	0.23341	0.547408	0.0153343	0.00678251	0.0892457	-0.00454788	0.43967	0.840249	-0.00790759	0.259668	0.777967	-0.0090362	0.139074	0.823722	0.00532027	0.199383	0.386926
ENSG00000224051.2	GLTPD1	NULL	-0.00112008	0.836472	0.934135	0.00905995	0.162729	0.379669	0.00888138	0.0984408	0.32672	-0.00812088	0.132627	0.414181	-0.00495949	0.303165	0.608975	0.00510234	0.371825	0.806924	0.00397497	0.358866	0.833184	0.0136014	0.0369051	0.672551	-0.0131427	0.000629836	0.00816138
ENSG00000169962.4	TAS1R3	83756	-0.00349521	0.657491	0.84465	0.0113354	0.0962303	0.280271	0.0124883	0.0852149	0.301065	0.00388715	0.55039	0.801732	-0.00249387	0.687758	0.871017	0.0131176	0.102856	0.555866	-0.014852	0.0443601	0.548078	0.00625765	0.439095	0.93453	0.00309042	0.524793	0.707058
ENSG00000107404.12	DVL1	1855	0.00177674	0.78087	0.908171	0.00690913	0.285107	0.524733	0.0147075	0.00414953	0.0637251	-4.24627e-05	0.994354	0.997977	0.00668444	0.192897	0.494159	0.00814195	0.143148	0.618155	0.000940301	0.857979	0.975146	0.00435828	0.404623	0.930206	0.0102938	0.00680803	0.0381748
ENSG00000162576.10	MXRA8	54587	0.0172873	0.00760486	0.0818122	0.0218067	0.000963613	0.0140167	0.00815778	0.241657	0.522319	0.0065931	0.21533	0.525507	0.00838125	0.112885	0.382197	0.00547654	0.384173	0.812191	0.00905184	0.0394128	0.535592	-0.00909051	0.0762392	0.751966	0.00159257	0.773815	0.875969
ENSG00000175756.8	AURKAIP1	54998	-0.0215299	0.00126027	0.0335057	0.00526568	0.444767	0.670764	0.00366717	0.498941	0.74422	-0.0150743	0.00811388	0.102901	-0.00650804	0.11439	0.384442	0.00188185	0.627997	0.913813	0.00186215	0.637356	0.925781	-0.000932667	0.823264	0.98623	-0.00889463	0.0251258	0.093082
ENSG00000223663.1	RP5-890O3.3	NULL	-0.0110676	0.104573	0.338493	-0.00400267	0.493903	0.709284	-0.0010254	0.881188	0.951594	-0.0100436	0.105907	0.368503	0.000853364	0.868681	0.953184	0.00990045	0.18171	0.666449	-0.0105065	0.146316	0.700466	0.000407028	0.957579	0.996584	-0.00246961	0.552269	0.72735
ENSG00000221978.6	CCNL2	81669	0.00930147	0.217507	0.499181	0.0354855	5.92434e-09	8.35116e-06	0.0201776	0.00746299	0.0851768	0.00375073	0.484268	0.761813	0.0197443	0.00168995	0.0423982	-0.00252971	0.65036	0.920451	-0.00495283	0.391958	0.846373	-0.0043795	0.301668	0.900235	0.0104436	0.00039071	0.00612749
ENSG00000224870.3	RP4-758J18.2	NULL	0.00902905	0.173298	0.444458	0.00477768	0.473443	0.693452	0.00344096	0.616621	0.818852	-0.0159917	0.00776968	0.100546	-0.000621918	0.90693	0.966863	0.00423588	0.550693	0.887631	-0.00158496	0.825347	0.967429	0.00763412	0.225178	0.87116	-0.00551054	0.188001	0.371988
ENSG00000242485.1	MRPL20	55052	-0.0219457	0.00370094	0.0573523	-0.00170277	0.809388	0.907359	0.000633577	0.894721	0.957222	-0.0149317	0.0190789	0.156708	0.00641655	0.127231	0.404745	-0.0100856	0.0588888	0.458375	-0.00129914	0.827727	0.967648	-0.000743732	0.890418	0.99018	-0.00350403	0.12492	0.283971
ENSG00000235098.4	ANKRD65	441869	-0.00175075	0.787089	0.910829	0.0114836	0.0505984	0.188805	0.00517692	0.479103	0.730286	-0.0140463	0.0141146	0.134736	-0.00466139	0.394727	0.689268	0.0201883	0.00723164	0.200258	-0.00429233	0.518792	0.893458	-0.0137983	0.0369187	0.672551	-0.00562039	0.321967	0.52474
ENSG00000225905.1	RP4-758J18.7	NULL	0.00271526	0.707073	0.870494	0.00874797	0.0964377	0.280573	-0.00628504	0.39934	0.66997	-0.00439661	0.452404	0.739757	0.00547009	0.284982	0.59096	0.00961666	0.134464	0.607094	-0.00378856	0.623818	0.923063	-0.00287031	0.685125	0.972083	NA	NA	NA
ENSG00000230270.1	RP4-758J18.8	NULL	-0.0025086	0.659722	0.845863	NA	NA	NA	0.00698079	0.256601	0.539263	-0.00877016	0.0878385	0.334479	NA	NA	NA	-0.0103066	0.144974	0.620396	-0.00811588	0.144665	0.70019	0.00199858	0.738813	0.977935	NA	NA	NA
ENSG00000205116.3	TMEM88B	643965	-0.00873952	0.172315	0.44306	0.00827464	0.0486039	0.183888	-0.00700502	0.243787	0.525358	-0.0041984	0.418496	0.714789	0.000447605	0.910114	0.967818	0.0125725	0.111774	0.571501	0.00198542	0.78959	0.961325	NA	NA	NA	0.00233838	0.368764	0.572587
ENSG00000236239.1	RP4-758J18.9	NULL	-0.00581521	0.470185	0.733301	0.00103552	0.88001	0.944713	-0.00373358	0.64253	0.833636	-0.0146681	0.0318165	0.20129	-0.00131826	0.815493	0.930394	-0.0151649	0.076261	0.501159	-0.000110485	0.987483	0.998872	-0.00622019	0.432067	0.933659	-0.00700532	0.134734	0.298426
ENSG00000225285.1	RP4-758J18.10	NULL	-0.00318774	0.659953	0.846028	-0.0117949	0.0998251	0.286699	0.00470883	0.560042	0.784905	-0.0146701	0.0259994	0.180778	-0.00744943	0.204135	0.50697	0.00161329	0.836821	0.966386	0.00189842	0.786864	0.960528	-0.0116402	0.114229	0.8006	-0.00503407	0.252128	0.450613
ENSG00000179403.10	VWA1	64856	-0.0140149	0.0249119	0.15415	0.000631099	0.925027	0.967454	0.00601633	0.340218	0.619982	-0.0228714	0.000182619	0.0200919	0.000693361	0.898314	0.96364	0.0155187	0.0210003	0.313132	-0.00786363	0.089414	0.636815	-0.0167654	0.0128601	0.546856	-0.000492518	0.931797	0.964132
ENSG00000215915.5	ATAD3C	219293	-0.000662661	0.925126	0.970438	0.0105661	0.12692	0.330112	0.0125321	0.062176	0.253344	-0.0226409	0.000672012	0.0339918	0.0076621	0.197071	0.49937	0.00650817	0.334641	0.785448	-0.00247234	0.617883	0.920814	0.00237306	0.710926	0.974384	0.0153732	0.00158116	0.0147466
ENSG00000160072.12	ATAD3B	83858	-0.00779287	0.24169	0.527634	0.0249407	0.00038331	0.00749037	0.0160519	0.0342427	0.185211	-0.00991217	0.103392	0.364246	0.0173426	0.0014018	0.0384414	0.00222662	0.650162	0.920261	0.00344346	0.576151	0.911108	0.00141807	0.809846	0.985099	0.0149628	0.00173291	0.0156737
ENSG00000197785.8	ATAD3A	55210	-0.0218162	0.00252884	0.0474169	0.0118268	0.0991008	0.285284	0.00865372	0.01904	0.135554	-0.0175508	0.000928988	0.0385619	-0.00129613	0.732482	0.892292	-0.00278002	0.526213	0.878429	-0.00767023	0.182898	0.728661	0.00176752	0.776001	0.983044	0.0160233	0.000461092	0.00674722
ENSG00000205090.4	TMEM240	339453	0.0122625	0.0898935	0.311474	0.0163621	0.0184209	0.0981899	0.0136666	0.0223487	0.14732	0.0105336	0.0771895	0.314319	0.0102445	0.0648499	0.290661	0.0112278	0.0368547	0.390205	0.00347122	0.600808	0.91747	-0.00489101	0.432834	0.933659	-0.00323693	0.547632	0.723963
ENSG00000160075.9	SSU72	29101	-0.0151962	0.0537928	0.235553	0.0159824	0.0186243	0.0988155	0.00892682	0.0627362	0.254299	-0.0198516	0.00193011	0.0523297	-0.000280709	0.954373	0.984389	-0.000227201	0.966475	0.993569	-0.000591276	0.92129	0.989759	-0.00339442	0.54252	0.95631	-0.0126393	0.00110231	0.011697
ENSG00000215791.2	AL645728.2	NULL	-0.0132735	0.0745347	0.280878	0.016239	0.0207972	0.106079	0.00832471	0.288419	0.572971	-0.015379	0.0148798	0.138876	0.013335	0.0214759	0.165491	-0.0134657	0.031535	0.366873	-0.00140159	0.849626	0.97298	0.0031598	0.657314	0.968081	0.00269138	0.453638	0.649385
ENSG00000215014.3	AL645728.1	NULL	-0.00781251	0.299159	0.587445	-0.00221725	0.747505	0.87136	-0.00680199	0.413203	0.680711	-0.00223773	0.729671	0.895579	-0.00139106	0.818433	0.931348	-0.00584305	0.434261	0.837126	-0.00350398	0.668472	0.935382	0.00115797	0.875973	0.989758	0.00281962	0.592971	0.756602
ENSG00000228594.1	C1orf233	643988	0.00608703	0.292582	0.581107	0.00789934	0.175223	0.397752	-0.00546717	0.474507	0.72646	-0.0213697	0.00086726	0.0371107	-0.0055284	0.387092	0.683147	-0.014387	0.0528074	0.443588	-0.00514263	0.438151	0.864656	0.00512286	0.390153	0.927287	0.00258846	0.441064	0.638189
ENSG00000197530.8	MIB2	142678	0.0165478	0.00901685	0.0892643	0.0265817	6.96887e-05	0.00242557	0.0129736	0.0283894	0.167488	0.0121717	0.0109606	0.117929	-0.003622	0.491106	0.75593	0.0084682	0.0562586	0.453329	0.00604234	0.350797	0.830278	-0.00358174	0.408969	0.930766	0.0143474	0.000701302	0.00874885
ENSG00000189409.7	MMP23B	8510	0.022881	0.00512574	0.0672263	0.018342	0.0030224	0.0300708	0.00867329	0.272075	0.556716	-0.00196188	0.756345	0.90774	0.00312351	0.562179	0.80016	0.00869179	0.293028	0.755624	0.0135502	0.025906	0.484584	0.0113008	0.0750912	0.751404	0.0226205	4.75521e-05	0.00198061
ENSG00000248333.2	CDK11B	984	-0.00151418	0.776506	0.906129	0.00802751	0.106229	0.297434	0.0104759	0.0490772	0.223637	0.00235721	0.688033	0.876151	-0.00235301	0.40326	0.695359	0.00342125	0.545443	0.885813	-0.00458205	0.443867	0.866502	-0.00723602	0.232665	0.873704	0.00797325	0.0222391	0.0857751
ENSG00000189339.7	SLC35E2B	728661	0.011883	0.112988	0.353097	0.0146487	0.0259157	0.122496	0.0206288	0.00395128	0.0623901	0.007288	0.223199	0.535853	0.0123365	0.0194929	0.157756	0.00105464	0.877044	0.975385	-0.00693239	0.220394	0.755972	1.58057e-05	0.998244	0.999964	-0.0059912	0.147781	0.317456
ENSG00000215914.3	MMP23A	8511	0.0161418	0.0378877	0.194494	0.00695156	0.306569	0.547194	-0.00133274	0.846902	0.935798	0.0064325	0.271497	0.587278	NA	NA	NA	NA	NA	NA	-0.00310441	0.634322	0.925495	0.00057537	0.937255	0.994817	0.0118849	0.0265491	0.0967363
ENSG00000008128.15	CDK11A	728642	0.00634781	0.375343	0.657098	0.0129117	0.0316878	0.139469	0.0186548	0.0152742	0.121607	0.00414162	0.530406	0.789624	1.66155e-05	0.996591	0.998731	-0.0030411	0.651394	0.920687	-0.000263555	0.968881	0.995808	-0.0100583	0.119468	0.804935	0.00424374	0.303853	0.507189
ENSG00000227775.1	RP1-283E3.3	NULL	0.0154602	0.0458215	0.215417	0.0115475	0.079857	0.250411	0.00522565	0.462722	0.718485	0.00108518	0.84713	0.944546	0.0128757	0.0195883	0.158061	0.000490597	0.949724	0.990717	-0.00471527	0.455561	0.870339	-0.00297137	0.699807	0.973767	-0.00169927	0.735865	0.852711
ENSG00000215790.2	SLC35E2	9906	0.00776798	0.304603	0.592733	0.00957148	0.154529	0.369283	0.00198743	0.786279	0.907508	0.00556937	0.295046	0.610848	0.00862677	0.0996295	0.359344	0.00235874	0.767343	0.950885	-0.0122595	0.0508827	0.565924	-0.00355657	0.655017	0.967702	-0.00132829	0.742578	0.85704
ENSG00000244250.1	RP1-283E3.8	NULL	0.0146474	0.0689125	0.269621	0.0100138	0.145891	0.358083	0.00179718	0.808343	0.917415	-0.0036565	0.538246	0.79415	0.00581695	0.355721	0.656342	-0.00284761	0.709917	0.935702	-0.00760154	0.23772	0.765508	-0.00384929	0.630607	0.966679	-0.00368258	0.461717	0.655971
ENSG00000226628.2	RP1-283E3.4	NULL	0.0121566	0.112938	0.353015	0.00928452	0.175628	0.398286	0.00133736	0.868502	0.945112	5.68304e-05	0.992474	0.997607	0.00464908	0.457355	0.732439	-0.00306349	0.72158	0.938896	-0.00250173	0.716123	0.948083	-0.000807109	0.920776	0.993344	-0.00458922	0.328553	0.531454
ENSG00000008130.10	NADK	65220	-0.02278	0.000481569	0.0222456	0.00656546	0.13308	0.339537	0.0221138	0.00501104	0.0697087	0.000941328	0.882668	0.959218	0.0126301	0.00372263	0.0653108	-0.00226322	0.703026	0.933814	-0.00552516	0.327519	0.820314	0.000492251	0.934429	0.994586	-0.00956038	0.0736835	0.198691
ENSG00000078369.9	GNB1	2782	-0.0028583	0.723927	0.879301	-0.0051319	0.475306	0.695127	0.000426801	0.917885	0.966998	0.00752144	0.194853	0.500493	0.0154537	0.0132402	0.130052	0.0172832	0.0125547	0.255177	-0.00839877	0.256425	0.77658	-0.00100722	0.87789	0.989758	-0.00802183	0.009415	0.0476877
ENSG00000231050.1	RP1-140A9.1	NULL	-0.00280881	0.725892	0.880269	0.00320709	0.616676	0.794267	-0.00176133	0.826852	0.926072	-0.00880664	0.176766	0.477501	0.00115424	0.830662	0.936773	-0.0155791	0.0527905	0.443588	-0.00624844	0.4369	0.863986	0.000533293	0.943064	0.995207	0.00495336	0.368012	0.57198
ENSG00000169885.5	CALML6	163688	0.0144678	0.0683995	0.268706	0.00970783	0.147338	0.359953	0.012104	0.107942	0.343244	0.0050188	0.357528	0.667302	5.85458e-06	0.999149	0.999625	-0.0134334	0.112444	0.572812	-0.00174221	0.798233	0.963355	-0.0120546	0.0777259	0.75524	0.00401018	0.467728	0.661298
ENSG00000178821.7	TMEM52	339456	-0.0280413	0.000643326	0.0247855	-0.00745348	0.280475	0.519754	0.017611	0.0264612	0.161401	-0.00510573	0.412047	0.709312	0.00819296	0.0737671	0.311386	-0.00369108	0.653335	0.921181	0.0037192	0.59356	0.915447	-0.00312066	0.6807	0.971799	0.00514091	0.337897	0.540947
ENSG00000142609.12	C1orf222	NULL	-0.00658766	0.404179	0.681815	NA	NA	NA	NA	NA	NA	0.00796356	0.228419	0.541804	NA	NA	NA	NA	NA	NA	0.0024539	0.741902	0.9524	NA	NA	NA	NA	NA	NA
ENSG00000233542.1	RP11-547D24.1	NULL	0.0139504	0.0537098	0.235296	0.00239738	0.659906	0.819965	0.00441885	0.572135	0.792753	NA	NA	NA	-0.0091467	0.0895801	0.340783	0.0101198	0.180195	0.666204	-0.0143669	0.0594109	0.583364	-0.0154888	0.0441244	0.692082	0.00179263	0.689503	0.823379
ENSG00000187730.6	GABRD	2563	-0.0142043	0.07535	0.282438	0.0163562	0.00934999	0.0633381	-0.000110443	0.989141	0.99577	0.016252	0.0101045	0.113529	-0.0105282	0.0839036	0.329378	0.022109	0.0085699	0.220431	-0.00993617	0.173932	0.724409	-0.0162631	0.040302	0.681286	-0.00507512	0.380402	0.583022
ENSG00000067606.11	PRKCZ	5590	0.00771033	0.336431	0.62395	0.0044172	0.512166	0.722518	0.00632275	0.324497	0.604945	-0.00965525	0.104175	0.365441	0.0179907	0.00525645	0.0783949	-0.00963972	0.25251	0.724198	0.00065619	0.905775	0.986734	-0.00238728	0.679655	0.971712	-0.0115889	0.0131687	0.0598966
ENSG00000182873.4	RP11-181G12.2	NULL	0.0223976	0.00395274	0.0592191	0.0154387	0.0203653	0.104825	0.00958345	0.173403	0.439781	0.00127031	0.81677	0.932694	0.0196022	0.0014399	0.0389825	0.00475947	0.573584	0.896026	0.00256238	0.711331	0.94722	-0.00766155	0.183808	0.852302	-0.00994106	0.031844	0.109968
ENSG00000162585.11	C1orf86	199990	-0.00117781	0.799197	0.915962	0.0277104	4.83608e-05	0.00186306	0.017986	0.0078545	0.0874619	-0.0108886	0.0188593	0.155727	0.00730305	0.0854418	0.332297	0.00490339	0.307343	0.765977	-0.000163534	0.961129	0.995466	0.0145552	0.0042284	0.433157	-0.00514817	0.185988	0.369241
ENSG00000243558.1	RP11-181G12.5	NULL	0.00599802	0.358403	0.644265	0.00682483	0.311881	0.552815	-0.010306	0.199155	0.472712	0.00718054	0.229193	0.542683	0.000348666	0.950421	0.982657	-0.00439007	0.521624	0.876606	0.00422424	0.520606	0.894545	0.00579885	0.380662	0.924544	0.000401477	0.938053	0.967215
ENSG00000234396.2	RP11-181G12.4	NULL	0.0123879	0.0689293	0.269621	0.015432	0.0192979	0.101143	0.00768699	0.16742	0.431822	-0.00287344	0.651962	0.857767	0.0116125	0.0102823	0.113225	-0.00772274	0.311661	0.76972	0.00383212	0.616038	0.920472	0.00747855	0.301811	0.900235	0.00316802	0.317764	0.520674
ENSG00000157933.9	SKI	6497	-0.00656783	0.396183	0.674836	-7.918e-05	0.989918	0.994995	0.0199498	0.00244871	0.0501576	-9.0811e-05	0.989487	0.996744	-0.000399956	0.944073	0.980417	0.00149468	0.816566	0.962461	-0.0109166	0.100432	0.652352	-0.012719	0.0489837	0.702012	-0.00983558	0.0219064	0.0849485
ENSG00000116151.8	MORN1	79906	0.0094231	0.180283	0.454307	0.0205167	0.00281268	0.0286938	0.00365648	0.541791	0.773671	-0.00305637	0.597133	0.828829	0.00281676	0.597669	0.821404	0.00231164	0.652195	0.920877	-0.00758841	0.211156	0.74853	-0.0048112	0.349708	0.917046	-0.00231185	0.626553	0.779759
ENSG00000238240.1	RP4-740C4.5	NULL	0.00649682	0.433767	0.705204	0.00316737	0.654697	0.817105	0.0019856	0.79744	0.912905	-0.0146009	0.0232569	0.172053	-0.0045526	0.438247	0.718854	-0.00927699	0.172525	0.658396	-0.0194974	0.00813718	0.336107	-0.00458891	0.497327	0.946207	-0.00721224	0.135019	0.298922
ENSG00000178642.5	AL513477.1	NULL	0.00290159	0.69027	0.86083	0.016179	0.0181944	0.0974518	0.0127576	0.0703263	0.270775	-0.00543847	0.35738	0.66721	0.00404929	0.474095	0.744154	-0.00302471	0.628	0.913813	-0.00565141	0.368576	0.835556	-0.00158119	0.78592	0.983908	-0.00641903	0.207321	0.39699
ENSG00000157916.12	RER1	11079	-0.00902835	0.253762	0.539796	0.0112284	0.104664	0.294942	0.00817374	0.0548983	0.237262	-0.0111593	0.0422644	0.231559	0.00879733	0.0154918	0.140693	-0.000404832	0.943675	0.989471	-0.00148822	0.838066	0.97042	-0.0070646	0.298843	0.897919	-0.0155686	0.000540202	0.00740332
ENSG00000157911.5	PEX10	5192	-0.0155824	0.0125769	0.106558	0.00745739	0.285918	0.52549	0.00220458	0.702372	0.866676	-0.0135476	0.0181554	0.152877	-0.00178666	0.658631	0.856167	-0.00242781	0.711539	0.93601	-0.00172803	0.698799	0.943789	-0.00489692	0.307892	0.901232	-0.00830853	0.012136	0.056654
ENSG00000229813.1	RP4-740C4.4	NULL	0.00137971	0.834982	0.933259	0.0126125	0.0143806	0.0836705	0.00312738	0.596012	0.806426	0.00586417	0.343003	0.655137	NA	NA	NA	-0.000594647	0.932911	0.986714	-0.000924718	0.898734	0.984255	0.00814036	0.231478	0.872458	0.0165166	0.000484259	0.0069346
ENSG00000149527.10	PLCH2	9651	0.00249905	0.73092	0.882434	0.0232484	0.000152669	0.00401915	0.00741443	0.339878	0.619764	0.0141038	0.0164058	0.145766	-0.00187418	0.770625	0.909263	0.0142793	0.049388	0.432251	0.00499064	0.477207	0.878459	0.0049334	0.460172	0.939753	0.0199344	6.29202e-05	0.00229212
ENSG00000229393.1	RP3-395M20.3	NULL	0.00379061	0.570398	0.797202	NA	NA	NA	-0.00594204	0.322386	0.603533	-0.00917472	0.140434	0.425536	0.00268271	0.512887	0.770277	NA	NA	NA	-0.00576026	0.415406	0.855789	0.00404282	0.581751	0.961393	0.00794704	0.131726	0.29376
ENSG00000157881.8	PANK4	55229	0.00165623	0.809556	0.920296	0.00329341	0.636757	0.806471	-0.00742742	0.239434	0.520152	0.0103594	0.0686523	0.296261	0.00420754	0.451364	0.729012	0.00909761	0.113571	0.574884	0.0157975	0.0311114	0.504746	0.00425554	0.532303	0.953405	0.0167203	3.34944e-06	0.000660324
ENSG00000197921.5	HES5	388585	0.0139329	0.0727877	0.277622	-0.000571192	0.936214	0.972069	0.00843203	0.28183	0.566062	-0.00118255	0.85829	0.948915	0.00398271	0.452318	0.729573	-0.00714943	0.406292	0.823074	0.0186652	0.00589818	0.303239	-0.00203366	0.783808	0.983706	0.00478429	0.278302	0.479832
ENSG00000238164.2	RP3-395M20.8	NULL	0.0186559	0.0188924	0.13278	0.0198314	0.00035254	0.00709012	0.0116279	0.123516	0.369009	0.00116502	0.814389	0.931768	0.00834896	0.190016	0.490745	0.00859376	0.184662	0.668936	-0.0064294	0.310788	0.809759	0.000933114	0.879509	0.989892	0.00470843	0.331823	0.534718
ENSG00000157873.11	TNFRSF14	8764	0.02649	0.000314063	0.0180411	0.0242717	5.6519e-06	0.000451744	0.0140889	0.071768	0.273507	0.00722231	0.109555	0.374864	0.00754564	0.187733	0.487189	0.00820352	0.170536	0.657456	0.00445975	0.325837	0.819278	0.000946799	0.849176	0.987712	0.00463766	0.187591	0.37142
ENSG00000225931.2	RP3-395M20.7	NULL	0.00587364	0.493875	0.74802	0.0179215	0.00430424	0.0380402	0.00775387	0.316866	0.598025	0.0069409	0.287254	0.603267	0.0112743	0.0553651	0.267419	0.00179749	0.82714	0.965072	-0.00601552	0.410114	0.854764	-0.0141895	0.0400597	0.681286	-0.00379356	0.458571	0.653454
ENSG00000228037.1	RP3-395M20.9	NULL	0.0128629	0.101157	0.332655	0.0149852	0.0112992	0.0714332	0.00854802	0.305167	0.588113	0.0167368	0.0116489	0.121647	-0.00405052	0.501346	0.763237	0.000572396	0.944525	0.989599	-0.00248828	0.731134	0.950273	-0.00273972	0.68159	0.971799	0.00960204	0.0668666	0.185508
ENSG00000157870.9	FAM213B	127281	-0.00647172	0.32639	0.61383	0.0135706	0.0435201	0.171449	-0.000789589	0.907867	0.96315	0.00453563	0.419213	0.715322	0.00124415	0.84253	0.94268	0.00999481	0.124018	0.590398	-0.0131842	0.0809233	0.623582	0.00284773	0.642247	0.966679	0.00206406	0.632395	0.782858
ENSG00000142606.10	MMEL1	79258	0.0049698	0.529145	0.771628	0.0109604	0.0550363	0.199647	0.00254359	0.751974	0.892037	0.0069237	0.291656	0.607612	-0.00261859	0.634721	0.842961	0.00359975	0.58151	0.899052	0.00710852	0.314463	0.811776	-0.00266545	0.696367	0.973195	-0.00180822	0.746659	0.859313
ENSG00000237058.1	RP13-436F16.1	NULL	0.00691989	0.365734	0.649797	0.00787108	0.201004	0.431328	-0.00057049	0.915322	0.966335	-0.00284332	0.654085	0.85926	-0.00144584	0.704009	0.879223	-0.0120187	0.0846942	0.518058	-0.0093254	0.161577	0.71478	0.00149868	0.830532	0.986923	-0.00820539	0.0765231	0.203716
ENSG00000215912.6	TTC34	100287898	0.0125718	0.0998842	0.330187	0.00923635	0.197076	0.426141	NA	NA	NA	2.03757e-05	0.997523	0.998815	NA	NA	NA	-0.00434485	0.548737	0.886558	-0.00299746	0.639609	0.926265	-0.00145009	0.810174	0.985099	0.00252579	0.627019	0.779898
ENSG00000169717.4	ACTRT2	140625	-0.00400381	0.481363	0.739725	NA	NA	NA	NA	NA	NA	NA	NA	NA	NA	NA	NA	NA	NA	NA	NA	NA	NA	NA	NA	NA	NA	NA	NA
ENSG00000177133.5	RP1-163G9.1	NULL	0.0132068	0.0696886	0.2712	0.0137334	0.0116799	0.0728951	-0.0023209	0.690355	0.860401	-0.000754527	0.906404	0.968165	0.00476119	0.417309	0.704508	-0.000265712	0.954076	0.991239	0.00251947	0.679676	0.937741	-0.00222466	0.67876	0.97165	-0.00795689	0.150794	0.321911
ENSG00000142611.10	PRDM16	63976	0.0108948	0.147384	0.406489	-0.00136726	0.823802	0.915799	0.0111463	0.141551	0.396763	-0.0136723	0.0221843	0.1686	0.00437838	0.481542	0.749331	0.00598799	0.344027	0.789816	0.000638322	0.906522	0.986838	-0.00210824	0.713132	0.974384	-0.00329837	0.574062	0.74315
ENSG00000130762.10	ARHGEF16	27237	-0.0073337	0.354341	0.640911	0.00470452	0.47048	0.691232	0.00411722	0.614613	0.817839	-0.0178373	0.00509209	0.0822705	0.0110501	0.0817403	0.325685	0.00189238	0.753561	0.946979	0.000645406	0.925641	0.990548	0.00958683	0.0941053	0.775756	0.00532752	0.349252	0.552833
ENSG00000162591.10	MEGF6	1953	0.0273484	0.000219702	0.0149085	0.0231251	0.00102096	0.0145389	0.0127871	0.0333613	0.183156	0.00832542	0.108144	0.37249	0.00135206	0.827733	0.935415	0.00957072	0.20608	0.689834	0.00597871	0.285003	0.794451	0.00297761	0.597274	0.963722	0.00252372	0.490623	0.68016
ENSG00000238260.1	RP11-46F15.2	NULL	0.020674	0.00477256	0.0647445	0.0124079	0.0795244	0.249676	0.0141198	0.0309574	0.176601	0.0053739	0.338578	0.650921	0.00285904	0.613546	0.830773	-0.00568271	0.318858	0.773554	0.00400456	0.522203	0.895585	-0.00703352	0.255255	0.88418	-0.00787218	0.156869	0.330241
ENSG00000158109.9	TPRG1L	127262	0.00646597	0.282942	0.571389	-0.00616251	0.320298	0.561128	-0.00624921	0.318344	0.599562	-0.000107798	0.986027	0.99615	0.00268208	0.56817	0.803746	0.000748664	0.911294	0.982928	0.00316159	0.586805	0.914047	0.00142493	0.80524	0.985099	-0.017374	0.000399855	0.0062145
ENSG00000116213.10	WRAP73	49856	0.0123538	0.101082	0.332492	0.0214931	0.000930121	0.0136512	0.0240559	0.000344946	0.0232574	0.0037215	0.488535	0.764059	0.00410013	0.389151	0.684634	-0.00139375	0.808293	0.960503	0.0044784	0.492422	0.883615	0.000710348	0.888493	0.99018	-0.00554934	0.15594	0.329016
ENSG00000078900.9	TP73	7161	0.00604106	0.344032	0.632081	NA	NA	NA	NA	NA	NA	0.00459889	0.478905	0.758663	0.00558781	0.275189	0.581373	NA	NA	NA	0.0125375	0.0484269	0.559735	0.00931153	0.214913	0.865884	0.012612	0.0218849	0.0848848
ENSG00000227372.4	TP73-AS1	57212	-0.00124442	0.859956	0.94458	0.009474	0.167066	0.386483	0.00134387	0.818744	0.922291	0.00997255	0.0608747	0.279615	0.00660859	0.248024	0.553932	0.00814082	0.188058	0.672002	-0.00687728	0.134033	0.693898	-0.00155663	0.80482	0.985099	0.00434605	0.231279	0.426304
ENSG00000235169.3	RP1-286D6.2	NULL	-0.0108956	0.169271	0.438437	0.00869681	0.210375	0.442129	0.012174	0.0657913	0.261255	-0.0190431	0.00218245	0.0544737	-0.0141689	0.0196177	0.158171	0.00615275	0.371517	0.806878	-0.002857	0.62845	0.92437	-0.00478863	0.412781	0.93113	0.0131061	0.0110765	0.0531754
ENSG00000130764.5	LRRC47	57470	-0.00776917	0.307246	0.595276	-0.00778104	0.187388	0.413606	-0.0178822	0.00178789	0.0431986	-0.019894	0.00190716	0.0521545	0.00849358	0.067835	0.297356	-0.00368426	0.624034	0.913335	6.17465e-05	0.992313	0.999344	-0.00484502	0.397836	0.928809	0.000632945	0.790348	0.885433
ENSG00000116198.8	CEP104	9731	0.00521962	0.475321	0.736347	-0.012676	0.0511301	0.189989	0.00396788	0.521582	0.759896	-3.63491e-05	0.995663	0.998289	0.00260233	0.48194	0.749601	0.00594341	0.413367	0.826505	0.0171416	0.00689145	0.321566	0.00503598	0.426566	0.932325	0.00788769	0.0250318	0.0928937
ENSG00000169598.10	DFFB	1677	0.0130586	0.0713116	0.274743	0.0141463	0.0112839	0.0713716	0.0210483	0.000772096	0.0313499	-0.00127103	0.74996	0.905253	0.0161308	0.00277492	0.0563709	0.000605251	0.914946	0.983774	0.00349293	0.498965	0.886347	-0.00992122	0.0928011	0.775134	0.00647678	0.00927538	0.0472343
ENSG00000198912.6	C1orf174	339448	0.00240928	0.749243	0.892084	0.0119329	0.0515469	0.19083	0.0143283	0.0309477	0.17658	-0.0119339	0.0299514	0.195141	0.00782356	0.157917	0.450286	-0.00738476	0.343629	0.789501	-0.0115698	0.10304	0.656681	-0.00572918	0.444027	0.936145	0.00924448	0.00492469	0.0307308
ENSG00000236423.1	RP13-15E13.1	NULL	-0.00442456	0.489626	0.744718	-0.00608776	0.382306	0.618918	0.0117852	0.142101	0.397596	-0.00435253	0.511602	0.77797	-0.00649183	0.259652	0.565457	-0.00507986	0.460244	0.851961	-0.00341578	0.603523	0.917658	0.000835063	0.913794	0.992214	-0.0123097	0.0232507	0.0884484
ENSG00000196581.5	AJAP1	55966	0.00848815	0.236263	0.521144	0.0123328	0.0543007	0.197487	0.00429422	0.585729	0.800456	0.00544138	0.396772	0.696905	0.00403055	0.471095	0.742413	0.0187695	0.00294247	0.129422	0.012659	0.141423	0.697111	0.00810011	0.299913	0.898862	-0.00206534	0.681011	0.817534
ENSG00000131697.12	NPHP4	261734	-0.00213084	0.784421	0.909561	0.0210949	0.00174201	0.0208021	0.0242196	0.000349526	0.0232574	-0.00407746	0.477546	0.757593	0.00431111	0.35931	0.659435	-0.00244654	0.674387	0.926614	0.0135354	0.0521367	0.568609	0.0144295	0.00648906	0.48223	0.00385813	0.313329	0.516606
ENSG00000069424.8	KCNAB2	8514	0.0111399	0.100346	0.330996	0.0258466	7.51491e-06	0.000541982	0.00371208	0.595166	0.806058	-0.00386428	0.486337	0.763035	0.00518564	0.32014	0.624636	0.00516305	0.512363	0.873711	0.00024227	0.973055	0.997025	-0.00136141	0.791014	0.984477	0.00452666	0.144865	0.313001
ENSG00000116254.11	CHD5	26038	0.00667957	0.382687	0.662939	0.0131535	0.0435186	0.171449	0.0070819	0.36287	0.639251	0.00835043	0.23051	0.543945	0.00353229	0.554898	0.796348	0.0149496	0.0544417	0.448919	0.00206923	0.760711	0.955452	0.0117603	0.0938228	0.775756	0.00802533	0.181362	0.363
ENSG00000116251.5	RPL22	6146	0.00911552	0.242733	0.528416	-0.0022867	0.746821	0.871053	-0.00825634	0.0968495	0.323438	0.00375664	0.542534	0.797197	0.0111797	0.065837	0.293156	0.00225235	0.755074	0.947281	0.0131142	0.0625154	0.591419	0.0022464	0.67184	0.969874	0.00879491	0.0558693	0.16286
ENSG00000226944.1	RP1-120G22.11	NULL	-0.00250811	0.729803	0.88227	-0.00222891	0.735969	0.864866	-0.00539455	0.455554	0.713351	-0.00887623	0.15518	0.446666	0.00582351	0.306886	0.612069	-0.0114692	0.15814	0.63934	-0.00908422	0.238241	0.765576	0.00311772	0.625061	0.966679	0.0035952	0.388036	0.59025
ENSG00000158286.8	RNF207	388591	0.00693671	0.316111	0.604102	0.015198	0.0333106	0.144197	-0.00373058	0.361799	0.638362	-0.00822129	0.164268	0.460403	0.0103269	0.0785586	0.320429	0.00145815	0.797209	0.957984	0.00077831	0.881662	0.980002	0.00262161	0.701707	0.973975	0.0117373	0.0254921	0.0940691
ENSG00000116237.9	ICMT	23463	-0.0240827	0.00360574	0.0566664	-0.0159351	0.0175413	0.0950203	-0.0183181	0.0114124	0.104272	-0.00451277	0.514203	0.779778	0.00238434	0.67289	0.863294	0.00306866	0.659296	0.923363	-0.00667729	0.340969	0.826847	-0.00536321	0.364278	0.918107	0.00399174	0.205419	0.394704
ENSG00000225077.2	LINC00337	148645	-0.00310954	0.667454	0.849854	0.00463021	0.338451	0.578038	NA	NA	NA	-0.000466877	0.938549	0.980108	0.00578205	0.271938	0.578952	0.00202527	0.755984	0.947518	-0.00288377	0.675981	0.937323	0.000909982	0.886927	0.989929	0.00110567	0.807747	0.894806
ENSG00000158292.6	GPR153	387509	-0.0199017	0.00694714	0.078082	0.00197691	0.754248	0.875354	0.00998827	0.218036	0.496006	0.00200806	0.75959	0.909171	0.00520306	0.384336	0.680997	-0.00921558	0.175527	0.661635	-0.00711972	0.272551	0.788455	-0.0128937	0.0464172	0.697625	0.0227489	1.39847e-05	0.0011401
ENSG00000097021.14	ACOT7	11332	-0.00175624	0.809806	0.920405	0.0055151	0.40723	0.639703	0.0167139	0.00158821	0.0412867	-0.00747975	0.247033	0.562087	0.0145917	0.00369816	0.0650712	-0.0139158	0.0194936	0.303779	0.00223846	0.724829	0.949195	0.000432013	0.94931	0.995839	0.0217184	6.89349e-05	0.0024138
ENSG00000069812.7	HES2	54626	-0.0159556	0.0523003	0.231449	0.0107511	0.0559755	0.201874	NA	NA	NA	0.00322064	0.625079	0.843873	NA	NA	NA	NA	NA	NA	-0.000261247	0.968124	0.995711	-0.00449125	0.546954	0.956602	NA	NA	NA
ENSG00000187017.10	ESPN	83715	-0.00150643	0.853182	0.94175	0.00535837	0.420277	0.650709	0.0168724	0.0176039	0.130235	0.00543857	0.397338	0.697353	0.00437357	0.446933	0.725374	0.0190362	0.00014252	0.026837	0.00332762	0.567192	0.908481	0.00441218	0.515162	0.951292	0.0156508	0.00494182	0.0307995
ENSG00000215788.5	TNFRSF25	8718	0.00206177	0.755862	0.895847	0.0166932	0.00409345	0.0368922	0.0183282	0.0164653	0.126249	0.0138355	0.00816202	0.103094	-0.00387271	0.474362	0.744154	-0.0173539	0.00272236	0.124378	0.00270295	0.686108	0.939182	-0.00585279	0.234886	0.874049	0.00773952	0.0611716	0.17364
ENSG00000171680.14	PLEKHG5	57449	-0.000750253	0.900333	0.961182	0.0172691	0.00316531	0.0310543	0.00853797	0.221603	0.500117	0.0122999	0.0421498	0.231197	0.00336546	0.563877	0.801136	-0.0131481	0.0216791	0.314699	0.0073621	0.222872	0.757139	-0.00569786	0.340921	0.914173	0.00550986	0.290377	0.492827
ENSG00000162408.10	NOL9	79707	-0.00382241	0.604803	0.815447	-0.00314719	0.611036	0.790327	0.00797732	0.196752	0.47039	-0.0129267	0.0515507	0.256647	0.0153042	0.00290782	0.0578119	-0.0095403	0.236359	0.713534	-0.00719636	0.362368	0.833737	-0.00241914	0.747772	0.97945	0.00823214	0.00848024	0.0444913
ENSG00000253022.1	U6	NULL	-0.00131276	0.736915	0.885545	NA	NA	NA	-0.0069874	0.0380106	0.195384	0.00136029	0.532111	0.790733	-0.00395948	0.0733182	0.31054	0.000931288	0.817433	0.962691	-0.00210272	0.61022	0.919353	0.0040736	0.323431	0.908359	-0.00198147	0.242296	0.439537
ENSG00000229519.1	RP11-58A11.2	NULL	-0.0139692	0.0743376	0.280629	0.0057195	0.30255	0.542886	-0.000808553	0.916091	0.96643	-0.00811352	0.21903	0.529903	-0.000164766	0.974899	0.990977	-0.0078042	0.359979	0.800242	-0.0137428	0.0587395	0.583176	0.00433065	0.518934	0.951589	0.00266286	0.557383	0.730921
ENSG00000173662.14	TAS1R1	80835	0.0111054	0.146025	0.404223	0.0237969	0.000557011	0.00969362	NA	NA	NA	-0.0030925	0.599073	0.82981	0.00745562	0.239255	0.54522	0.00320327	0.679154	0.927995	-0.00420399	0.561248	0.906618	0.0137637	0.0668487	0.740452	0.00409373	0.4046	0.605322
ENSG00000204859.6	ZBTB48	3104	0.0205391	0.00540106	0.0687246	0.0290181	8.36619e-07	0.000113795	0.0277478	0.000112144	0.0153829	-0.00870444	0.0391915	0.223441	0.0123327	0.029131	0.192539	0.00656666	0.161332	0.644295	0.009453	0.12499	0.684541	-0.00323264	0.580149	0.961393	0.0031431	0.412133	0.612239
ENSG00000162413.11	KLHL21	9903	-0.00399801	0.577505	0.800412	-0.0208642	4.15425e-05	0.00167833	0.0161043	0.011505	0.104725	0.0089623	0.171314	0.469909	-0.00691981	0.151534	0.44135	0.00230706	0.770568	0.95181	-0.0128196	0.0201611	0.447212	0.00214306	0.781529	0.983706	-0.00957911	0.0738825	0.199121
ENSG00000116273.5	PHF13	148479	0.00034966	0.965138	0.986671	-0.0172777	0.00411603	0.0369869	0.0123374	0.0468894	0.217627	0.00644984	0.351496	0.661909	0.00246184	0.650792	0.851729	-0.00545715	0.530886	0.879845	-0.00578269	0.397005	0.848455	0.00416696	0.529671	0.952925	0.00835021	0.0418718	0.133337
ENSG00000041988.10	THAP3	90326	0.00651661	0.310756	0.598412	0.0100249	0.113796	0.309421	0.0190624	0.00495154	0.0693902	0.00582449	0.282864	0.598858	0.0097219	0.071608	0.306356	0.0100722	0.126976	0.594961	0.00870046	0.205012	0.744201	-0.00264009	0.636698	0.966679	0.00676499	0.0234433	0.0889276
ENSG00000007923.11	DNAJC11	55735	-0.0115262	0.176642	0.448756	0.0015548	0.822484	0.915192	-0.00673386	0.3818	0.654839	-0.010673	0.105973	0.368552	-0.000721485	0.898408	0.96364	-4.5719e-05	0.994626	0.999093	0.00185635	0.815796	0.965652	-0.00206784	0.783437	0.983706	0.0103049	0.00385073	0.0259719
ENSG00000237436.1	RP11-312B8.1	NULL	0.00485012	0.515965	0.762862	0.00457728	0.457897	0.681501	-0.0072477	0.325767	0.60622	-0.00924591	0.146325	0.43485	-0.012628	0.0300942	0.196065	-0.0137316	0.0928088	0.535354	-0.0165096	0.0318669	0.507488	-0.00842855	0.278929	0.892197	-0.011774	0.014196	0.06312
ENSG00000171735.12	CAMTA1	23261	0.00344726	0.636666	0.833774	-0.00310133	0.604675	0.785662	-0.0040365	0.527848	0.764353	0.0152884	0.0158749	0.143689	-0.00845262	0.193293	0.495047	0.00675784	0.406908	0.823513	0.00644256	0.318355	0.815514	0.00244152	0.719078	0.97465	0.00319731	0.414847	0.614758
ENSG00000227950.1	RP11-312B8.2	NULL	-0.00249965	0.648394	0.840557	0.0122833	0.00863931	0.060272	-0.00263566	0.59609	0.806442	0.00172377	0.753439	0.906143	0.00280709	0.431554	0.714533	NA	NA	NA	-0.00110495	0.858371	0.97524	0.00410868	0.484062	0.943158	0.00130721	0.601522	0.762816
ENSG00000237365.1	RP11-334N17.1	NULL	0.00233661	0.403937	0.681477	NA	NA	NA	NA	NA	NA	NA	NA	NA	NA	NA	NA	NA	NA	NA	NA	NA	NA	NA	NA	NA	NA	NA	NA
ENSG00000237402.1	CAMTA1-IT1	100874340	0.00410732	0.557161	0.789628	0.00863195	0.146863	0.359378	0.00155497	0.782636	0.906484	-0.00329766	0.531004	0.789877	0.00193932	0.706887	0.880178	0.00207755	0.771113	0.95183	0.013875	0.0333485	0.513262	-0.000100164	0.987799	0.999203	-0.00226556	0.412503	0.61247
ENSG00000225126.1	RP4-549F15.1	NULL	0.00138267	0.858103	0.943735	-0.000160177	0.97247	0.988892	0.002841	0.566497	0.788975	0.00407708	0.388012	0.689902	0.00338504	0.367499	0.666823	0.0152786	0.0709773	0.488472	NA	NA	NA	0.003156	0.593439	0.963155	NA	NA	NA
ENSG00000049245.8	VAMP3	9341	-0.0115339	0.0385759	0.196171	-0.00298551	0.6672	0.82435	-0.0138279	0.0277483	0.165287	0.00575346	0.275661	0.59156	0.00618991	0.219447	0.523	9.41151e-05	0.98448	0.997128	0.00776826	0.106611	0.66145	-0.00236308	0.660045	0.968081	-0.0189168	3.00597e-06	0.000635603
ENSG00000049246.8	PER3	8863	0.00664242	0.366905	0.651007	-0.00367357	0.585527	0.773601	-0.00465131	0.513223	0.754759	0.00587703	0.362676	0.671602	0.0171673	0.00183206	0.0442311	0.00563475	0.222315	0.700364	0.0026872	0.661435	0.932389	-0.00248922	0.729696	0.976545	0.0116642	0.0241225	0.0906701
ENSG00000236266.1	RP3-467L1.4	NULL	0.0127221	0.0893707	0.310705	-0.00139256	0.839186	0.924691	-0.00105605	0.87345	0.947545	0.00719686	0.287319	0.603307	0.0163933	0.00312462	0.0600666	0.00746407	0.118934	0.582422	0.00699968	0.286107	0.794991	0.0034872	0.620939	0.966679	0.00337958	0.547655	0.723963
ENSG00000049247.8	UTS2	10911	0.0169721	0.0114736	0.101617	0.0063291	0.202561	0.43311	NA	NA	NA	-0.00804543	0.197413	0.504002	0.00367134	0.421575	0.707545	0.00372241	0.605715	0.906711	-0.00942606	0.119123	0.676928	-0.00321452	0.610861	0.965878	0.00225415	0.670542	0.809937
ENSG00000049249.4	TNFRSF9	3604	-0.00558651	0.400091	0.678204	NA	NA	NA	-0.00234199	0.705012	0.868663	-0.0136271	0.0343231	0.20913	NA	NA	NA	NA	NA	NA	NA	NA	NA	-0.0057481	0.356652	0.917046	-0.0061121	0.169256	0.34788
ENSG00000116288.8	PARK7	11315	-0.0275416	7.44909e-05	0.0101242	0.0031063	0.652482	0.81604	-0.00240374	0.663105	0.846429	-0.00362563	0.501346	0.771644	0.00394251	0.429913	0.713622	-0.0236695	0.000498383	0.0535292	0.00388575	0.336372	0.825832	0.00734629	0.0493099	0.703221	0.000550034	0.828744	0.907088
ENSG00000200344.1	Y_RNA	NULL	0.00677119	0.234083	0.518314	0.00317628	0.473987	0.693821	-0.0046456	0.440448	0.701363	-0.00407429	0.435989	0.727615	0.000522216	0.908471	0.967574	-0.00682891	0.334047	0.785112	0.00230615	0.719215	0.948814	-0.013884	0.0486954	0.70076	0.00125646	0.773363	0.875755
ENSG00000116285.8	ERRFI1	54206	0.0069442	0.217723	0.499439	0.0103831	0.126041	0.32869	0.0163011	0.0153736	0.122008	0.0157874	0.00438458	0.0766535	0.0169158	0.000146592	0.010686	-0.0015551	0.798164	0.958363	0.00828911	0.0820055	0.624717	0.0138538	0.067297	0.740452	0.0152288	0.00256029	0.0200842
ENSG00000225820.1	ERRFI1-IT1	NULL	0.00467722	0.531522	0.773214	0.0140364	0.0338634	0.145554	0.0264778	0.000432788	0.0257262	0.00709849	0.297821	0.613073	0.00841045	0.0611365	0.281849	0.00206346	0.793708	0.957437	-0.00874847	0.169986	0.723059	-0.00109616	0.8924	0.99018	0.00254868	0.634658	0.784631
ENSG00000238290.1	RP11-431K24.1	NULL	-0.000705568	0.928194	0.971999	0.00546383	0.439947	0.666746	0.00622864	0.391203	0.663639	-0.00998208	0.111321	0.377823	0.0193865	0.000924003	0.0304355	0.0112852	0.143287	0.618294	-0.00453009	0.512504	0.890772	0.00321691	0.621268	0.966679	NA	NA	NA
ENSG00000227634.1	RP11-431K24.3	NULL	0.00313224	0.441633	0.710784	0.00276515	0.610081	0.789679	NA	NA	NA	-0.00236725	0.694322	0.879598	0.00172668	0.696591	0.8749	NA	NA	NA	NA	NA	NA	0.00500788	0.416456	0.93113	NA	NA	NA
ENSG00000233645.1	RP11-431K24.4	NULL	0.00553743	0.16026	0.425826	0.00602459	0.0694239	0.230265	NA	NA	NA	NA	NA	NA	NA	NA	NA	NA	NA	NA	NA	NA	NA	-0.00191702	0.732432	0.976844	NA	NA	NA
ENSG00000162426.10	SLC45A1	50651	0.0071087	0.314972	0.60288	0.024254	6.83467e-05	0.00239921	0.0145713	0.0570806	0.242004	0.0104008	0.098387	0.354936	-0.00382212	0.515464	0.772001	-0.00150895	0.719515	0.938421	0.00670963	0.222491	0.757139	-0.00137874	0.828687	0.986923	0.00287058	0.596076	0.758794
ENSG00000252254.1	Y_RNA	NULL	-0.00547626	0.425709	0.698847	0.00395192	0.520731	0.728154	-0.00757083	0.104346	0.337208	0.003728	0.429273	0.722832	-0.00298834	0.414282	0.702423	-0.00405961	0.516847	0.875347	-0.00661834	0.256168	0.77658	0.0124752	0.0172567	0.585325	0.00405197	0.175271	0.355215
ENSG00000142599.13	RERE	473	0.0105327	0.129956	0.379908	0.00317631	0.56092	0.755019	0.00287532	0.690404	0.860401	0.016386	0.00279291	0.0618798	0.00785921	0.11498	0.385462	0.00270847	0.66964	0.925603	0.000519047	0.91197	0.988149	-0.0108101	0.13465	0.81901	-0.0116309	0.0133278	0.0603676
ENSG00000232912.1	RP5-1115A15.1	NULL	0.0239684	0.0016466	0.0381403	0.020543	0.00110571	0.0152944	0.0169016	0.031843	0.179367	0.0149811	0.0138889	0.133166	0.00308332	0.603662	0.824913	0.00101617	0.908203	0.982473	0.00277647	0.692609	0.941358	-0.000668825	0.928649	0.993961	-0.0135141	0.015291	0.066097
ENSG00000221083.1	SNORA77	677843	0.00183171	0.619116	0.824273	0.00593065	0.0777153	0.246123	0.000536417	0.912918	0.965363	-0.00201753	0.635435	0.849126	-0.00314339	0.142481	0.42831	-0.00309453	0.478931	0.859837	-0.00455759	0.379219	0.840549	-0.00107043	0.85705	0.988687	NA	NA	NA
ENSG00000224315.1	RP4-633I8.2	NULL	-0.0087369	0.159158	0.423836	0.00111856	0.802973	0.903712	0.00190957	0.753095	0.892563	-0.00243379	0.642638	0.852949	-0.002143	0.629063	0.839797	-0.0121167	0.0405879	0.402147	-0.0081049	0.179551	0.726246	0.00311284	0.654876	0.967667	0.000932893	0.756955	0.865934
ENSG00000222511.1	Y_RNA	NULL	-0.00236752	0.476956	0.737457	NA	NA	NA	-0.00417956	0.221041	0.499586	NA	NA	NA	NA	NA	NA	NA	NA	NA	-0.0015922	0.623464	0.922838	-0.00269392	0.48096	0.942862	NA	NA	NA
ENSG00000228423.1	RP4-633I8.4	NULL	0.00397828	0.470909	0.733971	NA	NA	NA	0.0018301	0.756613	0.89421	-0.00643475	0.143951	0.430887	0.00539632	0.0596372	0.278334	0.000685473	0.887228	0.977483	0.0115679	0.0412877	0.540331	-0.00509501	0.390995	0.927304	-0.00398081	0.166196	0.343466
ENSG00000229716.1	RP11-185B14.1	NULL	-0.00812663	0.0144945	0.115379	NA	NA	NA	NA	NA	NA	NA	NA	NA	-0.00633549	0.00999398	0.11115	0.00286601	0.425583	0.832566	NA	NA	NA	0.00201348	0.74264	0.9786	NA	NA	NA
ENSG00000074800.8	ENO1	2023	-0.011833	0.05962	0.249466	0.00553284	0.394374	0.629391	0.00338872	0.55253	0.78022	-0.0167176	0.00588366	0.0880651	0.00332328	0.485904	0.752773	-0.00467055	0.276276	0.745529	-0.0102716	0.0383475	0.531679	0.00914028	0.033303	0.665795	0.00988491	0.00992953	0.0494506
ENSG00000236269.1	ENO1-IT1	NULL	0.00776932	0.287805	0.576438	0.00626247	0.335085	0.575103	-0.0028195	0.693485	0.862439	0.000199935	0.974505	0.992799	0.00163777	0.771485	0.909645	0.0023452	0.744824	0.943961	-0.00506021	0.458408	0.871492	0.00233767	0.728342	0.976282	0.0177164	0.000652614	0.00833127
ENSG00000230679.1	ENO1-AS1	100505975	-0.000793337	0.919651	0.968051	0.00555366	0.427972	0.657233	-0.00215625	0.77612	0.903271	-0.000563641	0.929793	0.977126	-0.0070726	0.21258	0.515709	-3.40437e-05	0.996714	0.999739	-0.00146119	0.858226	0.975192	0.00032506	0.963471	0.9969	-0.000697094	0.898843	0.946788
ENSG00000232208.1	RP3-477M7.5	NULL	0.00821118	0.0532917	0.234225	NA	NA	NA	-0.00130061	0.800702	0.914444	0.00585256	0.223981	0.536729	0.00114003	0.710314	0.882152	0.00807429	0.190823	0.674987	-0.00422108	0.1063	0.661177	0.000268296	0.948488	0.995793	-0.0090835	0.0721636	0.195784
ENSG00000131686.7	CA6	765	0.00386891	0.54003	0.778677	0.00585169	0.201555	0.431943	NA	NA	NA	-0.000922182	0.867796	0.952756	NA	NA	NA	NA	NA	NA	0.00332688	0.630262	0.924811	NA	NA	NA	-0.0199253	2.21001e-05	0.00141317
ENSG00000142583.11	SLC2A5	6518	0.000627104	0.918994	0.96788	0.00934255	0.177421	0.400414	-0.00837301	0.164658	0.427587	-0.000836058	0.894894	0.964518	-0.00180522	0.760689	0.904892	-0.00156743	0.814308	0.961875	-0.000581829	0.929359	0.990849	0.00416698	0.516263	0.951292	0.0154844	0.00794764	0.0425121
ENSG00000180758.9	GPR157	80045	-0.0120293	0.15591	0.419115	-0.00199059	0.77219	0.886352	0.0044737	0.566283	0.788757	-0.00172778	0.796015	0.924088	-0.00746619	0.241733	0.547476	-0.0079642	0.264366	0.735114	-0.00181742	0.708538	0.946304	0.00360112	0.611534	0.965908	-0.00730888	0.0985482	0.241735
ENSG00000207865.1	MIR34A	407040	0.00199407	0.572194	0.798239	0.0113902	0.025252	0.120598	0.000388039	0.929739	0.972294	0.000219395	0.966606	0.990088	0.00574601	0.019925	0.159284	-0.00842274	0.0630507	0.468525	-0.00623975	0.284846	0.794451	0.000770799	0.883235	0.989892	NA	NA	NA
ENSG00000228526.1	RP3-510D11.1	NULL	-0.00107374	0.705043	0.869642	-0.00223818	0.442538	0.668724	NA	NA	NA	-0.00252063	0.518694	0.782631	NA	NA	NA	0.0021102	0.616939	0.910452	0.00535825	0.0973973	0.649686	0.00217841	0.588187	0.962008	NA	NA	NA
ENSG00000049239.7	H6PD	9563	-0.0145698	0.0463048	0.216429	0.00889858	0.207391	0.439008	0.021778	0.00155539	0.040972	0.00374548	0.578453	0.817017	0.0104474	0.042795	0.234646	-0.00608049	0.298496	0.75802	-0.00979534	0.106334	0.661177	4.32432e-05	0.995184	0.999798	-0.0138396	0.00269984	0.0207959
ENSG00000252841.1	Z98044.1	NULL	0.00181893	0.516015	0.762891	-0.00201044	0.521137	0.728324	-0.0006316	0.857673	0.940507	0.00282739	0.190341	0.495277	-0.00229614	0.479437	0.748026	-0.00114047	0.832063	0.965637	0.00455516	0.242483	0.767716	-0.00372823	0.169032	0.842601	-0.00217818	0.269068	0.470392
ENSG00000171621.9	SPSB1	80176	0.0089277	0.171552	0.441731	0.0112607	0.0882106	0.265785	0.0221737	0.000783405	0.0314485	0.0125878	0.0112072	0.119264	0.00548687	0.191053	0.492073	0.0081776	0.209851	0.693956	0.0260597	0.00032393	0.127386	0.0090514	0.209348	0.861907	0.00334457	0.510736	0.696271
ENSG00000252956.1	RN5S40	NULL	0.00571927	0.209381	0.490088	0.0047741	0.134416	0.341486	NA	NA	NA	NA	NA	NA	NA	NA	NA	NA	NA	NA	0.00191604	0.600747	0.91747	NA	NA	NA	NA	NA	NA
ENSG00000235263.1	RP13-392I16.1	NULL	-0.00137677	0.852178	0.941335	-0.00519889	0.213328	0.445865	0.00343785	0.59028	0.803419	0.00183541	0.461221	0.746629	0.000448634	0.9284	0.973642	0.0046132	0.432869	0.835926	0.000417364	0.939917	0.992873	-0.0109555	0.0421373	0.687774	6.86086e-05	0.984965	0.992247
ENSG00000171612.5	SLC25A33	84275	-0.0129147	0.076822	0.285433	0.00140126	0.839917	0.925071	-0.00919513	0.242972	0.52434	-0.0112623	0.0716593	0.302563	0.00443764	0.392105	0.68714	0.0042934	0.435423	0.837473	-0.0024466	0.753515	0.954298	0.0148621	0.0430929	0.687774	0.0115229	0.0161794	0.0686353
ENSG00000231181.1	RP13-15M17.1	NULL	0.00642812	0.427005	0.699763	0.00982529	0.117035	0.314732	0.0159344	0.0486239	0.222449	-0.00316442	0.64848	0.856175	0.0086374	0.164859	0.459855	-0.00318907	0.661277	0.923501	-0.00583159	0.459806	0.87158	0.00944937	0.159805	0.834476	0.00335114	0.506745	0.692909
ENSG00000188807.8	TMEM201	199953	-0.0221507	0.00585545	0.0717409	0.0074916	0.285915	0.52549	-0.00248895	0.656791	0.842558	-0.0193094	0.00149247	0.0474547	0.00510786	0.386827	0.683042	0.00482169	0.399634	0.819558	-0.00988082	0.104097	0.659287	-0.00266186	0.725146	0.975747	0.00992244	0.0379745	0.124291
ENSG00000171608.9	PIK3CD	5293	0.0127708	0.0864689	0.304617	0.00741725	0.219825	0.453604	0.0168457	0.0194525	0.137448	-0.00492928	0.417097	0.713947	-0.00603368	0.339272	0.642033	-0.000328389	0.960092	0.992396	-0.0149867	0.0108254	0.367644	0.00824662	0.228121	0.87116	-0.010204	0.0230451	0.0879598
ENSG00000179840.5	C1orf200	NULL	0.000292267	0.968617	0.988085	-0.00347074	0.508737	0.720007	NA	NA	NA	-0.0147171	0.0303142	0.196123	NA	NA	NA	-0.0179017	0.0220546	0.316987	NA	NA	NA	-0.00364998	0.503855	0.948855	-0.021962	0.000154676	0.00370275
ENSG00000231789.1	RP11-558F24.4	NULL	0.0132641	0.0691576	0.27014	0.0174597	0.0136795	0.0808918	-0.00447472	0.5513	0.779671	-0.00476343	0.478946	0.758666	0.00402301	0.449308	0.727211	-0.00479224	0.529256	0.879773	0.000605956	0.933146	0.991447	0.0100415	0.0968314	0.780086	0.00992462	0.0679528	0.187691
ENSG00000171603.11	CLSTN1	22883	0.0266936	0.000547795	0.0231475	-0.00172852	0.812513	0.909433	-0.00334914	0.611086	0.815615	0.015689	0.0241868	0.175133	0.0115553	0.0141078	0.134835	0.00664172	0.336791	0.786649	0.00524142	0.314188	0.811776	0.00908578	0.143305	0.826532	0.0176776	6.83129e-05	0.00240613
ENSG00000178585.10	CTNNBIP1	56998	-0.0161707	0.00794094	0.0834905	0.0141509	0.0231028	0.1137	-0.00330248	0.576193	0.794769	-0.0128248	0.00224234	0.0552116	-0.00183135	0.691629	0.872572	-0.00842362	0.155494	0.635783	0.0105371	0.0106069	0.36602	-6.24279e-05	0.990948	0.999234	-0.00673198	0.0279728	0.100369
ENSG00000223989.1	RP11-84A14.5	NULL	-0.00647697	0.27763	0.566275	0.0104333	0.116073	0.313123	0.000190596	0.973911	0.989972	-0.0080315	0.0439071	0.236242	-0.000289762	0.951725	0.983361	-0.0117836	0.0371086	0.390732	0.0124041	0.0096173	0.355526	-0.0033563	0.580947	0.961393	-0.0125686	0.00380034	0.0257474
ENSG00000234374.1	RP11-84A14.2	NULL	-0.00299801	0.540063	0.778677	0.000872674	0.795865	0.900114	0.00191676	0.765904	0.898085	NA	NA	NA	-0.00710323	0.0417907	0.231332	0.00488971	0.303614	0.762816	-0.00256055	0.736359	0.951034	0.000352954	0.956602	0.996584	0.00293741	0.1397	0.305902
ENSG00000162441.6	LZIC	84328	-0.00270934	0.66829	0.850316	-0.0059652	0.34391	0.583093	-0.0140229	0.043236	0.208477	0.00253481	0.593413	0.826766	-0.00103937	0.824794	0.934277	0.000476672	0.944504	0.989599	-0.00320024	0.555905	0.905989	-0.00788324	0.144048	0.826532	-0.0107288	0.000454412	0.0066983
ENSG00000228150.1	RP11-84A14.4	NULL	-0.00730293	0.305955	0.593935	0.0128345	0.025721	0.121817	0.00172164	0.819437	0.922473	-0.00469315	0.444788	0.734306	0.000839866	0.878797	0.957433	0.00608191	0.387249	0.813556	-0.00376791	0.596441	0.915447	0.00694206	0.386882	0.925698	-0.0033345	0.517083	0.701407
ENSG00000173614.9	NMNAT1	64802	0.00198209	0.718393	0.875817	-0.00192972	0.748232	0.871833	-0.000768724	0.914263	0.966187	-0.0101266	0.0731834	0.305753	0.000828431	0.859076	0.949401	0.00204792	0.695536	0.93213	-0.00826638	0.159052	0.712781	0.00285549	0.681468	0.971799	-0.0183843	0.000344878	0.00567851
ENSG00000202415.1	7SK	NULL	0.00596582	0.369972	0.653169	-0.00317255	0.581913	0.77078	0.00117013	0.88046	0.951198	-0.00106189	0.864652	0.952193	-0.00357612	0.563574	0.801041	0.00562337	0.391542	0.815701	-0.00809955	0.248094	0.77231	0.00235904	0.751669	0.980208	0.00155181	0.776922	0.877738
ENSG00000241326.1	RP11-807G9.2	NULL	-0.000139861	0.983921	0.994095	0.0016925	0.799215	0.901612	0.00924066	0.161048	0.423336	-0.0109291	0.0666002	0.291691	-0.000909152	0.85248	0.94714	-0.00278197	0.674609	0.926696	-0.0125658	0.0602055	0.583957	0.00294375	0.698398	0.973344	-0.0206385	9.52588e-05	0.0028347
ENSG00000162444.10	RBP7	116362	-0.021989	0.00801085	0.0840322	0.0159787	0.00705159	0.0532726	-0.00871659	0.272266	0.556883	0.00526358	0.393381	0.694098	0.00648173	0.310991	0.61682	-0.00453753	0.563202	0.892259	0.00132284	0.850086	0.972988	-0.00212276	0.754156	0.980788	-0.0127911	0.0214156	0.083627
ENSG00000130939.13	UBE4B	10277	0.00202661	0.716351	0.875123	-0.010575	0.055504	0.200757	0.00156473	0.82988	0.927165	0.00100502	0.853788	0.947103	-0.00638122	0.132235	0.41241	0.00371759	0.632099	0.915446	-0.0105653	0.00787782	0.332861	-0.0013436	0.835027	0.986923	-0.0130856	0.00184245	0.0163278
ENSG00000224340.1	RP11-496H15.2	NULL	-0.0129266	0.0081716	0.0847579	-6.07717e-05	0.988184	0.99463	0.00575738	0.165509	0.428722	-0.00743674	0.148464	0.437802	-0.00471634	0.117105	0.388465	0.00186705	0.747895	0.945236	-0.0128986	0.0697848	0.606578	0.00590473	0.329813	0.908611	0.00562295	0.106326	0.254193
ENSG00000233623.1	PGAM1P11	100420660	-0.00136812	0.84017	0.936118	0.00465563	0.407259	0.639717	0.00274026	0.660452	0.844877	-0.0123455	0.0583445	0.273506	0.00657546	0.137485	0.420595	-0.00718925	0.31395	0.770755	-0.0173113	0.0242405	0.47446	5.37976e-06	0.999389	0.999964	0.0025123	0.576053	0.744832
ENSG00000201746.1	U6	NULL	0.00484158	0.37883	0.659514	0.00251997	0.632397	0.803838	-0.00200913	0.71454	0.872805	-0.0046092	0.330322	0.642918	0.00805692	0.0543784	0.265077	-0.0012086	0.843858	0.967733	-0.00702609	0.279441	0.791835	-0.00520208	0.394541	0.928607	0.00546294	0.0785548	0.207261
ENSG00000054523.11	KIF1B	23095	0.00287268	0.694454	0.862825	-0.023605	0.000131899	0.00363273	-0.0147896	0.046744	0.217347	0.00817462	0.217099	0.527565	-0.00816886	0.143326	0.429373	-0.00224033	0.714096	0.936692	-0.0195811	0.000295449	0.126344	-0.00362312	0.610077	0.96582	-0.00976181	0.0250131	0.0928471
ENSG00000199562.1	U6	NULL	0.00776673	0.254823	0.540917	-0.00306782	0.605684	0.786412	0.00597328	0.426289	0.691117	0.00114685	0.851279	0.946386	0.00342476	0.548342	0.792462	0.0100509	0.220559	0.699848	-0.00541885	0.432414	0.862367	0.00844696	0.25175	0.883215	0.00710359	0.187463	0.371241
ENSG00000142657.14	PGD	5226	-0.0246674	0.00214087	0.0431936	0.000723832	0.912095	0.961059	0.00615097	0.330862	0.610311	-0.0145453	0.0314976	0.200264	0.000743158	0.878704	0.957433	-0.00451914	0.472748	0.856892	-0.0119691	0.0712311	0.60946	-0.000460228	0.933425	0.994586	-0.0171235	0.00123753	0.0126462
ENSG00000175279.14	APITD1	378708	0.0205958	0.00221809	0.0440025	0.00691528	0.267818	0.506214	0.00672519	0.292151	0.57607	-0.0132167	0.0349666	0.210727	0.000206055	0.969127	0.989587	0.00129003	0.854539	0.96998	0.00168503	0.753977	0.954298	-0.000131525	0.979205	0.998481	0.0132628	0.00869844	0.0452763
ENSG00000241563.2	CORT	1325	0.00443437	0.557496	0.789715	0.00772442	0.231307	0.467073	0.0162367	0.0352504	0.187693	0.00852675	0.210422	0.519189	0.00362195	0.528981	0.780488	-0.00580238	0.473923	0.857736	-0.00385631	0.633729	0.925386	-0.00412836	0.575602	0.961026	-0.000908483	0.858202	0.924347
ENSG00000160049.6	DFFA	1676	0.00475905	0.48806	0.744082	-0.00274364	0.697314	0.843086	0.00261623	0.656991	0.842668	-0.00310721	0.581593	0.818978	0.0128858	0.00533064	0.0788959	-0.00517652	0.418356	0.829047	-0.0140903	0.0354124	0.521507	-0.00167532	0.802814	0.985036	0.00594359	0.0278105	0.100013
ENSG00000203469.2	RP5-1113E3.3	NULL	0.00379449	0.644065	0.838404	-0.00321154	0.646687	0.812696	0.00751275	0.331019	0.610465	-0.00111756	0.868126	0.952858	0.0148733	0.00765534	0.0954903	0.00615735	0.449536	0.845881	-0.0127318	0.0935258	0.643909	0.0103259	0.173729	0.846866	0.00348683	0.424283	0.622814
ENSG00000142655.7	PEX14	5195	-0.0167322	0.0116559	0.102371	0.00971	0.119349	0.318536	-0.010063	0.0441712	0.211378	-0.00830759	0.147682	0.436718	0.00099909	0.823663	0.933735	0.00277716	0.668939	0.925486	0.00647181	0.319589	0.816321	0.00441648	0.440848	0.934884	0.0138165	0.000633288	0.00818715
ENSG00000243267.1	AL139423.1	NULL	0.00805668	0.302529	0.591305	0.0185676	0.0026272	0.0273864	0.00554696	0.424274	0.689375	0.00181002	0.778893	0.917435	-0.0042753	0.389189	0.684634	0.0105034	0.151197	0.629307	-0.00550357	0.474792	0.877499	-0.00609202	0.43372	0.933775	0.00645408	0.179431	0.360539
ENSG00000130940.9	CASZ1	54897	0.00918664	0.198639	0.477707	-0.00419996	0.521685	0.728893	-0.00532292	0.412842	0.68035	-0.00463876	0.468728	0.752583	0.00801601	0.210977	0.514427	-0.00640951	0.342757	0.788784	0.00424451	0.388229	0.845073	0.000750942	0.91303	0.992214	0.00828	0.0527723	0.156869
ENSG00000175262.9	C1orf127	148345	0.0107846	0.0779264	0.287134	NA	NA	NA	0.00508104	0.32047	0.602123	-0.014932	0.0121688	0.124205	-0.000179162	0.96249	0.98708	-0.00352176	0.549802	0.887139	0.00248353	0.6987	0.943789	0.000615121	0.937209	0.994817	0.00292781	0.538374	0.717237
ENSG00000215785.2	CFL1P6	390996	-6.17414e-05	0.993042	0.997137	0.00378016	0.463404	0.68566	0.00980332	0.0966853	0.323076	0.000618233	0.920834	0.973564	0.00880745	0.0710476	0.304845	-0.00326612	0.658716	0.923158	-0.0013473	0.859333	0.975644	0.0125772	0.0828534	0.764799	0.00484755	0.211988	0.402897
ENSG00000120948.10	TARDBP	23435	-0.00581441	0.399468	0.677858	0.0106642	0.121164	0.321432	0.00775209	0.174675	0.441692	0.00059095	0.925458	0.975358	0.0106522	0.0526226	0.261047	-0.00900456	0.0130391	0.257097	-0.00206144	0.694636	0.942441	0.00188965	0.71467	0.974582	4.22651e-05	0.983904	0.991576
ENSG00000009724.12	MASP2	10747	0.0082572	0.125734	0.372748	0.0221203	0.00121255	0.0162927	-0.00567233	0.472255	0.725255	-0.00664866	0.146807	0.435485	0.0186355	0.00324905	0.0611101	-0.00131071	0.762602	0.949781	0.00278914	0.637557	0.925788	-0.0166028	0.00462572	0.440744	-0.0101513	0.0422706	0.134187
ENSG00000116649.4	SRM	6723	-0.0197621	0.00897121	0.089207	0.00986823	0.160202	0.376321	0.00650101	0.202692	0.47662	-0.00787977	0.157284	0.450076	0.00899658	0.0611569	0.281849	0.00387052	0.397184	0.818068	-0.00485259	0.380655	0.840941	0.00100758	0.844152	0.987248	0.0118538	0.00268354	0.0207247
ENSG00000171824.9	EXOSC10	5394	0.00850125	0.246753	0.532627	0.0252927	1.0775e-05	0.0006904	0.0106947	0.0708501	0.271911	0.00828614	0.192111	0.497479	0.0255222	2.04559e-05	0.00349459	0.0073436	0.200149	0.684078	0.00534442	0.368393	0.835556	0.000577232	0.915476	0.992426	0.0153556	0.000298241	0.0052097
ENSG00000226849.1	RP4-635E18.7	NULL	0.00882469	0.23508	0.519586	0.0341809	8.43146e-09	9.6002e-06	0.0207469	0.00570246	0.0745498	0.00825321	0.187998	0.492323	0.0209972	0.000398879	0.0184182	0.0036428	0.535217	0.881306	0.00876851	0.255736	0.776515	-0.00117936	0.827093	0.986648	0.0164144	0.000417596	0.00637016
ENSG00000230337.1	RP4-635E18.6	NULL	-0.00844348	0.249057	0.535005	0.012538	0.0492465	0.185456	-0.00181825	0.802332	0.914756	0.0109545	0.0987458	0.355651	0.0164504	0.00769653	0.0956822	0.0216841	0.00526441	0.171143	-0.00373381	0.54703	0.904176	0.00475914	0.537132	0.954971	0.0100477	0.0279713	0.100369
ENSG00000198793.7	MTOR	2475	-0.00958859	0.186841	0.46321	-0.00870252	0.182501	0.406998	-0.0109689	0.109084	0.345171	-0.0041827	0.527519	0.788388	-0.000110132	0.977808	0.991956	0.00484193	0.476238	0.859015	-0.008551	0.201344	0.741329	-0.00190672	0.792131	0.984651	0.00175713	0.468891	0.662196
ENSG00000225602.1	MTOR-AS1	100873935	0.0026401	0.740857	0.887816	0.0128062	0.0661473	0.223874	-0.0123119	0.0928492	0.315729	-0.0146417	0.0253185	0.178528	-0.00493717	0.432527	0.715366	-0.00251053	0.760574	0.948932	-0.0180865	0.0164956	0.422261	-0.00148104	0.849969	0.987986	-0.000609364	0.90507	0.949816
ENSG00000253086.1	U6	NULL	-0.000108442	0.973796	0.989821	0.00366959	0.198535	0.428072	NA	NA	NA	-0.000737472	0.736131	0.898846	NA	NA	NA	-0.000855059	0.825999	0.964818	NA	NA	NA	NA	NA	NA	NA	NA	NA
ENSG00000171819.4	ANGPTL7	10218	0.00491294	0.480469	0.73908	0.00244694	0.720866	0.857393	-0.00891518	0.169687	0.434918	0.00602157	0.368576	0.675425	0.00544669	0.408658	0.699196	0.00924944	0.182877	0.667619	-0.0109242	0.145675	0.700466	0.00333284	0.662053	0.96823	-0.00552557	0.332529	0.535483
ENSG00000207451.1	U6	NULL	-0.000287817	0.928979	0.972012	0.00117643	0.629567	0.80234	0.00065213	0.874317	0.947882	0.000585226	0.868284	0.952874	0.00118318	0.626969	0.838428	0.000580095	0.850688	0.968557	-0.00551611	0.0925263	0.641193	-0.00644591	0.149382	0.828387	NA	NA	NA
ENSG00000238173.1	RPL39P6	100270891	-0.000533003	0.884451	0.954168	NA	NA	NA	0.00137141	0.640556	0.832602	0.000369292	0.89574	0.964584	NA	NA	NA	-0.00149916	0.619565	0.911466	NA	NA	NA	-0.00438998	0.311745	0.902416	-0.00281757	0.24286	0.440215
ENSG00000120942.8	UBIAD1	29914	-0.0137554	0.0516469	0.22988	0.000921733	0.887328	0.948138	-0.00680148	0.231902	0.511683	-0.00701651	0.303467	0.618436	0.0029463	0.452531	0.729722	0.0123398	0.0906455	0.530245	-0.011247	0.152759	0.707105	-0.00600973	0.380799	0.924544	0.00534334	0.0414094	0.132284
ENSG00000238199.1	RP4-796F18.2	NULL	-0.0135161	0.0382879	0.195389	0.00867883	0.0933975	0.275311	-0.00176562	0.794228	0.911447	-0.00467232	0.441047	0.731583	0.00687204	0.147654	0.435341	-0.0016565	0.825634	0.964732	-0.00461865	0.516828	0.89281	-0.00747745	0.285847	0.893025	-0.0030958	0.409476	0.609951
ENSG00000116661.8	FBXO2	26232	-0.00280747	0.718059	0.875638	0.0112435	0.105858	0.296958	0.00449238	0.58519	0.800057	-0.000411994	0.950686	0.984595	-0.00383707	0.485027	0.752079	0.0273163	4.99785e-06	0.00454102	0.0126173	0.0458668	0.551823	0.0239395	0.000620657	0.244089	0.0200962	0.000174065	0.00395753
ENSG00000132879.9	FBXO44	93611	0.0158386	0.0215348	0.142576	0.0215079	0.00063747	0.0105661	0.0176059	0.0048797	0.0690264	0.010307	0.0238314	0.17398	0.00530192	0.285522	0.591274	0.00533196	0.12023	0.583885	0.00200964	0.748839	0.953708	0.0062508	0.211456	0.862818	0.0203935	2.11584e-05	0.00138879
ENSG00000116663.6	FBXO6	26270	-0.00829749	0.224533	0.507279	0.0111871	0.089081	0.266994	0.00427208	0.470931	0.724551	-0.0112456	0.0790909	0.318744	-0.0145388	0.0237945	0.173158	0.00873919	0.211234	0.694688	0.00716047	0.271662	0.787351	0.0170104	0.0148761	0.565892	-0.00674052	0.0983445	0.241491
ENSG00000116670.9	MAD2L2	10459	-0.00618147	0.239582	0.525104	0.0144089	0.0390087	0.159113	0.0112362	0.0251382	0.156737	0.00412818	0.293969	0.610054	0.0165864	3.88213e-05	0.00505537	0.00796789	0.105654	0.559528	-0.00378319	0.404475	0.852815	0.0041364	0.400745	0.929797	-0.00346225	0.288353	0.49051
ENSG00000162490.6	C1orf187	NULL	0.0105116	0.150436	0.410744	NA	NA	NA	NA	NA	NA	-0.00282809	0.622943	0.842849	NA	NA	NA	0.0199093	0.0108694	0.238359	NA	NA	NA	0.00849681	0.230111	0.871882	0.0229316	1.43455e-05	0.0011571
ENSG00000177674.10	AGTRAP	57085	0.00393857	0.563315	0.793413	0.0140393	0.0489865	0.184859	0.00849985	0.131381	0.381458	-0.00544173	0.364205	0.672417	-0.000788811	0.856987	0.949016	0.00430164	0.442978	0.84226	-0.00904311	0.0612603	0.586567	0.00761649	0.289227	0.894111	-0.016369	0.00200756	0.0172687
ENSG00000177000.6	MTHFR	4524	0.00659525	0.372655	0.655097	0.0114458	0.0950519	0.278366	-0.00401312	0.524323	0.76167	-0.00610529	0.290789	0.607184	0.0115684	0.0490933	0.25186	-0.00396676	0.543206	0.884868	-0.0127728	0.0694937	0.606578	0.00936984	0.161086	0.835939	0.00668925	0.107877	0.256803
ENSG00000011021.17	CLCN6	1185	0.0213081	0.00949152	0.091705	0.019038	0.00206472	0.0232587	0.016379	0.00397462	0.0625332	0.00364479	0.610548	0.836672	0.0131204	0.0164228	0.144663	0.0113932	0.0848459	0.518294	-0.00136038	0.796047	0.962975	-0.000779723	0.885751	0.989892	0.0147144	0.0001392	0.00350502
ENSG00000236997.1	RP5-934G17.2	NULL	0.003475	0.669047	0.850511	0.00168111	0.808059	0.906772	0.00352027	0.669846	0.849944	-0.000437323	0.950794	0.984595	0.0169857	0.00385535	0.0666681	0.00411638	0.625607	0.913721	-0.0053201	0.476014	0.877961	0.0181638	0.0152006	0.568374	0.0136158	0.00873614	0.0454306
ENSG00000242349.1	NPPA-AS1	100379251	0.00718241	0.380094	0.660383	0.0166923	0.0139818	0.0821844	-0.00725024	0.303612	0.586762	-0.00760469	0.285627	0.601389	0.0115359	0.0511951	0.257352	-0.00434554	0.573804	0.896026	0.00164857	0.816343	0.965734	-0.0149126	0.0404344	0.681286	0.00272674	0.595813	0.758687
ENSG00000175206.6	NPPA	4878	0.00660973	0.399393	0.677821	0.0113595	0.116883	0.314486	-0.00694209	0.327051	0.607203	-0.00801386	0.257812	0.57405	0.0113547	0.0540383	0.264533	0.00474184	0.570012	0.895327	0.00891005	0.241938	0.767305	-0.0126316	0.116633	0.803601	-0.00145496	0.802966	0.892682
ENSG00000120937.7	NPPB	4879	0.00418534	0.586155	0.805087	0.00353176	0.591015	0.776793	0.00128364	0.785682	0.907479	0.00176696	0.789484	0.921575	-0.00287973	0.61619	0.832482	-0.0084306	0.279631	0.746895	-0.00687797	0.341992	0.826847	-0.0107548	0.160904	0.835528	-0.000586656	0.91684	0.956643
ENSG00000224904.1	RP5-934G17.6	NULL	-0.00203642	0.765656	0.900892	NA	NA	NA	5.42076e-05	0.991548	0.996554	NA	NA	NA	0.00218986	0.611553	0.830165	NA	NA	NA	0.00756233	0.194512	0.738894	0.00246796	0.698687	0.973344	0.00482084	0.177646	0.358278
ENSG00000199347.1	RNU5E-1	26829	0.00255047	0.677809	0.854405	-0.000907429	0.838544	0.924423	0.00430611	0.35179	0.630058	0.00933003	0.0319329	0.201594	-0.00351305	0.364368	0.664104	NA	NA	NA	0.00540042	0.284179	0.794079	-0.00292637	0.570058	0.960248	-0.00118429	0.714873	0.84033
ENSG00000201801.1	RNU5E-4P	100873829	1.26008e-05	0.997499	0.9994	0.00100176	0.767918	0.883629	0.00623519	0.153546	0.414357	-0.00231432	0.47479	0.756339	0.00447591	0.223439	0.527225	0.000410354	0.907425	0.982252	6.96215e-05	0.987224	0.998829	-0.00277582	0.574336	0.960663	-0.00195884	0.542305	0.719736
ENSG00000116685.11	KIAA2013	90231	-0.00280979	0.650432	0.841568	0.00502701	0.46868	0.689955	0.00623221	0.149364	0.408214	-0.00932535	0.13234	0.413607	-0.0132841	0.0276573	0.187028	0.0124415	0.0614477	0.465593	-0.00113949	0.830585	0.96861	-0.0034764	0.561446	0.958723	-0.0141225	0.00452853	0.0290534
ENSG00000083444.10	PLOD1	5351	0.000296188	0.962958	0.985665	0.0210394	0.00133069	0.0174344	0.0184836	0.00545788	0.0731866	0.00726941	0.222742	0.535076	0.00606062	0.324928	0.62848	0.0240857	7.86096e-05	0.0200664	0.00150452	0.787345	0.960641	-6.67577e-05	0.98842	0.999203	-0.000892342	0.854239	0.922057
ENSG00000116688.10	MFN2	9927	-0.0106595	0.186904	0.463283	-0.021443	0.000570891	0.00989077	-0.0277906	0.000169113	0.0177636	-0.0108129	0.0915078	0.341498	0.000576603	0.925563	0.972804	-0.00104052	0.860303	0.970624	-0.0145079	0.0130056	0.393784	-0.00154374	0.800818	0.984917	-0.00517178	0.252813	0.451463
ENSG00000116691.6	MIIP	60672	-0.00164213	0.814345	0.922324	0.0308137	2.28824e-06	0.000236543	0.0177329	0.00459248	0.0666703	-0.0060287	0.270451	0.586183	-0.00139158	0.768464	0.908232	-0.0008901	0.853302	0.969263	0.00325677	0.534833	0.89877	-0.00490854	0.33727	0.911097	-0.00135445	0.767141	0.872068
ENSG00000202461.1	Y_RNA	NULL	0.00169674	0.81542	0.922899	0.0132335	0.0424966	0.168941	0.00728525	0.328257	0.608269	0.0082107	0.192179	0.497541	0.00509548	0.2277	0.531528	-0.000433477	0.957605	0.992219	0.00608304	0.334758	0.824349	0.0112635	0.122673	0.809734	-0.00090692	0.850184	0.919658
ENSG00000120949.10	TNFRSF8	943	0.00380627	0.632767	0.832024	-0.00144755	0.809024	0.907204	0.00284466	0.731104	0.881417	0.000210482	0.972461	0.99185	0.00930314	0.118166	0.390034	-0.00710043	0.351052	0.794351	0.00241393	0.695385	0.942555	-0.0137816	0.0312334	0.661231	-0.00224693	0.595113	0.75818
ENSG00000028137.11	TNFRSF1B	7133	0.00104784	0.875367	0.950127	0.0137432	0.0273577	0.127009	0.00852615	0.283286	0.567531	0.000330364	0.952315	0.985143	0.00984523	0.0541216	0.264768	0.00654851	0.348782	0.793143	0.00483332	0.280434	0.791934	-0.0117745	0.0125488	0.546338	0.0124898	0.00198864	0.0171701
ENSG00000225196.1	RP5-1118D24.2	NULL	0.00738876	0.221675	0.503314	-0.00264954	0.585808	0.773825	0.0130477	0.00422798	0.0642082	0.00811984	0.127452	0.405464	0.000683686	0.861915	0.950281	0.00481047	0.477141	0.859622	-0.00817651	0.162757	0.715074	0.00381743	0.425103	0.931671	0.00673812	0.138669	0.304308
ENSG00000252969.1	SNORA70	26778	0.000225113	0.953137	0.981981	0.00107656	0.679309	0.831457	-0.000560142	0.870294	0.946069	-0.000461024	0.895886	0.964584	NA	NA	NA	0.000759246	0.881221	0.975691	NA	NA	NA	NA	NA	NA	-0.00485893	0.198357	0.385563
ENSG00000048707.8	VPS13D	55187	-0.00728014	0.212262	0.493169	-0.0270203	3.19816e-05	0.0014189	-0.000962464	0.894041	0.95685	0.016143	0.00504515	0.0819402	0.00783517	0.0343673	0.210287	-0.00926201	0.233428	0.710942	-0.011444	0.00869629	0.346447	-0.00130591	0.838037	0.98717	0.00408989	0.089441	0.226746
ENSG00000239149.1	SNORA59A	677885	0.0130398	0.0944056	0.320284	-0.00114859	0.872561	0.940685	-0.000574768	0.939749	0.975864	0.0097822	0.143223	0.429952	0.00427992	0.475859	0.745303	0.00593987	0.465599	0.853835	0.00858532	0.22563	0.758439	0.00398242	0.553025	0.957433	0.0121607	0.0155802	0.0668946
ENSG00000229484.1	RP5-888M10.2	NULL	-0.00708438	0.288928	0.577357	0.00444542	0.498051	0.711544	0.0044747	0.479309	0.730319	0.000419574	0.94379	0.981713	0.0112083	0.0218129	0.166727	-0.0126515	0.143324	0.618317	0.000702404	0.920615	0.989568	-0.00833999	0.250015	0.882452	0.00473315	0.23389	0.429183
ENSG00000241848.1	AL031296.1	NULL	-0.0156298	0.00493856	0.0661923	-0.000775188	0.827733	0.917756	NA	NA	NA	-0.00723394	0.0709808	0.300959	0.00108073	0.68629	0.870138	NA	NA	NA	0.000742154	0.779165	0.958648	-0.00316909	0.399641	0.929797	NA	NA	NA
ENSG00000162496.4	DHRS3	9249	-0.0117998	0.141141	0.398044	0.00489775	0.480817	0.69946	0.0172965	0.00637038	0.0782558	0.00486675	0.349026	0.660021	0.00234732	0.698296	0.876319	-0.0120124	0.0992255	0.549214	0.00820061	0.207587	0.746026	0.00112636	0.866579	0.988687	0.01995	0.000263146	0.00488573
ENSG00000221340.1	U6atac	NULL	-0.0102069	0.187423	0.464002	0.00442743	0.486527	0.703869	0.000909706	0.873675	0.947651	-0.0076378	0.165498	0.46236	-0.00817354	0.0870593	0.335522	0.00507153	0.522115	0.876606	-0.00519293	0.473226	0.876652	-0.00382783	0.59816	0.964101	0.00122928	0.756493	0.865668
ENSG00000204518.2	AADACL4	343066	0.00360637	0.555277	0.788328	NA	NA	NA	NA	NA	NA	-0.00253496	0.664261	0.864284	NA	NA	NA	NA	NA	NA	-0.0083199	0.173022	0.723907	0.0036248	0.56944	0.960085	NA	NA	NA
ENSG00000188984.7	AADACL3	126767	0.000173704	0.979977	0.992266	NA	NA	NA	NA	NA	NA	NA	NA	NA	NA	NA	NA	NA	NA	NA	-0.014504	0.0334959	0.514254	NA	NA	NA	NA	NA	NA
ENSG00000162494.5	LRRC38	126755	0.00659352	0.373586	0.655547	-0.000463128	0.936051	0.972022	-0.0129845	0.0599141	0.248505	0.00407986	0.508359	0.775921	0.0100499	0.0688037	0.299856	-0.00180085	0.799937	0.958618	0.00246235	0.699534	0.94413	0.00450903	0.507104	0.94924	-0.00499704	0.310936	0.514199
ENSG00000162493.12	PDPN	10630	0.0106677	0.0542662	0.236496	0.00583824	0.409574	0.641398	-0.0036382	0.421695	0.687709	0.000562718	0.931632	0.977707	0.00695145	0.198049	0.500779	0.0023649	0.721497	0.938891	0.00249098	0.667767	0.935112	0.00534738	0.459999	0.939753	0.00243392	0.657595	0.800626
ENSG00000237445.1	CTA-520D8.2	NULL	0.016608	0.0152724	0.118213	0.00259239	0.582998	0.771504	NA	NA	NA	0.00192865	0.73883	0.900177	0.00642074	0.277205	0.583363	-0.0170111	0.034429	0.380234	-0.00638149	0.349782	0.829796	0.00764885	0.206601	0.860159	NA	NA	NA
ENSG00000253085.1	SCARNA11	677780	0.00410558	0.145687	0.404117	-0.000487587	0.823758	0.915799	NA	NA	NA	-0.0030656	0.152211	0.443661	NA	NA	NA	0.00270357	0.446879	0.844149	NA	NA	NA	NA	NA	NA	-0.00297588	0.141292	0.308162
ENSG00000116731.15	PRDM2	7799	0.0106068	0.153738	0.415643	-0.000261441	0.960168	0.982731	0.0142706	0.0211788	0.143122	0.010851	0.0874676	0.333944	0.0177199	0.000180634	0.0116734	-0.0112109	0.0495137	0.432251	-0.00383781	0.358069	0.833184	0.00718465	0.27079	0.888697	-0.0112558	0.00248227	0.0196772
ENSG00000227612.1	RP5-1177E19.2	NULL	-0.0103376	0.185723	0.46155	-0.00477321	0.489112	0.705439	0.00559888	0.486396	0.735428	0.00849244	0.202165	0.509836	0.0158752	0.00337833	0.0621308	0.00407196	0.617023	0.910452	-0.00924596	0.152041	0.705964	0.000563855	0.945577	0.995472	-0.00937505	0.0284427	0.101514
ENSG00000218328.3	C1orf196	780789	0.0129315	0.0977778	0.3262	0.01115	0.0914883	0.271775	0.00730115	0.326306	0.606538	0.0130076	0.0356584	0.212831	0.0194327	0.000396993	0.0184013	0.000861067	0.916477	0.984128	-0.000386906	0.956402	0.994617	0.00338939	0.599035	0.964405	NA	NA	NA
ENSG00000231606.1	RP11-344F13.1	NULL	0.00584227	0.394596	0.673012	-0.000101135	0.982111	0.992137	-0.00913344	0.122396	0.366795	0.00248227	0.662351	0.863564	-0.000774591	0.864452	0.951532	-0.00809497	0.188495	0.672698	0.00211522	0.729933	0.950273	0.00953624	0.125847	0.813553	0.000948617	0.573661	0.743018
ENSG00000234593.1	RP4-704D23.1	NULL	0.000785361	0.887129	0.955687	NA	NA	NA	NA	NA	NA	NA	NA	NA	NA	NA	NA	-0.00180317	0.763619	0.949806	0.00616916	0.337886	0.826285	-2.06407e-05	0.996103	0.999903	NA	NA	NA
ENSG00000189337.10	KAZN	23254	0.0120683	0.0818262	0.295198	0.00659247	0.280442	0.519754	0.0138475	0.0885228	0.307533	0.00766811	0.262974	0.579491	0.0142424	0.0242324	0.174406	-0.0225227	0.0042415	0.155837	0.00735457	0.262613	0.780699	-0.00658561	0.387014	0.925698	-0.00750467	0.198104	0.385308
ENSG00000235829.1	TBCAP2	494541	-0.00183707	0.582236	0.803288	NA	NA	NA	NA	NA	NA	NA	NA	NA	NA	NA	NA	-0.00301959	0.463216	0.853206	-0.00848904	0.034288	0.518301	0.00742997	0.196912	0.855223	NA	NA	NA
ENSG00000175147.7	C1orf126	NULL	0.00440358	0.552746	0.786598	0.00119968	0.861955	0.935598	NA	NA	NA	0.00976777	0.113115	0.380423	0.000949893	0.862236	0.950281	-0.00115939	0.844282	0.967847	7.22721e-05	0.992954	0.999344	0.00474835	0.507739	0.94958	-0.00365825	0.339353	0.542357
ENSG00000171729.8	TMEM51	55092	0.0244589	0.00162677	0.0378411	-0.0115624	0.0985871	0.284487	0.00536861	0.519495	0.758494	-0.00139127	0.813344	0.931399	0.00356275	0.572636	0.806608	-0.00203081	0.7272	0.940486	0.000859041	0.912632	0.988149	-0.00250961	0.737099	0.977935	0.0132354	0.00928143	0.0472343
ENSG00000204464.3	C1orf195	727684	0.00119398	0.816057	0.923103	-0.00290788	0.582858	0.771464	-0.00413317	0.466631	0.721191	0.00377629	0.532813	0.791166	NA	NA	NA	-0.00529963	0.370286	0.805803	-0.0106805	0.0587255	0.583176	0.000191374	0.973867	0.998143	0.00319087	0.337783	0.540823
ENSG00000142621.14	FHAD1	114827	-0.00100508	0.891894	0.957889	0.0181661	0.00580005	0.0468903	NA	NA	NA	0.0119803	0.0723857	0.304209	NA	NA	NA	-0.0013109	0.86182	0.97071	-0.00309458	0.64271	0.927801	-0.0192541	0.015363	0.57019	0.0123719	0.023901	0.0900842
ENSG00000233485.1	RP3-467K16.2	NULL	0.00117945	0.874945	0.950084	0.0112683	0.0918173	0.272449	0.00196461	0.777372	0.903865	0.00289891	0.650688	0.857193	NA	NA	NA	-0.00310068	0.590948	0.901743	-0.0065828	0.343322	0.827159	-0.0198563	0.00786415	0.494065	0.00500917	0.344033	0.547052
ENSG00000228140.1	RP3-467K16.4	NULL	0.00669485	0.381336	0.66155	NA	NA	NA	NA	NA	NA	-0.00595565	0.381013	0.685264	NA	NA	NA	NA	NA	NA	NA	NA	NA	0.00493983	0.55027	0.956683	-0.0157724	0.00213989	0.0179707
ENSG00000142634.7	EFHD2	79180	-0.00654288	0.252408	0.538543	0.0228656	0.000785857	0.0122179	0.0173297	0.0164245	0.126118	-0.0175396	0.00172619	0.050121	0.00558263	0.334206	0.637483	-0.00414261	0.44472	0.842904	-0.0166941	0.00275021	0.261727	-0.00881498	0.22286	0.870191	-0.0161795	0.000550806	0.00747935
ENSG00000162438.7	CTRC	11330	0.00672813	0.362122	0.646886	0.0236372	0.000571537	0.00989643	NA	NA	NA	-0.00307286	0.652377	0.858086	0.00281298	0.621256	0.835227	0.0034077	0.679418	0.927995	0.0064557	0.418718	0.857442	-0.0108868	0.157888	0.833619	0.0014639	0.784096	0.881483
ENSG00000142615.6	CELA2A	63036	-0.00351771	0.630461	0.830964	0.00945286	0.124536	0.326533	0.00627813	0.366675	0.642084	0.00285278	0.643138	0.853192	0.00123069	0.822983	0.933463	0.00748241	0.368392	0.804211	0.00679165	0.367197	0.835556	0.00480055	0.508694	0.949931	0.0135533	0.00975851	0.0489388
ENSG00000215704.4	CELA2B	51032	0.00567024	0.459942	0.725433	0.0107843	0.099773	0.286656	0.0118889	0.0893428	0.309159	-0.0103357	0.113434	0.380943	0.00590302	0.30335	0.609069	0.00856944	0.320677	0.774513	0.0174047	0.0215181	0.456625	0.00157028	0.836973	0.98704	0.0019143	0.720731	0.843726
ENSG00000132906.12	CASP9	842	0.00611983	0.409046	0.685739	0.0103052	0.119936	0.319513	0.0114363	0.0605446	0.249866	-0.00227025	0.735095	0.898274	0.00668746	0.182442	0.480986	-0.00794808	0.2883	0.752664	-0.00362931	0.546161	0.904176	0.00313178	0.574484	0.960663	-0.0161576	0.000325095	0.00550413
ENSG00000116138.7	DNAJC16	23341	0.00457017	0.551467	0.785847	-0.0075348	0.16877	0.388669	-0.00383377	0.544674	0.776149	-0.00566619	0.320375	0.634254	0.00683873	0.124489	0.400403	-0.00802649	0.129496	0.598981	0.00358964	0.547795	0.904293	-0.0079224	0.217157	0.866419	-0.00276817	0.161903	0.337256
ENSG00000116771.5	AGMAT	79814	-0.022033	0.00528326	0.0680249	0.0102435	0.124537	0.326533	-0.00229461	0.779277	0.904911	-0.00376596	0.557006	0.805598	-0.00376271	0.37882	0.676439	-0.0102776	0.18071	0.666367	-0.00358993	0.662165	0.932731	-0.00658117	0.400518	0.929797	-0.00485	0.284165	0.485677
ENSG00000235084.2	CHCHD2P6	645317	-0.0066096	0.409915	0.686201	0.00348725	0.604595	0.785662	-0.00471197	0.519959	0.758752	-0.0151653	0.0247734	0.177153	0.00487172	0.419327	0.706055	-0.00305609	0.653308	0.921181	-0.0027246	0.716906	0.948135	0.00117583	0.873668	0.989594	0.0010644	0.815973	0.899748
ENSG00000236500.1	RP4-680D5.4	NULL	0.00140857	0.6682	0.850276	NA	NA	NA	NA	NA	NA	NA	NA	NA	0.00124196	0.811698	0.92854	-0.00394262	0.353889	0.795496	0.00147157	0.706911	0.946289	0.00643835	0.102033	0.786913	NA	NA	NA
ENSG00000197312.7	DDI2	84301	-0.017699	0.0118857	0.103491	-0.0213372	0.000837825	0.0127742	-0.00966887	0.236902	0.517428	0.00524461	0.431258	0.724526	-0.00706057	0.13526	0.417313	0.00637361	0.440607	0.840943	-0.0169013	0.0156485	0.415437	-0.0018776	0.801356	0.984917	0.0120766	0.0262625	0.0960524
ENSG00000116786.7	PLEKHM2	23207	-0.000321537	0.960093	0.984725	0.0132551	0.0435056	0.171449	0.0112761	0.0186421	0.134208	-7.77564e-05	0.987292	0.996286	-0.00596775	0.095746	0.352216	0.00735325	0.0785632	0.506442	-0.00456999	0.331345	0.822791	0.00476861	0.35726	0.917046	0.00275395	0.405159	0.605907
ENSG00000237938.1	RP11-288I21.1	NULL	-0.0014671	0.833487	0.932168	0.0143727	0.0334437	0.144612	0.0157401	0.0063093	0.0779347	0.00282182	0.59729	0.82889	-0.00554447	0.15407	0.445036	0.00116762	0.838889	0.96679	-0.00075873	0.895646	0.982974	-0.000753255	0.893775	0.990239	0.00181852	0.628257	0.780265
ENSG00000162461.7	SLC25A34	284723	0.0139349	0.0632621	0.257586	0.0199666	0.00453061	0.0393567	0.0049083	0.525717	0.763022	-0.00249816	0.707463	0.885677	-0.00921484	0.101051	0.36256	0.00113708	0.881381	0.975724	-0.00482941	0.413008	0.855217	-0.00590618	0.334741	0.909688	-0.0244205	7.71658e-06	0.000880537
ENSG00000224459.1	RP11-169K16.4	NULL	0.00491029	0.548069	0.783661	0.0154196	0.00602197	0.0480086	0.000663724	0.934197	0.973764	-0.00449764	0.489633	0.764501	-0.00951769	0.100175	0.360368	0.00434886	0.620293	0.911689	-0.00998798	0.151074	0.705183	-0.0159791	0.0321659	0.663699	-0.0130637	0.0187818	0.076377
ENSG00000162458.8	FBLIM1	54751	-0.00456415	0.485847	0.742556	0.00553916	0.388195	0.623928	0.00649628	0.33762	0.617494	0.0106216	0.0518669	0.257301	0.00347332	0.559131	0.798573	-0.00295153	0.626388	0.91374	6.04036e-05	0.990556	0.999344	-0.0011374	0.844699	0.987304	-0.000315877	0.955865	0.976487
ENSG00000224321.1	RP11-169K16.6	NULL	-0.00328613	0.670962	0.851407	0.0181049	0.00623336	0.0491505	-0.00278547	0.656424	0.842276	0.0083125	0.215415	0.525507	0.00959148	0.037888	0.220758	-0.000437266	0.954368	0.991255	-0.00407066	0.5695	0.908838	-0.00595279	0.395637	0.928706	-0.00300363	0.549642	0.72554
ENSG00000233954.4	RP11-169K16.7	NULL	-0.0289691	4.35645e-05	0.00829983	-0.000187752	0.978309	0.990931	-0.0120092	0.0435429	0.209484	0.000315283	0.955157	0.986377	-0.00648489	0.230665	0.535032	-0.00982568	0.108994	0.566241	-0.0167792	0.013718	0.397997	-0.0109855	0.0666516	0.740452	-0.0050406	0.346928	0.550373
ENSG00000178715.7	RP11-169K16.8	NULL	0.00370381	0.648685	0.840733	0.00415144	0.531953	0.736283	-0.00820477	0.242056	0.522909	-0.00225616	0.725984	0.894208	-0.00122577	0.844893	0.943614	0.00289059	0.737104	0.942967	-0.0137714	0.0899336	0.637877	8.61557e-05	0.99091	0.999234	-0.00699466	0.200275	0.387891
ENSG00000179743.2	RP11-169K16.9	NULL	0.0123623	0.0739337	0.279887	0.0126588	0.072431	0.236127	-0.00648117	0.31243	0.593984	0.000949311	0.836549	0.940631	0.00392966	0.399375	0.692244	0.00207965	0.70122	0.933452	0.0108338	0.10142	0.655349	-0.00455079	0.510296	0.950437	-0.0145099	0.00125522	0.0127448
ENSG00000065526.5	SPEN	23013	0.0055408	0.360646	0.645621	0.00275668	0.596214	0.78016	0.0167494	0.00296625	0.0545435	0.019546	0.00196136	0.0525623	0.0100734	0.00626493	0.0860233	0.00663453	0.424913	0.832309	-0.0106872	0.0413	0.540331	-0.000377815	0.960488	0.99663	0.000620367	0.833077	0.909976
ENSG00000238818.1	snoU13	NULL	-0.00186818	0.569369	0.797019	0.00166111	0.571444	0.762844	NA	NA	NA	0.004653	0.181228	0.48366	0.00605121	0.0457442	0.243102	-0.00138985	0.69239	0.931164	-0.00706442	0.158167	0.711873	-0.00204401	0.675506	0.971223	0.00077539	0.720429	0.843726
ENSG00000116809.6	ZBTB17	7709	0.00686603	0.21643	0.498076	0.015716	0.0258781	0.122375	0.0214198	0.0010588	0.0352861	0.00554833	0.322015	0.635678	0.00158777	0.699222	0.876745	0.00108118	0.820596	0.963114	0.0073462	0.138	0.695832	-0.00173486	0.730997	0.976545	0.00532986	0.0900766	0.227782
ENSG00000234607.1	RP11-5P18.1	NULL	0.00116053	0.863852	0.946097	-0.00801334	0.0999393	0.286921	-0.00473934	0.449681	0.708517	0.00236433	0.682539	0.87359	-0.00122741	0.733742	0.892996	-0.00229625	0.727894	0.940841	0.00663058	0.27858	0.790863	0.00492251	0.490936	0.945424	-0.00495616	0.274019	0.47546
ENSG00000183888.4	C1orf64	149563	0.0111312	0.114268	0.355347	NA	NA	NA	0.0264969	0.000546875	0.028058	0.00992297	0.0743711	0.308123	0.0182641	0.00325585	0.0611101	0.00829327	0.236899	0.714011	0.0148065	0.0362205	0.524266	0.00219325	0.77644	0.983199	NA	NA	NA
ENSG00000233078.1	RP11-5P18.5	NULL	0.0110937	0.0947427	0.320893	0.00486836	0.339082	0.578799	0.0261715	0.000764847	0.0313453	0.00746484	0.150692	0.441083	0.0119637	0.0429236	0.235042	0.00645818	0.355234	0.79646	0.0127706	0.0507219	0.565924	-0.000682459	0.931157	0.994586	-0.000962593	0.797499	0.889641
ENSG00000173641.12	HSPB7	27129	-0.0128914	0.0828285	0.297183	0.0127703	0.0203052	0.104619	-0.0124249	0.0318322	0.179367	0.00661111	0.32282	0.636614	0.00212928	0.724999	0.889438	0.00659641	0.40506	0.822393	0.0105647	0.108502	0.664423	0.00964509	0.209046	0.861769	-0.0044868	0.434448	0.631895
ENSG00000186510.6	CLCNKA	1187	-0.00578303	0.470348	0.733485	0.0297299	4.67672e-06	0.000394115	0.0139904	0.070725	0.271657	0.00943786	0.133271	0.415137	0.000871847	0.891818	0.961023	0.008304	0.290702	0.754249	-0.000937575	0.869707	0.977752	0.00643558	0.391844	0.927575	-0.00798304	0.129638	0.290782
ENSG00000232456.1	RP11-5P18.10	NULL	0.0186994	0.00566987	0.0705076	0.00188174	0.758022	0.877549	0.00522797	0.445461	0.705278	0.00191583	0.700448	0.882601	-0.00139866	0.759616	0.904479	-0.00233812	0.754274	0.947215	-0.00390265	0.596286	0.915447	0.0236684	0.00074499	0.266399	0.00500969	0.146132	0.315037
ENSG00000184908.12	CLCNKB	1188	0.0105734	0.170819	0.440714	0.0242827	0.000275914	0.00601733	-0.00189649	0.759322	0.895295	-0.00449438	0.442829	0.732665	0.00423451	0.484745	0.751828	0.00815084	0.184804	0.669116	0.00918113	0.187257	0.732868	0.00987517	0.127981	0.815082	NA	NA	NA
ENSG00000185519.8	FAM131C	348487	0.0154865	0.0402447	0.200616	0.0181857	0.0038175	0.0351915	0.00686642	0.344023	0.62381	0.0108991	0.0667832	0.291967	-0.00917326	0.106484	0.371258	0.0146762	0.0571966	0.454678	0.000494354	0.936343	0.992154	0.00417199	0.584921	0.961393	0.00465692	0.354422	0.55838
ENSG00000142627.9	EPHA2	1969	0.000929534	0.90573	0.963355	0.0266747	8.10099e-07	0.000112014	0.0112949	0.113427	0.353321	-0.00495683	0.438148	0.729767	0.00163925	0.794175	0.920602	-0.00309592	0.712059	0.936014	0.00937668	0.179053	0.726114	0.00294292	0.706258	0.973986	0.00769145	0.176297	0.356457
ENSG00000227959.1	RP11-276H7.2	NULL	-0.000939895	0.906725	0.963686	0.00713966	0.261872	0.500689	-0.00424287	0.604074	0.81145	-0.0104633	0.0865823	0.332677	-0.00211056	0.719803	0.887358	-0.00664025	0.449431	0.845778	-0.00222711	0.768967	0.95683	0.00347192	0.626502	0.966679	NA	NA	NA
ENSG00000224621.1	RP11-276H7.3	NULL	-0.00112475	0.886439	0.955238	0.0143552	0.0239065	0.116315	0.00840629	0.289514	0.57371	-0.00348438	0.573399	0.814509	-0.00321676	0.546488	0.79137	-0.0163719	0.0494686	0.432251	-0.00535766	0.460449	0.87158	0.00277943	0.695819	0.973146	NA	NA	NA
ENSG00000142632.10	ARHGEF19	128272	0.0074171	0.312251	0.599967	0.0164249	0.014036	0.0824402	0.021774	0.00155607	0.040972	-0.0113707	0.0441612	0.236987	0.00748074	0.146559	0.433682	0.010428	0.0939693	0.537213	0.000961082	0.88035	0.97986	-0.00375325	0.623037	0.966679	0.0063205	0.203136	0.391666
ENSG00000234166.1	ARHGEF19-AS1	100874233	-0.00496141	0.53242	0.773847	0.013045	0.0581869	0.207317	0.0131525	0.0888382	0.308205	-0.00261027	0.661194	0.862825	0.00768775	0.180314	0.478147	0.00745833	0.339959	0.788141	0.00631227	0.330522	0.822619	-0.00790305	0.328487	0.908611	-0.000669709	0.899459	0.947072
ENSG00000237276.3	ANO7L1	NULL	0.00575901	0.458031	0.723978	0.0137617	0.0313861	0.138633	0.0109746	0.120278	0.363593	0.000881724	0.881608	0.958795	0.00362043	0.539234	0.787357	-0.00343139	0.670969	0.925825	0.00272061	0.660379	0.932349	-0.00273108	0.664576	0.968805	-0.00117812	0.839489	0.913304
ENSG00000204377.2	C1orf134	574037	-0.00388601	0.60943	0.818224	0.0118212	0.0817013	0.253854	0.0171884	0.0159972	0.124437	-0.00515292	0.457806	0.743731	0.000504185	0.922434	0.971471	0.00134755	0.868444	0.972596	0.0106697	0.108741	0.664423	0.00801849	0.301176	0.899866	0.00100825	0.844976	0.916493
ENSG00000132881.5	RSG1	79363	0.00419917	0.479265	0.738811	0.0106007	0.108821	0.301964	0.0109007	0.0509792	0.228182	-0.00454577	0.484651	0.761887	-0.0007822	0.844885	0.943614	0.00997643	0.0895169	0.527869	-0.00478005	0.395475	0.847628	0.00843874	0.0902447	0.772138	0.0149523	0.000530977	0.00733504
ENSG00000233929.1	MT1XP1	645652	-0.00363946	0.607853	0.817727	0.0117852	0.0831364	0.256591	0.0173596	0.00751043	0.0852859	0.00857319	0.13643	0.419641	0.00319127	0.4893	0.754737	0.000481268	0.942093	0.989109	-0.0136649	0.0766227	0.618755	4.86266e-06	0.999488	0.999964	0.0129214	0.0192343	0.0777399
ENSG00000037637.6	FBXO42	54455	0.0240167	0.00214063	0.0431936	0.00403517	0.423345	0.653271	0.0152492	0.032845	0.182486	0.0165363	0.00326878	0.0668138	0.00970535	0.035948	0.21486	0.00936617	0.234351	0.71171	0.00209274	0.697672	0.943205	0.00863852	0.24687	0.8801	-0.0035462	0.267302	0.468365
ENSG00000055070.11	C1orf144	NULL	-0.00880313	0.1323	0.383611	0.00320879	0.600074	0.782833	-0.000388587	0.926437	0.970491	-0.00724411	0.236825	0.550814	-0.0105506	0.0800852	0.322975	0.00387867	0.452795	0.847554	-0.0132271	0.0819252	0.624647	0.0028252	0.590275	0.962327	0.00100226	0.804414	0.893299
ENSG00000226457.1	RP11-430L17.1	NULL	-0.0121547	0.145939	0.404125	-0.00319	0.656799	0.818504	-0.0203744	0.00602023	0.0761991	0.00189881	0.78674	0.920568	-0.00199833	0.760261	0.904742	-0.00318581	0.722179	0.938933	0.00230065	0.782359	0.959916	-0.000236084	0.974242	0.998143	0.00170759	0.752996	0.863775
ENSG00000157191.13	NECAP2	55707	0.00265434	0.65758	0.84465	0.0165286	0.00726118	0.0540543	0.0128653	0.0792014	0.289273	-0.00352831	0.468421	0.752368	0.0115603	0.0538561	0.264	-0.00344618	0.47283	0.856936	0.00233247	0.738919	0.951681	-0.0115155	0.101949	0.786913	-0.0056402	0.007368	0.0403538
ENSG00000226029.1	RP4-798A10.2	NULL	0.0191031	0.010586	0.0978018	0.0184522	0.00903946	0.0620685	0.0187461	0.00898528	0.0937023	0.0102369	0.0436927	0.235455	0.0080771	0.168272	0.464472	-0.0039284	0.368402	0.804211	-0.00367318	0.521383	0.894969	0.00154728	0.825039	0.986435	-0.00527581	0.21776	0.410102
ENSG00000080947.9	CROCCP3	114819	0.0162742	0.0249943	0.154488	0.0236517	0.000825115	0.0126542	0.0167923	0.00546117	0.0731954	0.00807373	0.0665886	0.291691	0.0093322	0.0728509	0.309413	0.00539592	0.0896886	0.527904	-0.00631647	0.201974	0.742178	0.00164513	0.786084	0.983908	-0.000279059	0.927881	0.962518
ENSG00000206652.1	RNU1-1	26871	0.00569855	0.341632	0.629386	0.00398851	0.385187	0.621381	0.00538942	0.354194	0.63171	5.2303e-05	0.991211	0.997026	0.00422552	0.213241	0.516479	-0.00791891	0.140016	0.614309	-0.00259719	0.595764	0.915447	-0.00490819	0.382552	0.924842	0.00416822	0.252214	0.450714
ENSG00000261135.1	RP4-798A10.7	NULL	0.00707553	0.367771	0.651664	0.0124916	0.0660397	0.223779	-0.00207747	0.775349	0.903054	-0.0093226	0.142743	0.42908	0.00664626	0.241117	0.547152	-0.0109231	0.0880115	0.52608	-0.00135094	0.865796	0.977547	-0.00561939	0.419112	0.93113	-0.00646192	0.228909	0.423361
ENSG00000224174.1	RP4-798A10.4	NULL	-0.00533225	0.327579	0.615079	-0.00165545	0.680907	0.832563	0.00241506	0.674256	0.851766	-0.000291962	0.959464	0.987617	0.000633941	0.853548	0.947675	0.000171293	0.980649	0.996237	-0.0126066	0.00544709	0.295684	-0.00343108	0.580415	0.961393	-0.000103836	0.976064	0.987204
ENSG00000241374.1	RP4-798A10.5	NULL	0.00605472	0.0469189	0.218138	0.00362307	0.0801919	0.251127	NA	NA	NA	0.00542076	0.247186	0.562213	NA	NA	NA	0.0109448	0.0287675	0.353991	NA	NA	NA	0.00279886	0.497804	0.94635	-0.001843	0.358451	0.562403
ENSG00000252099.1	U1	NULL	0.000397361	0.912243	0.965711	0.00100612	0.744732	0.869945	0.00993552	0.0123556	0.108383	-0.00415507	0.338422	0.650782	0.00362409	0.1461	0.432751	0.00400729	0.363141	0.801789	0.000494715	0.859277	0.975632	0.00367235	0.316467	0.90516	NA	NA	NA
ENSG00000197511.2	AL355149.1	NULL	0.00721311	0.313328	0.601083	-0.00776342	0.225967	0.460608	-0.0105335	0.12847	0.377505	-0.0124398	0.039574	0.224601	0.00690066	0.172015	0.469393	-0.00647512	0.415439	0.827267	0.0038975	0.576923	0.911407	-0.00414134	0.58065	0.961393	0.00547913	0.19711	0.38418
ENSG00000225710.1	RP5-875O13.6	NULL	0.00797036	0.234489	0.518805	0.00474012	0.435973	0.663252	-0.00542748	0.412196	0.679826	NA	NA	NA	-0.00906009	0.112809	0.38207	0.0057253	0.489452	0.863385	0.00331157	0.557466	0.906282	-0.00574388	0.325617	0.908359	NA	NA	NA
ENSG00000219481.3	NBPF1	55672	0.015443	0.0185447	0.131477	0.00147741	0.820133	0.913773	0.00439625	0.505848	0.749823	0.00432098	0.375519	0.680229	0.00583868	0.29008	0.596078	-0.00129831	0.778652	0.953441	-0.000359224	0.944592	0.993561	0.0047943	0.413576	0.93113	0.00428003	0.292975	0.495489
ENSG00000215908.4	CROCCP2	84809	0.00675973	0.391423	0.670316	0.0107434	0.0864102	0.262515	0.0178088	0.0180722	0.13184	0.0019972	0.675614	0.87026	0.00809298	0.133218	0.41382	-0.00848743	0.208	0.691848	-0.00746308	0.266995	0.784191	-0.0126838	0.0498608	0.70598	0.00120003	0.739912	0.855323
ENSG00000186301.5	MST1P2	11209	0.0104765	0.185902	0.46173	0.0118368	0.0619142	0.215638	0.0033272	0.64175	0.833028	-0.0108369	0.0470317	0.245167	0.0102083	0.0828488	0.327621	-0.00184073	0.797769	0.958247	0.00184534	0.79754	0.963195	-0.0115485	0.104578	0.788014	0.00713956	0.166112	0.34334
ENSG00000237847.2	AL137798.1	NULL	0.000466488	0.884595	0.95426	-0.00842531	0.0307321	0.136797	NA	NA	NA	NA	NA	NA	NA	NA	NA	NA	NA	NA	NA	NA	NA	-0.00603016	0.151093	0.830198	NA	NA	NA
ENSG00000239644.2	RP1-163M9.6	NULL	-0.00850097	0.275753	0.564512	-0.00119806	0.860048	0.934754	-0.000310603	0.96846	0.987727	-0.0138087	0.0382738	0.220547	0.00170879	0.776067	0.912275	NA	NA	NA	0.00831597	0.301353	0.804597	0.00284642	0.702508	0.973975	-0.00550883	0.244579	0.442425
ENSG00000236698.1	EIF1AP1	NULL	-0.0217104	0.000456606	0.0216801	-0.0196327	0.000358019	0.00715853	-0.0145829	0.0169588	0.127986	-0.00808473	0.0809141	0.32252	-0.00391768	0.40283	0.694873	0.000178229	0.973142	0.994863	-0.0118398	0.0471524	0.555594	-0.00357972	0.549825	0.956683	0.00371006	0.317019	0.519905
ENSG00000227684.1	RP1-163M9.5	NULL	0.00299881	0.674819	0.853013	0.00582999	0.365404	0.603371	0.0107922	0.136469	0.389101	0.000778719	0.898491	0.965617	-0.00112562	0.834722	0.938643	0.0043977	0.532551	0.880599	-0.0026366	0.694293	0.942282	0.0081295	0.272623	0.890213	0.00620616	0.0945481	0.235471
ENSG00000186715.5	MST1P9	NULL	0.00975797	0.212709	0.493642	0.0180324	0.00868404	0.0604646	0.0218705	0.00340824	0.0579521	-0.00821152	0.167321	0.464714	0.0104382	0.0852069	0.331898	0.00476511	0.585868	0.899902	0.00524578	0.494806	0.884445	-0.00700946	0.322465	0.908359	0.00715139	0.175779	0.355882
ENSG00000196690.2	BX284668.1	NULL	0.00859699	0.266355	0.554492	-0.00293781	0.634006	0.804854	0.00333199	0.681499	0.855888	-0.00966865	0.134075	0.416076	0.00274803	0.627327	0.838769	0.0082357	0.285924	0.750916	0.000867272	0.909008	0.987778	-0.000502119	0.947452	0.995748	0.00565957	0.21009	0.400551
ENSG00000228549.1	RP11-108M9.3	NULL	0.0114561	0.121266	0.36607	-0.0028166	0.642547	0.810192	NA	NA	NA	-0.00834398	0.167033	0.464523	NA	NA	NA	0.0119306	0.104345	0.557716	0.00465608	0.536393	0.899365	-0.00139571	0.855128	0.988343	NA	NA	NA
ENSG00000238142.1	RP11-108M9.4	NULL	-0.00503582	0.474498	0.735882	0.0123698	0.0760207	0.243122	0.0216993	0.0059872	0.0759628	-0.00763016	0.204791	0.512839	0.00882718	0.126834	0.404248	0.00209009	0.780459	0.953522	0.00523943	0.520745	0.894647	-0.00544819	0.428521	0.933271	0.0119049	0.00928628	0.0472371
ENSG00000235241.1	RP11-108M9.5	NULL	-0.00220948	0.756546	0.896262	0.0121391	0.085046	0.259898	0.0264636	0.000416654	0.0254386	-0.00740765	0.204832	0.512839	0.00655581	0.24946	0.555081	0.00682827	0.356559	0.797366	0.00527173	0.508781	0.889517	-0.0060476	0.34595	0.916023	0.00762648	0.0946625	0.2356
ENSG00000058453.11	CROCC	9696	0.0199461	0.00429079	0.0615342	0.0265843	9.27865e-05	0.00291245	0.0185326	0.0101114	0.0986008	0.0098801	0.0463285	0.243471	0.0160781	0.00102954	0.0322048	0.00703219	0.173714	0.659805	0.00454189	0.386475	0.844519	0.00169179	0.748642	0.979475	0.0163991	0.00014949	0.00363348
ENSG00000207005.1	RNU1-2	26870	0.0090023	0.168046	0.436555	0.00721787	0.153781	0.36821	-0.00127691	0.813674	0.919195	0.000942824	0.855097	0.94767	-0.000154055	0.972665	0.990375	-0.00252125	0.708643	0.935554	-0.00336999	0.570898	0.909447	0.00264841	0.658224	0.968081	0.00824943	0.041195	0.131756
ENSG00000117122.9	MFAP2	4237	0.0137024	0.0558842	0.240537	0.00855879	0.217825	0.451278	-0.00282871	0.669853	0.849944	0.00275937	0.649442	0.856589	0.00913838	0.154718	0.445693	0.0126328	0.0944719	0.537448	0.00719672	0.215684	0.752018	-0.00363151	0.602341	0.965144	-0.00169296	0.745465	0.858759
ENSG00000226526.1	RP1-37C10.3	NULL	-0.0145896	0.0675382	0.267105	0.0122653	0.0833532	0.256953	-0.0010235	0.839718	0.93198	-0.0134852	0.0473008	0.245628	0.00110543	0.809167	0.927781	0.00399806	0.611965	0.908703	-0.00884184	0.17297	0.723907	0.000583439	0.928976	0.994033	0.001544	0.691475	0.824367
ENSG00000159363.13	ATP13A2	23400	-0.0183003	0.0185836	0.131579	0.0201331	0.00478067	0.0406967	0.00848374	0.0597426	0.248171	-0.0157119	0.0129323	0.128559	0.00454727	0.201754	0.50503	-0.00192702	0.773268	0.952472	-0.00827657	0.144588	0.70019	-0.00125987	0.809985	0.985099	0.0101826	0.00027649	0.00500992
ENSG00000117118.5	SDHB	6390	-0.0246266	0.00210668	0.0428465	-0.00195376	0.784061	0.893091	-0.0252178	6.21755e-05	0.0120975	-0.0140234	0.0341925	0.208712	0.00108476	0.819266	0.931592	-0.00957335	0.142258	0.616201	-0.00669887	0.371523	0.836691	0.00697269	0.190498	0.854698	-0.0147547	0.000351511	0.00575001
ENSG00000117115.8	PADI2	11240	0.00223899	0.77121	0.903729	0.0110664	0.0963054	0.280434	0.0106965	0.180389	0.449245	-0.00256102	0.689795	0.877056	0.0102246	0.112618	0.381983	-0.0130728	0.0416518	0.406577	0.00124881	0.839972	0.9707	-0.00432583	0.519976	0.951589	-0.0140659	0.0157118	0.0672963
ENSG00000142623.8	PADI1	29943	-0.00492155	0.465994	0.730194	NA	NA	NA	NA	NA	NA	0.0031924	0.576087	0.815624	NA	NA	NA	NA	NA	NA	0.00610322	0.42258	0.858934	NA	NA	NA	NA	NA	NA
ENSG00000142619.4	PADI3	51702	-0.00206878	0.74856	0.891846	NA	NA	NA	NA	NA	NA	-0.00311347	0.513642	0.779602	0.00514828	0.285507	0.591274	NA	NA	NA	-0.0061395	0.406066	0.853419	NA	NA	NA	NA	NA	NA
ENSG00000159339.8	PADI4	23569	-0.0130794	0.109494	0.347379	0.0154999	0.0227601	0.112735	0.0137927	0.0780727	0.28677	-0.00421422	0.515409	0.780376	-0.010967	0.0788454	0.320979	0.0106819	0.216725	0.698939	0.00135124	0.87023	0.97783	-0.00697853	0.333073	0.909175	-0.0103205	0.0748543	0.200841
ENSG00000256049.2	PADI6	353238	-0.00356656	0.566251	0.795226	NA	NA	NA	0.00943916	0.108702	0.344655	-0.000426324	0.940845	0.980857	NA	NA	NA	NA	NA	NA	NA	NA	NA	NA	NA	NA	0.0094107	0.0939961	0.234484
ENSG00000179051.9	RCC2	55920	-0.0125264	0.0641571	0.259627	0.0106596	0.119709	0.31914	0.012613	0.0444121	0.211836	-0.0147494	0.0153694	0.141323	0.00737676	0.143507	0.429636	-0.00317714	0.606644	0.906879	-0.0068996	0.245885	0.770713	-0.0131338	0.0695735	0.743	0.0130637	0.000490323	0.00699814
ENSG00000227751.1	RP1-20B21.4	NULL	-0.00482102	0.517205	0.763917	0.0127029	0.0635799	0.218888	0.0128934	0.0891814	0.308896	-0.000215016	0.970283	0.991256	0.00868321	0.134773	0.416409	-0.0110959	0.0862556	0.521912	-0.00854419	0.160561	0.714279	-0.00850394	0.192815	0.855213	0.014188	0.00126623	0.0128135
ENSG00000074964.11	ARHGEF10L	55160	0.0169366	0.0133838	0.11025	0.00794223	0.233967	0.470019	0.00367324	0.50454	0.749034	0.00129333	0.792564	0.922722	0.0108348	0.0857199	0.332804	0.0193272	0.00234152	0.114581	0.0126824	0.033895	0.516964	-0.00429468	0.537687	0.955095	0.00784505	0.0884373	0.225216
ENSG00000117154.6	IGSF21	84966	-0.00107331	0.897649	0.960054	0.0250114	0.000144016	0.00385352	-0.00282898	0.738955	0.885104	0.0175438	0.011386	0.120079	0.00220681	0.721424	0.888181	0.00926612	0.201361	0.684188	0.0021635	0.766551	0.956504	-0.00650408	0.330816	0.909079	0.0142855	0.00754154	0.0410175
ENSG00000179023.6	KLHDC7A	127707	0.0049536	0.48796	0.744082	NA	NA	NA	NA	NA	NA	-0.0109439	0.0919902	0.342526	NA	NA	NA	NA	NA	NA	-0.000411727	0.957424	0.994948	0.0111675	0.0618282	0.729455	NA	NA	NA
ENSG00000179002.5	TAS1R2	80834	-0.00105084	0.832049	0.931589	-0.00171244	0.709157	0.850374	NA	NA	NA	NA	NA	NA	0.000302119	0.938509	0.977778	NA	NA	NA	0.0161438	0.0209325	0.45244	NA	NA	NA	NA	NA	NA
ENSG00000159423.11	ALDH4A1	8659	-0.0100996	0.115437	0.356754	3.12813e-05	0.996135	0.997757	-0.00262165	0.645802	0.835674	-0.00774662	0.210878	0.519687	0.00825511	0.064646	0.290266	0.00467474	0.367007	0.803951	0.00477399	0.378918	0.840549	0.0172176	0.0142708	0.558032	0.00123824	0.78205	0.880527
ENSG00000169991.5	IFFO2	126917	-0.00388267	0.596484	0.810106	-0.0101658	0.132461	0.338629	0.00506122	0.516774	0.756688	0.00340565	0.56113	0.807157	0.00252932	0.688447	0.87148	-0.0104658	0.141895	0.615839	0.00112176	0.857551	0.975115	-0.00462905	0.5167	0.95154	0.00554251	0.323278	0.526102
ENSG00000127481.9	UBR4	23352	0.000478965	0.951824	0.981935	0.00495237	0.458594	0.68179	0.000299685	0.965893	0.986615	0.0192915	0.00193958	0.0524228	-0.00243783	0.515729	0.772078	0.00449105	0.501649	0.868675	-0.000607056	0.910602	0.987903	0.00872497	0.246525	0.8801	0.00486735	0.233438	0.428631
ENSG00000230424.1	RP1-43E13.2	NULL	-7.64778e-05	0.991719	0.996641	0.00432328	0.539659	0.741216	0.00769689	0.243203	0.524606	0.0147512	0.0256214	0.17936	0.0092657	0.0876019	0.336524	0.00548444	0.474314	0.857841	-0.00507536	0.472465	0.87613	0.0144433	0.0586365	0.722855	0.00993398	0.0617925	0.174747
ENSG00000127463.8	KIAA0090	NULL	-0.00591086	0.409288	0.685897	0.00924092	0.175576	0.398228	-0.0015375	0.794337	0.911447	-0.00341419	0.575017	0.815309	0.0185243	0.000589986	0.0230977	-0.000563137	0.931407	0.986714	-0.0147961	0.0365234	0.52515	0.00596392	0.385999	0.925314	0.0180242	3.73846e-05	0.00177015
ENSG00000053372.4	MRTO4	51154	-0.0204192	0.00568277	0.0705597	0.00418861	0.55113	0.748911	0.00553107	0.195099	0.468199	-0.0106106	0.0666155	0.291691	0.00413284	0.332257	0.635752	0.00473395	0.278986	0.746638	0.000320572	0.959189	0.995223	-0.000120614	0.984183	0.998986	0.00722185	0.0336155	0.114066
ENSG00000211454.8	AKR7L	246181	0.0157247	0.00345239	0.055399	0.0196884	0.00212411	0.0237209	0.00451413	0.571563	0.792435	-0.00715985	0.264246	0.580656	0.0116826	0.0554701	0.267668	-0.0101248	0.0598886	0.460841	0.00348501	0.611635	0.919557	-0.00423626	0.512854	0.950734	0.00318836	0.537562	0.716631
ENSG00000162482.4	AKR7A3	22977	0.0134936	0.0288727	0.167195	0.0251689	0.000166471	0.00428427	0.00597481	0.421338	0.687512	-0.0038425	0.499873	0.770719	0.00982193	0.0612526	0.281925	0.00668017	0.281107	0.747861	0.00843263	0.218981	0.755265	0.0026542	0.63752	0.966679	0.0125777	0.0273713	0.0989066
ENSG00000053371.8	AKR7A2	8574	-0.00147251	0.796241	0.914776	0.0136213	0.0495261	0.186125	-0.00372132	0.442323	0.702728	-0.0124987	0.0284893	0.190285	0.0091557	0.0229406	0.170363	0.00618461	0.17064	0.657456	-0.0048215	0.353349	0.831975	0.00958733	0.0299818	0.661231	0.00660941	0.0275093	0.0992529
ENSG00000200403.1	U6	NULL	-0.00275445	0.663574	0.847786	0.00463346	0.277554	0.516255	0.00109902	0.793773	0.911349	0.00774256	0.143019	0.429644	0.00157308	0.60541	0.825938	-0.00706072	0.301301	0.761042	0.000297146	0.962718	0.995466	0.00920968	0.163398	0.838006	0.00439353	0.18677	0.370184
ENSG00000040487.8	PQLC2	54896	-0.00457515	0.519597	0.765392	0.00739623	0.226015	0.460675	0.0196671	0.000525936	0.0279377	-0.0170454	0.00870853	0.105918	-0.00528262	0.167304	0.463078	0.00269119	0.688772	0.929942	0.00373289	0.453124	0.869173	-0.000664975	0.903145	0.990704	0.00153061	0.653706	0.797955
ENSG00000077549.11	CAPZB	832	0.0015122	0.772919	0.904574	0.00179231	0.799085	0.901612	-0.0135521	0.00856541	0.0911889	-0.00214771	0.663804	0.86413	0.00503605	0.265785	0.571798	-0.00541834	0.335268	0.785712	-0.00366387	0.501919	0.886894	0.000703347	0.910172	0.991754	-0.0145005	0.000588368	0.00781231
ENSG00000240490.1	AL445163.1	NULL	-0.00274678	0.609717	0.818334	-0.00174398	0.714375	0.853601	0.00776525	0.0760773	0.282567	-0.0123408	0.0130593	0.128907	-0.00246101	0.486173	0.752879	-0.00111767	0.822357	0.963832	-0.00662592	0.21974	0.755972	0.00113643	0.853046	0.988343	-0.00293287	0.218724	0.411269
ENSG00000201609.1	U4	NULL	-0.00570655	0.119997	0.363769	0.00114131	0.695301	0.841898	0.00212121	0.478188	0.729692	NA	NA	NA	NA	NA	NA	NA	NA	NA	NA	NA	NA	0.00115066	0.71369	0.974389	NA	NA	NA
ENSG00000239027.1	snoU13	NULL	-0.00171824	0.603478	0.814821	0.00338127	0.318076	0.558751	NA	NA	NA	-0.000146073	0.959044	0.987612	NA	NA	NA	-0.00313493	0.279268	0.746638	0.00149007	0.613816	0.920472	0.00540245	0.0664558	0.740452	NA	NA	NA
ENSG00000235185.1	RP5-1056L3.1	NULL	0.00199093	0.57795	0.800412	NA	NA	NA	-0.00493148	0.427628	0.692088	-0.00407674	0.146569	0.435203	NA	NA	NA	NA	NA	NA	NA	NA	NA	0.00443209	0.324076	0.908359	NA	NA	NA
ENSG00000173436.9	MINOS1	440574	-0.0133512	0.0713839	0.274854	-0.00956221	0.184304	0.409722	-0.00445339	0.496342	0.742912	-0.00360643	0.438507	0.730005	-0.00214475	0.649139	0.851315	-0.0109006	0.0101138	0.234163	0.00144086	0.777253	0.958327	0.0132083	0.0375476	0.673507	-0.000347573	0.883703	0.938257
ENSG00000226396.1	RP5-1056L3.3	NULL	0.0137954	0.0811807	0.29372	0.0134139	0.059045	0.209353	0.0217864	0.00288273	0.0536414	0.012943	0.035242	0.211636	0.00101347	0.868582	0.953179	-0.0020279	0.752655	0.946696	0.00482022	0.5062	0.888355	7.29112e-05	0.989029	0.999203	0.013744	0.0145706	0.0640872
ENSG00000158747.9	NBL1	4681	0.0147514	0.0176818	0.128264	0.0243613	0.000194973	0.00475753	0.0196524	0.0154168	0.122184	0.018614	0.00282758	0.0622514	0.00441901	0.419688	0.706307	-0.00807531	0.200861	0.684188	-0.00251427	0.659032	0.932061	0.00395522	0.438979	0.93453	0.0038128	0.503878	0.690682
ENSG00000158748.3	HTR6	3362	0.00279276	0.703149	0.868132	-0.00537799	0.41551	0.646285	NA	NA	NA	0.0024369	0.691197	0.877847	NA	NA	NA	NA	NA	NA	-0.00203244	0.775592	0.958168	NA	NA	NA	0.0014104	0.7706	0.874171
ENSG00000162542.8	TMCO4	255104	0.00460743	0.43205	0.703521	0.016725	0.0184045	0.0981503	0.013405	0.0423661	0.206255	-0.00146714	0.804248	0.927406	0.0156214	0.00614297	0.0853476	-0.00866965	0.137879	0.612126	0.00524899	0.249942	0.773169	0.00701333	0.220201	0.868804	0.0217331	4.30678e-07	0.000321241
ENSG00000178828.5	RNF186	54546	-0.00477522	0.485551	0.742392	NA	NA	NA	NA	NA	NA	NA	NA	NA	NA	NA	NA	NA	NA	NA	-0.00480748	0.489981	0.882748	NA	NA	NA	NA	NA	NA
ENSG00000235434.1	RP11-91K11.2	NULL	-0.00848386	0.256103	0.542517	NA	NA	NA	NA	NA	NA	NA	NA	NA	NA	NA	NA	-0.000948318	0.866773	0.971986	-0.00327347	0.61783	0.920814	0.000574966	0.904445	0.991014	NA	NA	NA
ENSG00000169914.5	OTUD3	23252	-0.00199303	0.782043	0.908848	0.00802135	0.232113	0.468005	0.0060337	0.389458	0.662239	-0.0118307	0.077868	0.31595	0.0209643	0.000152268	0.0107863	-0.0155051	0.0235801	0.327783	-0.00888265	0.144019	0.70019	-0.00437556	0.51451	0.951292	0.0123444	0.000224945	0.00448326
ENSG00000188257.6	PLA2G2A	5320	-0.0102732	0.180836	0.455246	-0.0129148	0.0622659	0.216333	0.0177354	0.0198442	0.138694	0.00293719	0.673005	0.868635	-0.000566691	0.91661	0.969823	-0.0178443	0.0016507	0.0977917	-0.00697647	0.233764	0.764791	-0.000235737	0.969476	0.997419	0.0126494	0.0172195	0.0717638
ENSG00000127472.6	PLA2G5	5322	0.00543647	0.471811	0.734495	0.0054012	0.421834	0.651781	0.015725	0.0424919	0.206553	0.0213741	0.000103861	0.0162108	-0.000354629	0.954867	0.984575	-7.54912e-05	0.991951	0.998491	0.004734	0.34417	0.827374	0.0102338	0.135194	0.81901	-0.00127536	0.81592	0.899748
ENSG00000117215.10	PLA2G2D	26279	0.010202	0.124764	0.371617	NA	NA	NA	NA	NA	NA	0.00115681	0.865922	0.95255	NA	NA	NA	0.00949808	0.132554	0.603984	NA	NA	NA	-0.00126497	0.827646	0.986648	-0.00078956	0.860367	0.92558
ENSG00000158786.4	PLA2G2F	64600	0.000682383	0.91064	0.965237	NA	NA	NA	NA	NA	NA	NA	NA	NA	NA	NA	NA	-0.000704279	0.907152	0.982242	-0.00590858	0.418836	0.857442	NA	NA	NA	NA	NA	NA
ENSG00000227066.1	RP3-340N1.2	NULL	-0.00165236	0.822067	0.926499	0.000213333	0.965151	0.985225	-0.0015625	0.831039	0.927711	-0.0193256	0.00324959	0.0666885	NA	NA	NA	-0.00786975	0.260578	0.7316	-0.00631256	0.411955	0.855215	-0.00544744	0.427024	0.932714	-0.00124547	0.802809	0.892653
ENSG00000225986.1	RP3-340N1.5	NULL	0.00606976	0.396318	0.674883	0.000917519	0.856191	0.933032	-0.00613436	0.38677	0.659501	-0.00672392	0.295215	0.610848	-0.00927963	0.0702645	0.303411	-0.00915992	0.199954	0.683746	-0.00972411	0.185866	0.731795	-0.00383284	0.599255	0.964405	0.00430766	0.431509	0.629323
ENSG00000162543.5	UBXN10	127733	0.0126622	0.0988347	0.328253	0.00541136	0.362679	0.600374	-0.0060229	0.405857	0.675054	0.00620354	0.365499	0.673167	-0.000889333	0.884702	0.958818	-0.00989433	0.1869	0.670311	-0.00703379	0.331982	0.822912	0.00213388	0.741853	0.978163	0.00274326	0.638392	0.787626
ENSG00000162545.5	CAMK2N1	55450	0.00285754	0.712223	0.87334	-0.00190055	0.759319	0.878329	0.00398676	0.589055	0.802618	0.0166452	0.0111441	0.118983	0.00107222	0.872432	0.954909	-0.00942149	0.236249	0.713266	-0.00204606	0.733821	0.950543	-0.00693861	0.310458	0.90218	0.00792076	0.172247	0.351461
ENSG00000090432.5	MUL1	79594	-0.00249861	0.759331	0.897792	-0.0071965	0.239808	0.476146	-0.0105762	0.116872	0.35877	-0.0155189	0.022537	0.169686	-0.00345519	0.51204	0.77001	-0.00478282	0.556436	0.889631	0.000702643	0.905355	0.986632	-0.000424687	0.935321	0.994676	-0.0151174	0.000652182	0.00833094
ENSG00000183114.6	FAM43B	163933	-0.003315	0.641443	0.836469	0.000413527	0.952311	0.979798	0.0112155	0.0829561	0.296691	-0.00765963	0.240972	0.555335	0.00616198	0.305787	0.611074	-0.0151837	0.0460004	0.423682	0.00101822	0.870251	0.97783	-0.000654892	0.921244	0.993378	-0.0039051	0.429768	0.627723
ENSG00000158825.5	CDA	978	0.00139716	0.853224	0.941751	0.00646158	0.335713	0.575655	0.0284929	7.09807e-05	0.0131389	0.00506443	0.437124	0.728765	0.00986542	0.109659	0.376698	0.00109874	0.876042	0.975159	-0.00247334	0.750386	0.953708	0.00196854	0.777405	0.983199	-0.0220038	5.54136e-05	0.00215435
ENSG00000158828.5	PINK1	65018	-0.00525694	0.309892	0.597565	-0.00239628	0.647593	0.813061	-0.00945134	0.0848913	0.300494	0.00443315	0.373398	0.678684	-0.00468469	0.396829	0.690333	-0.00515339	0.386984	0.813489	0.00221264	0.643017	0.927859	-0.0087318	0.13978	0.824055	-0.013292	0.0260475	0.095533
ENSG00000117242.7	PINK1-AS	100861548	0.00453698	0.454872	0.721442	0.0048102	0.39806	0.632733	-0.0133787	0.04078	0.202406	0.00442395	0.491793	0.766082	-0.00660029	0.240088	0.546218	-0.0026718	0.70074	0.933452	0.00419793	0.509389	0.889835	-0.00817146	0.255284	0.88418	-0.0126954	0.0352717	0.118001
ENSG00000244038.2	DDOST	1650	0.00300483	0.577725	0.800412	0.00984054	0.145972	0.358195	-0.00534174	0.248768	0.531104	-0.0101531	0.129001	0.407938	0.00623022	0.145748	0.432341	0.00224251	0.665861	0.92473	-0.0125523	0.0608926	0.585911	0.008094	0.149939	0.828696	0.00860135	0.00228625	0.0186941
ENSG00000117245.7	KIF17	57576	0.0045153	0.57892	0.801099	0.0199663	0.000252368	0.00565142	0.00554874	0.412419	0.679967	0.0143324	0.024171	0.175093	0.00424191	0.476585	0.745765	0.00569554	0.476345	0.859015	0.00928428	0.114192	0.672418	-0.00884873	0.191501	0.854698	-4.04606e-05	0.994388	0.997236
ENSG00000189410.7	SH2D5	400745	0.00889118	0.261507	0.548802	0.0146034	0.0328634	0.142799	-0.00539258	0.337618	0.617494	-0.00599881	0.308281	0.62263	0.00190588	0.755194	0.90211	0.0139602	0.061469	0.465593	-0.00869984	0.204581	0.744182	0.0116006	0.0910668	0.774253	-0.0088036	0.116794	0.271133
ENSG00000233069.1	RP5-930J4.2	NULL	0.00183364	0.680957	0.856355	-0.00140578	0.723257	0.858453	NA	NA	NA	-0.00177029	0.649019	0.856339	NA	NA	NA	NA	NA	NA	NA	NA	NA	-0.00187941	0.724415	0.975642	NA	NA	NA
ENSG00000127483.12	HP1BP3	50809	0.0196109	0.00081641	0.0272472	0.00180554	0.79584	0.900114	0.0239031	8.68927e-05	0.0133017	0.0147742	0.00603986	0.0890617	0.00968431	0.0458676	0.243452	0.00573423	0.215732	0.698377	-0.00101006	0.838252	0.970515	0.00622771	0.139501	0.823722	0.0142946	5.33999e-06	0.000769444
ENSG00000203394.2	RP5-930J4.4	NULL	0.0227079	0.000355481	0.0190582	0.00568571	0.417171	0.647763	0.0196164	0.000866203	0.0323909	0.0100014	0.0488671	0.249683	0.0103875	0.0734447	0.31077	0.000131768	0.973486	0.994977	0.00987444	0.0823323	0.625249	0.000913225	0.803911	0.98506	0.00961603	0.00337474	0.023913
ENSG00000075151.13	EIF4G3	8672	0.00272443	0.695622	0.863614	-0.00317628	0.613126	0.791766	-0.0137404	0.0330132	0.182569	0.00706401	0.211074	0.519855	-0.000811558	0.856935	0.949016	0.00168858	0.797562	0.958146	0.00417733	0.529809	0.897444	-0.00018247	0.97239	0.997702	0.00408057	0.150594	0.321573
ENSG00000233072.1	RP11-487E1.1	NULL	-0.00217401	0.738187	0.886054	0.00252976	0.62577	0.799951	NA	NA	NA	0.00222503	0.684361	0.874462	0.00820033	0.0626435	0.285317	-0.00900596	0.192533	0.67655	-0.0123897	0.0673288	0.6036	0.00281686	0.701872	0.973975	0.00934148	0.0553897	0.161963
ENSG00000236073.1	RP11-487E1.2	NULL	-0.00427031	0.391463	0.670316	0.000115966	0.974402	0.989613	NA	NA	NA	-0.000837906	0.860377	0.950192	0.00471853	0.122122	0.396363	0.00326877	0.495314	0.865989	-0.00792874	0.0708972	0.608886	0.0095066	0.078247	0.756752	-0.000607709	0.887822	0.940368
ENSG00000235112.1	RP11-628K18.1	NULL	0.00487915	0.326853	0.614357	0.00596455	0.121297	0.321526	0.00637845	0.209824	0.485829	0.000740525	0.875597	0.956134	0.00764856	0.0220463	0.167264	0.00209783	0.712087	0.936014	-0.0044684	0.437708	0.864464	-0.00467068	0.456237	0.938987	0.00170847	0.659374	0.80169
ENSG00000117298.10	ECE1	1889	-0.00980787	0.132158	0.383459	-0.00239456	0.687276	0.836525	0.0222332	0.000457193	0.0261224	0.00306733	0.641811	0.852408	0.00111805	0.844133	0.943196	0.0247482	0.000631531	0.0597029	0.000614995	0.889742	0.981651	-0.00709573	0.236736	0.875072	-0.0155598	0.00252511	0.0199067
ENSG00000236936.1	RP3-329E20.2	NULL	-0.00333418	0.65161	0.841858	0.0034065	0.61095	0.790272	0.0172423	0.0214147	0.143988	0.00899857	0.170607	0.469393	0.00160626	0.735392	0.89374	0.00644561	0.422856	0.831174	-0.0107381	0.0648473	0.598379	0.00182498	0.805263	0.985099	6.93277e-05	0.990475	0.995297
ENSG00000231105.1	RP5-1071N3.1	NULL	0.00789971	0.289186	0.577581	0.0231062	0.000306715	0.006435	0.0090827	0.258008	0.540969	0.0119485	0.0756764	0.311049	-0.000964681	0.868681	0.953184	0.00316747	0.572102	0.895566	0.00269007	0.672907	0.936439	-0.000239528	0.968836	0.997348	-0.00903818	0.0678452	0.187512
ENSG00000227001.2	NBPF2P	343381	0.000609988	0.940545	0.977084	0.0103511	0.118775	0.317538	-0.00788312	0.317328	0.598631	-0.0103573	0.0977838	0.353924	6.15522e-05	0.991031	0.996459	0.0134392	0.125839	0.593456	-0.00349214	0.638293	0.925986	-0.00733236	0.346474	0.916023	0.00480903	0.336595	0.539667
ENSG00000187952.7	HS6ST1P1	388605	-0.00504411	0.533969	0.774789	-0.00484163	0.489348	0.705647	-0.00278535	0.725696	0.878197	0.011382	0.0813347	0.323363	0.00878697	0.175863	0.47382	0.0170543	0.0498682	0.433196	-0.00528078	0.504995	0.8881	0.0194169	0.0117287	0.538304	0.00540237	0.257274	0.45672
ENSG00000142794.11	NBPF3	84224	0.00392577	0.603828	0.814851	0.00678732	0.298995	0.538657	0.00482396	0.496519	0.742967	-0.00548195	0.34151	0.654046	0.00971933	0.125653	0.402309	0.0243123	0.00446913	0.157874	0.0128867	0.0863675	0.633468	-0.00503398	0.484975	0.943336	0.000717435	0.869118	0.929853
ENSG00000176378.7	PFN1P10	767853	0.0010251	0.873196	0.949395	-0.00566751	0.200649	0.430792	0.000504286	0.935517	0.974411	0.00937281	0.0956764	0.349995	0.00454289	0.151041	0.440966	0.00849495	0.262609	0.733437	0.00703253	0.266552	0.783788	0.00904213	0.21219	0.863428	0.00232907	0.472361	0.664976
ENSG00000162551.9	ALPL	249	-0.000123956	0.985961	0.994832	0.0142674	0.0354043	0.149919	0.00942707	0.14682	0.404836	-0.0141119	0.0301574	0.19575	-0.00187778	0.732127	0.892287	-0.00196937	0.773222	0.952472	0.00402517	0.461719	0.87158	-0.00169971	0.822818	0.98623	-0.0171041	0.00221396	0.0183654
ENSG00000233431.1	RP11-63N8.3	NULL	0.0035392	0.532759	0.774102	NA	NA	NA	NA	NA	NA	-0.00852468	0.152906	0.443975	-0.00764927	0.00791173	0.0971413	0.00704898	0.194417	0.678844	NA	NA	NA	0.00308969	0.62893	0.966679	-0.00965929	0.084408	0.21823
ENSG00000076864.12	RAP1GAP	5909	0.00378432	0.637868	0.834361	0.00742734	0.27142	0.509983	-4.04407e-05	0.995526	0.997792	-0.0135127	0.00621717	0.0902229	0.000370521	0.95382	0.984219	0.00320998	0.48517	0.861374	0.0047812	0.433883	0.862807	0.00731081	0.158317	0.833797	0.0126952	0.0158743	0.0677228
ENSG00000090686.11	USP48	84196	0.0199622	0.00863789	0.0871754	0.00756106	0.20627	0.437772	-0.00639712	0.331937	0.611462	0.00498612	0.371501	0.677359	0.0149695	0.00477606	0.0742324	0.00475255	0.357593	0.798207	0.00481845	0.308632	0.808391	-0.0068127	0.287032	0.893389	0.00069763	0.754278	0.864757
ENSG00000187942.7	LDLRAD2	401944	-0.00476777	0.467957	0.731553	0.00896816	0.203825	0.434942	0.00845084	0.305208	0.588122	0.0059749	0.319772	0.633588	0.0062672	0.31618	0.621136	-0.00175942	0.783365	0.954615	0.00595183	0.361854	0.833582	-0.0136303	0.0397409	0.67955	0.00451177	0.369075	0.572893
ENSG00000142798.11	HSPG2	3339	-0.00269971	0.732052	0.882975	0.00243938	0.723483	0.858557	0.00556159	0.372925	0.64685	0.00387488	0.55816	0.805984	0.0185997	0.00170131	0.0425518	0.0130508	0.088331	0.526369	-0.00276649	0.544106	0.903717	-0.00984622	0.166554	0.841554	-0.000553265	0.922126	0.959665
ENSG00000232037.2	RP11-26H16.1	NULL	0.0081357	0.248444	0.534367	0.011755	0.0431048	0.170355	-0.00175828	0.789144	0.90887	0.00393764	0.459691	0.745273	0.00361831	0.430433	0.713725	-0.00563535	0.446817	0.844149	0.0066736	0.234455	0.765199	-0.0107027	0.104492	0.788014	0.00363666	0.240721	0.437655
ENSG00000219073.3	CELA3B	23436	0.000889573	0.89134	0.957741	0.00543394	0.338891	0.578568	0.00332334	0.649973	0.838517	0.00236896	0.685908	0.875182	0.0049626	0.357483	0.657446	0.0142033	0.0434377	0.413328	0.0082153	0.238024	0.765508	-0.00568723	0.399442	0.929797	0.0134291	0.00911972	0.0466758
ENSG00000142789.14	CELA3A	10136	-0.0019929	0.772107	0.904212	0.00642003	0.262094	0.500942	0.00123051	0.867435	0.944741	0.00246204	0.677017	0.870901	0.00459168	0.381946	0.67896	0.0102746	0.138584	0.613046	0.00960727	0.169058	0.721694	-0.0063614	0.354765	0.917046	0.0131741	0.0112387	0.0536459
ENSG00000228397.1	RP1-224A6.3	NULL	-0.00115252	0.874108	0.949741	0.000165163	0.974406	0.989613	-0.00941805	0.158787	0.420939	-0.0137183	0.01643	0.145934	NA	NA	NA	0.0108754	0.143273	0.618294	-0.00240261	0.712305	0.94722	-0.0036587	0.596315	0.963321	-0.000621566	0.90029	0.947551
ENSG00000218510.3	LINC00339	29092	0.00560135	0.492586	0.746941	0.00636701	0.315355	0.556048	-0.00141807	0.844895	0.934913	-0.00509225	0.346135	0.658222	-0.00342185	0.562971	0.800529	0.0039874	0.606122	0.906784	0.011863	0.115821	0.674016	-0.00729607	0.273337	0.890213	-0.0113525	0.000500978	0.00709307
ENSG00000070831.11	CDC42	998	-0.0162484	0.0162008	0.12206	-0.0032428	0.610043	0.789679	-0.0171285	0.000189134	0.0183034	-0.0151062	0.00554293	0.0857985	0.00453422	0.451575	0.729023	-0.0117359	0.101346	0.554261	0.00333817	0.45397	0.869609	-0.0116595	0.0470203	0.697625	-0.0184216	9.961e-07	0.000453727
ENSG00000230068.1	CDC42-IT1	100874292	0.00756616	0.305641	0.593657	0.00570981	0.322169	0.562887	-0.00533225	0.433339	0.696384	0.0052797	0.413677	0.71078	0.00378973	0.44782	0.725974	0.00552258	0.443913	0.842348	-0.00563401	0.451516	0.868884	-0.0105758	0.162779	0.837844	0.00122293	0.816131	0.89979
ENSG00000162552.8	WNT4	54361	0.0089951	0.25163	0.537464	0.000500096	0.93482	0.971406	-0.000201693	0.979471	0.992168	-0.0132394	0.0259585	0.180702	-0.002328	0.66807	0.860682	0.00175152	0.780053	0.953522	0.0181353	0.000214834	0.118531	-0.00815723	0.269153	0.887103	-0.014191	0.00997219	0.0495892
ENSG00000184677.11	ZBTB40	9923	0.0158996	0.046127	0.215975	0.01228	0.0771978	0.245311	0.0173527	0.00777245	0.0869147	0.000845712	0.875702	0.956166	0.00887472	0.111388	0.379865	-0.00155784	0.822842	0.964112	0.00209809	0.711113	0.94722	-0.0176822	0.0119809	0.539266	0.00905042	0.00344011	0.0242562
ENSG00000237200.1	ZBTB40-IT1	100874345	0.0109854	0.188243	0.46539	0.00131232	0.853777	0.932268	0.00817642	0.297635	0.581445	0.0144494	0.0406569	0.227226	0.00722554	0.213849	0.517107	0.00715854	0.426167	0.833021	-0.00245197	0.757148	0.955026	-0.00160607	0.841176	0.98717	0.00964459	0.0398835	0.128597
ENSG00000173372.11	C1QA	712	0.00609196	0.354439	0.640911	0.0234405	0.000255954	0.00571053	0.00446912	0.508436	0.751591	-0.0106244	0.093809	0.346117	0.00750803	0.224998	0.528535	0.00936171	0.230375	0.70825	0.00503434	0.468621	0.874843	-0.011796	0.0570958	0.719789	0.0123976	0.0149985	0.0653281
ENSG00000159189.7	C1QC	714	0.00183336	0.773255	0.904654	0.0222009	0.000821351	0.0126405	0.00669376	0.306228	0.589055	-0.0130334	0.0568835	0.270276	0.00941625	0.11853	0.390678	0.00822949	0.280168	0.747392	0.0033509	0.631961	0.925043	-0.00962161	0.100676	0.785197	0.0115869	0.0159757	0.0680458
ENSG00000173369.11	C1QB	713	0.00192541	0.763465	0.899955	0.0192736	0.00364508	0.0341152	0.00771869	0.249311	0.531689	-0.010163	0.120883	0.394051	0.00751211	0.19988	0.502935	0.00839266	0.251744	0.723659	0.00398811	0.555528	0.905943	-0.00923366	0.129211	0.815913	0.0122084	0.0108285	0.0523519
ENSG00000133216.11	EPHB2	2048	-0.00884244	0.198912	0.477973	-0.00438623	0.456321	0.680063	-0.00305564	0.667681	0.848831	-0.0149592	0.0151606	0.140256	0.00423128	0.510987	0.769633	-0.0199275	0.000505884	0.0536492	-0.00187095	0.740904	0.952157	-0.00892057	0.156815	0.832879	-0.00232773	0.665455	0.806417
ENSG00000227868.2	RP4-805N21.1	NULL	0.00843474	0.172605	0.443497	0.000148339	0.974036	0.989511	0.00282588	0.683366	0.856789	-0.00140951	0.802626	0.926915	0.00907318	0.0547779	0.266075	-0.00668819	0.366393	0.803794	-0.0016245	0.825789	0.967465	-0.00633136	0.307194	0.901196	-0.0012957	0.724577	0.845848
ENSG00000004487.10	KDM1A	23028	-0.000371246	0.96418	0.986262	0.00584215	0.300943	0.541021	-0.0119822	0.0305165	0.175262	-0.0120149	0.0802191	0.321104	0.00200714	0.555675	0.7968	-0.00604104	0.397496	0.818154	-0.01558	0.0322309	0.508887	-0.00630527	0.411599	0.930766	0.0119047	0.00276379	0.0211087
ENSG00000240553.1	RP1-184J9.2	NULL	-0.0235551	0.00476081	0.0646392	-0.00678857	0.304135	0.54472	-0.0110832	0.0993514	0.328426	-0.000475756	0.940163	0.980649	0.00382023	0.557289	0.797424	-0.00667627	0.420781	0.82991	-0.0203241	0.00171934	0.222546	0.00501212	0.486758	0.9437	0.0116199	0.0318169	0.109945
ENSG00000169641.9	LUZP1	7798	-0.0254823	0.000630815	0.0244929	-0.00551173	0.391658	0.626927	-0.0121632	0.0289837	0.169486	0.00541192	0.385708	0.688636	-7.0908e-05	0.990948	0.996458	-0.00691774	0.279061	0.746638	-0.0277169	2.20824e-05	0.0497339	-0.00109946	0.871058	0.989324	0.00709932	0.0898467	0.227315
ENSG00000229010.1	RP5-979D14.1	NULL	-0.0116087	0.0720645	0.276091	0.00824356	0.109259	0.302503	0.00013925	0.984	0.993642	0.00725453	0.196945	0.50316	NA	NA	NA	-0.000624715	0.921246	0.984814	-8.9981e-05	0.988734	0.999287	0.0006813	0.923332	0.993704	NA	NA	NA
ENSG00000261326.1	RP5-1057J7.6	NULL	0.00627805	0.407694	0.684941	0.0199044	0.00282649	0.0287908	0.0127193	0.0460304	0.21585	-0.00677663	0.233601	0.547599	0.0169244	0.00663394	0.0881773	-0.00195778	0.62973	0.914388	0.00054605	0.932389	0.99138	6.98652e-05	0.989408	0.999203	-0.0124726	0.00237284	0.0191474
ENSG00000125944.12	HNRNPR	10236	-0.0162112	0.00480832	0.0650388	-0.00582842	0.368242	0.606152	-0.0163918	0.00365175	0.0602699	-0.000244899	0.953055	0.985494	0.00685356	0.214284	0.517451	-0.00134708	0.855444	0.970089	-0.00424182	0.330745	0.822619	0.000280332	0.965207	0.997285	0.0106586	0.000989712	0.0109176
ENSG00000125945.9	ZNF436	80818	-0.00705362	0.261444	0.548748	-0.000549939	0.92403	0.967117	-0.0143877	0.0339391	0.184452	0.00190578	0.719317	0.891204	-0.00448106	0.486011	0.752816	-0.00638952	0.445602	0.843435	-0.0051835	0.470866	0.875514	-0.00795188	0.321478	0.908098	-0.0165202	8.48256e-06	0.000899584
ENSG00000201405.1	Y_RNA	NULL	-0.00899517	0.245768	0.531381	0.0108709	0.0873093	0.264006	0.00924097	0.240902	0.521309	-0.00677977	0.26955	0.585615	-0.00105718	0.856888	0.949016	-0.0108588	0.15394	0.633415	0.0112552	0.113265	0.670942	-0.00196167	0.769459	0.982116	-0.00104688	0.786215	0.882905
ENSG00000204219.5	TCEA3	6920	0.0211029	0.00162382	0.0378292	0.00741072	0.283342	0.522601	-0.0104067	0.0743012	0.278879	-0.0211444	0.000241501	0.0225823	0.00870022	0.0803531	0.323497	-2.18981e-05	0.99589	0.999487	0.00780261	0.218657	0.755265	0.00221576	0.65583	0.967921	0.00127951	0.808661	0.895357
ENSG00000232482.1	RP4-654C18.1	NULL	0.00880939	0.111795	0.35135	0.000955088	0.838579	0.924428	0.00460963	0.44214	0.70263	0.00332434	0.502497	0.772105	0.00705348	0.17068	0.467816	-0.00836675	0.165289	0.647608	-0.00248321	0.717426	0.948265	0.0038396	0.568369	0.959467	NA	NA	NA
ENSG00000088280.11	ASAP3	55616	0.0182034	0.0218238	0.143696	0.0116957	0.0341975	0.146442	0.016101	0.00730106	0.0840942	-0.00703096	0.303733	0.618759	-0.00511619	0.249325	0.55501	-0.00861582	0.246721	0.720453	-0.00386203	0.585828	0.913564	0.00954221	0.220576	0.868804	0.00409756	0.491392	0.680788
ENSG00000007968.6	E2F2	1870	0.00438595	0.57245	0.798289	0.00544401	0.406513	0.639434	0.00204065	0.766799	0.898728	-0.0133017	0.0247143	0.176927	0.00301433	0.620835	0.835159	-0.00701913	0.391597	0.815701	-0.00170558	0.734867	0.950982	0.00293569	0.687414	0.972372	0.00555125	0.247148	0.445343
ENSG00000235052.1	RP1-150O5.3	NULL	0.0115201	0.116072	0.357489	0.01103	0.120848	0.321087	0.0152769	0.0338295	0.184144	-0.00300241	0.650398	0.856973	-0.00139935	0.775348	0.911782	-0.0092381	0.262448	0.733172	0.00475286	0.527164	0.896657	0.00280366	0.700369	0.973875	-0.0111632	0.0140793	0.0627589
ENSG00000117318.8	ID3	3399	-0.0118973	0.135497	0.389566	0.00346684	0.587929	0.774853	0.01966	0.0136502	0.11434	-0.00487874	0.455388	0.741882	0.00139623	0.819951	0.931913	-0.00439653	0.569402	0.895246	0.00765613	0.297882	0.803635	-0.00572243	0.411687	0.930766	0.00837342	0.147802	0.31748
ENSG00000197880.4	MDS2	259283	0.00638219	0.37562	0.657263	0.000861089	0.886071	0.947523	NA	NA	NA	-0.000502648	0.939751	0.980619	NA	NA	NA	NA	NA	NA	-0.00193276	0.767163	0.956526	0.00388265	0.604676	0.965608	-0.00096974	0.82971	0.907738
ENSG00000142676.8	RPL11	6135	-0.00455915	0.544448	0.78145	0.0122883	0.0567625	0.203764	0.00511146	0.391199	0.663639	0.000827855	0.894513	0.964297	0.00209172	0.677941	0.866119	-0.00143247	0.835223	0.966224	0.00672558	0.369156	0.835556	-0.00243394	0.649103	0.967667	0.0149463	0.00399944	0.026694
ENSG00000203589.2	RP5-886K2.1	NULL	0.0017674	0.798199	0.915496	0.0124097	0.03708	0.154033	0.00279679	0.710914	0.871279	0.0107221	0.0575877	0.271973	0.00552403	0.2823	0.588323	-0.00329905	0.676877	0.927461	-0.00975186	0.159169	0.712781	0.00608623	0.412034	0.931102	0.000595916	0.896223	0.9452
ENSG00000244609.1	AL031295.1	NULL	-5.86731e-05	0.993173	0.997176	0.000711438	0.895878	0.95294	0.00878433	0.200848	0.474683	0.00504191	0.36893	0.67554	-0.00419197	0.332338	0.635796	0.00855829	0.243857	0.718116	-0.00229207	0.747254	0.953449	0.0118319	0.104476	0.788014	0.00449187	0.120336	0.276773
ENSG00000011007.7	TCEB3	6924	-0.0327873	3.36577e-07	0.00136238	-0.0258474	0.000138816	0.00375652	-0.0089066	0.140912	0.39562	-0.00983519	0.128326	0.406912	-0.0116007	0.0129998	0.128953	-0.0194931	0.00164638	0.0977917	-0.00316772	0.619121	0.92148	-0.00558317	0.367315	0.918367	0.00273769	0.261039	0.461445
ENSG00000236810.1	RP5-886K2.3	NULL	-0.0237756	4.35885e-05	0.00829983	-0.0190568	0.00343875	0.0327828	-0.00745678	0.254021	0.536406	-0.00791547	0.187525	0.491861	-0.00972945	0.0316828	0.201701	-0.0235843	0.00154324	0.0946744	0.000619824	0.929386	0.990849	-0.0149123	0.0482393	0.699332	-0.00196325	0.549435	0.725448
ENSG00000057757.5	PITHD1	57095	0.00443853	0.58122	0.802766	0.00394672	0.546198	0.746043	-0.00924109	0.105668	0.339288	-0.016536	0.00672297	0.0940792	0.00860691	0.0417305	0.231157	-0.0194309	0.0202656	0.30948	0.00275906	0.576918	0.911407	-0.00157767	0.836698	0.98704	0.0118198	0.0164464	0.0693672
ENSG00000011009.5	LYPLA2	11313	-0.00724744	0.273502	0.562187	0.0218045	0.00190705	0.0220102	0.00876819	0.0810738	0.292914	-0.0213598	0.000101043	0.0162108	0.00374186	0.296246	0.601888	-0.0084589	0.140954	0.615272	-0.00091315	0.836126	0.969911	0.00215215	0.722754	0.975162	-0.0129828	5.52721e-05	0.00215435
ENSG00000117308.9	GALE	2582	0.0012559	0.838773	0.935333	0.0163887	0.0161173	0.0898902	0.00223983	0.673578	0.851499	-0.0254907	0.000146935	0.0179369	0.00341587	0.550032	0.79335	-0.00928596	0.119374	0.582879	-0.00303717	0.568972	0.908838	-0.0010331	0.880734	0.989892	0.00903359	0.0172699	0.0719242
ENSG00000117305.8	HMGCL	3155	0.00861007	0.125083	0.372145	-0.00270931	0.680443	0.832271	-0.00969458	0.0611254	0.251111	-0.0159279	0.00960154	0.110556	0.00149032	0.705647	0.879532	0.0047566	0.513559	0.874079	0.000436226	0.948419	0.993721	0.0141222	0.0103887	0.523979	-0.00553328	0.0475519	0.145899
ENSG00000179163.10	FUCA1	2517	0.0132781	0.0415213	0.204338	0.0110487	0.0517144	0.191175	-0.0228308	0.000328538	0.0229895	-0.00651662	0.253862	0.570011	0.0116163	0.0308741	0.198908	0.0150051	0.0106341	0.237165	0.014243	0.0230078	0.467938	-0.00328668	0.434305	0.933862	-0.00706055	0.0794374	0.208986
ENSG00000189266.6	PNRC2	55629	0.0159265	0.0478815	0.221121	-0.0197747	0.00442452	0.0387474	-0.00442993	0.364511	0.640892	0.0124945	0.0366591	0.215251	0.00733327	0.221463	0.52519	0.00533454	0.408122	0.824017	0.00471659	0.395273	0.847386	-0.00153941	0.7523	0.980208	0.00599751	0.00357745	0.0248499
ENSG00000188529.9	SRSF10	10772	0.016158	0.00603804	0.0728479	0.00607373	0.380384	0.61724	-0.00245986	0.524839	0.76229	-0.00182329	0.738064	0.899942	0.0131184	0.0302244	0.196361	-0.00561043	0.272059	0.742136	-0.0027276	0.512444	0.890772	-0.00598132	0.121984	0.809734	0.00840779	3.55328e-05	0.00172592
ENSG00000225315.1	RP11-293P20.2	NULL	0.00127415	0.870563	0.948092	-0.000975452	0.882281	0.945612	-0.00355745	0.622573	0.822939	-0.0049591	0.43228	0.725472	0.00806121	0.143333	0.429373	-0.0144758	0.0751325	0.498676	-0.00344985	0.679215	0.937741	-0.00913031	0.223564	0.870666	-0.00898087	0.043904	0.137985
ENSG00000142661.12	MYOM3	127294	-0.00451773	0.55345	0.786804	0.0110531	0.104318	0.294314	-0.00197759	0.780578	0.905516	-0.000334371	0.962388	0.988446	0.00647526	0.23072	0.535062	-0.00575251	0.45185	0.846973	0.00206418	0.784417	0.960352	-0.0112694	0.138836	0.823722	-0.00342164	0.538456	0.717314
ENSG00000240284.1	RP11-293P20.3	NULL	-0.00947039	0.212916	0.49406	0.00135535	0.835657	0.922716	0.0166743	0.00395966	0.0624222	0.00482752	0.441735	0.731981	0.0050572	0.292401	0.598171	-0.00779306	0.293302	0.755624	0.001555	0.832515	0.969337	0.00439638	0.5252	0.951589	-0.00517999	0.282076	0.48353
ENSG00000142677.3	IL22RA1	58985	0.0069863	0.38533	0.66502	0.013575	0.0347303	0.14811	0.00328255	0.648745	0.837777	0.00662657	0.242426	0.55682	-0.00496802	0.4363	0.71742	0.00130195	0.878457	0.975483	-0.010248	0.0508209	0.565924	-0.00990475	0.115729	0.802189	0.00690858	0.207391	0.397075
ENSG00000185436.7	IL28RA	NULL	0.0112547	0.139139	0.395228	0.00231101	0.718191	0.855962	0.00926878	0.236679	0.517151	-0.0121933	0.0269119	0.184487	-0.0110497	0.035734	0.214347	0.00209681	0.798492	0.958386	-0.00647334	0.281085	0.792634	-0.0124458	0.056501	0.719659	0.0130382	0.00629794	0.0363159
ENSG00000158055.11	GRHL3	57822	-0.00657863	0.388975	0.668141	0.00676914	0.305461	0.54615	-0.00211419	0.782522	0.906484	0.00119202	0.861073	0.950486	-0.00560019	0.330956	0.63454	0.000474899	0.955498	0.991431	0.00862805	0.121948	0.680829	-0.000286038	0.971124	0.997659	-0.00861297	0.105101	0.25218
ENSG00000001460.12	C1orf201	NULL	0.00894648	0.204726	0.484372	0.0161379	0.00711177	0.0535576	0.00947706	0.0879372	0.306306	0.0078038	0.215878	0.526077	0.000799657	0.884774	0.958818	0.00194588	0.755145	0.947291	0.0168584	0.0101213	0.361445	0.00405267	0.536101	0.954415	0.00274948	0.513117	0.698303
ENSG00000001461.11	NIPAL3	57185	-0.00748255	0.227963	0.511149	0.00690626	0.241924	0.478187	-0.0133572	0.081706	0.294072	-0.00318538	0.574299	0.815055	0.00136115	0.763666	0.906383	-0.0204527	0.000701134	0.0626881	-0.0124607	0.0601849	0.583925	-0.00554956	0.29097	0.894588	0.00753161	0.0323438	0.111208
ENSG00000238757.1	AL031431.1	NULL	-0.00715197	0.295417	0.583992	0.00924291	0.0815509	0.25359	-0.0102781	0.184705	0.454643	-0.00533692	0.352435	0.662909	0.00057836	0.90769	0.967154	-0.0046179	0.533361	0.881092	-0.00235341	0.7589	0.955222	-0.00116969	0.877103	0.989758	-0.00742739	0.0770391	0.204595
ENSG00000117602.6	RCAN3	11123	-0.00835623	0.311949	0.599782	0.00201123	0.767144	0.883164	-0.0230734	0.00217111	0.04759	-0.000725628	0.913782	0.971242	-0.00864381	0.179148	0.477124	-0.00272245	0.739519	0.943554	-0.00112139	0.84417	0.971218	-0.0167064	0.0322653	0.663699	0.00296431	0.458041	0.653064
ENSG00000231779.1	RP4-594I10.2	NULL	-0.00867224	0.300252	0.588699	0.0061748	0.312957	0.553994	-0.0134543	0.0895296	0.309381	-0.00335939	0.618287	0.840385	-0.000355372	0.945968	0.981098	-0.00922012	0.282851	0.749065	-0.00859643	0.208269	0.746077	-0.00903806	0.26072	0.885371	-0.00725593	0.0640195	0.179411
ENSG00000184454.6	C1orf130	NULL	-0.0034466	0.671153	0.851407	-0.00388183	0.551096	0.748897	-0.0202652	0.00670232	0.0801927	-0.0235883	2.87872e-05	0.0103233	0.00193713	0.748697	0.899751	-0.0167737	0.0114749	0.243999	-0.0135413	0.0703754	0.607433	-0.0105721	0.177149	0.848795	-0.0017525	0.745829	0.859011
ENSG00000133226.10	SRRM1	10250	0.0187177	0.0124654	0.106057	0.0148327	0.0243585	0.117811	0.0167838	0.00181745	0.0436144	0.00696456	0.300784	0.615482	0.0236251	0.000231975	0.013379	0.00106596	0.818037	0.962691	-0.00279209	0.575968	0.911108	-0.00231133	0.643755	0.966679	0.0131026	0.000116849	0.003183
ENSG00000238986.1	snoU13	NULL	0.00338452	0.540303	0.778749	0.00606979	0.188549	0.415092	-0.00321672	0.586862	0.800986	0.00185175	0.710961	0.887394	0.00342711	0.408545	0.699097	-0.00620498	0.347085	0.792037	0.000389779	0.945252	0.993561	0.0030146	0.628176	0.966679	-0.00285366	0.275252	0.476891
ENSG00000169504.9	CLIC4	25932	0.00912059	0.171151	0.441188	-0.0192993	0.00364967	0.0341376	-0.014139	0.0356951	0.189011	0.0178605	0.000810173	0.0360843	-0.00674318	0.242103	0.547632	0.0188567	0.00113411	0.0806056	-0.0051645	0.215784	0.752018	-0.00299158	0.643939	0.966679	-0.00191833	0.578908	0.746839
ENSG00000238482.1	U6	NULL	-0.00168916	0.673859	0.852663	0.00582962	0.0809028	0.252486	-0.0028699	0.385104	0.657773	0.00534641	0.130374	0.410376	-0.0023859	0.200764	0.503834	0.00813981	0.101835	0.554553	0.00315743	0.393663	0.847073	0.00358746	0.332355	0.909079	NA	NA	NA
ENSG00000020633.13	RUNX3	864	0.0163838	0.020283	0.138341	0.017602	0.0121062	0.0746394	0.0131876	0.118771	0.361545	0.00779715	0.259332	0.575863	0.00563482	0.372936	0.671226	0.0124275	0.104148	0.557632	-0.00278733	0.66298	0.933033	0.0085671	0.16105	0.835939	0.0208707	6.11118e-05	0.00226091
ENSG00000222492.2	AL023096.1	NULL	-0.00379259	0.376381	0.657878	NA	NA	NA	NA	NA	NA	0.00146899	0.721324	0.892546	NA	NA	NA	NA	NA	NA	0.00151586	0.766699	0.956525	-0.00021026	0.937685	0.994817	0.00622145	0.139762	0.305987
ENSG00000229162.1	RP11-84D1.1	NULL	0.000278829	0.966198	0.98711	0.00277845	0.647645	0.813061	NA	NA	NA	-0.0027133	0.685519	0.875075	NA	NA	NA	0.0098602	0.108875	0.566241	0.00483426	0.506863	0.888667	NA	NA	NA	-0.00212444	0.689284	0.823297
ENSG00000117614.5	SYF2	25949	0.0106638	0.104728	0.338835	-0.0067281	0.235602	0.471747	0.000987817	0.862167	0.942945	0.00329457	0.568403	0.811688	-0.00733566	0.110789	0.378593	-0.00239196	0.731115	0.941703	0.00520832	0.44312	0.866342	-0.00595916	0.359218	0.917199	-0.0202564	7.37403e-06	0.000866913
ENSG00000117616.12	C1orf63	NULL	0.0175587	0.0286172	0.166477	0.0226697	0.00086668	0.0130284	0.0173375	0.002626	0.0518556	0.00783592	0.156856	0.449483	0.0145513	0.0202559	0.160498	0.000565076	0.922721	0.985139	-0.00593779	0.201956	0.742178	0.00364174	0.507264	0.949249	-0.00737596	0.104153	0.250852
ENSG00000261349.1	RP3-465N24.5	NULL	0.0129058	0.110169	0.348728	0.0100519	0.141184	0.351933	0.000176726	0.982632	0.993045	0.00851705	0.193242	0.498605	0.000876962	0.873667	0.955382	-0.00449526	0.577635	0.897073	0.00318947	0.687829	0.940129	-0.00656676	0.397699	0.928706	0.00548378	0.315779	0.518635
ENSG00000187010.13	RHD	6007	0.0182849	0.0240267	0.150986	0.00426704	0.538948	0.741003	0.00426934	0.604298	0.811562	-0.00174242	0.795929	0.924088	-0.000539158	0.931918	0.975149	-0.014654	0.0863415	0.521962	-0.00598578	0.442439	0.866192	-0.00622449	0.387135	0.925721	0.00676318	0.248953	0.447381
ENSG00000224183.1	SDHDP6	29768	0.00265489	0.751818	0.893507	0.00383802	0.579988	0.769228	-0.001508	0.850882	0.938158	0.00487659	0.45655	0.742644	0.00828802	0.170264	0.467369	-0.00358206	0.658493	0.922999	0.00810345	0.292662	0.80036	-0.0154578	0.0406955	0.681286	-0.0164575	0.00386599	0.0260323
ENSG00000259984.1	RP11-335G20.7	NULL	0.0166967	0.0374437	0.193413	0.00239564	0.726302	0.860105	0.0228774	0.00201289	0.0457505	0.0153768	0.0224727	0.169522	0.00393281	0.454165	0.730751	-0.00225692	0.767096	0.950829	-0.0026423	0.720884	0.948961	-0.00676168	0.351237	0.917046	-0.0106437	0.028979	0.102755
ENSG00000183726.6	TMEM50A	23585	-0.0046629	0.538412	0.777543	-0.00119246	0.864247	0.937035	-0.00910252	0.0732143	0.27659	0.00482895	0.461441	0.746719	-0.000477465	0.924643	0.972398	0.00383547	0.468767	0.855268	0.00136534	0.840793	0.9707	-0.00739377	0.286742	0.893126	-0.0169466	0.000290047	0.00514717
ENSG00000238889.1	snoU13	NULL	-0.00130516	0.805397	0.918512	0.00848854	0.045307	0.175962	0.000357224	0.925157	0.970089	0.00960011	0.0443378	0.2374	-0.00237734	0.482486	0.750121	0.00117644	0.818053	0.962691	0.000454202	0.940906	0.993146	0.00111007	0.80982	0.985099	0.00280761	0.434425	0.631893
ENSG00000188672.10	RHCE	6006	0.0149	0.0681682	0.268184	0.00939964	0.160926	0.377483	-0.000785458	0.915987	0.96643	0.00408752	0.554157	0.803985	0.00169903	0.777553	0.912845	0.0118339	0.162991	0.646525	-0.00625322	0.425484	0.860278	0.0116401	0.116266	0.803506	0.0207905	0.000193601	0.00416747
ENSG00000238084.2	SDHDP1	100289186	0.0114084	0.170578	0.440307	-0.0122764	0.0505274	0.188631	-0.021932	0.00628474	0.0777933	-0.00751929	0.235585	0.549619	-0.00171149	0.720236	0.887537	0.00308244	0.684629	0.929072	-0.00341949	0.648101	0.928756	0.00411186	0.587383	0.961753	-0.00743639	0.0928049	0.232553
ENSG00000204178.5	TMEM57	55219	0.011991	0.092491	0.3165	-0.0110352	0.0802706	0.251254	-0.00606998	0.355092	0.632404	0.0108823	0.0528584	0.259727	-0.000322677	0.946477	0.981423	0.000232027	0.967442	0.993651	-0.00349654	0.595939	0.915447	-0.0102841	0.0895109	0.770775	0.0116168	0.0149529	0.0651986
ENSG00000157978.6	LDLRAP1	26119	-0.00294339	0.697332	0.864742	0.0107368	0.123314	0.324499	0.0155545	0.0233473	0.151153	0.00397703	0.459761	0.745274	0.000242313	0.968238	0.98939	-0.00242943	0.643809	0.918153	-0.00174759	0.812511	0.965082	-0.00331054	0.635939	0.966679	-0.00433641	0.152421	0.324267
ENSG00000225643.1	RP11-70P17.1	NULL	-0.0123597	0.096486	0.324142	0.0202998	0.00357226	0.0336829	-0.0113431	0.153821	0.414792	0.00653297	0.336293	0.649058	0.0105883	0.0975023	0.355365	-0.0106424	0.176989	0.662535	-0.00279977	0.679354	0.937741	-0.00427692	0.586554	0.961609	0.00651158	0.216961	0.409257
ENSG00000117643.9	MAN1C1	57134	0.0156133	0.0200619	0.137497	0.00254369	0.655245	0.817527	0.0044522	0.534877	0.769433	0.00495267	0.338931	0.651294	0.00580322	0.292361	0.598171	-0.00258384	0.573053	0.895566	0.00439487	0.407761	0.853864	0.0116432	0.0688106	0.740611	0.00262605	0.485434	0.676096
ENSG00000233478.1	RP1-187B23.1	NULL	0.00986674	0.187351	0.463883	0.00780201	0.22284	0.457088	0.00522619	0.463062	0.718784	0.0111402	0.0868935	0.333345	NA	NA	NA	-0.0157803	0.0500036	0.433622	0.00188962	0.808734	0.96457	0.0211262	0.00134652	0.320729	0.00490503	0.361915	0.565861
ENSG00000162430.12	SEPN1	57190	-0.00803408	0.276428	0.565237	0.00735855	0.285186	0.524753	0.0107633	0.011104	0.102783	-0.00186958	0.76561	0.911816	0.00225253	0.600445	0.823186	-4.49294e-05	0.994138	0.999012	-0.00168134	0.722708	0.948961	0.0050525	0.386657	0.925629	0.00259708	0.412176	0.612239
ENSG00000228172.1	RP1-317E23.3	NULL	-0.00662732	0.384172	0.663905	0.00726056	0.255662	0.493733	0.013581	0.00967029	0.096773	-0.00376827	0.551317	0.80217	0.00304168	0.492258	0.756775	-0.00620541	0.400146	0.819558	0.00367458	0.554045	0.905517	0.0102763	0.129366	0.815913	0.000691089	0.844835	0.916493
ENSG00000117640.13	FAM54B	NULL	-0.00297644	0.622273	0.826404	-0.0191106	0.00388723	0.0356027	-0.00599612	0.37858	0.652289	0.00299403	0.537003	0.793725	0.000347785	0.949346	0.98229	-0.0101024	0.0545896	0.449395	-7.55468e-05	0.987269	0.998829	-0.000882292	0.899748	0.99049	-0.00590148	0.0162642	0.0688592
ENSG00000127423.6	C1orf135	NULL	-0.00342394	0.670143	0.851036	-0.0144167	0.03925	0.159782	-0.00857454	0.2576	0.540539	-0.0140842	0.0398067	0.225186	-0.00138259	0.81057	0.928122	-0.00183548	0.822957	0.964145	-0.00604526	0.37035	0.836099	-0.000307354	0.969645	0.997419	0.0104785	0.0399813	0.128829
ENSG00000236528.1	RP1-125I3.2	NULL	0.0219412	0.00219275	0.0436959	0.0233307	0.000618524	0.0104001	0.0130289	0.0850966	0.300821	0.00397115	0.527568	0.788394	0.00569384	0.304086	0.60967	-0.00625508	0.374202	0.807284	-0.00898232	0.13279	0.693477	-0.00486383	0.535124	0.954167	0.00883631	0.0741313	0.199559
ENSG00000182749.5	PAQR7	164091	0.0223318	0.000763258	0.026439	0.0273202	2.48154e-05	0.00118945	0.011818	0.119869	0.363277	0.00114318	0.837044	0.940849	0.00499455	0.35191	0.65302	-0.0127653	0.0265498	0.342119	-0.00675087	0.200633	0.741251	-0.00416354	0.594405	0.963155	0.0102878	0.0248752	0.092472
ENSG00000117632.16	STMN1	3925	0.00694278	0.304417	0.592558	-9.21947e-05	0.989265	0.994854	-0.0090894	0.13702	0.389676	-0.0135348	0.0277472	0.187487	0.00240132	0.699968	0.877173	-0.0106152	0.0369393	0.390651	-0.0125853	0.0470236	0.555594	0.00159932	0.781567	0.983706	0.0108487	0.0276524	0.0996115
ENSG00000229786.1	SNRPFP2	100874411	-0.00175215	0.779206	0.907308	0.00765023	0.15298	0.367313	0.00139881	0.706319	0.869285	-0.00522747	0.324669	0.638021	0.00345352	0.292422	0.598171	-0.010021	0.187865	0.671783	-0.0106681	0.115773	0.674016	0.00388511	0.480246	0.942862	0.0044861	0.15041	0.321339
ENSG00000223624.1	RP1-125I3.4	NULL	-4.41884e-05	0.990933	0.996323	0.000842065	0.814715	0.911009	NA	NA	NA	0.00218764	0.575703	0.81555	NA	NA	NA	0.00031712	0.965279	0.993487	0.00545239	0.365668	0.835556	-0.00252935	0.418177	0.93113	NA	NA	NA
ENSG00000158006.8	PAFAH2	5051	0.0139221	0.0343405	0.184874	0.00172228	0.773956	0.887493	0.000390345	0.941065	0.976384	-0.00816165	0.110468	0.376272	-0.00251956	0.653389	0.853137	0.00158191	0.805973	0.959909	0.00203862	0.77852	0.95855	0.00382514	0.571662	0.960663	0.0131521	0.000303262	0.00526382
ENSG00000207237.1	U6	NULL	0.00517181	0.116849	0.358996	NA	NA	NA	NA	NA	NA	-0.00171864	0.597844	0.829021	0.00170869	0.372475	0.670926	-0.00533903	0.221107	0.699848	0.00347663	0.42325	0.859274	-0.000927086	0.806668	0.985099	0.00327961	0.176009	0.356145
ENSG00000158008.5	EXTL1	2134	-0.00284897	0.725569	0.880109	-0.000544265	0.92845	0.968831	-0.00759792	0.201011	0.474756	0.00303537	0.580933	0.81879	0.00442056	0.406044	0.69713	-0.0202548	0.000753657	0.0655285	-0.00298124	0.649026	0.928828	0.0138522	0.0671244	0.740452	0.000783651	0.886625	0.939669
ENSG00000158014.9	SLC30A2	7780	0.0103565	0.168698	0.437583	0.00450486	0.429501	0.658576	-0.00451663	0.52681	0.763788	-0.0146057	0.0277888	0.18755	0.000688061	0.894739	0.962203	-0.000648876	0.910027	0.982875	-0.00329061	0.647326	0.928756	0.00984972	0.129827	0.81658	-0.00650433	0.196703	0.383537
ENSG00000158022.6	TRIM63	84676	0.000530318	0.947874	0.979983	0.00345389	0.601807	0.783939	-0.000494143	0.937694	0.975165	0.00585591	0.404734	0.70342	-0.00142736	0.74141	0.895991	-0.00599364	0.49101	0.864643	-0.000867532	0.907779	0.987411	-0.00669615	0.406167	0.930567	-0.00696069	0.207789	0.397609
ENSG00000175087.5	PDIK1L	149420	-0.0029794	0.670608	0.851153	-0.016014	0.00173753	0.020766	0.00140973	0.836845	0.93049	-0.0134434	0.00463796	0.0787386	-0.00767768	0.123532	0.398912	0.00115651	0.843012	0.96771	0.00705054	0.190634	0.735986	-0.00365335	0.466689	0.940097	0.00208968	0.430209	0.628035
ENSG00000197245.4	FAM110D	79927	0.000827999	0.889572	0.956982	0.0127078	0.0467845	0.179565	0.00018043	0.980701	0.992583	-0.000904032	0.891635	0.963126	0.0115886	0.0484325	0.250069	0.00975766	0.178121	0.663573	0.0180497	0.00108651	0.200086	-0.0156758	0.0327967	0.665795	0.00483722	0.351504	0.555264
ENSG00000142684.7	ZNF593	51042	-0.0192156	0.00507882	0.067068	-0.000639229	0.92666	0.968052	0.0106231	0.0547607	0.237047	-0.0157005	0.0125326	0.126325	-0.00340553	0.365372	0.665038	0.00224887	0.584928	0.899792	0.00378195	0.404668	0.852815	0.0177161	0.000552767	0.232315	0.00943489	0.0144083	0.0636508
ENSG00000236782.1	RP11-96L14.7	NULL	-0.0179219	0.00720034	0.0793842	-0.00137794	0.842534	0.926398	0.0107798	0.0517222	0.229896	-0.0158073	0.0116418	0.121609	-0.00311198	0.408964	0.69936	0.00138558	0.744612	0.943961	0.00371835	0.387716	0.844842	0.0183919	0.00036291	0.204447	0.0105343	0.00704019	0.0390915
ENSG00000142675.11	CNKSR1	10256	-0.00442571	0.535747	0.775805	0.00829914	0.226303	0.461089	0.0070644	0.364149	0.640537	-0.0122057	0.0241533	0.175073	0.00765794	0.169942	0.466855	0.00260572	0.686907	0.929307	-0.00695833	0.305572	0.806999	-0.00988059	0.0405759	0.681286	0.0047225	0.38554	0.587696
ENSG00000236155.1	RP11-231P20.2	NULL	-0.00727158	0.346578	0.634097	0.00236491	0.699218	0.844095	-0.00334119	0.453694	0.711673	-0.0213261	0.000295391	0.0246222	0.00557718	0.276538	0.582844	-0.0187616	0.00374345	0.146444	-0.0177088	0.0168189	0.424567	-0.00432632	0.467679	0.940186	0.00293527	0.540721	0.719034
ENSG00000130695.8	CEP85	64793	0.0092097	0.216352	0.498046	0.00158263	0.801113	0.902799	0.00992459	0.108771	0.344708	-0.0153467	0.0175729	0.15082	0.00646867	0.140149	0.424351	-0.00752564	0.187646	0.671522	-0.000323892	0.96586	0.995466	-0.00759389	0.193768	0.855213	0.0120104	0.000931098	0.0105493
ENSG00000142669.8	SH3BGRL3	83442	-0.00108188	0.852223	0.941353	0.0130518	0.0476515	0.181589	0.0113378	0.0820326	0.29477	-0.0161807	0.00234738	0.0569281	0.0145645	0.00876088	0.102686	0.00460442	0.445844	0.843635	0.00673582	0.321148	0.816941	0.00177089	0.782288	0.983706	-0.00981849	0.00384709	0.0259541
ENSG00000158062.13	UBXN11	91544	0.00372012	0.535524	0.775587	0.0274833	1.59942e-05	0.000881013	0.015208	0.0312202	0.177402	-0.00740016	0.153164	0.444281	0.00270051	0.581565	0.812062	-0.00492484	0.472446	0.856756	0.000566969	0.897259	0.98332	-0.00667118	0.120788	0.806737	0.00821382	0.0398125	0.128436
ENSG00000169442.4	CD52	1043	0.016056	0.0258067	0.157362	0.0199574	0.00100414	0.0143995	-0.00878563	0.224717	0.503698	-0.00545524	0.394106	0.694829	-0.00267492	0.67103	0.862349	0.00195424	0.797716	0.958217	0.0090252	0.179927	0.72657	-0.0110171	0.0543919	0.713827	0.0106264	0.0050428	0.0312477
ENSG00000176092.8	AIM1L	55057	-0.000363901	0.961299	0.98504	0.0101854	0.0991028	0.285284	NA	NA	NA	-0.00843662	0.203569	0.511255	0.00756635	0.178865	0.476962	0.0034306	0.677874	0.927957	0.000593345	0.920371	0.989568	-0.00308775	0.6804	0.971799	0.00763506	0.148791	0.318943
ENSG00000225854.1	RP11-569G9.7	NULL	-0.00651054	0.170831	0.440714	0.00213697	0.459557	0.682622	-0.000614261	0.800878	0.914484	0.000463155	0.933445	0.978121	-0.00246911	0.324393	0.628131	-0.00135813	0.790035	0.956138	-0.00166068	0.819636	0.966327	0.00204592	0.713477	0.974384	-0.00457192	0.261518	0.46194
ENSG00000176083.12	ZNF683	257101	-0.012	0.0878878	0.307507	0.0133589	0.0166367	0.0919182	-0.0110937	0.0951612	0.320271	-0.00568452	0.346097	0.658222	-0.0113052	0.0254782	0.1787	-0.0053662	0.413201	0.826505	-0.00192436	0.781868	0.959916	-0.00113297	0.847745	0.987444	0.0145641	0.0086212	0.0450112
ENSG00000117682.10	DHDDS	79947	-0.0111214	0.0860567	0.303736	0.0114771	0.112932	0.30808	-0.018619	0.00151623	0.04065	-0.019725	0.00257881	0.0597628	0.00459433	0.246628	0.552511	-0.00923481	0.201711	0.684478	0.0057461	0.463983	0.873012	-0.00269721	0.577001	0.961063	-0.00549677	0.00992014	0.049412
ENSG00000223583.1	RP3-476K8.4	NULL	0.00276716	0.719371	0.876381	0.00445522	0.465754	0.687465	-0.00892338	0.245204	0.527041	-0.0102615	0.128467	0.40704	0.000513448	0.916144	0.969785	0.0022906	0.783252	0.954615	-0.0189354	0.0128472	0.393064	-0.00151227	0.846359	0.987423	-0.00840995	0.076654	0.203925
ENSG00000225891.1	RP3-476K8.3	NULL	0.00927128	0.223609	0.506109	0.00788382	0.263826	0.502503	0.00757104	0.319151	0.600539	0.00451505	0.47543	0.756707	0.00170662	0.775531	0.911929	-0.00539477	0.516149	0.875244	-0.00274692	0.720916	0.948961	-0.00489774	0.503242	0.948684	-0.00161592	0.747529	0.860018
ENSG00000198830.6	HMGN2	3151	0.0127251	0.117515	0.36022	-0.00157304	0.826334	0.917223	0.00118488	0.865264	0.944058	-0.00120367	0.824978	0.935604	0.0116316	0.0650002	0.290902	0.00468911	0.566073	0.893753	-0.00516654	0.401703	0.851363	-0.00878844	0.123011	0.809734	0.00315464	0.475147	0.667224
ENSG00000117676.7	RPS6KA1	6195	0.00466788	0.483243	0.740951	0.0187655	0.00112021	0.01544	0.0186827	0.00985331	0.0974275	-0.0225106	0.000710214	0.0346006	0.00463311	0.459947	0.734404	0.0041229	0.559992	0.891107	-0.00885568	0.172098	0.723374	0.00562068	0.385862	0.925314	-0.0162385	0.00153693	0.0144824
ENSG00000260063.1	RP5-968P14.2	NULL	-0.0114293	0.139579	0.39592	-0.00693183	0.335357	0.575409	-0.0150673	0.062006	0.252829	-0.0205049	0.00234001	0.0568416	-0.00186319	0.739514	0.895135	0.00170161	0.815287	0.962303	0.00797911	0.194329	0.738894	-0.0042194	0.509227	0.950108	-0.00686444	0.201526	0.389384
ENSG00000117713.13	ARID1A	8289	-0.000510117	0.951678	0.981916	-0.0193069	0.00160291	0.0198282	0.000182265	0.975632	0.990731	-0.00906071	0.190763	0.495385	0.0116893	0.026395	0.181711	0.00655269	0.452683	0.847534	-0.00443208	0.49837	0.886275	-0.000975822	0.886569	0.989929	-0.00678301	0.0422289	0.134148
ENSG00000060642.6	PIGV	55650	0.0159721	0.00318184	0.052784	-0.00667275	0.229004	0.464827	0.0163111	0.00704607	0.0825344	-0.00389288	0.466494	0.750728	0.00796169	0.10474	0.368864	0.0115138	0.0887913	0.527103	0.00227592	0.722256	0.948961	0.00213208	0.703111	0.973975	-0.00746026	0.119391	0.275219
ENSG00000241188.1	AL034380.1	NULL	0.00637713	0.352591	0.639412	0.0121042	0.0218791	0.109901	0.000915952	0.858034	0.940678	0.00160269	0.753391	0.906143	-0.00128008	0.782458	0.915195	0.0105398	0.176989	0.662535	-0.00958089	0.173031	0.723907	-0.00455236	0.483157	0.942878	-0.00295618	0.492006	0.681127
ENSG00000204160.5	ZDHHC18	84243	-0.0235599	0.00166438	0.0382591	0.0119301	0.0878353	0.264976	0.0217446	0.0030206	0.0549259	-0.000658402	0.907998	0.968708	0.00572278	0.203664	0.506946	0.00601254	0.290242	0.753867	-0.000288816	0.966927	0.995466	-0.013206	0.0480308	0.699332	-0.014796	0.00288686	0.0215834
ENSG00000175793.9	SFN	2810	-0.0142578	0.0631579	0.257281	0.0149709	0.0369263	0.153671	0.00658798	0.434605	0.697146	-0.00691465	0.218293	0.529114	0.00322548	0.619885	0.834701	-0.00354484	0.661221	0.923501	0.000791053	0.837492	0.970267	0.000923564	0.892444	0.99018	-0.00387856	0.48512	0.675891
ENSG00000226698.1	RP1-50O24.6	NULL	0.00037138	0.96398	0.986193	0.0033095	0.634937	0.805308	0.0179229	0.028484	0.167909	0.00101754	0.879436	0.957901	-0.0090325	0.10476	0.368864	-0.00785977	0.371183	0.806724	-0.00412552	0.598118	0.916714	-0.0123382	0.109578	0.796325	-0.0105379	0.042949	0.13573
ENSG00000142751.7	GPN2	54707	-0.00525614	0.428467	0.700774	-0.00556366	0.380474	0.617251	-5.79756e-05	0.987871	0.995292	-0.0194148	0.00278885	0.0618582	-0.00449397	0.292512	0.598177	0.00055883	0.925718	0.985497	-0.0017994	0.785468	0.960378	-0.000610594	0.927849	0.993874	0.000947718	0.710277	0.837279
ENSG00000198746.7	GPATCH3	63906	-0.000501248	0.940942	0.977118	-0.00703552	0.169804	0.390273	0.00669719	0.192301	0.464277	-0.0128609	0.0310039	0.198266	-0.00996853	0.0255532	0.178825	-0.00446381	0.530117	0.879845	0.0139923	0.0118775	0.376896	-0.000231841	0.972198	0.997702	-0.00510091	0.0848115	0.218791
ENSG00000251020.1	RP1-50O24.8	NULL	0.000553722	0.940845	0.977084	0.00289967	0.647557	0.813061	0.00604732	0.342617	0.622469	-0.014522	0.0187661	0.155387	-0.000107864	0.982432	0.993645	-0.0138539	0.0738276	0.496839	0.0069429	0.304164	0.805739	0.0161164	0.0219141	0.623007	-0.00500843	0.170566	0.349715
ENSG00000090273.8	NUDC	10726	-0.000935723	0.877246	0.950847	0.0102251	0.0746155	0.240506	0.0143349	0.00933286	0.0951368	0.00388808	0.397074	0.6972	0.00608359	0.117231	0.388551	0.000292557	0.958369	0.992219	0.000235192	0.961082	0.995466	-0.00602569	0.314342	0.903799	0.0198622	0.000102267	0.00294432
ENSG00000175707.6	C1orf172	NULL	-0.00317479	0.659358	0.845506	0.0127256	0.0268483	0.125508	0.0074362	0.343471	0.623366	-0.0186611	0.00368287	0.0708566	NA	NA	NA	-0.0101422	0.189326	0.673443	0.00355103	0.441075	0.865613	0.0103934	0.0174474	0.585854	-0.00329048	0.469356	0.66251
ENSG00000172746.6	RP11-344H11.4	NULL	-0.00724528	0.216164	0.497777	-0.00442883	0.355651	0.594122	-0.00417133	0.470708	0.724431	-0.0115833	0.0300825	0.195666	-0.000931455	0.832693	0.937651	-0.00733224	0.196039	0.680479	-0.000862956	0.893709	0.982754	0.00239548	0.720691	0.974686	0.00439675	0.194918	0.381463
ENSG00000253368.2	TRNP1	388610	0.016259	0.0369726	0.192223	0.00183123	0.791767	0.897766	0.00678073	0.333765	0.613298	0.0193265	0.00550521	0.085463	0.01319	0.0304919	0.197587	0.00291083	0.546246	0.885975	0.00222292	0.739866	0.951742	0.0131717	0.0840657	0.765918	0.0104002	0.0441915	0.138667
ENSG00000158246.7	FAM46B	115572	0.0126399	0.0634174	0.257796	-0.00585566	0.344805	0.583856	0.000178521	0.978926	0.992168	-0.00354228	0.537934	0.794061	0.00474286	0.40986	0.699821	0.00678194	0.245893	0.720055	0.024202	4.2695e-05	0.0755743	0.0214227	0.00757551	0.49269	0.00982183	0.10245	0.248064
ENSG00000090020.5	SLC9A1	6548	0.00416766	0.587651	0.805686	0.00742733	0.298304	0.537894	-0.00343493	0.589219	0.802727	-0.0132736	0.0405503	0.227031	0.00440112	0.450194	0.727908	-0.0053806	0.383187	0.811616	0.00313862	0.601807	0.91747	-0.00318088	0.614607	0.965908	-0.0175099	0.00029002	0.00514717
ENSG00000214973.3	RP11-40H20.1	NULL	-0.0281968	0.000705947	0.0257432	-0.020036	0.00358974	0.0337861	-0.0288897	0.000160266	0.0174339	-0.00754955	0.244966	0.559533	-0.0154608	0.0157944	0.141973	0.00801582	0.316017	0.771915	-0.0158782	0.049572	0.561474	0.00537141	0.493406	0.945731	-0.00127369	0.80904	0.895447
ENSG00000225159.1	RP11-40H20.2	NULL	-0.0166239	0.00358043	0.0564467	-0.004626	0.468649	0.689955	-0.00633899	0.247331	0.529511	-0.00329619	0.554742	0.804057	-0.0101871	0.0431947	0.23593	-0.00677931	0.215098	0.697696	-0.0162446	0.0235667	0.470541	-0.00450056	0.484341	0.943217	0.00851877	0.137031	0.30188
ENSG00000142784.10	WDTC1	23038	0.00890352	0.146619	0.405205	-0.000397572	0.934093	0.971041	0.00517935	0.309899	0.591539	0.0105904	0.0671459	0.292705	-0.00333671	0.521717	0.776626	-0.00151482	0.798598	0.958386	-0.00859526	0.0799833	0.621674	0.000583593	0.923913	0.993704	-0.013423	0.00871009	0.0453265
ENSG00000252098.1	Y_RNA	NULL	0.0117826	0.0357301	0.189051	0.00507085	0.124063	0.325902	0.00102155	0.833031	0.928849	0.00800987	0.0851667	0.330197	0.00203886	0.356075	0.656651	-0.00547521	0.18782	0.671783	-0.0031884	0.565946	0.907999	-0.00621674	0.228232	0.87116	0.0047403	0.207423	0.397109
ENSG00000240397.1	RP11-4K3__A.2	NULL	0.011125	0.0904496	0.312454	0.00200695	0.736411	0.864994	0.0110197	0.0343631	0.185454	0.0066588	0.296272	0.611404	-0.00747803	0.207294	0.51082	-0.00407798	0.55696	0.889835	-0.00110178	0.837166	0.970181	0.00163864	0.789591	0.984385	-0.0146902	0.00315487	0.0228882
ENSG00000243659.1	RP11-4K3__A.3	NULL	-0.000732998	0.920305	0.96829	0.0102403	0.0947879	0.277933	0.00339416	0.639952	0.832467	-0.00376714	0.477643	0.757625	-0.0118278	0.0229536	0.170367	0.00139401	0.866553	0.971949	0.00347484	0.614041	0.920472	-0.00117827	0.878885	0.989758	-0.012775	0.0104448	0.0511939
ENSG00000186501.8	TMEM222	84065	-0.00543497	0.390343	0.669655	0.0150954	0.0296106	0.133758	0.0128545	0.0515841	0.229614	-0.0161329	0.0113764	0.120063	0.000457883	0.922405	0.971471	-0.00561585	0.342147	0.788747	0.000519325	0.929681	0.990849	0.00147238	0.796188	0.984917	-0.0132685	0.000365027	0.00588164
ENSG00000206888.1	U6	NULL	-0.00852642	0.190126	0.46769	-0.00150227	0.784831	0.893574	-0.00753372	0.245169	0.527003	0.0109985	0.0809149	0.32252	-0.00264586	0.478512	0.747242	-0.00875837	0.225392	0.703155	-0.00734186	0.278038	0.790652	0.00721256	0.313131	0.903175	0.00207703	0.557578	0.731017
ENSG00000241547.1	RP11-4K3__A.5	NULL	0.0111954	0.175324	0.447176	-0.000108558	0.987491	0.994481	0.0141615	0.063151	0.255272	-0.00426217	0.551288	0.802165	0.0027546	0.639908	0.845861	-0.0135835	0.0957107	0.540774	-0.0121245	0.117281	0.675253	-0.000856237	0.906981	0.991189	0.00160875	0.733474	0.851295
ENSG00000142765.12	SYTL1	84958	0.00468939	0.493406	0.747715	0.0298737	9.73137e-07	0.000127337	0.0169074	0.0324935	0.181647	0.00182501	0.727992	0.895003	0.00335086	0.600909	0.82336	0.0187766	0.0118517	0.249174	-0.00112166	0.823306	0.967064	0.00585332	0.423166	0.93146	0.0123884	0.00145109	0.013973
ENSG00000142733.8	MAP3K6	9064	-0.00501118	0.465403	0.729603	0.029261	1.19303e-05	0.000742935	0.0214667	0.00233841	0.0491252	0.014193	0.0351489	0.211448	0.0176235	1.89685e-05	0.00344295	0.015987	0.00408439	0.152227	0.0148032	0.0329723	0.511905	0.000649644	0.89682	0.99049	0.00908799	0.0397319	0.128225
ENSG00000142748.8	FCN3	8547	-0.0214315	0.00584576	0.0716493	0.0180148	0.0107321	0.0692092	0.00371882	0.627236	0.826143	0.00419328	0.557193	0.805633	0.000357622	0.933862	0.975973	-0.0067377	0.319145	0.773572	-0.0102401	0.0811783	0.623582	-0.00816014	0.200643	0.857162	-0.00309317	0.556179	0.729978
ENSG00000174950.6	CD164L2	388611	-0.0185876	0.00642398	0.0748816	0.00863669	0.112639	0.307686	NA	NA	NA	0.00431078	0.519014	0.782765	0.00970389	0.0436222	0.237013	-0.0135799	0.0575049	0.455621	-0.00864306	0.241124	0.766903	0.00710593	0.305378	0.900938	-0.00268445	0.590934	0.755314
ENSG00000231207.1	RP1-144C9.2	NULL	-0.00393825	0.463244	0.728041	0.00376623	0.250123	0.487543	0.00424864	0.449219	0.708201	NA	NA	NA	-0.00246577	0.486091	0.752869	-0.00547596	0.227831	0.706248	NA	NA	NA	0.00513753	0.342934	0.915264	NA	NA	NA
ENSG00000181773.6	GPR3	2827	-0.0031125	0.646346	0.839461	0.0202165	0.00443363	0.0387873	0.00578095	0.347832	0.626895	0.00504107	0.354261	0.66474	0.0106672	0.0682132	0.298536	0.0100659	0.0909861	0.530908	0.0177435	0.00382724	0.272571	0.00745924	0.238612	0.87656	-0.00524046	0.335313	0.538156
ENSG00000158195.6	WASF2	10163	0.00141805	0.820025	0.925256	-0.000651475	0.895859	0.95294	0.0180855	0.00447091	0.065996	0.00933876	0.132428	0.413809	0.0098585	0.0796655	0.322377	0.00232329	0.740085	0.94379	-0.0199793	0.00143138	0.210245	-0.00496446	0.525153	0.951589	-0.00950888	0.0677966	0.187432
ENSG00000241169.1	RP4-752I6.1	NULL	-0.000856456	0.889192	0.956828	0.00325261	0.385705	0.621763	-0.000739968	0.889041	0.954777	0.00529405	0.26704	0.583844	NA	NA	NA	0.000255876	0.96307	0.993241	-0.00513718	0.429573	0.861583	-7.79083e-05	0.986875	0.999203	0.00326173	0.415714	0.615679
ENSG00000237429.1	RP1-159A19.4	NULL	0.00523547	0.445532	0.713836	0.00274548	0.668207	0.824887	-0.0039004	0.601856	0.810047	-0.00241384	0.683766	0.87412	0.00704211	0.212378	0.515449	0.00861933	0.253549	0.725556	0.00524747	0.465334	0.873306	0.0140702	0.043766	0.68925	-0.00703732	0.14564	0.314304
ENSG00000126705.7	AHDC1	27245	0.013896	0.0538218	0.235553	0.00634916	0.293502	0.533002	0.000663876	0.922245	0.968603	0.0146408	0.0240585	0.174933	0.022019	0.000346139	0.0172246	0.0176799	0.0129721	0.25695	0.0100387	0.0685019	0.604624	0.00606269	0.33994	0.913571	0.0134689	0.00203545	0.0174537
ENSG00000000938.7	FGR	2268	0.00429393	0.56838	0.796731	0.0181615	0.00328498	0.0318754	0.0341402	8.53959e-07	0.00281405	0.00201385	0.768203	0.913229	0.0120209	0.0173828	0.148651	0.0203709	0.000265817	0.0372343	0.0068515	0.155586	0.710544	-0.012363	0.0407175	0.681286	-0.0150684	0.00355192	0.0247607
ENSG00000235912.1	RP1-159A19.3	NULL	-0.0178951	0.0212957	0.141734	-0.00429258	0.532081	0.736416	-0.00794944	0.270608	0.555095	-0.00394605	0.525377	0.786912	-0.00606723	0.304621	0.610336	-0.0120945	0.0919861	0.533262	-0.0145625	0.0469021	0.555594	-0.00693621	0.289803	0.894111	0.00738489	0.15753	0.33124
ENSG00000233975.1	RP11-288L9.1	NULL	-0.00422186	0.472616	0.734828	0.00533217	0.281705	0.520943	-0.00614908	0.314136	0.59551	0.00394856	0.529645	0.789128	-0.00286165	0.477903	0.746678	-0.0077772	0.258442	0.729868	-0.00536324	0.316422	0.814141	-0.00530344	0.423364	0.93146	0.001642	0.690717	0.823767
ENSG00000126709.10	IFI6	2537	0.000700746	0.91846	0.96788	0.0252132	8.48959e-05	0.00275504	-0.00775835	0.333865	0.613298	-0.00539779	0.423834	0.718859	-0.00611522	0.272725	0.579332	0.00534164	0.478939	0.859837	0.00380172	0.509472	0.88985	-0.0052457	0.436857	0.93404	-0.00045869	0.92513	0.961374
ENSG00000225886.1	RP11-288L9.4	NULL	-0.00740523	0.285575	0.574315	0.0179312	0.0016763	0.0203386	-0.013751	0.0892773	0.309101	-0.0175428	0.0105202	0.116099	-0.00791045	0.086716	0.33483	-0.0106317	0.19855	0.682778	-0.000179725	0.97871	0.997343	-0.0103653	0.170883	0.843879	-0.00271243	0.612843	0.770789
ENSG00000009780.10	FAM76A	199870	0.0049184	0.412882	0.688285	0.000269242	0.960903	0.982963	-0.00828521	0.179259	0.447787	-0.000290872	0.953027	0.985494	0.021525	0.000292157	0.0152174	0.00204807	0.744322	0.943961	0.00120736	0.840102	0.9707	-0.00925557	0.140247	0.824968	0.00150113	0.603335	0.764321
ENSG00000231344.1	RP3-426I6.2	NULL	0.00346376	0.657343	0.844611	-0.000125841	0.984548	0.99316	0.00539683	0.393283	0.665142	0.00313217	0.610621	0.836672	0.00394323	0.473204	0.743659	-0.00472396	0.564487	0.893138	-0.00196877	0.800333	0.963397	0.00023523	0.976113	0.998172	-0.00234957	0.627026	0.779898
ENSG00000230833.1	RP3-426I6.3	NULL	-0.000465246	0.933189	0.97403	-0.00520106	0.243333	0.479889	NA	NA	NA	0.00380586	0.450971	0.738793	-0.00189595	0.596339	0.820692	0.00230685	0.720027	0.938489	-0.00543539	0.375375	0.839199	-0.00601756	0.35266	0.917046	0.00463004	0.165599	0.342724
ENSG00000117758.8	STX12	23673	-0.00815449	0.164999	0.432317	-0.00326201	0.634355	0.805082	-0.00431933	0.222831	0.501832	-0.000835137	0.868708	0.952991	0.0126312	0.00540266	0.0794978	0.00859977	0.07447	0.497918	0.0102537	0.0756541	0.616982	0.0107763	0.0481484	0.699332	-0.00716227	0.00105587	0.0113725
ENSG00000223062.1	U6	NULL	-2.34942e-05	0.993271	0.997182	-0.000414497	0.888168	0.948611	0.00238645	0.535473	0.769958	0.00377459	0.363166	0.672006	NA	NA	NA	-0.00326012	0.367056	0.803951	-0.00131713	0.635332	0.925781	-0.00256157	0.518396	0.951559	0.00332109	0.137884	0.303115
ENSG00000117751.12	PPP1R8	5511	-0.00443047	0.539855	0.778516	-0.0141501	0.0248575	0.119368	-0.0145394	0.0114821	0.104657	-0.0120563	0.050636	0.253977	0.00351651	0.375264	0.673123	0.00191589	0.788113	0.955593	0.00931686	0.122288	0.681096	-0.00441773	0.426381	0.932325	-0.00397192	0.0413488	0.132161
ENSG00000130775.11	C1orf38	NULL	0.00531283	0.447013	0.715212	0.0267132	6.16019e-06	0.000482423	0.0195799	0.00408878	0.0635021	-0.0124193	0.0672081	0.292705	0.00444892	0.456348	0.731821	-0.00237406	0.775202	0.952917	0.00292344	0.608442	0.919077	0.0023106	0.723745	0.975517	-0.00915877	0.0238773	0.0900407
ENSG00000117748.5	RPA2	6118	0.0234894	0.00356661	0.0562835	0.0038323	0.521846	0.72892	-0.0111403	0.108506	0.34428	-0.00490071	0.300275	0.615076	0.00843612	0.0847458	0.330759	0.0140374	0.0849837	0.518603	0.00492851	0.492082	0.883615	0.000326769	0.958602	0.996584	0.00168152	0.631181	0.781999
ENSG00000130768.8	SMPDL3B	27293	0.0156724	0.0476453	0.22047	0.00420469	0.446569	0.672281	0.0128002	0.0697125	0.269579	-0.0191808	0.00138747	0.0456172	0.0107905	0.0523893	0.260398	0.0136999	0.109459	0.567013	0.000209453	0.976671	0.997246	0.00336673	0.643299	0.966679	0.00122767	0.825533	0.905436
ENSG00000227050.1	RP11-460I13.2	NULL	-0.000412618	0.948094	0.980085	0.0035306	0.479393	0.698339	NA	NA	NA	-0.0102909	0.0766852	0.313175	0.00880013	0.0304063	0.197117	0.00715492	0.246643	0.720453	0.0175947	0.00872745	0.346984	0.0041343	0.58768	0.961753	0.00148505	0.77483	0.876605
ENSG00000158156.7	XKR8	55113	0.0117691	0.0374644	0.193489	0.0022198	0.756057	0.876321	0.00615739	0.343533	0.623366	-0.010628	0.0535841	0.26164	-0.012538	0.0190369	0.155783	-0.00468838	0.386339	0.813331	-0.00830212	0.152068	0.705964	-0.00648986	0.305907	0.90113	-0.0169077	0.000547287	0.00744658
ENSG00000158161.11	EYA3	2140	0.00940847	0.244826	0.53037	-0.00754744	0.266609	0.505185	0.00887559	0.174041	0.440666	-0.000505936	0.930768	0.977508	0.0108073	0.0193029	0.156555	-0.00389811	0.595234	0.902298	-0.0042957	0.505036	0.8881	-0.00346922	0.622126	0.966679	-0.0131012	0.000607582	0.00797617
ENSG00000238231.1	RP11-460I13.6	NULL	0.00332063	0.657749	0.84465	0.00641775	0.342855	0.582204	0.0160501	0.0213077	0.143658	0.00340183	0.589642	0.824333	0.0134595	0.0207978	0.162549	-0.0153598	0.0685631	0.480813	0.00206414	0.778606	0.95855	0.000772042	0.913804	0.992214	0.0136604	0.0139451	0.0623546
ENSG00000237895.1	EYA3-IT1	NULL	0.00151577	0.817535	0.923947	-0.00874208	0.077396	0.245545	-0.00493939	0.410561	0.678805	0.00274281	0.636014	0.849372	0.00169838	0.66515	0.859037	0.00493882	0.495496	0.865989	-0.00442294	0.53864	0.900187	0.00928628	0.202095	0.857162	-0.00123456	0.766614	0.87198
ENSG00000240750.1	AL512288.1	NULL	0.00417571	0.506765	0.757201	0.00764032	0.0774926	0.245751	-0.00281639	0.609203	0.814528	-0.0104993	0.049991	0.252642	-0.0010318	0.738674	0.894874	0.0114355	0.0565154	0.453425	-0.00988216	0.0938853	0.644775	6.96649e-05	0.991686	0.999278	0.00480079	0.20515	0.394464
ENSG00000228589.2	RP5-1053E7.1	NULL	0.000318688	0.95857	0.984151	-0.0092412	0.181127	0.405451	-0.0087058	0.151256	0.411113	-0.00700015	0.202176	0.509836	0.0133466	0.00120912	0.0352539	-0.00955872	0.130169	0.600443	-0.00438134	0.458573	0.871521	0.000223552	0.966195	0.997287	-0.00346286	0.193147	0.379179
ENSG00000169403.7	PTAFR	5724	-0.0064066	0.333893	0.62178	0.00920445	0.127314	0.330647	0.0147916	0.015261	0.121607	-0.0217216	0.00114121	0.042186	-0.000447025	0.940811	0.97878	-0.00204543	0.794651	0.957512	-0.0149279	0.0484883	0.560038	-0.0132922	0.0428959	0.687774	-0.0221227	4.79057e-05	0.00198353
ENSG00000126698.5	DNAJC8	22826	-0.00183357	0.806182	0.918762	-0.0124675	0.066732	0.225084	-0.0179601	0.00720683	0.083642	-0.00100327	0.807303	0.929042	0.000420013	0.913629	0.968955	0.00963859	0.159222	0.6412	0.00637345	0.236805	0.765508	-0.0139168	0.00607945	0.474428	-0.00317939	0.156655	0.329947
ENSG00000130770.12	ATPIF1	93974	-0.00268608	0.677144	0.853932	0.00638954	0.375167	0.61232	-0.00493835	0.332762	0.612321	-0.000710173	0.88141	0.958703	0.000539827	0.891701	0.961023	-0.0134896	0.0472354	0.427791	-0.00977469	0.216214	0.752187	0.000593216	0.907505	0.991189	0.00445355	0.277979	0.479568
ENSG00000130766.4	SESN2	83667	-0.0191446	0.0250068	0.154536	-0.00671957	0.284131	0.523433	0.023207	0.000784286	0.0314485	-0.00631566	0.330916	0.643811	-0.00354722	0.499235	0.761925	0.0163975	0.00395104	0.150477	-0.0061622	0.376678	0.839677	0.0169486	0.0214733	0.620436	-0.00267673	0.512389	0.697627
ENSG00000130772.9	MED18	54797	-0.00405601	0.532274	0.773717	-0.00435274	0.510488	0.721447	0.00489717	0.37946	0.652874	-0.0172144	0.00659097	0.0931321	-0.00229341	0.523557	0.777459	-0.00788369	0.278641	0.746638	-0.0028148	0.646677	0.928635	0.00295631	0.671459	0.969874	-0.0175906	0.000507248	0.00714653
ENSG00000204138.7	PHACTR4	65979	0.0109162	0.194554	0.472728	0.0165743	0.00863824	0.060272	0.0143605	0.0256996	0.158514	-0.00715133	0.243859	0.558254	0.0114209	0.0368731	0.217496	-0.00597618	0.415533	0.827267	-0.00600703	0.276501	0.790515	-0.00666091	0.37749	0.923706	-0.00121855	0.693171	0.82519
ENSG00000229820.1	RP1-308E4.1	NULL	0.00506713	0.304742	0.592851	-0.00338231	0.478275	0.697441	-0.0052391	0.392899	0.664844	-0.00925502	0.0854053	0.330647	0.00615081	0.152162	0.442211	0.00639948	0.354708	0.796143	0.00456516	0.50268	0.887519	0.00780457	0.231227	0.872458	-0.00123956	0.625458	0.779364
ENSG00000221216.1	U6atac	NULL	7.21814e-05	0.985606	0.994827	0.00231389	0.589025	0.775761	0.00610884	0.172542	0.439017	-0.00202179	0.680477	0.873092	-0.0023148	0.532304	0.782612	0.000426243	0.941831	0.988989	0.00267253	0.636714	0.925781	0.00129124	0.839112	0.98717	0.00399578	0.130981	0.292618
ENSG00000180198.9	RCC1	1104	-0.00530332	0.291764	0.58037	0.00570663	0.413027	0.644196	0.0156772	0.00554365	0.073723	-0.00618314	0.34711	0.658858	-0.00197265	0.599385	0.822437	-0.00055712	0.906725	0.982212	-0.00313711	0.585168	0.913401	-0.00693603	0.183403	0.851776	0.0163552	0.000220501	0.00445048
ENSG00000242125.1	SNHG3	8420	-0.00476881	0.507959	0.757775	0.0199157	0.004639	0.040018	0.00940816	0.134628	0.386628	-0.0112703	0.0572785	0.271338	0.0015301	0.72816	0.890572	-0.00385519	0.446542	0.844149	-0.00681541	0.352107	0.830963	-0.00821001	0.151546	0.830929	0.00559208	0.191172	0.376481
ENSG00000200087.1	SNORA73B	26768	-0.00800817	0.230021	0.513375	0.0144251	0.0366582	0.153095	-0.0011673	0.863508	0.94336	0.00225677	0.673382	0.868857	-0.000345625	0.951899	0.983421	-0.0074297	0.174462	0.66054	-0.00325066	0.648679	0.928756	-0.00396139	0.602162	0.965144	0.00964926	0.0975633	0.240219
ENSG00000238821.1	snoU13	NULL	-0.00304754	0.494961	0.748999	-0.00293833	0.186548	0.412553	-0.0017827	0.596441	0.806649	NA	NA	NA	-0.000281578	0.910505	0.968029	-0.00253502	0.493656	0.865568	0.000594008	0.876092	0.979126	-0.00603648	0.251624	0.883215	0.00380028	0.117218	0.271876
ENSG00000231468.1	PRDX3P2	100128092	0.00192316	0.774613	0.90528	0.00531462	0.239731	0.476109	0.00654615	0.304726	0.587778	-0.00657763	0.283724	0.599886	-0.00246357	0.599983	0.822919	-0.00188996	0.792949	0.957112	0.00599655	0.379759	0.840689	-0.0174087	0.00900316	0.504322	-0.000157146	0.971206	0.984664
ENSG00000180098.5	TRNAU1AP	54952	0.00656722	0.432362	0.703839	0.0100393	0.10998	0.303389	0.00658293	0.271588	0.556163	-0.00098106	0.861547	0.95073	0.00292652	0.610914	0.829785	0.00476148	0.577028	0.896845	-0.00548399	0.480823	0.879604	-0.0126429	0.0801061	0.760784	-0.00799551	0.0243015	0.0910929
ENSG00000197989.8	SNHG12	85028	0.00351394	0.645737	0.839267	0.0178031	0.0114947	0.0721607	0.0101899	0.129851	0.379526	-0.00312028	0.621809	0.842422	0.00670965	0.182131	0.480564	-0.00632776	0.213303	0.696345	-0.00142479	0.819288	0.966208	-0.00687602	0.258523	0.885371	0.0152306	0.00234292	0.0189925
ENSG00000207311.1	SNORA61	677838	0.000591032	0.942352	0.977781	0.0146954	0.0354604	0.150006	0.00358347	0.617311	0.819278	-0.00435602	0.490462	0.76514	0.0028625	0.642258	0.847119	-0.0139723	0.0191795	0.302275	-0.00196526	0.782999	0.960098	-0.00463747	0.489154	0.94496	0.0109148	0.0404583	0.13006
ENSG00000207314.1	SNORA44	677825	0.00189549	0.818165	0.924239	0.0196711	0.00368234	0.0343139	0.00477747	0.505679	0.749674	0.0029102	0.64105	0.851953	0.00979822	0.0883646	0.338332	-0.00274058	0.658828	0.9232	0.00527461	0.437665	0.864464	-0.00354686	0.577084	0.961063	0.00569106	0.313955	0.517134
ENSG00000207070.1	SNORA16A	692073	-0.00238244	0.764738	0.900533	0.0121343	0.0855848	0.260993	0.00617881	0.396694	0.66788	-0.00132672	0.839348	0.941454	0.0129454	0.0264509	0.181852	-0.014925	0.027315	0.344662	-0.00475766	0.555124	0.905724	-0.00733306	0.306809	0.901196	0.00344419	0.494369	0.68287
ENSG00000120656.7	TAF12	6883	0.00650691	0.380298	0.660559	0.00169366	0.795608	0.900029	0.0166035	0.00390494	0.0621681	-0.00790549	0.114453	0.383182	0.00985203	0.0119837	0.122798	0.013205	0.0154356	0.27872	0.00927317	0.184406	0.730084	-0.00412675	0.442919	0.935571	-0.0194754	6.25218e-05	0.00229212
ENSG00000188060.6	RAB42	115273	0.0166732	0.00394253	0.0592191	0.0111009	0.0686132	0.228627	-0.00191688	0.785635	0.907479	-0.0193616	0.00220631	0.0547052	0.00123143	0.840793	0.941876	-0.00628105	0.393205	0.816373	0.00352093	0.540124	0.901393	-0.0031697	0.68106	0.971799	0.000496479	0.926731	0.96217
ENSG00000229388.1	RP11-442N24__B.1	NULL	-0.0033699	0.674969	0.853083	-0.00578522	0.407031	0.639607	0.00301826	0.643386	0.834054	0.00291005	0.645536	0.854678	-0.00729709	0.173893	0.471635	-0.00664417	0.39832	0.818754	0.00256301	0.71402	0.947638	-0.00429393	0.600481	0.9647	-0.000463563	0.928043	0.962518
ENSG00000209804.1	RNU11	26824	0.0139153	0.0622462	0.255581	0.00520897	0.398778	0.633293	0.00133195	0.860829	0.942136	0.00491942	0.379132	0.683609	-0.0151578	0.00971352	0.109281	0.00963241	0.232522	0.710345	-0.00280267	0.667904	0.935171	-0.000201769	0.973327	0.998138	0.00273892	0.471606	0.664285
ENSG00000162419.7	GMEB1	10691	0.00378037	0.621768	0.826115	-0.00608399	0.355633	0.594122	0.021302	0.000684517	0.0301088	-0.0115226	0.0832108	0.326766	0.00944998	0.0250596	0.177328	-0.00142791	0.845725	0.968039	-0.00169398	0.799483	0.963397	-0.0201218	0.01204	0.540521	0.00440018	0.198111	0.385308
ENSG00000252777.1	SCARNA24	NULL	-0.0018056	0.645162	0.838986	-0.00198294	0.550538	0.748664	-0.00347289	0.402939	0.672592	0.00548447	0.154282	0.445602	7.82175e-05	0.96598	0.988571	-0.000435735	0.944168	0.989599	0.000387964	0.936017	0.99204	-0.00142645	0.755045	0.980788	0.00762142	0.00276927	0.0211184
ENSG00000198492.9	YTHDF2	51441	-0.00178455	0.806265	0.918762	-0.0119441	0.0469025	0.179904	-0.00965472	0.151152	0.411073	-0.0232419	2.67742e-05	0.0103231	0.0109221	0.00619049	0.0856484	-0.0074798	0.234643	0.712087	0.00386741	0.469465	0.874975	-0.00350566	0.527655	0.952133	-0.00352032	0.130603	0.292143
ENSG00000226852.1	RP1-212P9.2	NULL	0.000220409	0.976033	0.990494	NA	NA	NA	-0.00493292	0.484685	0.734296	-0.00745302	0.253914	0.570017	-0.0287706	7.68397e-07	0.000625226	-0.0102788	0.169796	0.656302	-0.014476	0.0262492	0.485906	0.00418187	0.591201	0.962691	0.00959424	0.0948187	0.235755
ENSG00000233427.1	RP1-212P9.3	NULL	-0.00307534	0.67124	0.851407	0.00805793	0.143084	0.354715	NA	NA	NA	-0.0136443	0.0363404	0.214497	-0.0279046	2.08766e-06	0.00101934	-0.00293002	0.696961	0.93214	-0.0130868	0.043206	0.545109	0.0091162	0.241925	0.878658	0.00872	0.135304	0.2993
ENSG00000159023.13	EPB41	2035	-0.005799	0.382942	0.663143	-0.0180469	0.00482129	0.0409301	-0.00647016	0.419182	0.685642	-0.00288735	0.632394	0.84757	-0.00340187	0.458471	0.733213	0.0137688	0.0572173	0.454695	-0.0110394	0.0244687	0.476381	0.00350759	0.62515	0.966679	0.00974763	0.0178677	0.0737608
ENSG00000253304.1	TMEM200B	399474	-0.0113992	0.0921221	0.315966	0.0107654	0.106304	0.297562	0.0131102	0.0976929	0.325347	0.0137307	0.0266089	0.182995	0.00740591	0.154958	0.446058	0.00783337	0.229119	0.706941	-0.007307	0.258085	0.777166	0.000118754	0.986113	0.999203	NA	NA	NA
ENSG00000116350.9	SRSF4	6429	0.000429833	0.943521	0.978386	0.00580121	0.291061	0.530777	0.0199434	0.000101809	0.0143279	0.0038697	0.541526	0.796423	0.0100641	0.00751558	0.0945524	-0.00250718	0.706145	0.934981	0.00301316	0.639895	0.926366	-0.00786575	0.177781	0.848898	0.0100216	0.00507137	0.0313989
ENSG00000227637.1	RP11-242O24.5	NULL	0.00420411	0.605118	0.815732	-0.00173508	0.805626	0.905482	0.00684829	0.354873	0.632225	0.00962095	0.150984	0.441602	0.00531439	0.36655	0.665984	0.0076002	0.383309	0.811666	-0.00740086	0.310787	0.809759	0.000181903	0.980363	0.998601	0.0141358	0.00244413	0.0194877
ENSG00000116353.8	MECR	51102	-0.0105229	0.153189	0.414972	0.00612301	0.352483	0.59073	-0.0219182	0.000229739	0.0196471	-0.0135859	0.0238325	0.17398	0.0117517	0.00479371	0.0742948	-0.00471923	0.480108	0.859837	0.00183754	0.795828	0.962975	0.00650956	0.340826	0.914173	0.00746649	0.0721032	0.195709
ENSG00000237934.1	RP11-467D18.2	NULL	-0.00655784	0.417683	0.691625	0.0114817	0.0661356	0.223874	0.0121167	0.0924692	0.314903	-0.0113366	0.0884523	0.33575	0.0128304	0.0201667	0.160233	-0.00503695	0.553423	0.888872	0.00121355	0.873254	0.978331	0.015885	0.0404981	0.681286	0.000650244	0.888882	0.941094
ENSG00000060656.14	PTPRU	10076	0.0176767	0.0163028	0.122515	0.0115803	0.0863388	0.262375	0.0102887	0.0427751	0.207163	-0.00706004	0.178674	0.480233	0.00859354	0.104768	0.368864	-0.0222641	0.000139912	0.0267247	0.00552854	0.300957	0.804597	-0.00376393	0.549923	0.956683	0.0127727	0.0240498	0.0904895
ENSG00000221550.1	AL645859.1	NULL	0.00693946	0.142665	0.400049	-0.000659076	0.846608	0.928231	-0.0024638	0.403199	0.672695	-0.0113188	0.0104147	0.115477	NA	NA	NA	-0.0112836	0.0999129	0.550635	0.00193646	0.591111	0.915261	0.00253128	0.413553	0.93113	NA	NA	NA
ENSG00000162510.5	MATN1	4146	0.0210718	0.00523581	0.0678286	0.00459275	0.500911	0.713857	0.0230441	0.00335153	0.0573917	0.00548519	0.418352	0.714756	0.000873303	0.877947	0.957003	0.0158987	0.0357322	0.385836	0.0130934	0.0959896	0.648133	0.00637563	0.372406	0.920844	0.0155232	0.00157995	0.0147398
ENSG00000186056.4	RP5-1166H10.2	NULL	0.0252679	0.000971503	0.0293737	0.0113361	0.0815231	0.253529	0.0150101	0.0607913	0.250488	0.00672473	0.306396	0.621038	0.00472375	0.414895	0.702865	0.0108161	0.160891	0.643506	0.0124996	0.120468	0.678553	0.00990888	0.124968	0.811829	0.0149964	0.00232844	0.0189077
ENSG00000162511.6	LAPTM5	7805	-0.000196098	0.977509	0.99113	0.0249114	8.15191e-05	0.00268373	0.0102067	0.0668841	0.263353	-0.00975331	0.171959	0.470733	0.00403423	0.475246	0.74482	0.0081523	0.262565	0.733435	0.00182534	0.769492	0.95683	-0.00587436	0.309842	0.901871	-0.0153558	0.000252865	0.00478178
ENSG00000223382.1	RP1-65J11.1	NULL	-0.000237923	0.973291	0.989636	-0.00891807	0.146337	0.358666	-0.0032889	0.655271	0.841969	-0.00651032	0.282133	0.598305	-0.00599433	0.239318	0.545247	0.00460222	0.581641	0.899052	0.0135796	0.0317143	0.507054	0.000704497	0.899785	0.99049	NA	NA	NA
ENSG00000162512.11	SDC3	9672	-0.0175729	0.00707119	0.0786482	0.00112864	0.865315	0.93757	0.0047956	0.446269	0.706057	-0.00162382	0.806051	0.928397	0.00454816	0.468153	0.740617	0.00429114	0.583851	0.89947	-0.00452932	0.436559	0.863932	0.00339489	0.611096	0.96588	0.0102149	0.032756	0.11216
ENSG00000134644.10	PUM1	9698	0.0177471	0.0109051	0.0995328	-0.0093969	0.106618	0.298065	-0.00520457	0.493008	0.740386	0.0118344	0.0355474	0.212442	0.0115774	0.00190669	0.0452346	0.0210895	0.0022431	0.112257	0.00533261	0.218817	0.755265	0.00701404	0.192776	0.855213	0.00650606	0.00252411	0.019906
ENSG00000200154.1	SNORD103A	692234	-6.45806e-05	0.991496	0.996605	-0.00102162	0.836713	0.923388	-0.0092824	0.0468581	0.217575	0.0100193	0.0668464	0.292061	-0.00589483	0.102125	0.364345	-0.0012216	0.856411	0.970168	-0.0134005	0.0450737	0.54834	0.00440256	0.494227	0.945731	0.000585946	0.796753	0.889235
ENSG00000202107.1	SNORD103B	692235	0.00101479	0.797489	0.915073	-0.00314386	0.395966	0.630748	0.00069298	0.885157	0.953076	0.000823607	0.841426	0.942253	0.0012202	0.654827	0.85369	-0.002987	0.610009	0.908108	-0.00237794	0.584336	0.913295	-0.00364357	0.521224	0.951589	NA	NA	NA
ENSG00000237329.1	RP11-201O14.1	NULL	0.00182834	0.710784	0.872502	0.00239805	0.579204	0.768577	-0.00172489	0.687156	0.858834	0.000465208	0.929633	0.977126	0.00124397	0.722458	0.888439	-0.000696137	0.881125	0.975691	0.00456177	0.493021	0.883722	0.00385178	0.576928	0.961063	0.00153239	0.656171	0.799376
ENSG00000084628.5	NKAIN1	79570	0.0148309	0.0492831	0.224455	NA	NA	NA	-0.00779484	0.28794	0.572543	NA	NA	NA	0.00320864	0.576086	0.808561	-0.00613708	0.429406	0.834148	0.00253107	0.711694	0.94722	-0.00701602	0.349507	0.916989	-0.00568381	0.257488	0.456938
ENSG00000060688.8	SNRNP40	9410	-0.00567527	0.342913	0.630921	0.00380849	0.530355	0.735341	-0.005766	0.321994	0.603407	-0.0135836	0.0197674	0.159458	0.0185352	0.000306291	0.015716	0.00907187	0.149151	0.62685	-0.00415865	0.4798	0.879259	-0.00387509	0.553335	0.957433	0.00437957	0.0350096	0.117303
ENSG00000229447.1	RP11-490K7.4	NULL	0.00272661	0.684686	0.858144	0.0143994	0.0427098	0.169376	0.00565897	0.47366	0.726016	0.00319155	0.650221	0.856837	0.0182632	0.00237593	0.0519539	-0.0110487	0.141539	0.615272	0.000611775	0.935506	0.991971	-0.00395087	0.609808	0.965804	0.00785623	0.111241	0.262253
ENSG00000121766.10	ZCCHC17	51538	-0.0181926	0.0226887	0.146685	-0.00982404	0.144105	0.356086	-0.0161224	0.0171361	0.128603	-0.00668824	0.25044	0.565942	-0.00528895	0.298933	0.604696	-0.00264278	0.74918	0.945446	0.00378818	0.598434	0.916841	-0.0043879	0.469128	0.940552	-0.000944172	0.732219	0.850593
ENSG00000229044.1	RP11-266K22.2	NULL	-0.0191508	0.0201818	0.137975	-0.0145866	0.0331159	0.143593	0.000812098	0.902954	0.960667	-0.00798652	0.233796	0.54765	-0.00298098	0.608662	0.828146	-0.00176826	0.828168	0.965189	-0.00143892	0.839501	0.9707	-0.00440651	0.518153	0.951559	0.00152514	0.647894	0.794273
ENSG00000121769.3	FABP3	2170	0.0120608	0.111645	0.351136	-0.0135545	0.0496381	0.186323	-0.0234931	8.73958e-05	0.0133017	0.00644151	0.337658	0.650212	-0.0145223	0.0123456	0.124933	-0.0167174	0.0208959	0.312768	0.0101878	0.103265	0.65754	-0.0147128	0.0434877	0.687824	-0.0053305	0.358597	0.562514
ENSG00000168528.7	SERINC2	347735	-0.00971106	0.201356	0.480842	0.00118322	0.866101	0.937734	-0.00212955	0.746413	0.889162	-0.0211184	0.00157257	0.0487105	-0.00169185	0.760874	0.904909	-0.0140468	0.0595746	0.460752	0.000954631	0.889043	0.981416	-0.00542144	0.397525	0.928706	0.00131632	0.780277	0.879385
ENSG00000229167.1	RP11-73M7.1	NULL	0.00137523	0.868102	0.947016	0.000947158	0.890519	0.949848	-0.00152146	0.842246	0.933334	0.00688791	0.297363	0.612601	-8.92411e-05	0.986075	0.99502	-0.0147118	0.0662875	0.476471	-0.000429112	0.945395	0.993561	0.0147994	0.0581586	0.722475	NA	NA	NA
ENSG00000142910.9	TINAGL1	64129	0.000618046	0.934749	0.974845	0.0190736	0.00341849	0.03267	0.00860693	0.209582	0.485719	0.0115227	0.094005	0.346358	0.00368268	0.536319	0.785185	-0.00574111	0.421284	0.830082	0.00711899	0.0854642	0.631057	-0.00308801	0.658119	0.968081	-0.00670966	0.224326	0.417708
ENSG00000121764.7	HCRTR1	3061	-0.00317748	0.631189	0.831199	0.0112419	0.104938	0.295418	-0.00462462	0.519742	0.758742	-0.0125057	0.0326609	0.204446	-0.0122999	0.0401235	0.226634	0.00543872	0.442714	0.842195	NA	NA	NA	-9.35969e-05	0.98999	0.999203	NA	NA	NA
ENSG00000162517.8	PEF1	553115	0.0167168	0.0291279	0.167773	0.00501703	0.454269	0.678558	0.0123366	0.0234755	0.151509	-0.00402268	0.554401	0.804004	0.00911386	0.0113107	0.119188	-0.000750059	0.894683	0.979408	0.0173044	0.00735941	0.326906	0.00212096	0.595941	0.963171	-0.0054631	0.118752	0.274165
ENSG00000084636.11	COL16A1	1307	0.0232868	0.00221902	0.0440025	0.0272087	1.89189e-05	0.000979487	0.00941908	0.183532	0.45314	0.010295	0.0652888	0.28878	0.00866322	0.132586	0.412999	0.0156066	0.00909023	0.224095	0.00946004	0.136926	0.695832	0.00223691	0.739589	0.978163	-0.00534991	0.336178	0.539142
ENSG00000235790.1	RP11-73M7.6	NULL	0.0219138	0.0059482	0.0724388	0.00619532	0.348894	0.587341	-0.0123357	0.0903031	0.311098	-0.000204344	0.976171	0.993269	0.0028334	0.592322	0.81856	0.00369321	0.590294	0.901711	0.00479474	0.476608	0.878027	0.00978829	0.223909	0.871039	-0.000640252	0.861973	0.926289
ENSG00000121753.8	BAI2	NULL	-0.000723017	0.914976	0.966841	0.0042648	0.533149	0.736978	-0.000865038	0.902319	0.960534	-0.00197055	0.71377	0.888969	0.0162561	0.00356805	0.0637884	0.0118209	0.0895557	0.527874	-0.000388534	0.961214	0.995466	0.00604062	0.426562	0.932325	0.0217909	9.75928e-05	0.00288138
ENSG00000254545.1	RP11-84A19.3	NULL	0.00379648	0.621735	0.826106	0.0113119	0.0703543	0.232134	0.00304248	0.599357	0.808769	-0.0113978	0.0980216	0.354348	0.00345119	0.455562	0.731397	-0.000988979	0.875068	0.974765	-0.00940927	0.160532	0.714279	0.00259854	0.701512	0.973975	-0.00792017	0.151998	0.323653
ENSG00000134668.7	SPOCD1	90853	5.87709e-05	0.993754	0.99745	0.013823	0.0490245	0.18489	0.0184759	0.0188776	0.134964	-0.0118751	0.0808712	0.32252	0.00205737	0.720064	0.887494	0.00180914	0.775156	0.952917	-0.0129371	0.0529263	0.569559	0.000858607	0.904844	0.991092	-0.0090571	0.119518	0.275427
ENSG00000184007.10	PTP4A2	8073	-0.0276663	0.000183644	0.0136081	-0.0175178	0.0107545	0.0692772	-0.00923551	0.091535	0.313669	-0.00213595	0.608234	0.835591	-0.0110323	0.0331677	0.206525	-0.01057	0.0696128	0.483724	-0.00507849	0.33282	0.823292	-0.00974186	0.139634	0.823722	0.000571462	0.843626	0.915657
ENSG00000228634.1	RP4-534N18.2	NULL	-0.0063259	0.421481	0.695248	-0.000735511	0.902347	0.956247	0.0112597	0.0893371	0.309159	0.0103871	0.109193	0.374299	0.00760809	0.155191	0.44614	0.00844711	0.304673	0.763723	0.0040675	0.58313	0.913295	0.0112514	0.144754	0.826532	0.00668406	0.17736	0.357844
ENSG00000121774.11	KHDRBS1	10657	0.00941084	0.20938	0.490088	-0.0102433	0.11088	0.305014	-0.0214138	7.00521e-05	0.0131389	-0.00380121	0.471012	0.754059	0.00990434	0.0935376	0.348175	0.000115305	0.982735	0.99677	-0.0055028	0.302817	0.805662	-0.00598699	0.312384	0.902416	0.00464033	0.0732409	0.197887
ENSG00000203325.3	RP11-277A4.4	NULL	0.00493326	0.532128	0.77368	0.0156284	0.014435	0.0838335	0.00500645	0.461255	0.717639	0.00829356	0.211765	0.520657	0.00659486	0.205999	0.50964	-0.0126492	0.143169	0.618166	0.00228251	0.763001	0.955945	0.00935926	0.216032	0.866419	0.00305975	0.536483	0.71588
ENSG00000121775.12	TMEM39B	55116	0.00475657	0.417715	0.691633	-0.00204879	0.761689	0.879968	0.0148612	0.0332697	0.183035	-0.011427	0.0307561	0.197572	0.00168686	0.695803	0.874768	-0.00033268	0.941901	0.989032	-0.00474718	0.411722	0.855215	-0.0103195	0.147412	0.828259	0.00404172	0.142968	0.310577
ENSG00000243408.1	AL445248.2	NULL	0.00376243	0.416081	0.690272	0.00283852	0.391604	0.626906	0.00278099	0.576146	0.794769	-0.00383498	0.347353	0.658995	0.00256298	0.257671	0.563769	0.00402982	0.341616	0.788617	0.000503875	0.895927	0.983035	-0.00428705	0.417422	0.93113	-0.00486278	0.0299312	0.105129
ENSG00000025800.8	KPNA6	23633	-0.00123101	0.868564	0.947111	-0.0205956	0.00195129	0.0224046	-0.0133615	0.0393362	0.198813	0.013551	0.00983924	0.112022	0.00331351	0.392505	0.687461	-0.00586818	0.396907	0.817915	-0.00104665	0.872685	0.978272	0.00502483	0.446026	0.936387	0.00038531	0.878897	0.935595
ENSG00000250135.1	RP4-622L5.2	NULL	-0.0117528	0.149803	0.409742	-0.00395039	0.559866	0.754205	-0.000561196	0.921138	0.967878	0.0120696	0.0270608	0.185006	0.00132822	0.783735	0.915711	-0.0114684	0.102734	0.555866	0.00142006	0.841779	0.970746	0.00578181	0.397039	0.928706	0.00649693	0.0813146	0.212212
ENSG00000084652.10	TXLNA	200081	-0.00957258	0.230077	0.513463	0.00573357	0.416313	0.646942	0.020841	0.00150714	0.04065	-0.0102425	0.0841512	0.32853	0.00466964	0.389391	0.684855	-0.0103711	0.0833179	0.515658	-0.0146057	0.0428785	0.544983	-0.00217182	0.728603	0.976523	0.00435979	0.0976975	0.240451
ENSG00000160050.10	CCDC28B	79140	0.0115196	0.102548	0.335019	0.0167662	0.00928888	0.0631047	-0.0108299	0.0689052	0.267707	-0.00416571	0.367451	0.674572	0.000744977	0.869229	0.953403	-0.00801648	0.171768	0.657913	0.00237242	0.644482	0.928036	-0.00523124	0.302048	0.900235	0.0062437	0.209602	0.40001
ENSG00000224066.1	RP4-622L5.7	NULL	0.00385223	0.594569	0.809372	0.026585	3.13936e-05	0.00140488	-0.00602792	0.334709	0.61442	-0.00779737	0.129485	0.408687	0.00194411	0.66669	0.859993	-0.00740727	0.16741	0.651915	0.000964542	0.848713	0.972561	-0.00442147	0.400355	0.929797	0.00141408	0.770157	0.873932
ENSG00000160051.7	IQCC	55721	0.0122871	0.101782	0.333775	0.00964416	0.118564	0.317167	0.00516545	0.399339	0.66997	-0.0125509	0.0214345	0.166188	0.00919264	0.116974	0.388229	0.00383308	0.52842	0.878992	0.00308064	0.662563	0.932794	-0.00502114	0.368335	0.919079	0.00354687	0.462251	0.65643
ENSG00000222046.2	DCDC2B	149069	-0.00163291	0.83388	0.932413	0.0121088	0.0846653	0.259195	0.0046611	0.570328	0.791611	0.00456891	0.485541	0.762348	0.0141908	0.0158034	0.141973	-0.00125988	0.864315	0.971713	-0.0141774	0.0243561	0.47568	-0.0052643	0.375718	0.92257	-0.0049495	0.352927	0.556811
ENSG00000160055.15	TMEM234	56063	0.00488812	0.533135	0.77429	0.0204612	0.00336991	0.0323653	0.00262436	0.694285	0.862942	0.00767352	0.146788	0.435485	0.00480007	0.435571	0.717265	-0.00448512	0.552687	0.888497	-0.00257366	0.712265	0.94722	0.00761969	0.268388	0.886505	-0.00895785	0.0819764	0.213391
ENSG00000084623.7	EIF3I	8668	-0.00714795	0.149017	0.408728	0.00365515	0.600407	0.783036	-0.00128137	0.705105	0.868663	-0.00781972	0.110394	0.37618	0.000487474	0.891802	0.961023	0.00184829	0.629021	0.914174	-0.00344525	0.504367	0.887951	0.00527991	0.323745	0.908359	0.00997183	0.00938805	0.0475882
ENSG00000220785.3	MTMR9LP	339483	0.0163975	0.0136669	0.111815	0.0232332	4.92317e-05	0.00188415	0.00855925	0.239589	0.520254	0.00671598	0.162344	0.457598	0.00723383	0.209655	0.512993	0.00145071	0.782492	0.954217	0.00743648	0.0181521	0.429736	-0.0025508	0.617014	0.965908	0.0125965	0.0293597	0.103739
ENSG00000183615.5	FAM167B	84734	0.000739892	0.918338	0.96788	0.0175008	0.0100224	0.0660884	0.0119182	0.0945492	0.318841	-0.00101758	0.850672	0.945901	-0.00447003	0.457213	0.732367	-0.00415309	0.401414	0.819618	0.00133753	0.782243	0.959916	-0.0155658	0.0245023	0.632848	0.0154724	0.00765357	0.0413875
ENSG00000182866.11	LCK	3932	0.0125609	0.0776572	0.286743	0.0283421	7.9583e-07	0.000111675	0.00599442	0.443102	0.70346	0.00722658	0.244312	0.558811	-0.000194378	0.975989	0.991406	0.0117962	0.108209	0.565142	0.00389704	0.590339	0.915007	0.00660438	0.291198	0.894746	0.0138958	0.00398325	0.0266137
ENSG00000116478.7	HDAC1	3065	0.00795327	0.323414	0.611194	0.00257758	0.719546	0.856572	0.0163751	0.0019931	0.0454977	-0.000489375	0.906079	0.968007	-0.00104867	0.858877	0.949312	0.0101897	0.0412231	0.405216	-0.00766878	0.269565	0.785952	-0.0171159	0.0154662	0.570731	-0.00221937	0.321527	0.52433
ENSG00000235359.1	RP4-811H24.3	NULL	0.0105276	0.214817	0.495966	0.0161354	0.0156615	0.0880518	0.0163697	0.0361215	0.19002	0.00894688	0.202559	0.510249	0.00177663	0.781257	0.9146	0.000338268	0.964599	0.99341	-0.0216511	0.00563583	0.298894	-0.00128389	0.865019	0.988687	0.000457819	0.934228	0.965055
ENSG00000175130.6	MARCKSL1	65108	0.00774276	0.301302	0.589924	0.0116918	0.0378105	0.1559	0.00610852	0.390511	0.663345	6.03755e-05	0.990379	0.996853	0.00612153	0.345037	0.646805	-0.0112823	0.164086	0.64737	0.00131312	0.836107	0.969911	-0.0126406	0.0358742	0.670272	-0.00187257	0.695967	0.827145
ENSG00000233775.1	RP4-811H24.9	NULL	0.00485274	0.499893	0.752595	0.0067158	0.268449	0.506735	-0.00883082	0.183935	0.453745	-0.0102151	0.0667996	0.291967	0.0116942	0.0113592	0.11949	-0.01067	0.164947	0.647608	0.0048651	0.395611	0.847706	-0.00216007	0.769443	0.982116	-0.0107136	0.0213501	0.08342
ENSG00000162526.6	TSSK3	81629	0.00201357	0.801878	0.916958	0.0150576	0.0227427	0.112667	-0.0114703	0.12485	0.371073	-0.0068038	0.31218	0.626399	0.0093391	0.131665	0.411279	-0.00803355	0.268695	0.738291	-0.0103712	0.138028	0.695832	0.0047073	0.531222	0.953293	-0.00842841	0.0621589	0.175618
ENSG00000225828.1	RP4-811H24.6	NULL	0.0075113	0.218036	0.499703	0.0298077	6.62615e-06	0.000499976	0.0101794	0.186788	0.457571	0.0119577	0.0362189	0.214319	0.00989645	0.0957763	0.352225	0.00397005	0.561628	0.891782	0.00856265	0.19765	0.739359	-0.00842556	0.125388	0.812916	-0.00873445	0.0862068	0.221273
ENSG00000160058.13	BSDC1	55108	0.0123034	0.0752924	0.282327	0.00804859	0.13924	0.349125	0.0167935	0.00246368	0.0504055	0.0166217	0.00860691	0.105234	0.00415881	0.362494	0.662413	0.012888	0.0612879	0.465517	0.00782	0.153494	0.708072	0.0121417	0.0544378	0.714007	-0.00407625	0.211936	0.402897
ENSG00000224333.1	GAPDHP20	343338	-0.00284254	0.563839	0.793797	NA	NA	NA	NA	NA	NA	NA	NA	NA	-0.00302926	0.430434	0.713725	-0.00138912	0.811069	0.961183	-0.00188379	0.625069	0.923074	NA	NA	NA	NA	NA	NA
ENSG00000160062.9	ZBTB8A	653121	0.00419587	0.582537	0.803293	0.00933581	0.177444	0.400414	-0.0108139	0.131508	0.3816	0.0139024	0.0364633	0.214551	0.0016634	0.775322	0.911782	0.0110109	0.160138	0.642579	-0.00415582	0.562709	0.906987	-0.00409228	0.608021	0.965608	-0.00285944	0.327392	0.530532
ENSG00000176261.10	ZBTB8OS	339487	-0.012587	0.10766	0.343811	0.00657457	0.352154	0.590507	0.000494892	0.937054	0.975024	-0.0137699	0.0310191	0.198266	-0.00804632	0.0481928	0.249646	-0.0084998	0.321924	0.775303	0.0049948	0.438101	0.864609	-0.00836912	0.303772	0.900424	-0.0145565	0.0023234	0.0188862
ENSG00000200591.1	Y_RNA	NULL	-0.000350594	0.942411	0.977781	0.00532332	0.252008	0.489495	0.00578811	0.205785	0.480121	-0.00194679	0.685563	0.875076	NA	NA	NA	-0.00263939	0.634527	0.915649	-0.00359826	0.387386	0.844733	0.00330564	0.585535	0.961485	0.00318626	0.220179	0.412924
ENSG00000162521.12	RBBP4	5928	0.00936023	0.213611	0.494889	-0.00645437	0.221968	0.456114	-0.0150336	0.0444929	0.211944	-0.0168956	0.00814348	0.103093	0.0130887	0.00440865	0.0714116	0.0157189	0.010936	0.238577	-0.00942024	0.0512356	0.566415	0.00387345	0.424631	0.931488	-0.00205679	0.293446	0.495881
ENSG00000240275.1	AC114489.1	NULL	0.00402799	0.303737	0.591962	0.00604523	0.0968783	0.281284	0.00297956	0.273154	0.557644	0.00206906	0.584101	0.820741	-0.000393225	0.836031	0.939198	-5.55283e-05	0.991465	0.998463	NA	NA	NA	-0.0022197	0.694987	0.973146	-0.0037419	0.209582	0.40001
ENSG00000162520.10	SYNC	81493	-0.0026291	0.722858	0.878612	-0.0202276	0.00428175	0.0379062	-0.012581	0.0929731	0.315952	0.00569534	0.302504	0.617498	0.00894158	0.136441	0.419094	0.0120092	0.12252	0.587993	0.000160037	0.981537	0.997893	-0.0022602	0.715077	0.974582	-0.00432128	0.384058	0.5864
ENSG00000224409.1	RP11-114B7.6	NULL	-0.00144809	0.795724	0.914539	-0.00315392	0.321952	0.562676	NA	NA	NA	NA	NA	NA	0.00173561	0.515618	0.772034	NA	NA	NA	-0.00639839	0.307004	0.807625	0.00762954	0.139336	0.823722	0.00458436	0.225612	0.419505
ENSG00000162522.6	KIAA1522	57648	0.0177439	0.0158518	0.120859	0.00923763	0.191465	0.418595	0.0146297	0.0187658	0.13473	-0.0126022	0.0248658	0.177354	0.00608362	0.271061	0.577609	-0.00848711	0.207194	0.691356	-0.00698539	0.116965	0.675226	0.00307245	0.579516	0.961393	0.00306797	0.532286	0.712615
ENSG00000134684.6	YARS	8565	-0.00747412	0.209418	0.490088	0.00195518	0.781981	0.891836	0.0109865	0.0255115	0.158082	-0.00683719	0.185135	0.488799	-0.00189607	0.652325	0.852863	0.00593592	0.195745	0.680162	-0.000272122	0.964909	0.995466	-0.00170042	0.774013	0.98275	0.0214515	1.50203e-05	0.0011749
ENSG00000116497.13	S100PBP	64766	0.0200824	0.01007	0.0950599	0.00586039	0.305444	0.54615	0.0158254	0.00471204	0.0676797	0.0032445	0.442629	0.732556	0.0129878	0.0332952	0.206853	-0.00193981	0.605516	0.906711	0.00223819	0.582443	0.913283	-0.0103348	0.0433933	0.687824	-0.00765172	0.00454961	0.0291328
ENSG00000160097.9	FNDC5	252995	0.0168368	0.0121959	0.104895	0.0166856	0.0178307	0.0960344	-0.0109409	0.022053	0.146302	0.0112685	0.0834599	0.327187	-0.00906982	0.0856631	0.332776	0.00233193	0.645181	0.918412	0.00192365	0.735591	0.951034	-0.0129254	0.0644418	0.737775	-0.00660633	0.221966	0.414885
ENSG00000121905.5	HPCA	3208	0.0104795	0.191251	0.469281	-0.00359763	0.599367	0.782305	0.00142956	0.854321	0.939128	0.00580729	0.38768	0.689898	-0.0015407	0.789674	0.918387	0.0216148	0.00704025	0.198224	0.00432212	0.584389	0.913295	-0.00953355	0.181603	0.850816	0.00452641	0.431601	0.629366
ENSG00000121900.12	TMEM54	113452	0.0195052	0.00644364	0.0750028	0.020686	0.00181191	0.0213137	0.022956	0.00160541	0.0413027	-0.013346	0.0476405	0.24657	0.0017399	0.769434	0.908653	0.00164649	0.753095	0.946866	-0.00145377	0.73562	0.951034	-0.00135747	0.809682	0.985099	0.00132277	0.817741	0.901005
ENSG00000116514.11	RNF19B	127544	0.0116726	0.139644	0.395968	-0.0089555	0.159762	0.375907	0.00313909	0.563245	0.787094	-0.0151988	0.0147926	0.138583	-0.0078232	0.0435941	0.236989	-0.00884319	0.189317	0.673443	-0.00949652	0.217094	0.753443	-0.00831651	0.205798	0.85974	-0.0176032	0.000264364	0.0048902
ENSG00000217644.3	RP4-803A2.1	NULL	-0.0127256	0.0967369	0.324649	0.00575594	0.300205	0.540052	0.00281193	0.731845	0.881687	-0.0117837	0.0713617	0.302036	0.00814501	0.186877	0.486311	-0.0131667	0.0877323	0.525737	-0.00920061	0.210027	0.746958	0.00451939	0.523668	0.951589	-0.0166868	0.00291332	0.0217165
ENSG00000239670.1	RP4-803A2.2	NULL	-0.00181697	0.768108	0.901976	-0.003569	0.337558	0.577262	0.00705123	0.319672	0.601113	-0.0013491	0.803854	0.927297	0.00172111	0.766591	0.907703	-0.00207725	0.737324	0.943131	-0.00749182	0.179436	0.726114	0.00336178	0.578148	0.961367	-0.00613803	0.175717	0.355817
ENSG00000004455.11	AK2	204	-0.0221913	0.00554635	0.0695423	0.00979808	0.136274	0.344705	0.000294943	0.950819	0.980076	-0.0158351	0.00500693	0.0815384	0.008357	0.134773	0.416409	-0.01319	0.0342287	0.379393	-0.00583273	0.279876	0.791881	-0.0126826	0.106379	0.790775	0.00939181	0.00682042	0.0382134
ENSG00000243563.1	AL020995.1	NULL	0.00412702	0.443565	0.712112	NA	NA	NA	-0.00698609	0.210474	0.486629	NA	NA	NA	0.00132235	0.74932	0.900129	-0.00126253	0.811598	0.961183	-0.00686094	0.160741	0.71473	-0.00264322	0.656898	0.968004	0.0148919	0.000354523	0.00577017
ENSG00000236065.2	RP1-117O3.2	NULL	-0.0216891	0.00726722	0.0798261	0.0042242	0.543458	0.744209	-0.019804	0.003113	0.0554089	-0.000265372	0.968928	0.991006	-0.000795501	0.892687	0.961444	-0.00330593	0.665338	0.9244	-0.00170371	0.811991	0.964963	-0.017644	0.0191084	0.598348	0.0124497	0.0241444	0.0907183
ENSG00000142920.11	ADC	NULL	0.0177825	0.0141948	0.114371	0.0224478	0.000256406	0.00571651	0.0130299	0.0618665	0.252518	0.00829931	0.15246	0.443948	0.0103312	0.0405647	0.227826	-0.00861058	0.081713	0.512501	0.00231488	0.679976	0.937886	-0.00198796	0.699382	0.973526	0.0100635	0.0443163	0.138918
ENSG00000116525.7	TRIM62	55223	0.0141124	0.0376739	0.193956	-0.00326471	0.565134	0.758075	0.0108335	0.131724	0.381907	0.00459132	0.46984	0.753637	-0.00180779	0.696788	0.87501	-0.00111909	0.899318	0.980543	0.00405294	0.491945	0.883615	0.00848665	0.176311	0.848795	0.000319106	0.909071	0.952
ENSG00000160094.9	ZNF362	149076	0.0103581	0.0510993	0.228522	-0.000514495	0.941894	0.975032	-0.000283582	0.953456	0.981046	-0.00454638	0.294982	0.610848	-0.00183676	0.71512	0.884892	-0.00158636	0.790286	0.956138	0.000500895	0.918379	0.989186	-0.015323	0.00779499	0.494065	-0.00839377	0.00752071	0.0409411
ENSG00000256142.1	AL513327.1	NULL	0.00866354	0.121906	0.367043	0.00244018	0.729591	0.86213	0.00711759	0.212135	0.488421	-0.000945916	0.837972	0.941089	0.00100183	0.851612	0.946581	-0.0122004	0.0711885	0.48931	0.00327375	0.546806	0.904176	-0.0191865	0.00544613	0.456494	-0.0102982	0.00357054	0.0248489
ENSG00000184389.7	A3GALT2P	NULL	0.00526281	0.450357	0.717933	0.00124939	0.846283	0.928202	0.00639089	0.343531	0.623366	-0.00539067	0.426081	0.721122	0.00338836	0.553036	0.795368	0.0026299	0.748625	0.945289	NA	NA	NA	0.00230658	0.77174	0.982353	-0.00267452	0.604176	0.765032
ENSG00000225313.1	RP11-415J8.3	NULL	-0.00669454	0.312886	0.600535	0.0163096	0.0177476	0.0958195	0.0174189	0.00805045	0.0885733	-0.0029731	0.658744	0.861768	0.014773	0.00210872	0.0483134	0.007742	0.109903	0.567372	-0.0058054	0.263569	0.781656	-0.00924744	0.0887121	0.769825	-0.00967162	0.0489091	0.148898
ENSG00000134686.11	PHC2	1912	-0.0070375	0.115013	0.356058	0.00299635	0.624484	0.798942	0.0214065	0.00060651	0.0289523	0.00860181	0.123864	0.398797	0.00506894	0.0948142	0.350758	0.00642727	0.068422	0.480813	0.000432866	0.903838	0.98623	0.00436508	0.458809	0.939532	-0.00556306	0.259064	0.459014
ENSG00000222112.1	7SK	NULL	0.000451091	0.942537	0.977807	0.0133335	0.0436676	0.171746	0.0163537	0.0189297	0.135203	0.0146552	0.0203717	0.161788	0.0119609	0.0259784	0.180335	0.00941253	0.10108	0.553349	-0.0132075	0.0427823	0.544413	-0.00375238	0.566121	0.958765	0.00453224	0.175278	0.355215
ENSG00000121903.8	ZSCAN20	7579	0.00487942	0.464179	0.728885	-0.0188854	0.0059059	0.0474445	0.00162961	0.80843	0.917415	-0.00217431	0.696222	0.880337	0.006072	0.314686	0.620105	0.0116504	0.0971264	0.543837	-0.0196609	0.00491732	0.291458	-0.00353422	0.662009	0.96823	0.000196608	0.968284	0.983575
ENSG00000235907.1	RP4-580O19.2	NULL	0.00817367	0.287353	0.575951	-0.00653055	0.337275	0.577015	0.00418445	0.565371	0.788326	0.00358023	0.553406	0.803538	-0.0014287	0.79225	0.919877	-0.00439167	0.559195	0.891007	-0.00491568	0.484993	0.88104	0.00593378	0.430751	0.933659	0.0026899	0.372557	0.576021
ENSG00000121904.12	CSMD2	114784	0.00584371	0.469	0.732257	-0.00111075	0.877261	0.943413	0.00892399	0.284325	0.568616	-0.00445126	0.516522	0.78098	0.00438428	0.455435	0.731397	0.00752397	0.26556	0.735984	-0.010088	0.147785	0.70191	0.00847392	0.242015	0.878658	NA	NA	NA
ENSG00000163866.7	C1orf212	NULL	-0.024752	0.000823756	0.0273063	-0.0120505	0.0490952	0.185089	-0.0083309	0.0569419	0.241796	-0.00845436	0.136343	0.419508	-0.00360717	0.398494	0.691687	-0.00520006	0.260044	0.731075	0.00462523	0.407985	0.853864	0.0101749	0.027328	0.646618	-0.0102712	0.00136704	0.013378
ENSG00000189280.3	GJB5	2709	-0.0128952	0.109886	0.348099	0.00039292	0.954049	0.980058	-0.00650855	0.405197	0.674343	-0.0107674	0.116873	0.387185	-0.00940979	0.128266	0.406225	0.000828672	0.915621	0.983877	0.00494627	0.230059	0.76193	-0.00509097	0.485658	0.943484	-0.00397901	0.485864	0.676428
ENSG00000189433.5	GJB4	127534	-0.00685143	0.363761	0.64814	-0.0101266	0.13576	0.343884	NA	NA	NA	NA	NA	NA	-0.000295244	0.958605	0.98582	-0.00470788	0.543628	0.88515	0.0092889	0.139942	0.696369	-0.00386164	0.622242	0.966679	NA	NA	NA
ENSG00000255811.1	RP1-34M23.5	NULL	-0.00741139	0.259355	0.546278	0.00228697	0.715435	0.854335	0.00135763	0.835445	0.930091	0.00251574	0.685632	0.875091	-0.000459585	0.925671	0.972827	-0.00395196	0.577439	0.896939	0.00835465	0.179709	0.726341	-0.00228119	0.740284	0.978163	-0.00346947	0.437442	0.634809
ENSG00000188910.6	GJB3	2707	-0.00286575	0.717443	0.875422	-0.000369484	0.956689	0.981047	0.00952486	0.237127	0.517662	-0.00127172	0.847939	0.9449	0.00889145	0.138869	0.422537	-0.0129796	0.0511472	0.43772	0.012755	0.00252709	0.254843	0.00251581	0.757399	0.980788	-0.00938229	0.105062	0.252148
ENSG00000187513.7	GJA4	2701	-0.00126774	0.87541	0.950127	-0.00902652	0.157396	0.373083	0.00775745	0.325485	0.605735	0.00589561	0.358071	0.667819	0.00788062	0.125988	0.403081	-0.00813575	0.234055	0.711628	0.00255409	0.610229	0.919353	-0.00846136	0.248868	0.881485	-0.00530264	0.374069	0.57743
ENSG00000230163.1	RP5-997D16.2	NULL	-0.0114782	0.130372	0.380505	0.0124943	0.0693732	0.230178	-0.000113131	0.987645	0.995163	-0.00975405	0.136089	0.419266	-0.00055093	0.927147	0.973279	-0.00924465	0.17213	0.658315	4.70744e-05	0.995036	0.999394	-0.00661104	0.276186	0.891354	-0.0112419	0.0109513	0.0527508
ENSG00000116544.6	DLGAP3	58512	-0.00298112	0.701969	0.867418	0.0261938	0.000122792	0.00345555	-0.00477539	0.5211	0.759614	0.000168919	0.979591	0.994108	-0.00520508	0.397614	0.690909	0.0103502	0.167988	0.653006	-0.000178352	0.978512	0.997343	0.00440239	0.478833	0.942706	0.011194	0.0349402	0.117109
ENSG00000241014.1	RP11-244H3.1	NULL	0.0167404	0.0179771	0.129688	0.0285908	1.43088e-05	0.000819011	0.004343	0.555777	0.782237	0.011414	0.0666563	0.291726	0.0110506	0.0877251	0.336826	-0.0032012	0.578772	0.897451	0.00391331	0.414602	0.855618	-0.0135134	0.0326557	0.665652	0.000151144	0.954707	0.975934
ENSG00000243749.1	ZMYM6NB	100506144	-0.00442665	0.480114	0.738998	0.0103136	0.132373	0.338514	-0.00194691	0.798098	0.913124	0.0121484	0.0813768	0.323363	0.01082	0.0826025	0.327214	0.00250712	0.674049	0.926614	-0.0101855	0.0664767	0.600155	-0.00847138	0.204611	0.858373	-0.00371699	0.302654	0.505838
ENSG00000163867.11	ZMYM6	9204	0.0213668	0.00266039	0.048727	0.00320848	0.583257	0.77177	-0.00381214	0.483316	0.733563	-0.00125116	0.786089	0.920253	0.0111641	0.0174204	0.148743	-0.00519269	0.273043	0.74301	0.000788316	0.844323	0.971218	-0.00917859	0.0428194	0.687774	-0.00141329	0.411748	0.612031
ENSG00000197056.5	ZMYM1	79830	0.0149957	0.0318709	0.177245	-0.00260633	0.53216	0.736443	0.00860586	0.0409973	0.202923	-0.0051306	0.144241	0.431385	0.010025	0.0614418	0.28238	0.00129195	0.766333	0.950614	-0.00392117	0.401235	0.851219	-0.00951338	0.134915	0.81901	0.00203674	0.396001	0.597684
ENSG00000228348.1	RP11-181E22.1	NULL	-0.00319475	0.594324	0.809372	0.00242122	0.668495	0.825162	0.00343586	0.56772	0.790158	0.00644045	0.243194	0.557499	0.00613944	0.168472	0.464685	0.0116731	0.0410569	0.404765	-0.0139771	0.0142339	0.401389	-0.00576783	0.335487	0.910496	0.00180919	0.610596	0.769184
ENSG00000116560.6	SFPQ	c(6421, 654780)	-0.00158774	0.779657	0.907507	0.0146144	0.0307153	0.136742	-0.00053428	0.920483	0.967878	-0.0129551	0.0563547	0.269019	0.016129	0.00390878	0.0669594	0.000185629	0.962966	0.993241	0.00324425	0.541812	0.902288	-0.00891756	0.0931459	0.775282	0.00524181	0.05697	0.165125
ENSG00000146463.7	ZMYM4	9202	0.0183001	0.0139969	0.113454	-0.00352099	0.496263	0.710334	-0.0129896	0.0339544	0.184452	-0.00620329	0.262127	0.578927	0.00902428	0.0322662	0.203948	0.00168751	0.732793	0.94185	0.00184154	0.592105	0.915447	-0.0143966	0.00770443	0.493789	0.00726981	0.0165273	0.0696016
ENSG00000240374.1	AL590434.1	NULL	-0.00111648	0.783069	0.909257	NA	NA	NA	NA	NA	NA	0.00223415	0.488886	0.764175	NA	NA	NA	NA	NA	NA	-0.000929785	0.827284	0.967465	0.00478945	0.200665	0.857162	-0.00329721	0.0887057	0.225701
ENSG00000229994.1	RP4-765A10.1	NULL	-0.0077857	0.224416	0.507194	0.00281835	0.663705	0.822583	0.000558075	0.933696	0.973609	0.00490163	0.465267	0.749655	-0.0057522	0.197869	0.500717	-0.00803661	0.28146	0.748112	-0.000839398	0.912657	0.988149	-0.00437738	0.482671	0.942862	0.00871687	0.0637067	0.1788
ENSG00000227409.1	ZMYM4-AS1	100861513	0.00435457	0.611142	0.819394	-0.0152735	0.0232633	0.114188	-0.0122622	0.124041	0.370145	0.00236544	0.728867	0.895373	0.00223649	0.70542	0.87948	0.00513131	0.527303	0.878715	-0.0090544	0.173686	0.724409	-0.00425654	0.571973	0.960663	0.00354175	0.422367	0.621259
ENSG00000202129.1	RNY5P1	100379666	0.00377502	0.349949	0.636897	NA	NA	NA	NA	NA	NA	-0.00049385	0.819754	0.933854	NA	NA	NA	NA	NA	NA	NA	NA	NA	-0.000355431	0.909463	0.991505	NA	NA	NA
ENSG00000142687.11	KIAA0319L	79932	0.0240502	0.00301381	0.0514461	0.0193161	0.000454042	0.00838592	-0.013337	0.0378752	0.195069	-0.0040668	0.413386	0.710451	-0.00107992	0.834789	0.938643	0.00741015	0.23563	0.71279	-3.1779e-05	0.996134	0.999647	0.000805051	0.896913	0.99049	-0.0118867	0.0271789	0.0983175
ENSG00000020129.10	NCDN	23154	0.00157825	0.784071	0.909545	0.0145881	0.0376112	0.155354	-0.00376756	0.396179	0.667652	-0.00584496	0.27638	0.59214	0.00474899	0.277993	0.583685	0.00342069	0.503615	0.869748	0.00239194	0.68993	0.940823	0.00498562	0.412088	0.931102	0.00977696	0.00484971	0.0304251
ENSG00000239636.1	RP4-728D4.2	NULL	0.00912463	0.173804	0.444912	0.0238702	0.000459625	0.00846934	0.00582886	0.416915	0.684183	0.00753804	0.188383	0.492663	0.0176549	0.0035618	0.0637146	0.0216974	0.0029077	0.129311	-0.000687473	0.925425	0.990548	0.00152009	0.807379	0.985099	0.0177826	2.25112e-05	0.00141927
ENSG00000116819.6	TFAP2E	339488	0.0304233	0.000214975	0.0148429	0.0195742	0.000887307	0.0132613	0.0171343	0.0206003	0.140624	-0.00353245	0.562145	0.807892	0.0189114	0.00264618	0.05498	0.0144646	0.00448248	0.158124	0.00362496	0.523842	0.896096	-0.00292871	0.628937	0.966679	0.00904038	0.033122	0.112925
ENSG00000225306.1	RP5-983H21.3	NULL	0.000203247	0.97953	0.992118	0.0134616	0.0417092	0.166957	0.00501185	0.500125	0.74526	0.00071682	0.92027	0.973564	0.00295053	0.630742	0.840458	0.00410645	0.624375	0.913335	-0.0168899	0.0298124	0.501819	-0.00752327	0.291125	0.89474	0.00952907	0.0746596	0.200498
ENSG00000126067.7	PSMB2	5690	-0.0191005	0.00678246	0.0771985	-0.0146623	0.0320722	0.140624	-0.0169442	0.000377341	0.02431	-0.0180893	0.00335898	0.0675779	-0.00665083	0.0889451	0.339544	-0.0050034	0.487063	0.862251	0.00200703	0.621379	0.922078	-0.00133373	0.775455	0.982974	0.00394915	0.152361	0.32422
ENSG00000142686.6	C1orf216	127703	0.0043256	0.586837	0.805404	0.0131699	0.0588737	0.208996	0.0108531	0.0749782	0.28026	-0.00626868	0.300227	0.615076	0.015843	0.00128235	0.0364165	-0.00711009	0.28065	0.747727	-0.00360927	0.593495	0.915447	0.00490381	0.465769	0.940097	0.00921559	0.00381894	0.0258385
ENSG00000092853.8	CLSPN	63967	-0.00378379	0.643949	0.83832	-0.0033273	0.631686	0.80354	-0.0149758	0.0331345	0.182659	-0.0166678	0.0119403	0.122955	-0.00234955	0.695225	0.874544	-0.00968222	0.256981	0.7287	-0.0127611	0.0308703	0.504543	0.00505254	0.499224	0.946539	0.0132584	0.0120118	0.056179
ENSG00000232335.1	RP11-435D7.3	NULL	-0.00314991	0.684798	0.858173	0.000943616	0.863956	0.936895	-0.00654426	0.306262	0.589055	-0.010688	0.106922	0.370308	0.000829292	0.858289	0.949133	-0.00387014	0.621957	0.912314	-0.00664326	0.283331	0.793286	0.00116	0.863947	0.988687	0.0117824	0.0270262	0.0979417
ENSG00000134698.10	EIF2C4	NULL	0.00770356	0.279498	0.568154	-0.00555129	0.33235	0.572289	-0.000181776	0.977305	0.991318	0.000967371	0.870785	0.953874	-0.00923654	0.0401206	0.226634	-0.00659966	0.210724	0.694688	-0.0015188	0.698839	0.943789	-0.00650486	0.295135	0.897184	-0.0145097	0.00162415	0.0149621
ENSG00000092847.6	EIF2C1	NULL	0.000774004	0.918817	0.96788	-0.0131628	0.0543825	0.197738	-0.00525525	0.286302	0.570772	-0.00304784	0.612719	0.837834	0.00719315	0.122354	0.396803	-0.0158507	0.00703105	0.198224	-0.01399	0.00923985	0.351916	-0.0112254	0.135223	0.81901	-0.0141994	0.000526506	0.00730342
ENSG00000126070.12	EIF2C3	NULL	-0.0102505	0.182977	0.458106	-0.00789194	0.267862	0.506243	0.00506241	0.367406	0.642378	0.00720191	0.202707	0.510361	0.00545993	0.291041	0.59675	-0.00540906	0.498932	0.86722	-0.0191368	0.00351163	0.271355	0.0128341	0.0711433	0.748399	0.0108655	0.00333109	0.0237153
ENSG00000242815.1	RP4-665N4.4	NULL	0.00182581	0.580492	0.802215	NA	NA	NA	NA	NA	NA	-0.00395245	0.364218	0.672417	NA	NA	NA	-0.00443224	0.278699	0.746638	0.000621347	0.825506	0.967429	-0.00423433	0.456253	0.938987	NA	NA	NA
ENSG00000092850.7	TEKT2	27285	-0.00414959	0.610107	0.818597	0.00127636	0.832764	0.921324	0.0115604	0.117862	0.360556	0.00403026	0.546247	0.799109	0.00134704	0.810432	0.928066	-0.00763608	0.232552	0.710345	0.000849119	0.911794	0.988149	-0.0116604	0.0271893	0.645814	0.00597979	0.303951	0.507189
ENSG00000116863.8	ADPRHL2	54936	-0.0138927	0.043629	0.209987	-0.00306271	0.667228	0.824353	0.00165283	0.719752	0.875298	-0.0128248	0.0454272	0.2406	-0.00136529	0.746256	0.898221	-0.011101	0.113193	0.574387	0.00214022	0.704654	0.945759	-0.000651242	0.927349	0.993817	-0.000369935	0.890702	0.941974
ENSG00000171812.5	COL8A2	1296	0.0265546	0.000728119	0.0261396	0.00535279	0.364262	0.602223	0.0165969	0.0327735	0.182368	0.0030014	0.621219	0.841903	0.00809408	0.205842	0.509343	-0.0200278	0.00291355	0.129311	-0.000448462	0.930574	0.991097	0.00326042	0.616015	0.965908	-0.0103985	0.0436289	0.137321
ENSG00000054116.7	TRAPPC3	27095	-0.00683079	0.359677	0.645082	-0.00235464	0.744581	0.869847	0.00987257	0.0477636	0.22025	-0.0122528	0.0413251	0.22893	0.0116216	0.00695625	0.0908174	-0.0100684	0.173397	0.659453	-0.00696571	0.363529	0.834283	-0.0080903	0.238863	0.876804	-0.0136656	0.000155876	0.00372802
ENSG00000116871.10	MAP7D1	55700	-0.0230533	0.000290274	0.0174391	-0.0149972	0.0223531	0.111449	0.00628192	0.181701	0.45102	-0.00256245	0.588599	0.823621	-0.00718385	0.102146	0.364345	-0.0163521	0.00354011	0.141512	0.00684984	0.179181	0.726114	-0.00287966	0.64558	0.966692	-0.0068515	0.0286875	0.102058
ENSG00000054118.9	THRAP3	9967	-0.0128145	0.0956998	0.322606	-0.0218055	0.000117935	0.00337089	0.0043155	0.514475	0.755197	-0.000643264	0.921712	0.973975	0.0134906	0.00388629	0.0668386	-0.00432107	0.580503	0.898758	-0.00995638	0.175666	0.72546	-0.000939823	0.890141	0.99018	0.00219263	0.456412	0.651661
ENSG00000231849.1	RP11-238O13.1	NULL	-0.00214579	0.610118	0.818597	0.000973442	0.774267	0.887667	-0.000618983	0.894517	0.957178	-0.00805982	0.0482611	0.248227	0.000763365	0.836851	0.9395	-0.000168395	0.97168	0.994609	0.000335436	0.9538	0.994295	-0.000829749	0.865922	0.988687	0.00515212	0.124586	0.28344
ENSG00000214193.5	SH3D21	79729	0.00773806	0.363467	0.647866	0.037795	1.92138e-09	4.45857e-06	0.0126554	0.0933608	0.316749	-0.00897691	0.167275	0.464702	0.0144369	0.00741933	0.0937726	0.00561799	0.319974	0.774107	-0.00435894	0.439819	0.865168	-0.00184826	0.788623	0.984276	0.0169661	0.00136283	0.0133568
ENSG00000142694.6	FAM176B	NULL	-0.00277286	0.583537	0.804021	0.0204955	0.00154139	0.0192826	0.00482597	0.519999	0.758771	0.00400415	0.428017	0.722256	0.00178628	0.732154	0.892287	0.0107007	0.0630784	0.468525	0.000118128	0.978143	0.997261	-0.01266	0.0238352	0.631139	0.00326859	0.498333	0.686362
ENSG00000116883.7	AL591845.1	NULL	0.0120621	0.107332	0.34348	0.0293254	6.7102e-06	0.000503866	0.013816	0.0444784	0.21191	-0.00368575	0.585339	0.821431	0.0133913	0.0145241	0.136443	0.00112172	0.848884	0.968447	-0.00129068	0.807366	0.964189	-0.0114008	0.0967364	0.780086	-0.000965868	0.863701	0.926943
ENSG00000196182.6	STK40	83931	-0.00910341	0.248757	0.534805	-0.0127986	0.0349337	0.148569	0.00782026	0.088945	0.308423	-0.00891844	0.0758128	0.311352	-0.0139451	0.00298908	0.0586249	-0.0011609	0.838143	0.96679	0.00188804	0.760213	0.955244	-0.00247002	0.709512	0.974191	-0.013099	0.00280886	0.0212588
ENSG00000181817.5	LSM10	84967	-0.0068652	0.305859	0.593906	0.00199095	0.771132	0.885684	0.011422	0.0325883	0.182071	-0.00961326	0.0754054	0.310448	-0.0130358	0.024579	0.17535	-0.00660808	0.220129	0.699726	-8.48773e-05	0.987954	0.999099	-0.00494435	0.357587	0.917046	0.00291524	0.459085	0.653742
ENSG00000116885.14	OSCP1	127700	0.0054361	0.43951	0.709332	-0.00199823	0.749721	0.872442	0.00230304	0.710599	0.871078	-0.0073623	0.272142	0.58787	0.00085425	0.856103	0.948826	0.0066137	0.430694	0.834594	0.0183797	0.0209237	0.45244	0.00733701	0.217906	0.867067	-0.00658629	0.228735	0.423238
ENSG00000201448.1	SNORA63	6043	2.23111e-06	0.999745	0.999961	-0.00601537	0.326438	0.567171	0.00143484	0.817795	0.921656	0.00298209	0.594625	0.827328	0.00363921	0.297108	0.602583	-0.0106024	0.181215	0.666367	0.0046811	0.459778	0.87158	0.00172855	0.806148	0.985099	0.00174536	0.434859	0.632157
ENSG00000116898.7	MRPS15	64960	-0.024368	0.00124006	0.0332414	-0.00528994	0.458032	0.68163	-0.0037937	0.565069	0.788245	-0.014478	0.016916	0.148312	-0.00352267	0.517679	0.773654	-0.00550614	0.225447	0.703155	0.00366124	0.563197	0.906987	5.20468e-05	0.993608	0.999656	0.0116881	0.0031208	0.0227067
ENSG00000119535.13	CSF3R	1441	-0.00211447	0.774103	0.905062	0.0158899	0.00728527	0.0540895	0.0186788	0.0183858	0.133056	-0.0118281	0.0927952	0.344124	-0.00241772	0.684764	0.869486	-0.00404734	0.626161	0.91374	-0.0066254	0.385707	0.844152	-0.00523714	0.432547	0.933659	-0.013624	0.0125091	0.057831
ENSG00000163873.5	GRIK3	2899	0.0034241	0.670608	0.851153	0.00409559	0.539495	0.741137	-0.00498015	0.433653	0.696551	-0.0023307	0.741137	0.901603	-0.00359817	0.572208	0.806334	0.0161811	0.00603576	0.182637	0.00562702	0.326871	0.819693	0.0107921	0.16062	0.834959	NA	NA	NA
ENSG00000233621.1	RP11-422J8.1	NULL	0.00420115	0.585157	0.80476	0.00492526	0.494054	0.709284	0.0108542	0.108793	0.34474	-0.00987433	0.12826	0.406857	-0.019977	0.000667197	0.024939	-0.017483	0.00458374	0.159275	-0.00573619	0.386618	0.844565	-0.000466939	0.949669	0.995839	-0.0149073	0.00139965	0.0135969
ENSG00000163874.7	ZC3H12A	80149	0.021797	0.00016886	0.0131443	0.0268291	8.15232e-06	0.00057199	0.0181212	0.0137027	0.114448	-0.00316857	0.555616	0.804458	0.00483893	0.364205	0.663887	-8.11969e-05	0.989458	0.998313	0.0012884	0.847921	0.972291	0.00759792	0.207736	0.86149	0.00938184	0.04591	0.142214
ENSG00000163875.11	MEAF6	64769	0.0188642	0.0159521	0.121258	0.00331391	0.622401	0.797665	-0.0105341	0.0316422	0.178784	0.00592753	0.251815	0.567758	0.00875078	0.023011	0.170452	0.00777506	0.105691	0.559637	0.00988128	0.089675	0.636815	0.00357444	0.481412	0.942862	0.0087157	0.00294978	0.0218952
ENSG00000163877.7	SNIP1	79753	0.00425547	0.543942	0.781113	-0.00948556	0.130372	0.335081	-0.0045222	0.446025	0.705902	-0.0209895	0.000563773	0.0316341	0.0107662	0.0238843	0.173374	-0.0222473	0.00263731	0.121787	-0.00142083	0.819123	0.966138	-0.00941379	0.13933	0.823722	-0.00736243	0.0188208	0.0764586
ENSG00000232273.1	FTH1P1	2496	-0.00434454	0.57132	0.797709	0.0173463	0.0113901	0.0718239	0.00503472	0.50687	0.750587	-0.0022316	0.727273	0.894771	0.0055225	0.360003	0.659902	-0.012632	0.083353	0.515658	-0.0119457	0.0981999	0.650441	0.00142114	0.848609	0.987548	0.0087169	0.112297	0.263979
ENSG00000237749.2	RP3-423B22.5	NULL	0.00343953	0.678108	0.85466	-0.00225051	0.746862	0.871055	-0.000498884	0.947596	0.978941	0.00265971	0.697853	0.881054	-0.00764003	0.223387	0.527184	0.0139787	0.105779	0.559859	-0.00598579	0.461701	0.87158	0.00478059	0.535134	0.954167	0.00339475	0.514433	0.69933
ENSG00000163879.8	DNALI1	7802	0.00672644	0.365721	0.649797	0.0164609	0.0109148	0.0698927	0.00335209	0.619935	0.820963	-0.0105703	0.112636	0.379727	-0.0101814	0.0899113	0.341298	-0.0024979	0.701078	0.933452	-0.0147127	0.0140835	0.400664	-0.00951555	0.0916482	0.774646	0.00219237	0.697887	0.828251
ENSG00000134697.6	GNL2	29889	-0.0118327	0.0394703	0.198253	-0.000634862	0.925898	0.967766	-0.0123395	0.0065969	0.0795552	-0.009363	0.0582659	0.273506	0.00708196	0.0392338	0.224558	0.00192856	0.706792	0.935343	-0.00152789	0.74432	0.95301	0.00529876	0.326277	0.908359	0.0101164	0.000314712	0.00538498
ENSG00000169218.9	RSPO1	284654	-0.0126587	0.0624584	0.255926	-0.00669705	0.343127	0.582465	0.00177739	0.8268	0.926072	0.0198154	0.000490568	0.0300014	-0.00915315	0.157245	0.448935	0.0040422	0.64534	0.918412	0.00962512	0.10937	0.665617	0.00163909	0.829232	0.986923	0.0104358	0.0504974	0.152378
ENSG00000116922.9	C1orf109	54955	0.00135733	0.862072	0.945299	-0.0153785	0.0107893	0.0693855	-0.00631525	0.295001	0.57892	-0.00440622	0.439772	0.730991	0.00715585	0.132987	0.413476	0.0137369	0.0810672	0.511312	0.006875	0.279411	0.791835	0.00139901	0.846875	0.987423	0.00768953	0.0298986	0.105076
ENSG00000134690.6	CDCA8	55143	0.0174566	0.0160366	0.121474	0.00376446	0.560121	0.754418	0.0120228	0.0600503	0.248774	-0.0142858	0.026622	0.183049	0.00746932	0.232769	0.537446	-0.00207749	0.796605	0.957894	-0.00516019	0.458226	0.871403	-0.00570543	0.47101	0.940865	0.0158672	0.00178937	0.0160328
ENSG00000185090.10	MANEAL	149175	0.0330536	5.20548e-05	0.00891871	0.00902823	0.19519	0.423599	-0.00353979	0.601531	0.809948	-0.0115593	0.0987746	0.35568	-0.00178529	0.712042	0.883152	0.0125745	0.0747069	0.498098	-0.00140003	0.861114	0.975944	0.014076	0.0138643	0.552718	0.0189548	3.11585e-05	0.00162906
ENSG00000233728.1	RP11-109P14.9	NULL	0.0365705	7.98232e-06	0.00472236	0.00609254	0.382102	0.618739	-0.0156072	0.0295757	0.17152	-0.0136168	0.0484558	0.248714	0.0004064	0.935268	0.976358	0.00887872	0.220104	0.699726	0.00214129	0.790698	0.961533	0.013577	0.021152	0.617677	0.0216613	4.02554e-06	0.000692738
ENSG00000196449.3	YRDC	79693	-0.0054366	0.489575	0.744718	-0.00983992	0.157793	0.373519	0.00926492	0.0727214	0.275699	-0.0174581	0.00585783	0.0878055	-0.00179396	0.634053	0.842549	0.0038278	0.503134	0.869738	0.0205649	0.00287944	0.262542	0.0122109	0.0670089	0.740452	0.00192849	0.57801	0.746121
ENSG00000197982.10	C1orf122	127687	-0.0145255	0.0342691	0.184847	0.0112804	0.0865286	0.262677	0.0122176	0.0437118	0.209957	-0.0114815	0.0290888	0.192262	-0.00928543	0.0610216	0.281637	-0.0219343	0.000581205	0.0579791	-0.00255078	0.639516	0.926265	0.0117202	0.0303976	0.661231	-0.00683453	0.0729691	0.19733
ENSG00000188786.7	MTF1	4520	-0.0142733	0.0845271	0.301018	-0.0181531	0.00757209	0.0554095	-0.000380771	0.956778	0.982465	0.00268181	0.699286	0.881968	0.0011151	0.816102	0.930715	0.00277601	0.73897	0.943554	-0.0175886	0.0144383	0.404684	0.00735384	0.316763	0.90516	0.00492763	0.180908	0.362308
ENSG00000204084.6	INPP5B	3633	0.0204807	0.0110282	0.099892	0.00958874	0.159284	0.375388	0.0233784	0.000182783	0.0181837	0.00809493	0.190222	0.49514	0.0154929	0.0125416	0.126069	0.0138557	0.0666688	0.477476	-0.000294706	0.965818	0.995466	-0.00108456	0.879008	0.989845	0.00850468	0.00386512	0.0260323
ENSG00000230955.1	RP11-109P14.10	NULL	0.0150097	0.0494946	0.224882	0.0172944	0.0109302	0.069977	0.0232611	0.00442028	0.0655517	-0.00169216	0.764994	0.911442	0.00550351	0.3426	0.644565	-0.00122402	0.862528	0.970821	-0.00199807	0.742904	0.952652	-0.00153875	0.834176	0.986923	0.004536	0.24561	0.443464
ENSG00000252448.1	SNORA63	6043	-0.000692147	0.905984	0.963451	-0.000861908	0.831211	0.920231	-0.00297183	0.584524	0.799569	0.000977629	0.771019	0.914147	0.00497324	0.242406	0.54793	-0.00234759	0.707613	0.935378	0.000791124	0.859611	0.975741	0.00482465	0.407517	0.930766	-0.00213191	0.343509	0.546649
ENSG00000222282.1	U6	NULL	-0.000139016	0.979644	0.992118	0.00545112	0.13429	0.341351	0.01268	0.0269069	0.162776	4.8592e-05	0.989512	0.996744	0.0026552	0.51701	0.773114	0.00763461	0.246386	0.720445	0.00187072	0.688598	0.940314	0.0015494	0.792714	0.984651	0.00164184	0.334595	0.537744
ENSG00000183431.7	SF3A3	10946	0.00382416	0.595133	0.809731	0.00466834	0.503649	0.715918	-0.0105282	0.0389641	0.197829	-0.0130911	0.0340721	0.208407	-2.50542e-05	0.996606	0.998731	-0.00620683	0.367648	0.804085	-0.00173058	0.783178	0.960122	-0.0106572	0.11037	0.797274	0.00150547	0.650182	0.795654
ENSG00000212541.1	U6	NULL	-0.000744946	0.914466	0.96652	0.00884169	0.139325	0.349265	0.000865799	0.879511	0.950598	0.000826301	0.891002	0.962898	-0.00149319	0.813027	0.928999	-0.00395171	0.601634	0.905372	0.010621	0.123888	0.682437	0.0113846	0.0934984	0.775756	-0.00898307	0.0368898	0.12172
ENSG00000183386.5	FHL3	2275	0.0188078	0.00168602	0.0384214	-0.00663319	0.34338	0.582766	0.0118818	0.0691952	0.268366	-0.0096334	0.0481645	0.247951	-0.0142913	0.0168552	0.146702	-0.00308741	0.669026	0.925526	-0.00156945	0.800595	0.963397	0.00633701	0.324289	0.908359	-0.0096462	0.068666	0.189089
ENSG00000183520.7	UTP11L	51118	-0.0180284	0.0180298	0.129973	-0.0226799	0.000711729	0.0114496	-0.0187163	0.00107742	0.0354837	-0.0196699	0.000550658	0.0315043	-0.0127937	0.0101582	0.112193	-0.0169912	0.0134037	0.261291	0.0041674	0.398412	0.849649	0.00255573	0.652942	0.967667	-0.00574547	0.0211691	0.0831062
ENSG00000185668.5	POU3F1	5453	0.00472426	0.5816	0.802889	-0.00895306	0.190343	0.417196	-0.00843837	0.29143	0.575194	0.00591574	0.360049	0.669139	-0.00373978	0.553703	0.795761	0.0145654	0.047945	0.428253	0.00819057	0.0684658	0.604624	-0.00313998	0.695723	0.973146	0.00374012	0.481236	0.672534
ENSG00000116954.7	RRAGC	64121	-0.013478	0.0530782	0.233716	-0.0206287	0.00217896	0.0241163	-0.0105472	0.080907	0.29284	-0.00671835	0.24236	0.556762	-0.00510578	0.296665	0.602076	6.18694e-05	0.992825	0.998587	-0.00430177	0.3715	0.836691	0.00760275	0.284291	0.892845	0.00055181	0.886215	0.939433
ENSG00000228436.1	RP5-864K19.4	NULL	-0.0151882	0.0449391	0.213125	0.0124568	0.0749953	0.241199	-0.0126757	0.0361834	0.190173	0.000991045	0.888708	0.961935	-0.0104726	0.0677724	0.297298	0.00209785	0.799827	0.958618	-0.00362811	0.633728	0.925386	-0.000220055	0.978768	0.998468	-0.00018801	0.972738	0.985501
ENSG00000158315.6	RHBDL2	54933	-0.00209376	0.767521	0.901515	0.0140234	0.0334974	0.144681	-0.00506098	0.45421	0.711983	-0.00690715	0.303502	0.618473	-0.00176398	0.758262	0.903802	-0.00779555	0.356282	0.797171	0.00563678	0.339146	0.826508	-0.00593546	0.467889	0.940186	0.00301634	0.586639	0.752187
ENSG00000199963.1	U6	NULL	0.000758445	0.860045	0.94458	NA	NA	NA	0.00176553	0.642875	0.833929	0.00120578	0.731224	0.896221	NA	NA	NA	-0.00625181	0.106826	0.562408	NA	NA	NA	0.00208911	0.478535	0.94268	NA	NA	NA
ENSG00000174574.9	AKIRIN1	79647	-0.0201257	0.00354373	0.0561785	-0.0201473	0.00439713	0.0385972	-0.00611914	0.265695	0.549525	-0.00717085	0.192317	0.497675	0.00225258	0.551265	0.794124	-0.00836987	0.265244	0.735984	-0.000616993	0.926492	0.990548	0.00657634	0.288557	0.894111	-0.00883089	0.00928206	0.0472343
ENSG00000168653.6	NDUFS5	4725	-0.0253293	0.00106007	0.0305836	0.00141011	0.831999	0.920898	-0.0032675	0.55813	0.783571	0.000306266	0.958878	0.987582	0.00889277	0.0711045	0.304885	-0.00620324	0.261677	0.732792	0.000878188	0.883272	0.980636	0.00360242	0.572373	0.960663	0.00675193	0.101356	0.246251
ENSG00000127603.17	MACF1	23499	0.0101792	0.220097	0.50167	-0.0144808	0.0337758	0.14537	-0.00993868	0.218416	0.49649	0.0136571	0.0414974	0.229498	0.00273968	0.650921	0.851794	0.00303206	0.645313	0.918412	-0.00443983	0.478909	0.879259	0.00344304	0.678821	0.97165	0.00188877	0.554319	0.729221
ENSG00000206654.1	U6	NULL	0.00393303	0.279221	0.567942	NA	NA	NA	NA	NA	NA	-0.000738067	0.770552	0.913865	NA	NA	NA	NA	NA	NA	-0.00530509	0.247654	0.772163	0.00185075	0.661502	0.96823	NA	NA	NA
ENSG00000222378.1	RN5S44	NULL	0.0002149	0.955349	0.98299	NA	NA	NA	NA	NA	NA	-0.000291677	0.936446	0.979108	0.00271075	0.220814	0.52436	NA	NA	NA	-0.00766762	0.180649	0.726703	-0.00402532	0.36752	0.918491	NA	NA	NA
ENSG00000226438.1	RP11-420K8.1	NULL	-0.00605544	0.445271	0.7137	-0.00329954	0.647354	0.812981	-0.0119358	0.115835	0.3571	0.00774195	0.262757	0.579392	-0.000732415	0.904908	0.966001	-0.00563008	0.497773	0.867075	-0.0161653	0.0386495	0.532188	0.00763925	0.358422	0.917085	0.00443936	0.408385	0.608867
ENSG00000217897.2	RP11-420K8.2	NULL	0.00865719	0.125608	0.372612	0.00824157	0.119164	0.318201	-0.000205467	0.968768	0.98779	0.00113077	0.84246	0.942858	0.000502921	0.894383	0.96214	-0.000973183	0.852818	0.969208	-0.0121283	0.0910382	0.639241	0.00394229	0.535313	0.954167	-0.00445238	0.309588	0.512858
ENSG00000183682.7	BMP8A	353500	0.00189078	0.821652	0.926322	0.0226646	0.00102296	0.0145456	0.0135417	0.0824549	0.295629	-0.00211866	0.75495	0.906769	0.0122492	0.0492088	0.25221	-0.0170068	0.0396066	0.398982	0.00297617	0.63071	0.924834	-0.000566183	0.918431	0.992855	0.00952551	0.0545412	0.160213
ENSG00000237624.1	OXCT2P1	192217	0.000297728	0.968514	0.988041	0.0072367	0.306688	0.547365	-0.00717505	0.355324	0.632635	0.00325012	0.633614	0.84814	0.0105198	0.070596	0.304145	0.00369301	0.670825	0.925825	-0.00720349	0.35078	0.830278	0.00685661	0.271383	0.889313	0.00453023	0.371198	0.574932
ENSG00000182109.3	RP11-69E11.4	NULL	0.0099672	0.206359	0.485862	0.0280027	5.14987e-05	0.00193585	0.0220484	0.00586253	0.0752542	0.00760861	0.142145	0.428219	0.0190238	0.00199042	0.0462373	-0.00529578	0.407752	0.824017	0.00769636	0.207162	0.745519	0.00592088	0.406284	0.930567	0.01549	0.000982003	0.0108931
ENSG00000243970.1	PPIEL	728448	0.0132891	0.103389	0.336308	0.0177906	0.0106201	0.0687007	0.00402937	0.615676	0.818396	0.00259267	0.704042	0.883991	0.0117536	0.0630027	0.28626	0.00836053	0.309727	0.76812	0.00295059	0.655787	0.931127	0.0136292	0.0810022	0.761379	0.00483934	0.322782	0.525721
ENSG00000090621.8	PABPC4	8761	-0.00308018	0.679254	0.855356	-0.00922352	0.106469	0.297945	-0.00632768	0.262539	0.546071	-0.0086844	0.199161	0.505807	-0.00565429	0.263396	0.569302	-0.00374166	0.534754	0.881306	-0.0162827	0.00379494	0.272571	-6.40698e-05	0.99292	0.999656	0.0122856	0.00498495	0.0309722
ENSG00000228060.1	RP11-15J6.1	NULL	-0.00123835	0.863991	0.946186	-0.0132793	0.0315474	0.139108	-0.00782204	0.254802	0.537156	-0.00843834	0.200616	0.50789	-0.00523217	0.272901	0.579332	-0.00388028	0.578276	0.897281	-0.0232272	0.000343248	0.130292	0.0049404	0.526587	0.952032	0.00937469	0.0272552	0.0985698
ENSG00000201457.1	SNORA55	677834	-0.000607489	0.938738	0.97632	0.00298677	0.670753	0.826652	0.00651187	0.41126	0.679245	0.0022266	0.722457	0.892836	7.53343e-05	0.990184	0.996195	0.00427542	0.568302	0.894738	-0.0107542	0.12974	0.688985	0.00940564	0.170228	0.843433	0.00957225	0.0226597	0.0869404
ENSG00000163909.6	HEYL	26508	-0.00620124	0.455746	0.722242	0.00118556	0.848379	0.929208	0.0111073	0.107149	0.341846	0.0016642	0.809593	0.929846	0.0061821	0.347969	0.64939	-0.00599203	0.359907	0.800169	-0.00382867	0.55682	0.906282	-0.00904359	0.148421	0.828259	-0.00522914	0.380926	0.583469
ENSG00000225903.1	RP1-144F13.3	NULL	0.00260454	0.674861	0.853013	0.00455595	0.475966	0.695535	0.00928793	0.212177	0.488463	0.00866579	0.139631	0.424165	0.00389079	0.394446	0.688976	0.00375204	0.622006	0.91233	NA	NA	NA	0.00604386	0.40216	0.929932	NA	NA	NA
ENSG00000116981.3	NT5C1A	84618	-0.00246494	0.716131	0.875123	-0.0104643	0.113509	0.3089	-0.021517	0.00127603	0.0383398	-0.0072829	0.215656	0.5258	-0.00293801	0.579601	0.810947	-0.011253	0.135832	0.608743	-0.00345741	0.530513	0.897507	0.00284473	0.656933	0.968004	0.00088328	0.830609	0.908271
ENSG00000116983.7	HPCAL4	51440	-0.000782704	0.921158	0.968585	-0.00439552	0.484938	0.702457	-0.0122253	0.102901	0.334477	0.00239609	0.733355	0.897467	0.014769	0.00297618	0.058448	0.00923654	0.212989	0.696305	-0.00679543	0.387343	0.844733	0.00984557	0.208605	0.861507	-0.0143188	0.000796139	0.00942442
ENSG00000084072.12	PPIE	10450	-0.00569263	0.499974	0.752595	-0.0017284	0.80743	0.906392	-0.00110082	0.822237	0.923719	-0.00878932	0.134906	0.417611	0.00968738	0.0623322	0.284311	-0.0111906	0.20275	0.68648	0.00113092	0.892392	0.982487	-0.00285722	0.712967	0.974384	0.0100223	0.012922	0.0590838
ENSG00000116985.6	BMP8B	656	0.0128292	0.126427	0.374089	-0.00149915	0.801417	0.902912	0.00718319	0.35442	0.631841	0.000725152	0.910043	0.969611	0.00230859	0.716908	0.885903	0.00305348	0.71738	0.938071	-0.0109596	0.128107	0.687423	0.0131955	0.0853107	0.765918	0.008511	0.0453467	0.141062
ENSG00000198754.4	OXCT2	64064	-0.0010558	0.896668	0.959573	-0.00873183	0.198773	0.428406	0.000370304	0.959269	0.984187	0.00185052	0.788051	0.92099	0.00103819	0.854875	0.948266	-0.0149368	0.0394585	0.398627	-0.00780748	0.346801	0.828031	0.00461705	0.521553	0.951589	0.0146506	0.00675324	0.0379988
ENSG00000043514.9	TRIT1	54802	-0.00192609	0.793606	0.913838	-0.00134959	0.843672	0.92696	-0.00796502	0.247739	0.530013	-0.00751037	0.233261	0.547239	0.000800749	0.880596	0.958001	-0.00401082	0.507753	0.871122	0.0111689	0.103609	0.658435	-0.00149962	0.785259	0.983908	0.00348349	0.234761	0.43035
ENSG00000116990.9	MYCL1	NULL	0.0132118	0.0952762	0.321865	0.0149025	0.0196785	0.102394	0.000649867	0.9289	0.972017	-0.00928393	0.119177	0.39146	0.0178877	0.00505021	0.0765182	-0.0142138	0.0213986	0.314214	0.00158063	0.724438	0.949146	0.00457275	0.514905	0.951292	-0.00682351	0.122107	0.279745
ENSG00000236546.1	RP1-118J21.5	NULL	0.00381812	0.601098	0.813139	0.00438592	0.466335	0.687978	0.00247574	0.660041	0.844525	-0.00751166	0.264044	0.580415	0.00712636	0.183956	0.482913	-0.00615258	0.418428	0.829047	-0.00172774	0.726681	0.949592	0.00322603	0.680328	0.971799	-0.000479017	0.923771	0.960677
ENSG00000168389.13	MFSD2A	84879	0.000370332	0.960811	0.98504	0.0177879	0.00947732	0.063852	0.00317829	0.575512	0.79441	-0.0191751	0.000564599	0.0316341	0.00412355	0.49352	0.75775	0.00326376	0.665398	0.924407	0.0227938	0.00216058	0.243514	0.00695162	0.20083	0.857162	0.0201728	0.000412637	0.00632872
ENSG00000228477.1	RP3-342P20.2	NULL	0.000568234	0.938402	0.97615	0.00139131	0.82736	0.917561	0.00668705	0.367816	0.642759	-0.018412	0.00218991	0.0545282	0.000917698	0.870525	0.95399	0.00508641	0.463403	0.853206	0.00586951	0.455254	0.87012	0.00617714	0.282603	0.892208	0.0110633	0.0469772	0.144669
ENSG00000131236.11	CAP1	10487	-0.00388092	0.572373	0.798251	-0.011409	0.0765956	0.244289	0.00428433	0.315612	0.596552	-0.0132522	0.0233633	0.172547	0.0090382	0.0961784	0.352814	-0.009148	0.213827	0.696446	-0.00382999	0.545929	0.904176	-0.000384658	0.936097	0.994773	-0.0196696	0.000144285	0.00356452
ENSG00000131238.10	PPT1	5538	0.00505505	0.324934	0.61258	0.00946735	0.0696003	0.230603	-0.0145683	0.000827611	0.0319348	-0.0158674	0.0110848	0.118568	0.00668707	0.216111	0.519376	0.0158932	0.0221198	0.31711	0.00601771	0.263652	0.781656	-0.0107731	0.0285256	0.656195	-0.00838373	0.112777	0.264612
ENSG00000117000.6	RLF	6018	0.0192449	0.00236678	0.0457831	0.000652705	0.927988	0.968618	0.00536972	0.279623	0.564087	0.0135591	0.0486226	0.249076	0.0058446	0.152207	0.442225	-0.000249005	0.95683	0.992065	0.0106214	0.0622588	0.590659	0.00645228	0.240707	0.878557	0.0165386	2.79134e-05	0.00156353
ENSG00000188800.5	TMCO2	127391	0.00444309	0.486952	0.743446	-0.000527216	0.916038	0.963055	NA	NA	NA	-0.00105281	0.854801	0.947628	0.00238996	0.64364	0.847975	0.00759192	0.206566	0.690568	-0.00940918	0.155818	0.710544	-0.00601476	0.361156	0.91722	-0.00593948	0.216854	0.409158
ENSG00000259943.1	RP1-39G22.7	NULL	0.0153417	0.0448179	0.212768	0.00589383	0.349774	0.588275	-0.00608704	0.29133	0.57518	-0.00527065	0.314581	0.628747	-0.00186865	0.684359	0.869325	-0.00736618	0.190657	0.674763	0.000490379	0.941802	0.993293	-0.00604359	0.282197	0.892208	-0.00185836	0.617848	0.77427
ENSG00000084073.4	ZMPSTE24	10269	0.00722203	0.241897	0.527873	-0.00776983	0.232818	0.468815	-0.00652695	0.333886	0.613298	-0.00856393	0.0996122	0.357218	0.000833168	0.851179	0.946467	0.00286031	0.543243	0.884868	-0.000273232	0.953663	0.994295	-0.00369402	0.409865	0.930766	-0.014442	0.00169881	0.0154654
ENSG00000231296.1	RP1-39G22.4	NULL	0.00881142	0.275398	0.564017	-0.00233777	0.735386	0.864609	-0.0057226	0.432923	0.696225	-0.00890306	0.173109	0.472356	-0.00228247	0.708842	0.881143	0.00137806	0.87113	0.973444	-0.0030506	0.689754	0.940823	0.0059001	0.38969	0.927125	-0.0041419	0.332308	0.535273
ENSG00000225627.1	RP1-39G22.5	NULL	0.00336397	0.651767	0.841858	0.00272876	0.61624	0.794035	-0.00354552	0.5914	0.804074	-0.00375753	0.532057	0.790687	0.00359346	0.395203	0.689545	0.0113913	0.111265	0.570287	-0.00989665	0.156302	0.710544	-0.00590816	0.378466	0.92407	-0.000402826	0.905524	0.950043
ENSG00000049089.9	COL9A2	1298	0.0238653	0.00174031	0.0390538	0.0304926	9.61256e-06	0.000641536	0.013542	0.0671182	0.263785	0.00236317	0.676372	0.87076	0.0103851	0.0813096	0.32526	0.00639792	0.156053	0.636445	0.00060918	0.909652	0.987903	0.0108643	0.0981572	0.782228	-0.00162902	0.765089	0.871036
ENSG00000227311.1	RP1-228H13.1	NULL	-0.0135064	0.0970903	0.325262	-0.00567372	0.405876	0.639	-0.0166961	0.0224547	0.147582	-0.00865564	0.196102	0.502173	-0.0022739	0.683514	0.869003	-0.0032321	0.688332	0.929835	0.00401059	0.603234	0.917522	0.00114841	0.883006	0.989892	0.00098309	0.852751	0.921211
ENSG00000084070.6	SMAP2	64744	0.0104565	0.198141	0.477213	0.00544436	0.394763	0.629784	0.00514963	0.355813	0.633057	0.00755789	0.28192	0.598072	0.0149042	0.000492313	0.0207005	0.0145265	0.0719603	0.492	0.0053718	0.404393	0.852815	0.00255897	0.643466	0.966679	-0.00767733	0.131796	0.293851
ENSG00000213172.2	RP1-228H13.2	NULL	0.00209417	0.710517	0.872406	NA	NA	NA	-0.00191664	0.628604	0.827041	0.00258406	0.665212	0.864637	-9.8559e-05	0.971012	0.990013	0.00219838	0.72261	0.939028	NA	NA	NA	0.00108784	0.80473	0.985099	-0.00153296	0.732862	0.850979
ENSG00000187801.9	ZNF643	NULL	-0.00786269	0.273026	0.561556	-0.00279092	0.648216	0.81347	-0.00526044	0.43278	0.696073	-0.00519587	0.304851	0.619565	-0.00301413	0.639776	0.845807	-0.00360373	0.626482	0.91374	-0.0236428	0.00152721	0.213942	-0.00683991	0.368917	0.919275	-0.00330325	0.481842	0.673005
ENSG00000260920.1	RP1-228H13.5	NULL	0.000326609	0.962687	0.985513	0.00248942	0.677286	0.830357	-0.00730405	0.250935	0.533425	-0.0125693	0.00896834	0.107315	-0.00362427	0.546793	0.791563	0.00163797	0.818265	0.962691	-0.0176124	0.00499439	0.292926	-0.00819375	0.239449	0.877016	-0.0187411	0.000279807	0.00504541
ENSG00000187815.5	ZNF642	NULL	-0.0020185	0.794751	0.914181	-0.0104353	0.0835701	0.257182	-0.00527856	0.454859	0.712608	-0.00442942	0.334728	0.647329	0.00804616	0.21662	0.519895	0.0019192	0.78161	0.953866	0.00848787	0.142449	0.698538	-0.0194755	0.0101487	0.523979	-0.00161568	0.636257	0.785987
ENSG00000238287.1	RP11-656D10.3	NULL	0.00281791	0.726914	0.880541	-0.000477329	0.945619	0.977127	0.00820832	0.309884	0.591539	-0.00637028	0.319525	0.633243	-0.00571509	0.35153	0.652677	-0.00596232	0.485157	0.861374	-0.00100345	0.884285	0.980755	-0.00684383	0.411691	0.930766	0.00221209	0.649503	0.7953
ENSG00000164002.7	DEM1	NULL	-0.000554937	0.94108	0.97714	0.000258307	0.964454	0.984972	-0.014569	0.035384	0.188091	-0.0173034	0.00219468	0.054569	0.00862701	0.144336	0.430535	-0.0059849	0.362097	0.801435	-0.00346168	0.481114	0.879744	-0.00887538	0.238969	0.876853	-0.00727827	0.0717099	0.194975
ENSG00000227278.1	RP11-656D10.5	NULL	-0.00637757	0.388522	0.667837	-0.0120667	0.0479386	0.18224	-0.00808678	0.259265	0.542266	-0.0148342	0.0131899	0.129506	0.005164	0.409066	0.69936	-0.00400154	0.613015	0.908906	0.00938399	0.167752	0.719886	-0.0112212	0.163797	0.838006	-0.0101131	0.0308856	0.107528
ENSG00000238186.1	RP11-656D10.6	NULL	-0.0156993	0.0461094	0.215955	-0.00329737	0.601518	0.783742	-0.0184982	0.0178266	0.130999	-0.0228466	0.000142885	0.0177695	0.0111838	0.0738275	0.311386	-0.00545409	0.479097	0.859837	-0.012223	0.0780409	0.619613	-0.000158608	0.984363	0.998986	-0.00250859	0.640229	0.788827
ENSG00000117010.11	ZNF684	127396	0.0123071	0.0678702	0.267564	-0.00321598	0.513263	0.723284	-0.00903899	0.246411	0.528357	-0.00253697	0.568688	0.811929	0.0121338	0.0158179	0.141973	-0.00175643	0.741401	0.943794	-0.000820386	0.883243	0.980636	0.000318464	0.959792	0.996584	-0.00158422	0.680468	0.817147
ENSG00000236505.1	RP1-63P18.2	NULL	0.00337377	0.412836	0.688277	NA	NA	NA	-0.00352692	0.469151	0.723306	-0.00260694	0.224793	0.53764	-0.00018643	0.953398	0.984048	-0.00242668	0.602837	0.905494	NA	NA	NA	NA	NA	NA	0.000485738	0.775802	0.877066
ENSG00000243241.1	AL031289.1	NULL	0.000155957	0.954651	0.982691	NA	NA	NA	NA	NA	NA	NA	NA	NA	NA	NA	NA	-0.00228753	0.438932	0.839713	NA	NA	NA	0.00194159	0.456502	0.938987	NA	NA	NA
ENSG00000117016.5	RIMS3	9783	0.011075	0.177725	0.450497	-0.0109792	0.111609	0.306222	-0.00828573	0.291755	0.575588	0.0117911	0.0526673	0.259464	0.00694649	0.265405	0.571387	-0.0293018	5.54979e-06	0.00490981	-0.00405101	0.579847	0.912536	-0.00556523	0.432739	0.933659	-0.0128632	0.00500075	0.0310447
ENSG00000066136.13	NFYC	4802	0.0184842	0.021087	0.141053	0.00503777	0.437648	0.664447	-0.0078529	0.129866	0.37953	-0.0134816	0.0101499	0.113819	0.00140203	0.777052	0.912573	0.00569703	0.346995	0.791966	0.0038534	0.63931	0.92622	-0.0101408	0.110944	0.798619	-0.0149105	0.00124602	0.0126915
ENSG00000117013.10	KCNQ4	9132	0.0114511	0.151292	0.411867	-0.0118812	0.095746	0.279356	0.0111847	0.11928	0.362437	0.00541631	0.384982	0.688322	0.00795677	0.216224	0.519508	-0.00422758	0.502659	0.869438	0.00118073	0.80212	0.96354	-0.00958934	0.177179	0.848795	-0.002786	0.617221	0.773737
ENSG00000179862.5	CITED4	163732	-0.00945385	0.133269	0.38534	0.0230457	0.000283884	0.00613507	-0.00553948	0.365505	0.641464	0.008329	0.115872	0.385265	-0.0086528	0.073805	0.311386	0.00607314	0.287481	0.751826	0.00207446	0.699721	0.94414	-0.0100869	0.112995	0.79962	-0.00929033	0.0967424	0.238882
ENSG00000171793.8	CTPS	NULL	-0.0104912	0.115709	0.357075	-0.00313871	0.645432	0.812193	0.00070719	0.880206	0.951066	-0.00910375	0.0847659	0.329612	0.0110976	0.00288347	0.0575661	0.00191577	0.697537	0.932269	-0.00198432	0.775163	0.958155	0.00517118	0.301294	0.899985	0.0177397	8.47239e-05	0.00266481
ENSG00000171790.11	SLFNL1	200172	0.00725636	0.351908	0.639083	0.0219072	0.000622752	0.0104393	0.0140837	0.0720255	0.274132	-0.00459388	0.451734	0.739234	0.0174453	0.0018857	0.0448427	0.00517384	0.507338	0.870979	-0.0124038	0.0607522	0.585227	0.00129074	0.84734	0.987431	0.00714063	0.133069	0.295835
ENSG00000010803.12	SCMH1	22955	-0.00614531	0.411606	0.687467	0.000652606	0.912574	0.961227	0.00124724	0.785105	0.907418	0.0161718	0.0167449	0.147498	0.0113645	0.0461578	0.244153	0.00197914	0.793624	0.957406	-0.000165899	0.972928	0.997025	0.0095968	0.129626	0.816399	0.0119361	0.00844741	0.0443688
ENSG00000215893.2	RP4-635E8.1	NULL	-0.00066922	0.896444	0.959543	0.00321025	0.539511	0.741137	0.00535381	0.330031	0.609663	0.00128003	0.793462	0.922963	0.00429135	0.276252	0.58254	-0.0097006	0.121109	0.585885	-0.00565636	0.310677	0.809759	0.000491064	0.939312	0.994817	NA	NA	NA
ENSG00000235358.1	RP11-399E6.1	NULL	-0.000488946	0.951155	0.981776	0.00737912	0.276769	0.515443	0.00828404	0.259422	0.542463	-0.00544171	0.385153	0.688376	0.000924816	0.881605	0.958278	0.0160216	0.057337	0.454695	0.00231611	0.72908	0.950031	0.00521028	0.490884	0.945424	-0.00349954	0.402314	0.603405
ENSG00000213987.3	RP11-399E6.2	NULL	0.00795274	0.0815262	0.294575	0.005702	0.237348	0.473779	0.000853613	0.854479	0.939173	-0.00060415	0.880578	0.95831	-0.00322993	0.442561	0.722142	0.00696482	0.163116	0.646525	-0.000446271	0.871415	0.978132	-0.00324197	0.523543	0.951589	NA	NA	NA
ENSG00000204060.4	FOXO6	100132074	0.0125026	0.0500562	0.22613	0.0115761	0.0914772	0.271775	0.00699498	0.294936	0.57887	0.0101324	0.117921	0.389359	-0.00919121	0.125258	0.401643	-0.00325872	0.590888	0.901743	0.00454694	0.479501	0.879259	0.00477177	0.41802	0.93113	NA	NA	NA
ENSG00000229901.1	RP11-399E6.4	NULL	0.0154224	0.0495998	0.225158	0.00649834	0.351444	0.5899	0.0146199	0.0449844	0.213304	0.0083486	0.202813	0.510517	0.00427076	0.423696	0.70897	-0.000721098	0.927077	0.986094	0.000929402	0.87747	0.979499	-0.00308046	0.583854	0.961393	-0.000334632	0.918936	0.957868
ENSG00000127129.5	EDN2	1907	0.00982537	0.158182	0.422618	0.0191349	0.00403153	0.0364826	0.0128492	0.0862141	0.303035	0.0127481	0.0553765	0.266649	0.00464802	0.393051	0.687781	0.00131979	0.860196	0.970597	0.0102545	0.183893	0.729635	0.00542922	0.45968	0.939708	0.00623981	0.134518	0.298173
ENSG00000127124.9	HIVEP3	59269	-0.0261994	0.00123102	0.0331087	0.0141842	0.0455349	0.176516	0.00771963	0.271273	0.555765	0.010214	0.102705	0.363218	0.00148539	0.796868	0.92228	-0.00570335	0.484209	0.860771	-0.000743093	0.929661	0.990849	-0.00780463	0.253266	0.883677	0.0161133	0.00155884	0.0146103
ENSG00000230881.1	RP11-486B10.3	NULL	-0.0118842	0.00837385	0.0859607	NA	NA	NA	NA	NA	NA	-0.00660499	0.145202	0.432843	-0.00210661	0.435543	0.717265	-0.0025876	0.561908	0.891797	0.00129321	0.858127	0.975186	NA	NA	NA	-0.00183393	0.360692	0.564712
ENSG00000230638.2	RP11-486B10.4	NULL	0.00310873	0.687389	0.859282	NA	NA	NA	0.00267987	0.722409	0.876645	-0.013951	0.0362488	0.214319	NA	NA	NA	-0.0233377	0.00313127	0.134441	-0.00534178	0.476332	0.877961	-0.00301614	0.653228	0.967667	0.00831067	0.0972039	0.239686
ENSG00000197273.3	GUCA2A	2980	-0.00528717	0.32699	0.614447	-0.00263683	0.554439	0.750719	NA	NA	NA	0.00409111	0.51325	0.779296	NA	NA	NA	-0.00210923	0.702908	0.933814	-0.0052562	0.390058	0.846272	-0.00565783	0.393991	0.928404	0.00396907	0.316878	0.519731
ENSG00000198815.4	FOXJ3	22887	0.00280165	0.56932	0.797019	0.00401592	0.531412	0.736017	-0.00398628	0.457591	0.714806	0.0141404	0.012344	0.124972	0.0104179	0.0120898	0.123353	0.00281428	0.480443	0.859837	-0.00393449	0.324369	0.818566	-0.00532467	0.273328	0.890213	0.00615527	0.0132355	0.0600837
ENSG00000242821.1	AC096540.1	NULL	-0.0057526	0.273516	0.562187	0.00102225	0.82906	0.918801	-0.00547115	0.246841	0.528833	0.0012052	0.790185	0.922002	0.000805976	0.787153	0.917568	0.00807135	0.196504	0.680898	NA	NA	NA	0.00260294	0.667646	0.969478	0.000898712	0.692392	0.824752
ENSG00000227527.1	RP11-223A3.1	NULL	-0.00732824	0.377225	0.658324	-0.000647482	0.916762	0.963228	0.000953767	0.90082	0.959783	0.00741634	0.285147	0.601389	0.000183708	0.97464	0.990799	0.00211985	0.802296	0.958797	-0.00475628	0.52393	0.896096	-0.00184826	0.817432	0.985819	0.00032898	0.947493	0.972057
ENSG00000177181.9	RIMKLA	284716	0.0195971	0.0162998	0.122515	0.0105667	0.108376	0.301135	-0.0182027	0.00985841	0.0974446	-0.00782492	0.232872	0.546885	-0.000130393	0.982546	0.993645	0.0056237	0.523125	0.87739	0.000170344	0.979185	0.997547	-0.000308941	0.968586	0.997319	0.000305616	0.95408	0.975524
ENSG00000235002.1	RP11-157D18.2	NULL	0.00130444	0.80791	0.919582	NA	NA	NA	-0.00122836	0.827839	0.926529	-0.00212251	0.705517	0.884651	-0.00149542	0.608237	0.827941	-0.00493045	0.42674	0.833484	-0.000599432	0.915827	0.988692	-0.00353917	0.571524	0.960663	NA	NA	NA
ENSG00000066185.8	ZMYND12	84217	0.00469882	0.499492	0.752444	0.00251378	0.693296	0.840619	-0.00711075	0.234155	0.514115	-0.0081033	0.215641	0.5258	0.00712837	0.118822	0.391341	-0.012814	0.069371	0.48298	0.00215954	0.741801	0.9524	0.00411857	0.380616	0.924544	0.00420205	0.446055	0.642633
ENSG00000127125.6	PPCS	79717	-0.00933038	0.0941942	0.32007	-0.00812452	0.162146	0.37897	-0.0276536	5.2251e-06	0.00653673	-0.0152233	0.00202235	0.0530124	-0.00106336	0.772748	0.910379	-0.0128851	0.0758799	0.500708	0.00823199	0.232018	0.763002	-0.00920465	0.0963545	0.779664	-0.0135996	2.65441e-05	0.00153247
ENSG00000186409.9	CCDC30	728621	0.0246754	0.00267639	0.0487926	0.00431807	0.525237	0.731483	0.0109162	0.0946455	0.319017	0.00791812	0.208736	0.517268	-0.00556434	0.354277	0.654999	0.00193851	0.708333	0.935554	-0.00557313	0.357992	0.833184	0.00324644	0.42242	0.93146	-0.0139854	0.00517764	0.0318343
ENSG00000236876.2	TMSB4XP1	7115	0.0172716	0.0266928	0.160038	0.0130156	0.0397762	0.161226	0.0102695	0.118161	0.36114	-0.00324036	0.57928	0.817747	0.0133807	0.0314232	0.20077	0.00535433	0.486761	0.862167	0.0048103	0.449713	0.86814	0.00367626	0.563075	0.958723	-0.0083075	0.0805103	0.210924
ENSG00000236180.1	RP11-163G10.4	NULL	0.00761891	0.193392	0.471625	-0.00168504	0.72166	0.857744	NA	NA	NA	0.00349242	0.496945	0.768926	0.0059999	0.13805	0.421471	0.00290129	0.673244	0.92637	0.00584784	0.349571	0.829796	0.00177145	0.795823	0.984917	0.00410316	0.133247	0.296077
ENSG00000171960.6	PPIH	10465	0.000847258	0.905464	0.963223	0.0187232	0.0047299	0.0404422	-0.00166158	0.789606	0.909113	-0.00757543	0.225081	0.537882	0.018939	0.00204219	0.0472213	-0.00410838	0.589284	0.901262	-0.0026485	0.650055	0.929324	-0.00166793	0.83697	0.98704	0.0116976	0.00969371	0.0487193
ENSG00000234917.1	RP5-994D16.3	NULL	0.000553965	0.945632	0.979135	0.000172436	0.980466	0.991787	0.00867991	0.285354	0.56964	0.00101691	0.871358	0.954162	0.00785404	0.210679	0.51419	0.00250279	0.756963	0.947775	-0.00385781	0.645721	0.928196	2.84831e-05	0.997038	0.999904	-0.00131444	0.799369	0.89083
ENSG00000065978.12	YBX1	4904	-0.026903	9.92796e-05	0.0108195	-0.0326934	9.27254e-07	0.000123948	-0.00545281	0.340438	0.620109	0.00329119	0.556019	0.804841	-0.00132261	0.810141	0.927874	-0.00186111	0.725317	0.939714	0.0025299	0.670938	0.936207	0.00160644	0.814162	0.985592	0.0264239	4.80816e-06	0.000741094
ENSG00000164007.6	CLDN19	149461	-0.00532334	0.499641	0.752529	-0.0116448	0.0697355	0.230854	-0.0167478	0.0199497	0.138814	-0.0125427	0.0567894	0.270198	-0.00407259	0.505118	0.766101	-0.0204549	0.00208384	0.10895	-0.0196769	0.0109026	0.367644	-0.0121613	0.084599	0.765918	-0.00418185	0.432894	0.630458
ENSG00000117385.10	LEPRE1	NULL	0.00629106	0.336302	0.62392	0.0242561	0.000439325	0.00822247	0.0102682	0.118096	0.360999	0.00339512	0.411564	0.709067	0.01422	0.0192026	0.156146	0.000393999	0.950076	0.990786	0.00636861	0.126263	0.685603	0.00142041	0.789733	0.984385	0.011504	0.000255074	0.00480454
ENSG00000234866.1	RP5-994D16.7	NULL	-0.0130008	0.0825216	0.296522	0.00223157	0.732541	0.863195	0.0115168	0.163478	0.426358	-0.00342943	0.53538	0.792583	0.0115995	0.062222	0.284161	0.00713054	0.342797	0.788784	-0.00240238	0.699787	0.94414	-0.00459939	0.557681	0.957904	-0.00900694	0.0758716	0.20256
ENSG00000164008.7	C1orf50	79078	-0.0032018	0.6663	0.848945	-0.00169664	0.79849	0.901415	-0.00492888	0.370448	0.645025	-0.00113586	0.81233	0.930973	0.00387402	0.440646	0.72071	0.00781938	0.28636	0.751452	-0.00791143	0.286247	0.794991	0.000575747	0.934746	0.994654	0.00335563	0.290902	0.493428
ENSG00000228452.1	RP5-994D16.9	NULL	-0.00202673	0.788919	0.911636	-0.00699388	0.307547	0.548217	-0.000717435	0.929331	0.972187	-0.00748619	0.216281	0.526564	0.010207	0.0919133	0.345273	0.00693676	0.389678	0.814638	-0.0115334	0.112765	0.670676	-0.000772846	0.918698	0.992903	-0.0052212	0.291984	0.49441
ENSG00000177868.7	CCDC23	374969	0.000779124	0.899076	0.960781	0.00464638	0.492856	0.708565	0.00205009	0.726114	0.878506	-0.00247698	0.648988	0.856339	-0.000815112	0.883871	0.958809	0.0053009	0.342407	0.788784	-0.000791365	0.911881	0.988149	-0.0101789	0.131713	0.818724	-0.00845587	0.0505857	0.152515
ENSG00000164010.9	ERMAP	114625	0.00973286	0.073786	0.279663	0.0117293	0.0459609	0.177502	0.00827215	0.202572	0.476531	-0.00407082	0.255151	0.571134	0.0123196	0.0155255	0.140786	-0.00924099	0.186241	0.66963	0.0018763	0.740542	0.952035	-0.00196343	0.706501	0.973986	0.000463716	0.922326	0.959807
ENSG00000243153.1	RP11-342M1.4	NULL	0.00122566	0.850132	0.940024	0.0114348	0.0925345	0.273762	0.00400067	0.599483	0.80878	-0.00152459	0.784226	0.919578	0.0115313	0.0476578	0.248258	0.00489343	0.547865	0.886401	0.00500935	0.522779	0.895909	-0.00460356	0.500795	0.947663	0.00326129	0.533252	0.71319
ENSG00000241784.1	RP11-342M1.2	NULL	-0.00406079	0.608852	0.818139	0.01539	0.0261586	0.123275	-0.00235891	0.755994	0.893915	0.00259756	0.674663	0.869577	0.00636297	0.260671	0.566749	-0.0121605	0.117193	0.580068	-0.0092887	0.227404	0.76018	0.0116854	0.146855	0.82713	-0.00811612	0.136934	0.301731
ENSG00000228192.2	RP11-342M1.3	NULL	0.0042015	0.509335	0.758626	0.00635669	0.292204	0.53183	0.00287461	0.684478	0.857439	-0.00923734	0.0543798	0.263638	0.00891796	0.108839	0.374995	-0.00978888	0.211717	0.694696	0.00361358	0.577961	0.911565	0.00253175	0.672216	0.969926	-0.00119628	0.815456	0.899475
ENSG00000164011.12	ZNF691	51058	0.00448577	0.505539	0.756168	-0.00763526	0.259692	0.498118	0.0123322	0.0330672	0.182569	-0.0120664	0.002437	0.0581608	0.0110087	0.0237151	0.17272	7.15683e-05	0.988361	0.997993	0.00346558	0.58032	0.912536	-0.00772131	0.227238	0.87116	-0.0107597	0.00367804	0.0252568
ENSG00000225099.1	ATP6V1E1P1	343515	-0.00339609	0.587557	0.805686	-0.00313982	0.582832	0.771464	-0.00649798	0.320111	0.601574	0.00294518	0.593156	0.826651	-0.0109133	0.0388101	0.223535	-0.000913474	0.886138	0.977465	-0.00491552	0.446853	0.867436	0.00753323	0.212927	0.863678	-0.00939634	0.0398433	0.128481
ENSG00000117394.12	SLC2A1	6513	0.0135045	0.0265895	0.159833	0.0175066	0.00792466	0.0571401	0.000316687	0.964941	0.986411	0.0168375	0.0118903	0.122658	0.0080086	0.178591	0.476554	-0.0123739	0.0951435	0.539655	0.00338468	0.59032	0.915007	0.0252048	0.000323223	0.200584	0.0141586	0.014637	0.0643119
ENSG00000227533.1	RP5-848E13.3	NULL	0.00598113	0.470107	0.733238	0.0154596	0.0257711	0.121948	0.000986677	0.901682	0.960312	-0.000852726	0.891078	0.962898	-9.20447e-06	0.998639	0.999369	0.000479854	0.945136	0.989599	-0.00526225	0.494254	0.883927	0.0079036	0.327926	0.908359	0.00387261	0.494172	0.682771
ENSG00000207256.1	U6	NULL	0.00247776	0.49891	0.752071	-0.00104359	0.828593	0.918513	NA	NA	NA	NA	NA	NA	NA	NA	NA	0.00612966	0.325431	0.777837	-0.00233153	0.720885	0.948961	NA	NA	NA	0.000160298	0.923978	0.960756
ENSG00000186973.5	FAM183A	440585	-0.00409425	0.499055	0.752071	NA	NA	NA	0.000666356	0.923954	0.969607	-0.00195567	0.769868	0.913833	NA	NA	NA	-0.0163858	0.0290794	0.354996	-0.00395388	0.516441	0.892471	0.000384661	0.95797	0.996584	-0.00243006	0.526843	0.708741
ENSG00000117395.5	EBNA1BP2	10969	-0.0227092	0.00646956	0.0752113	0.00226037	0.748343	0.871863	-0.00610468	0.161113	0.423347	-0.0147662	0.0145973	0.137692	-0.00410747	0.176377	0.474276	-0.00672734	0.209419	0.69362	-0.00331328	0.60971	0.919353	-0.00471	0.486253	0.943601	-0.00377297	0.170661	0.349739
ENSG00000243710.3	WDR65	NULL	0.00707829	0.375933	0.657563	0.00253262	0.670135	0.826207	NA	NA	NA	0.00271533	0.685343	0.875043	-0.00148537	0.78975	0.918387	-0.0103301	0.179642	0.665184	-0.00727715	0.323637	0.817858	-0.0125161	0.037134	0.672551	NA	NA	NA
ENSG00000199240.1	RN5S46	NULL	0.000581834	0.837084	0.93452	NA	NA	NA	0.000196469	0.959996	0.984445	NA	NA	NA	NA	NA	NA	NA	NA	NA	-0.00669979	0.243455	0.768872	-0.00148398	0.738912	0.977935	NA	NA	NA
ENSG00000179178.6	TMEM125	128218	-0.00433457	0.533113	0.77429	0.00572788	0.379174	0.616199	0.00315992	0.685375	0.857953	-0.0160457	0.00467987	0.0789624	-0.00557634	0.333674	0.637047	-0.0204452	0.00467429	0.160184	0.00293438	0.50707	0.888667	0.00314764	0.572843	0.960663	0.00264711	0.645169	0.792449
ENSG00000253313.1	C1orf210	149466	-0.000372721	0.960857	0.98504	0.00709436	0.240475	0.47661	NA	NA	NA	-0.022901	7.07922e-05	0.014453	-0.00238354	0.642492	0.847257	0.000453871	0.951151	0.990822	0.00812918	0.194913	0.738894	0.00312599	0.560032	0.958237	-0.00319156	0.54717	0.723482
ENSG00000066056.7	TIE1	7075	-2.42869e-05	0.997686	0.999414	0.0113	0.0557926	0.201508	0.0101566	0.185829	0.456093	0.0136653	0.0467811	0.244572	0.00448754	0.474018	0.744154	-0.00478903	0.481427	0.859837	0.00718369	0.0510999	0.566316	-0.00726264	0.333401	0.909236	0.0122001	0.0313463	0.108705
ENSG00000117400.9	MPL	4352	0.00924791	0.208278	0.488754	0.00118648	0.857058	0.933242	-0.0130736	0.0733194	0.276793	-0.00768771	0.282054	0.598305	0.0119946	0.0477566	0.248404	-0.00511443	0.376481	0.808475	0.0137629	0.0609607	0.586066	-0.00184566	0.752268	0.980208	-0.000730734	0.900642	0.947586
ENSG00000234694.1	RP1-92O14.3	NULL	-0.00435828	0.564957	0.794512	0.00107546	0.875943	0.942598	0.00623255	0.396588	0.66788	-0.0131983	0.0364456	0.214551	0.00127294	0.800239	0.923544	-0.0057641	0.451699	0.846973	-0.013173	0.0772078	0.619613	-0.012342	0.0982887	0.782251	-0.00700967	0.202322	0.390423
ENSG00000117399.8	CDC20	991	0.00538629	0.458477	0.724462	0.00675279	0.328035	0.568421	0.00186301	0.795793	0.912129	-0.0209312	0.00135655	0.0454831	0.00217701	0.708663	0.881027	-0.00223617	0.760357	0.948867	-0.00260287	0.705715	0.946112	-0.000409682	0.945344	0.995472	0.0117285	0.0313149	0.108634
ENSG00000066322.7	ELOVL1	64834	-0.020779	0.00461409	0.063401	0.010358	0.14468	0.356755	0.0109778	0.026521	0.161629	-0.0164642	0.0121526	0.124112	0.00154578	0.692074	0.872839	-0.0245908	0.000142894	0.026837	0.00111095	0.808105	0.964387	-0.00265634	0.618629	0.966104	-0.00784746	0.0386279	0.125746
ENSG00000159479.12	MED8	112950	-0.0184664	0.0179716	0.129688	-0.00638242	0.366537	0.604405	0.00873053	0.0937117	0.317291	-0.0172758	0.00528797	0.0837242	0.00442786	0.277647	0.583444	-0.0215619	0.00219871	0.111656	0.00960643	0.0677019	0.603745	-0.00565402	0.418984	0.93113	-0.00663688	0.041849	0.133279
ENSG00000229431.1	RP1-92O14.6	NULL	-0.0158334	0.0544919	0.237012	-0.000455254	0.949445	0.978716	0.0133914	0.022253	0.147056	-0.0150551	0.0205111	0.162523	0.00194972	0.705404	0.87948	-0.0108654	0.182112	0.666769	0.00583229	0.418356	0.857442	-0.00442309	0.571089	0.960663	0.00145202	0.731404	0.85006
ENSG00000198198.9	SZT2	23334	-0.00508074	0.487627	0.744013	0.0159994	0.0118221	0.0735163	0.0065599	0.296594	0.580582	0.000783432	0.883137	0.959338	0.0163065	0.00206602	0.0475895	0.00254145	0.688668	0.929897	-0.00614148	0.271673	0.787351	0.00438715	0.447623	0.936791	-0.00287983	0.293477	0.495881
ENSG00000229372.1	SZT2-AS1	100873952	0.00598614	0.436443	0.707556	0.0337102	1.41643e-07	3.81967e-05	0.0197147	0.00174008	0.0426597	-0.00686216	0.201845	0.509484	0.014648	0.00625547	0.0859666	-0.000592308	0.93582	0.987272	0.000447153	0.938816	0.992573	0.00283892	0.654407	0.967667	-0.00679975	0.0358618	0.119321
ENSG00000229348.1	HYI-AS1	100873923	-0.014049	0.0772237	0.28613	0.00636175	0.371303	0.608897	-0.00510224	0.493358	0.740555	-0.00100533	0.866204	0.95255	-0.00108319	0.855317	0.948451	-0.0114431	0.139152	0.61321	-0.00132546	0.861343	0.975944	-0.00316037	0.680814	0.971799	0.00584445	0.271484	0.472895
ENSG00000142949.12	PTPRF	5792	-0.0221828	0.000872032	0.0282157	-0.000396128	0.952956	0.980006	0.0127089	0.083078	0.296884	-0.018006	0.00394431	0.0729505	0.0199665	0.00124414	0.0358555	0.00308108	0.624914	0.913592	-0.0189997	0.00037142	0.134717	-0.000770884	0.900853	0.990587	0.0133214	0.0202406	0.0805637
ENSG00000066135.8	KDM4A	9682	0.00643106	0.340949	0.628486	-0.0048124	0.401813	0.635702	-0.00890716	0.186103	0.456457	-0.0109097	0.0763449	0.312283	0.0177845	7.13387e-05	0.00731343	0.0116289	0.0810817	0.511312	0.0111464	0.0514334	0.566415	-0.00278454	0.664412	0.968805	-0.00547239	0.110234	0.260613
ENSG00000236200.1	RP11-184I16.2	NULL	0.00934327	0.16317	0.429949	0.00492446	0.396144	0.630817	0.0023111	0.725144	0.877921	-0.0139124	0.00960898	0.110601	0.0126175	0.0115153	0.120402	0.00605544	0.346361	0.791545	0.0112886	0.0778628	0.619613	-0.00290946	0.701211	0.973933	-0.00693846	0.0328713	0.11241
ENSG00000126091.15	ST3GAL3	6487	-0.0057898	0.402642	0.680286	-0.0105519	0.108442	0.301209	0.00871071	0.0667195	0.26309	0.00567672	0.345301	0.657541	-0.0127782	0.0298216	0.194879	-0.0115742	0.0734517	0.495545	0.00642509	0.110085	0.66677	0.00411655	0.50993	0.950437	0.00603257	0.200966	0.388602
ENSG00000229444.1	RP11-184I16.4	NULL	9.00501e-05	0.987443	0.995068	NA	NA	NA	0.00853556	0.179073	0.447607	-0.0027838	0.604455	0.833173	-0.0123514	0.0438301	0.237461	NA	NA	NA	0.0128163	0.0866289	0.633815	NA	NA	NA	-0.0112613	0.0159772	0.0680458
ENSG00000252201.1	U6	NULL	-0.000400573	0.888705	0.956499	NA	NA	NA	NA	NA	NA	NA	NA	NA	0.00158057	0.611841	0.83037	NA	NA	NA	NA	NA	NA	NA	NA	NA	NA	NA	NA
ENSG00000233674.1	RP11-184I16.3	NULL	0.00106222	0.793733	0.913838	0.00274468	0.442907	0.668961	-0.00317479	0.55053	0.779118	0.0024314	0.574541	0.815066	0.0029298	0.403354	0.695418	0.00501635	0.302161	0.761473	-0.0041558	0.369501	0.835587	-0.00180319	0.739234	0.977954	0.00652018	0.0156693	0.0671596
ENSG00000224751.1	SHMT1P1	6471	0.00277944	0.66182	0.84693	NA	NA	NA	NA	NA	NA	NA	NA	NA	0.00355225	0.473324	0.74377	-0.00362002	0.592321	0.902086	NA	NA	NA	0.00802665	0.226374	0.87116	NA	NA	NA
ENSG00000117407.12	ARTN	9048	0.00200765	0.799469	0.915975	-0.00981306	0.16031	0.376487	0.0155335	0.0318034	0.179323	-4.55652e-05	0.993507	0.997922	-0.00121062	0.817647	0.93099	-0.00299435	0.698274	0.932529	-0.00714809	0.275312	0.790028	-0.000325063	0.965107	0.997285	0.00963906	0.0712189	0.194023
ENSG00000237950.1	RP11-7O11.3	NULL	0.0084569	0.298093	0.586621	-0.00148369	0.834651	0.922201	-0.00456811	0.558825	0.784206	-0.0152066	0.0211756	0.165378	-0.00171654	0.760033	0.904695	0.00102673	0.899106	0.980543	-0.000125224	0.986793	0.998797	-0.00250172	0.738869	0.977935	0.00292927	0.551823	0.727159
ENSG00000117408.5	IPO13	9670	-0.00874009	0.247139	0.532884	0.000397504	0.955673	0.980621	0.00749202	0.202591	0.476536	-0.00751023	0.196351	0.502654	-0.00688496	0.145696	0.432341	-0.0218781	0.00203067	0.108017	-0.00321398	0.611654	0.919557	-0.00469527	0.370788	0.920518	0.00491368	0.103228	0.249382
ENSG00000132768.9	DPH2	1802	-0.0170074	0.0298127	0.170054	-0.000766448	0.915998	0.963055	0.000729002	0.870416	0.94613	-0.0105184	0.082248	0.324799	-0.000114554	0.978856	0.992367	-0.00679568	0.180847	0.666367	-0.00767417	0.306549	0.807476	-0.0025397	0.710083	0.9742	0.00851025	0.0074659	0.0407207
ENSG00000117410.8	ATP6V0B	533	-0.00224996	0.713183	0.8737	0.0143838	0.0410698	0.165088	0.0148023	0.00570174	0.0745498	-0.0115791	0.0586124	0.274	-0.000563022	0.878397	0.957343	-0.00599884	0.326148	0.778457	-0.00170736	0.780652	0.959638	0.00723686	0.220769	0.868804	-0.011602	0.0233098	0.0886109
ENSG00000117411.12	B4GALT2	8704	-0.0282443	0.000274744	0.0170815	0.00954187	0.125655	0.328124	0.00586585	0.249832	0.532368	-0.00836631	0.118552	0.390404	-0.0076584	0.201994	0.505295	-0.0163827	0.00093387	0.0735682	-0.00729871	0.170572	0.723369	0.00486496	0.454324	0.93865	0.0100097	0.0729502	0.197296
ENSG00000159214.8	CCDC24	149473	0.0167662	0.0325836	0.179443	0.0303563	8.79234e-06	0.00060059	0.0111354	0.137606	0.390728	-0.00352545	0.550095	0.801624	0.00886936	0.134928	0.416801	0.00450825	0.449321	0.845705	0.00622793	0.32212	0.817327	0.00169685	0.756933	0.980788	0.001623	0.745034	0.858628
ENSG00000196517.7	SLC6A9	6536	0.00639391	0.359419	0.644827	-0.00177014	0.800961	0.902735	-0.00161393	0.834012	0.929351	-0.00318828	0.627341	0.844606	0.00245667	0.696448	0.8749	-0.00150427	0.788607	0.95571	0.00825751	0.105338	0.661177	-0.0104745	0.185213	0.852531	0.0134854	0.0176135	0.0729616
ENSG00000230615.1	RP5-1198O20.4	NULL	-0.00153269	0.790695	0.912596	0.00214766	0.679074	0.831337	NA	NA	NA	0.0221078	0.000787185	0.0360098	NA	NA	NA	-0.00946061	0.165195	0.647608	NA	NA	NA	NA	NA	NA	NA	NA	NA
ENSG00000233514.1	RP11-570P14.1	NULL	-0.00688531	0.336825	0.624366	0.00137638	0.818615	0.912956	0.0040397	0.563686	0.787482	-0.00821815	0.15961	0.45374	-0.00826646	0.124631	0.400569	-0.00670012	0.355227	0.79646	-0.00448966	0.520121	0.89453	0.00294481	0.659313	0.968081	0.00707108	0.0455126	0.141431
ENSG00000178028.8	DMAP1	55929	0.0146332	0.0283746	0.165783	0.0239869	0.000538888	0.00945784	0.00703983	0.238993	0.519652	0.000816638	0.845572	0.944245	0.0149799	0.000420451	0.0190618	-0.00513068	0.132403	0.603786	0.00405911	0.369231	0.835556	-0.00567096	0.273421	0.890213	-0.00194803	0.467196	0.660979
ENSG00000117419.9	ERI3	79033	0.00579643	0.437841	0.708431	0.0153922	0.0296194	0.133764	0.0015988	0.744605	0.888161	-0.0095762	0.155014	0.446459	0.00314203	0.47001	0.741632	0.00966037	0.197786	0.682316	0.0185627	0.0052295	0.293179	0.012485	0.0271019	0.645814	0.009221	0.0129449	0.0591411
ENSG00000233602.1	ERI3-IT1	100874278	-0.00544853	0.501571	0.753823	0.0107486	0.126878	0.33004	0.00262507	0.717159	0.874092	0.00107231	0.872622	0.954524	0.00754364	0.1638	0.458238	0.015367	0.077134	0.502838	-0.00180104	0.818103	0.966138	-0.00190604	0.803402	0.98506	0.00361725	0.422517	0.621301
ENSG00000187147.11	RNF220	55182	-0.00479428	0.460044	0.725433	0.0157831	0.0136886	0.0808999	0.0219916	0.000117403	0.0157379	-0.00467458	0.414209	0.711273	-0.00140931	0.737034	0.894078	-0.00310967	0.604169	0.90593	0.00978568	0.156345	0.710544	-0.0103766	0.125389	0.812916	0.00223985	0.244255	0.441999
ENSG00000126106.9	TMEM53	79639	-0.024612	0.000627297	0.0244148	0.0139149	0.0229457	0.113203	-0.00591895	0.352258	0.630505	-0.0128223	0.0471453	0.245355	-0.00247701	0.579751	0.810947	-0.00480759	0.358613	0.798995	0.00462962	0.483646	0.88085	-0.00146531	0.84672	0.987423	-0.000599455	0.872289	0.931789
ENSG00000198520.5	C1orf228	339541	0.0119517	0.0994391	0.329376	0.022053	0.000410178	0.00785697	0.0117709	0.145917	0.40349	5.0179e-05	0.993083	0.997833	0.0082512	0.191459	0.492403	0.00597082	0.293575	0.755639	0.0045669	0.472983	0.876559	-0.00405145	0.49362	0.945731	0.00131404	0.795941	0.888888
ENSG00000199377.1	RNU5F-1	26828	0.0120998	0.0726054	0.277155	0.00780278	0.0741812	0.239669	NA	NA	NA	0.000848994	0.874312	0.95533	0.00400656	0.164049	0.458591	0.00372233	0.609135	0.90791	-0.00570404	0.343897	0.827351	0.00172157	0.775528	0.982974	0.00336206	0.327355	0.530528
ENSG00000200169.1	RNU5D-1	26830	0.0100027	0.104877	0.339142	0.00907228	0.0327346	0.142389	NA	NA	NA	0.00105283	0.834059	0.939602	0.00160257	0.602348	0.824358	0.00516115	0.363147	0.801789	-0.00546743	0.319352	0.81632	0.00261125	0.567925	0.95928	0.000366532	0.873638	0.932467
ENSG00000142945.8	KIF2C	11004	0.00913785	0.227324	0.51017	-0.00588768	0.400973	0.635037	0.00423456	0.582454	0.798496	-0.0131664	0.0375523	0.217989	0.00020106	0.974153	0.990674	0.00293108	0.723555	0.939281	-0.00717038	0.346662	0.828031	-0.0051795	0.501334	0.947838	0.0147327	0.00558062	0.0334718
ENSG00000225721.1	RP11-269F19.2	NULL	0.0040558	0.576577	0.799842	0.0185173	0.00773343	0.0561813	0.0122028	0.127567	0.375844	-0.00068773	0.913348	0.971139	0.00629976	0.289193	0.595151	0.00321054	0.666477	0.924902	0.00361718	0.634521	0.925495	0.0028558	0.696681	0.973308	0.0152104	0.00639646	0.0366599
ENSG00000142937.7	RPS8	6202	0.00394882	0.550082	0.784807	0.0108903	0.111362	0.305772	0.0106419	0.0562824	0.24045	-0.00515085	0.40423	0.703022	0.00205244	0.684956	0.86951	0.00559618	0.373437	0.807017	0.0095509	0.193677	0.738652	0.000342301	0.949888	0.995839	0.0111187	0.0150479	0.0654679
ENSG00000200913.1	SNORD46	94161	0.000988531	0.893098	0.958563	0.0101915	0.113609	0.309029	0.0164627	0.0213455	0.143813	0.00523486	0.393514	0.694172	0.00310878	0.569682	0.805056	-0.00877713	0.251879	0.723659	0.00220457	0.750815	0.953708	0.00124179	0.865096	0.988687	0.0140322	0.00295042	0.0218952
ENSG00000142959.4	BEST4	266675	0.00520614	0.472287	0.73468	0.0200017	0.00476932	0.0406336	0.0131915	0.0814195	0.293426	0.00504278	0.445457	0.734683	0.0114709	0.0434351	0.236551	0.00194659	0.797422	0.958119	-0.00141511	0.825477	0.967429	0.00664547	0.374491	0.921808	-0.009406	0.0870934	0.222801
ENSG00000173846.7	PLK3	1263	0.0155029	0.0188224	0.132559	0.0296014	5.45916e-06	0.000439739	0.0176533	0.0146515	0.118815	-0.00471399	0.4786	0.758456	0.0094091	0.135179	0.417105	0.00706351	0.27185	0.741806	0.0121764	0.0710046	0.609438	0.00787147	0.242922	0.878658	0.00268919	0.475085	0.66722
ENSG00000188396.2	TCTEX1D4	343521	0.00357116	0.665833	0.848725	0.0130398	0.0602219	0.211852	0.0258991	0.000534319	0.0279377	-0.00312153	0.644061	0.853618	-0.00227325	0.690255	0.872288	-0.000847844	0.912488	0.983343	-0.000970542	0.895598	0.982974	0.00193596	0.7981	0.984917	-0.0157999	0.00237872	0.0191692
ENSG00000222009.4	BTBD19	149478	0.0141657	0.0517094	0.230007	0.0260703	0.000110437	0.00323118	0.0179724	0.0170712	0.128282	-0.00214351	0.713051	0.888528	0.0114054	0.0692851	0.300995	0.00306853	0.677213	0.927754	0.00249031	0.654839	0.931127	-0.00736831	0.265	0.886188	-0.0188249	0.000217843	0.00442159
ENSG00000117425.9	PTCH2	8643	0.0225288	0.000947425	0.0292231	0.0192103	0.00229337	0.0249114	0.0223943	0.00150068	0.04065	-0.0020114	0.724224	0.893683	0.00418769	0.471639	0.742673	0.00550859	0.216004	0.698377	0.0011466	0.820714	0.966794	-0.00513532	0.277674	0.891354	0.00917495	0.0418473	0.133279
ENSG00000202444.1	RNU5E-6P	100873832	0.0118791	0.0418237	0.205336	0.00119298	0.796781	0.900502	-0.00143084	0.781405	0.90604	0.00280485	0.576106	0.815624	0.0010026	0.754411	0.902015	0.00617082	0.313419	0.770552	-0.00440074	0.394648	0.847246	0.00823058	0.20203	0.857162	-0.0039478	0.26531	0.466014
ENSG00000226499.1	RP5-882O7.1	NULL	-0.012707	0.119825	0.363653	-0.00869894	0.22115	0.455127	0.00365782	0.617163	0.819257	-0.0054944	0.416253	0.713164	-0.005261	0.375801	0.673798	-0.0171574	0.0332994	0.373999	-0.0149255	0.0585303	0.583111	-0.0115232	0.132517	0.81901	0.000936709	0.875068	0.933482
ENSG00000070785.12	EIF2B3	8891	-0.00923624	0.154736	0.417104	-0.00162246	0.80377	0.904385	-0.0242519	0.000425063	0.0256755	-0.00861743	0.120174	0.392723	0.0065336	0.178264	0.47633	-0.000435797	0.929514	0.98663	-0.00223836	0.631945	0.925043	0.00498531	0.448403	0.936849	0.0154116	0.000196012	0.00419311
ENSG00000253039.1	RN5S47	NULL	-0.00229501	0.427163	0.699763	NA	NA	NA	-0.00190709	0.563099	0.786969	0.00197047	0.582235	0.819294	NA	NA	NA	NA	NA	NA	NA	NA	NA	0.00244946	0.430254	0.933659	NA	NA	NA
ENSG00000232369.1	RP5-882O7.4	NULL	-0.00599493	0.37619	0.657763	-0.00165352	0.711208	0.851879	-0.00211844	0.691853	0.861318	-0.0131837	0.00878661	0.10631	-0.000841259	0.865027	0.951932	-0.0078314	0.337692	0.787018	-0.00790132	0.231329	0.762734	0.00577131	0.413665	0.93113	0.00219905	0.532834	0.712994
ENSG00000154999.4	RP5-882O7.5	NULL	0.00410262	0.535881	0.775825	0.00460446	0.262851	0.501695	-0.00185444	0.731423	0.881483	-0.0030417	0.514741	0.780088	0.00463233	0.387416	0.683378	0.00637658	0.38058	0.811001	-0.000737595	0.904349	0.986425	0.000904943	0.892077	0.99018	-0.00333588	0.236576	0.432811
ENSG00000126107.10	HECTD3	79654	-0.00469917	0.428149	0.700424	0.0144943	0.012569	0.0764595	0.00782135	0.0686591	0.267109	-0.00615287	0.147405	0.436531	-0.000203078	0.955311	0.984575	-0.00332266	0.645069	0.918412	-0.0102865	0.117324	0.675253	-0.0130012	0.0653923	0.737775	0.00160494	0.617243	0.773737
ENSG00000126088.7	UROD	7389	-0.00286057	0.604328	0.815287	0.00869524	0.205075	0.43626	-0.00531486	0.257044	0.539798	-0.0153562	0.00423542	0.0756309	0.00844027	0.0704678	0.303991	-0.0105882	0.130948	0.602298	-0.00170255	0.752675	0.95415	-0.0063311	0.294051	0.897184	0.00563567	0.238303	0.434848
ENSG00000162415.6	ZSWIM5	57643	0.0247902	0.00233993	0.0453722	-0.0108777	0.122587	0.323584	0.0128342	0.0440978	0.211138	-0.0105498	0.0246992	0.176881	0.00998797	0.0615485	0.282536	0.00690021	0.287296	0.751826	0.0105423	0.0871535	0.634004	-0.0111809	0.031536	0.663498	0.0133236	0.0047555	0.0300142
ENSG00000186603.4	HPDL	84842	-0.0171166	0.0287606	0.166786	0.00157494	0.822493	0.915192	-0.0158614	0.0297643	0.172166	-0.0167157	0.0109054	0.117681	-0.00651045	0.318028	0.62233	0.00373788	0.659328	0.923363	-0.00691729	0.33688	0.82613	-0.00872316	0.214114	0.864447	-0.00328192	0.544483	0.721308
ENSG00000132781.11	MUTYH	4595	0.0143298	0.050452	0.226887	0.0261071	5.20174e-05	0.00194709	0.018256	0.0171567	0.128691	-0.00211159	0.626177	0.843953	0.00704071	0.164873	0.459855	0.00807617	0.0378363	0.392816	0.00973315	0.0838954	0.628087	-0.00599711	0.306384	0.901196	0.0143854	0.000985157	0.0109045
ENSG00000132773.7	TOE1	114034	0.00454195	0.586251	0.805097	-0.00608084	0.345089	0.583953	0.0129903	0.0663877	0.262499	-0.0117596	0.0787942	0.318245	-0.000212303	0.970934	0.990007	-0.00775446	0.347328	0.79227	0.0139677	0.0821052	0.625003	-0.00277392	0.690231	0.972741	0.00538	0.10881	0.258418
ENSG00000070759.11	TESK2	10420	0.0230954	0.00325432	0.0533328	0.00476184	0.383698	0.620075	0.0221068	0.00332793	0.0572581	0.0195853	0.00303665	0.0646006	-0.00373644	0.440093	0.72025	-0.0195285	0.00652629	0.189793	0.00188957	0.759414	0.955244	-0.00948356	0.163114	0.838006	-0.00596783	0.131233	0.29303
ENSG00000238945.1	snoU13	NULL	0.0040479	0.146532	0.405045	0.00522433	0.0682201	0.227842	NA	NA	NA	NA	NA	NA	0.00204232	0.457279	0.732434	-0.00581924	0.0505829	0.43569	-0.00238535	0.588371	0.914525	NA	NA	NA	0.00141718	0.516274	0.70072
ENSG00000236872.1	RP11-291L19.1	NULL	0.00173105	0.718981	0.876076	NA	NA	NA	NA	NA	NA	0.0109393	0.00719136	0.0970332	0.00177729	0.549407	0.793097	-0.014206	0.0123468	0.253535	-0.0194629	0.00253497	0.254878	-0.00891075	0.0885428	0.769825	0.00301864	0.461518	0.655812
ENSG00000236624.4	CCDC163P	126661	0.0140214	0.101571	0.333502	0.0159487	0.0219462	0.11007	0.0123976	0.131158	0.381079	-0.000248219	0.970267	0.991256	0.00342418	0.584562	0.813746	-0.00268336	0.712868	0.936396	-0.00461763	0.554744	0.905517	-0.00365211	0.613818	0.965908	0.00904016	0.0849877	0.218996
ENSG00000132763.9	MMACHC	25974	-0.00740216	0.313611	0.601442	-0.00354641	0.61034	0.789846	-0.0142749	0.0752203	0.280622	-0.0101454	0.131951	0.413096	0.000255995	0.963314	0.987397	-0.00168658	0.830644	0.965548	-0.00888557	0.263442	0.781508	0.0055286	0.432249	0.933659	-0.0045621	0.371384	0.575083
ENSG00000117450.9	PRDX1	5052	-0.0179673	0.00380034	0.0580887	-0.0079423	0.235223	0.47148	-0.0107892	0.0690697	0.268095	-0.0129658	0.0332371	0.205925	-0.00137909	0.735156	0.893669	-0.0186359	0.00352392	0.141425	0.00269025	0.626912	0.923875	-0.00690584	0.0951657	0.776893	0.00255271	0.388458	0.590709
ENSG00000117448.9	AKR1A1	10327	-0.00460914	0.284104	0.572949	0.0113769	0.0733519	0.237974	0.00199374	0.662694	0.846015	-0.0150273	0.0119486	0.122968	0.0103619	0.0258414	0.179964	0.000961961	0.811463	0.961183	-0.00399998	0.375277	0.839199	0.00565853	0.404584	0.930206	0.00712617	0.0044753	0.0288347
ENSG00000132780.11	NASP	4678	0.00430016	0.58435	0.804456	0.0143394	0.0137422	0.081114	0.00946935	0.142417	0.398136	-0.00613162	0.379081	0.683609	0.0153876	0.0045725	0.0725201	-0.000345217	0.957109	0.992207	-0.00249702	0.619897	0.921822	0.00137478	0.817563	0.985819	0.00237042	0.482289	0.673427
ENSG00000159588.10	CCDC17	149483	0.0225278	0.00230424	0.0449223	0.0179888	0.00379817	0.0351072	0.0231466	0.00207915	0.0467137	0.00771273	0.227152	0.540345	0.0211373	0.000377101	0.0179921	0.00147736	0.824763	0.964296	0.0124858	0.0546076	0.570905	-0.00281476	0.625971	0.966679	-0.0109666	0.0547869	0.160669
ENSG00000159592.6	GPBP1L1	60313	0.0164209	0.0170627	0.125403	-0.0154728	0.00993794	0.0656854	0.0086565	0.111263	0.349511	0.0133325	0.0197355	0.159355	0.00910148	0.0932821	0.347826	-0.00384666	0.45789	0.850581	0.00529643	0.308912	0.808391	-0.00528788	0.289715	0.894111	-0.00405144	0.176903	0.357317
ENSG00000225447.1	RPS15AP10	728963	0.0161151	0.0464789	0.216933	0.00695083	0.321073	0.561883	0.0106574	0.182548	0.452027	0.0152127	0.0253714	0.178615	0.00729338	0.247199	0.553162	-0.00990177	0.191798	0.675265	-0.0129672	0.0990453	0.650441	-0.0039159	0.631372	0.966679	0.00824869	0.0765425	0.203719
ENSG00000234329.1	RP11-767N6.2	NULL	0.016612	0.0290546	0.167687	0.00227952	0.74423	0.869586	0.0152418	0.0500302	0.226099	0.00702894	0.321623	0.635188	0.0112453	0.044108	0.23824	0.0142113	0.0952823	0.540168	-0.00945643	0.200159	0.741195	-0.000794771	0.91618	0.992426	0.00401374	0.432461	0.630178
ENSG00000159596.6	TMEM69	51249	-0.00864781	0.243635	0.529205	0.000484648	0.937809	0.973044	-0.0223928	0.00509053	0.0703957	-0.0161953	0.0182272	0.153222	-0.00518228	0.359967	0.659902	-0.00303337	0.715113	0.937281	-0.00139382	0.817589	0.966013	-0.00793251	0.269209	0.887103	-0.0105607	0.00589155	0.0347141
ENSG00000230896.1	RP11-767N6.7	NULL	0.00386152	0.600756	0.81284	-0.00210577	0.735009	0.864362	0.00185442	0.807314	0.916953	-0.00526759	0.370502	0.676548	0.00666482	0.212244	0.515449	-0.0191673	0.00720968	0.200145	0.00107833	0.877073	0.979499	-0.00284159	0.711594	0.974384	-0.0175843	0.000618157	0.00806686
ENSG00000197429.6	IPP	3652	0.00923248	0.188465	0.46559	-0.0169194	0.00744345	0.0547784	-0.0164021	0.0290796	0.169763	-0.00787943	0.170649	0.469393	0.00651431	0.14756	0.435237	-0.00564302	0.337783	0.787076	-0.00472407	0.376399	0.839645	0.00292937	0.651908	0.967667	-0.0146152	0.00120907	0.0124597
ENSG00000236111.4	RP11-630I5.1	NULL	-0.00772414	0.229012	0.512142	NA	NA	NA	-0.0138477	0.0237091	0.152188	-0.0107726	0.0366691	0.215251	-0.00179921	0.706345	0.879891	0.00119731	0.838632	0.96679	-0.0026918	0.686662	0.939329	0.00209986	0.733001	0.976931	NA	NA	NA
ENSG00000086015.13	MAST2	23139	0.0216721	0.00547543	0.0692614	0.00887097	0.188335	0.414965	0.00369864	0.553704	0.780988	0.0127018	0.0402838	0.226377	0.0131343	0.0029429	0.0580594	-0.015904	0.0136781	0.264271	-0.0020487	0.526073	0.896657	0.00236783	0.680857	0.971799	0.0119233	0.0166197	0.0698539
ENSG00000117461.10	PIK3R3	8503	-0.00916015	0.259229	0.546187	0.0067882	0.293009	0.532381	0.0121909	0.0983306	0.326616	0.00411853	0.558375	0.806088	0.0118385	0.0334701	0.207335	-0.000805177	0.912931	0.983343	0.00457461	0.375852	0.839387	-0.00632648	0.304094	0.900424	0.00549827	0.288566	0.490708
ENSG00000226957.1	RP4-533D7.4	NULL	-0.00376726	0.641271	0.836365	-0.00277508	0.670335	0.826381	0.00772452	0.287055	0.571646	0.00738357	0.270258	0.585988	-0.000831234	0.886906	0.959161	-0.00558849	0.523341	0.877526	-0.00444536	0.557431	0.906282	0.00147189	0.850224	0.988053	-0.00437293	0.143283	0.31095
ENSG00000233114.1	RP4-533D7.3	NULL	0.0117517	0.039505	0.198395	5.22226e-06	0.998428	0.999021	0.00607158	0.27853	0.563139	-0.0062381	0.175038	0.475306	0.00320793	0.251213	0.556513	0.00108333	0.818509	0.962691	-0.000769558	0.840248	0.9707	NA	NA	NA	NA	NA	NA
ENSG00000227857.1	RP4-533D7.5	NULL	-0.000692457	0.913042	0.966113	NA	NA	NA	-0.015935	0.0236443	0.152083	-0.0138186	0.0194783	0.158307	0.000384036	0.930876	0.974632	-0.00402014	0.527505	0.878715	-0.000294154	0.960762	0.995466	-0.00112631	0.870265	0.989306	0.00125892	0.701599	0.830595
ENSG00000117472.4	TSPAN1	10103	0.0118619	0.132514	0.384092	0.00823773	0.239093	0.475256	-0.00327501	0.549996	0.778942	-0.0013301	0.845673	0.944269	-0.00298008	0.523984	0.777676	-0.00321921	0.693109	0.93139	-0.00279923	0.69514	0.942519	0.00517156	0.41227	0.931102	0.0069554	0.226638	0.420764
ENSG00000085998.9	POMGNT1	55624	-0.0104889	0.162542	0.428996	0.0171481	0.0120585	0.0744195	-0.00626154	0.197278	0.470823	-0.00712351	0.26993	0.585892	0.00769346	0.0753444	0.314215	-0.0191989	0.00222334	0.111892	-0.003533	0.553704	0.905323	0.00735079	0.223587	0.870666	0.0152189	3.75602e-05	0.00177015
ENSG00000171357.5	LURAP1	541468	0.0194941	0.00409231	0.0602717	0.0107967	0.0654671	0.222578	-0.00709131	0.214488	0.491519	0.00696638	0.31067	0.625058	0.00410736	0.470826	0.742177	0.00283484	0.642023	0.917635	-0.00776444	0.278158	0.790652	0.00971624	0.18551	0.852531	0.0076014	0.100608	0.245104
ENSG00000085999.6	RAD54L	8438	0.00603408	0.444785	0.713445	0.00288243	0.686208	0.836043	0.00850227	0.238882	0.519615	-0.0161948	0.0103909	0.115331	-0.00758537	0.174123	0.471882	-0.0248011	0.00116052	0.0814496	-0.000569681	0.927372	0.990548	0.009347	0.214635	0.865261	0.0161586	0.0031381	0.0228105
ENSG00000132128.11	LRRC41	10489	-0.0168251	0.0224492	0.145914	0.00153116	0.802748	0.903623	-0.00789094	0.140096	0.394321	-0.0153023	0.0117918	0.122259	0.0137384	0.000591725	0.0231357	0.00932249	0.173642	0.659698	-0.00899327	0.215429	0.752018	0.00584403	0.323897	0.908359	0.00983306	0.00645095	0.0368495
ENSG00000173660.7	UQCRH	7388	-0.0241871	0.00255858	0.0476708	-0.00123096	0.863454	0.936568	-0.0152534	0.0111721	0.10315	-0.0040775	0.514112	0.779706	0.00351893	0.481824	0.749523	-0.00550508	0.302725	0.762001	-0.00442733	0.490867	0.883103	-0.00363752	0.604102	0.965608	0.00753518	0.0524184	0.156141
ENSG00000117481.5	NSUN4	387338	-0.00474602	0.556044	0.788933	-0.00233297	0.731618	0.862829	-0.00056596	0.925635	0.970117	-0.00969484	0.147285	0.436472	0.00900691	0.0537462	0.263747	0.00421023	0.560415	0.891107	-0.00336212	0.633039	0.925358	-0.00965693	0.10053	0.785092	0.00705426	0.0377238	0.123753
ENSG00000225779.1	RP4-603I14.3	NULL	0.00792333	0.202811	0.482531	0.010548	0.0746452	0.240559	0.00725996	0.186964	0.457723	-0.000625437	0.91093	0.969968	0.000104101	0.983378	0.993765	0.00683719	0.336246	0.786375	-0.00558864	0.401084	0.851175	0.00263683	0.667008	0.969432	0.000555443	0.868428	0.929445
ENSG00000117480.10	FAAH	2166	-0.00165217	0.785691	0.910081	0.0247174	0.000146405	0.00389059	0.0141998	0.060151	0.249084	-0.0193215	0.000796984	0.0360098	0.0203261	0.000153066	0.0108174	0.00487797	0.334618	0.785448	-0.00330971	0.5841	0.913295	-0.00322954	0.51393	0.951056	0.00824924	0.0669459	0.185607
ENSG00000232022.1	RP5-1109J22.1	NULL	0.0332267	2.28148e-05	0.00743038	0.0213875	0.00219745	0.0242617	0.00244607	0.757776	0.894737	0.00732206	0.254285	0.570296	0.0169714	0.00240549	0.0523642	0.00571799	0.318258	0.773058	0.0016747	0.817453	0.966013	3.35287e-05	0.995722	0.999886	0.0109582	0.0236428	0.0893803
ENSG00000224863.1	RP5-1109J22.2	NULL	0.00225436	0.705366	0.869697	NA	NA	NA	NA	NA	NA	-0.00996201	0.0910086	0.340328	0.0174351	0.000166023	0.0112321	0.00246028	0.731845	0.941703	0.00297454	0.649639	0.929042	-0.00974099	0.216869	0.866419	0.00478255	0.303959	0.507189
ENSG00000225667.1	LINC00505	100874049	0.011585	0.0597212	0.249605	0.00533592	0.261284	0.500083	NA	NA	NA	-0.00150505	0.768079	0.913229	0.00676429	0.11551	0.386267	-0.00259982	0.725288	0.939714	-0.00550098	0.318097	0.815347	-0.00175936	0.801333	0.984917	0.00202843	0.648727	0.794878
ENSG00000197587.6	DMBX1	127343	-0.0027992	0.633866	0.832762	NA	NA	NA	NA	NA	NA	-0.00801933	0.151948	0.443266	NA	NA	NA	NA	NA	NA	NA	NA	NA	NA	NA	NA	NA	NA	NA
ENSG00000079277.14	MKNK1	8569	0.000798177	0.905385	0.963223	0.0274329	7.06027e-07	0.00010328	0.0177677	0.00354552	0.0594113	-0.00678889	0.260513	0.576816	0.00754152	0.0890901	0.339899	-0.000978757	0.890669	0.978193	-0.00284645	0.491158	0.883206	0.00186829	0.685619	0.972083	-0.0123193	0.0181669	0.0746991
ENSG00000142961.10	MOB3C	148932	-0.0123684	0.109014	0.346392	0.00340318	0.602095	0.784084	0.0249061	0.00107716	0.0354837	0.00319354	0.609282	0.83605	0.0135406	0.0329383	0.206077	-0.00243247	0.657097	0.922465	-0.00238644	0.648458	0.928756	0.0127476	0.0358677	0.670272	-0.0113501	0.0317872	0.109867
ENSG00000123472.8	ATPAF1	64756	-0.0136869	0.00749674	0.0811576	-0.0147272	0.0269393	0.125801	-0.0204939	0.00220286	0.0479094	-0.0167934	0.00166435	0.0497598	0.00155446	0.67624	0.8649	-0.00337933	0.589222	0.901262	0.0097447	0.108104	0.663928	0.000571449	0.917243	0.99256	-0.00993151	0.00153818	0.0144893
ENSG00000233647.1	RP11-8J9.1	NULL	0.000547177	0.940586	0.977084	-0.000825251	0.883657	0.946411	0.0129151	0.0395012	0.199265	0.00456654	0.404058	0.702886	0.0040484	0.305167	0.610638	0.00203936	0.766213	0.950614	-0.00335822	0.599613	0.917024	-0.00675526	0.30531	0.900938	NA	NA	NA
ENSG00000186118.7	ATPAF1-AS1	NULL	-0.0115056	0.121892	0.367038	0.00488498	0.428735	0.658051	NA	NA	NA	-0.00087723	0.880656	0.958319	0.00535496	0.225856	0.529194	0.00556737	0.46452	0.853464	0.000297712	0.964291	0.995466	0.00491582	0.493568	0.945731	0.00213857	0.544336	0.721264
ENSG00000228237.1	RP11-8J9.4	NULL	0.000617867	0.930539	0.972713	0.00426007	0.535137	0.738282	0.00725461	0.345874	0.62549	0.0100307	0.12689	0.404583	-0.000619621	0.917967	0.970257	0.0163467	0.0289911	0.354705	0.0142175	0.0447559	0.548253	-0.00996488	0.153574	0.831676	0.0154224	0.00111063	0.0117605
ENSG00000159658.5	KIAA0494	NULL	-0.00478189	0.439184	0.709266	-0.0108989	0.0928138	0.274206	-0.00807416	0.171216	0.43721	0.00817943	0.0656621	0.289524	-0.00576107	0.1503	0.439697	0.00729327	0.14306	0.617933	-0.00308548	0.571076	0.909464	-0.0104849	0.0288723	0.657745	-0.00773061	0.000810936	0.00954704
ENSG00000142973.8	CYP4B1	1580	-0.00327086	0.513339	0.761459	0.0100069	0.109488	0.302767	0.0140101	0.073009	0.276229	0.000765082	0.884932	0.960209	0.00488235	0.353052	0.654044	0.00192538	0.660534	0.923412	-5.54931e-05	0.991653	0.999344	0.00859117	0.257868	0.885246	-0.00810676	0.168219	0.346448
ENSG00000154198.10	CYP4Z2P	163720	-0.00560983	0.474776	0.736159	0.00776037	0.207757	0.439343	NA	NA	NA	0.00306332	0.573262	0.814486	0.00662223	0.266738	0.572584	-0.0031972	0.671239	0.92584	-0.00425575	0.577332	0.911407	0.0179525	0.0207963	0.613273	NA	NA	NA
ENSG00000238145.1	RP11-346M5.1	NULL	0.00234711	0.717261	0.875422	0.00243582	0.650607	0.81477	0.0113184	0.0686169	0.267059	0.00254701	0.630263	0.846329	0.00621782	0.152693	0.443212	0.0132185	0.0789966	0.507187	0.00444469	0.535637	0.898923	0.0176039	0.00376253	0.41811	NA	NA	NA
ENSG00000187048.8	CYP4A11	1579	0.0137816	0.0516496	0.22988	0.0176893	0.00743253	0.054724	NA	NA	NA	-1.14401e-05	0.998374	0.999121	NA	NA	NA	0.00193645	0.803801	0.959493	0.00185291	0.798929	0.963355	0.00795242	0.233329	0.873704	0.00717815	0.11396	0.266598
ENSG00000186377.6	CYP4X1	260293	0.0162084	0.0120457	0.104239	0.0193069	0.00460812	0.039818	0.00950457	0.138903	0.3925	0.0133581	0.0210343	0.164941	0.0168914	0.00416382	0.0692958	0.0010405	0.86657	0.971949	0.0162966	0.00639679	0.311169	0.0050227	0.370634	0.920518	0.00502214	0.365056	0.568905
ENSG00000259832.1	RP11-346M5.6	NULL	0.0132784	0.0482376	0.22208	0.00306791	0.511884	0.722284	0.00527509	0.152082	0.412339	0.00353108	0.498735	0.770154	-0.00553805	0.129245	0.407788	-0.00321111	0.656927	0.922343	0.000229918	0.969951	0.995865	0.00469072	0.312183	0.902416	NA	NA	NA
ENSG00000261196.1	RP11-346M5.5	NULL	0.00143052	0.71379	0.874072	0.0027015	0.298182	0.537843	NA	NA	NA	-0.00387637	0.157283	0.450076	0.00158459	0.409102	0.69936	0.00137512	0.739649	0.943554	0.00303277	0.340076	0.826577	0.00141088	0.593191	0.963155	NA	NA	NA
ENSG00000261593.1	RP11-346M5.4	NULL	0.00274574	0.621923	0.826186	0.00332322	0.290081	0.529939	NA	NA	NA	0.00629208	0.167872	0.465571	0.0082052	0.00929128	0.106309	-0.00329551	0.576118	0.896466	-0.00088263	0.841508	0.970746	0.00121862	0.76352	0.981571	NA	NA	NA
ENSG00000261290.1	RP11-346M5.3	NULL	0.00297326	0.559842	0.790991	0.00520848	0.101021	0.288685	NA	NA	NA	0.00160636	0.637087	0.850233	0.00509841	0.100052	0.360222	0.00213687	0.717939	0.938109	0.0009834	0.845969	0.971663	NA	NA	NA	NA	NA	NA
ENSG00000186160.4	CYP4Z1	199974	0.00746967	0.279965	0.568539	0.014841	0.0236175	0.115306	0.00947389	0.184451	0.454288	0.00771277	0.15379	0.444945	0.010803	0.0747714	0.313083	-7.41822e-07	0.999924	0.999984	0.00696316	0.356991	0.833164	0.0140327	0.0699466	0.743619	-0.00286842	0.496744	0.684961
ENSG00000225154.1	RP11-184J23.2	NULL	-0.000857678	0.906068	0.963484	0.0089654	0.126079	0.328705	0.00430913	0.535714	0.770061	0.00843849	0.150505	0.440868	0.00753608	0.163458	0.457977	0.0084254	0.284572	0.74988	0.00118451	0.868735	0.977572	0.00963862	0.119359	0.804935	NA	NA	NA
ENSG00000225506.2	CYP4A22-AS1	104355148	0.0141421	0.0726885	0.277425	0.00963408	0.0893143	0.267408	NA	NA	NA	-0.00197313	0.761539	0.909689	0.00325999	0.50562	0.766475	0.0132853	0.0956389	0.540774	-0.00786965	0.300263	0.804442	0.000769595	0.911349	0.99203	0.00851188	0.0902751	0.228012
ENSG00000162365.7	CYP4A22	284541	0.00164472	0.804024	0.918018	0.0188228	0.00412524	0.0370495	0.00709256	0.361046	0.637537	0.00241777	0.696042	0.880337	0.0195602	0.00048251	0.0204023	0.00431123	0.555971	0.889631	0.00970651	0.17409	0.724409	0.01945	0.00505388	0.44296	0.00171141	0.693814	0.825629
ENSG00000225514.1	MTND1P34	100873219	-0.00424552	0.351429	0.6385	NA	NA	NA	NA	NA	NA	-0.00339146	0.431058	0.724295	NA	NA	NA	NA	NA	NA	NA	NA	NA	NA	NA	NA	NA	NA	NA
ENSG00000224805.2	PDZK1IP1-AS1	NULL	0.0121037	0.119226	0.362529	0.0189688	0.00409106	0.0368814	0.00612544	0.390164	0.662989	-0.00638386	0.314152	0.628354	0.00500456	0.373839	0.671807	-0.00397773	0.628146	0.913813	-0.000613894	0.935899	0.99204	0.00535025	0.4384	0.93453	-0.00183657	0.752887	0.863774
ENSG00000162366.3	PDZK1IP1	10158	-0.014657	0.0885265	0.308808	0.00702711	0.310396	0.551003	0.0078528	0.356179	0.633411	-0.0205333	0.00180641	0.0511176	0.00273335	0.602392	0.824358	0.0178255	0.0438899	0.415439	-0.0010711	0.833637	0.969498	0.00441376	0.5053	0.949138	0.0106197	0.038079	0.124511
ENSG00000162367.6	TAL1	6886	0.00969457	0.166604	0.434552	0.0104066	0.0562582	0.202517	0.0345762	1.11512e-05	0.00787217	0.00566405	0.415709	0.712653	0.0103688	0.103577	0.366996	0.00777508	0.342219	0.788778	0.00890504	0.0195738	0.442909	0.0143531	0.0682746	0.740452	0.0158649	0.00213858	0.0179697
ENSG00000226252.1	RP1-18D14.7	NULL	0.00167758	0.815869	0.92308	0.014664	0.0110038	0.0702294	0.0317211	7.16744e-05	0.0131389	0.00486269	0.478777	0.758579	0.00904999	0.156785	0.44809	0.0202054	0.0105776	0.237165	0.00455133	0.383657	0.842644	0.0126624	0.0863246	0.768415	0.013498	0.00577849	0.0342557
ENSG00000123473.10	STIL	6491	-0.00229803	0.778723	0.907172	0.00547031	0.359343	0.597467	-0.0045667	0.451658	0.710165	-0.0138772	0.0317259	0.20111	-0.00281505	0.625726	0.837743	-0.0134107	0.125422	0.592691	0.00331705	0.523918	0.896096	-0.00075081	0.920628	0.993344	0.0116057	0.0286068	0.10188
ENSG00000162368.9	CMPK1	51727	-0.0158874	0.0102993	0.0963915	-0.0124978	0.0705999	0.232521	-0.0112282	0.048998	0.223455	0.00540516	0.214008	0.523774	-0.00394105	0.231125	0.535454	0.00460728	0.470215	0.855597	0.00439615	0.37163	0.836691	0.000682947	0.90155	0.990587	0.0110685	0.000357104	0.00579622
ENSG00000225762.1	RP11-511I2.2	NULL	-0.013175	0.091467	0.314592	0.00977603	0.146532	0.358945	-0.00308234	0.698705	0.865015	-0.00326963	0.627584	0.844608	0.00900134	0.129543	0.407919	-0.0130376	0.0893567	0.527861	0.00274257	0.711404	0.94722	-0.00626631	0.436174	0.93404	0.0058313	0.248371	0.446735
ENSG00000186790.4	FOXE3	2301	0.00748675	0.292068	0.580692	0.00841769	0.160422	0.376566	NA	NA	NA	NA	NA	NA	0.0073229	0.174337	0.472037	0.00466985	0.572313	0.895566	-0.0112078	0.135984	0.695832	NA	NA	NA	NA	NA	NA
ENSG00000237424.1	RP11-511I2.5	NULL	0.00292135	0.689802	0.860552	0.0140758	0.0270388	0.126045	0.0244517	0.00101868	0.0348024	0.00947325	0.1343	0.41644	0.00317117	0.616021	0.832378	0.00881539	0.126454	0.594108	-0.00363806	0.521791	0.895275	0.00709676	0.242942	0.878658	0.0207957	2.0534e-05	0.00137266
ENSG00000186564.5	FOXD2	2306	0.00769338	0.29529	0.583854	0.0121352	0.0470447	0.180318	0.0189545	0.0174412	0.129563	0.0120356	0.042473	0.232044	0.00857303	0.174212	0.471911	0.00481679	0.437601	0.839158	-0.00347943	0.581494	0.912896	0.00234174	0.739773	0.978163	0.0165503	0.0012423	0.0126691
ENSG00000223814.1	RP11-543D5.2	NULL	0.017114	0.0287722	0.166786	-0.00206	0.721201	0.857488	0.0187507	0.0134974	0.113718	0.0115688	0.101052	0.359955	-0.0021539	0.735745	0.893813	0.000914583	0.895453	0.979688	0.00551329	0.342684	0.827044	-0.000319295	0.965438	0.997287	-0.00161041	0.692731	0.825025
ENSG00000204018.6	RP11-543D5.3	NULL	0.0167362	0.0150114	0.116945	-0.00114374	0.806721	0.905925	0.0203593	0.00390128	0.0621586	0.0192768	0.00414007	0.0746564	0.00958533	0.127514	0.405192	0.010233	0.126223	0.593818	0.00739084	0.227743	0.760392	0.00627289	0.324291	0.908359	0.00176402	0.715734	0.840882
ENSG00000225028.1	RP11-330M19.1	NULL	0.0118782	0.147183	0.406142	-0.0117728	0.0907447	0.270542	-0.00551066	0.409109	0.677559	-0.000474641	0.942114	0.981369	0.0128318	0.0156313	0.141151	-0.0112178	0.177135	0.662535	0.00260587	0.724424	0.949146	0.00354357	0.588683	0.962025	NA	NA	NA
ENSG00000226133.1	RP4-683M8.2	NULL	-0.00523317	0.295713	0.5842	0.00403666	0.530975	0.735707	NA	NA	NA	0.00529122	0.286411	0.60231	NA	NA	NA	NA	NA	NA	NA	NA	NA	-0.00781145	0.160847	0.835528	NA	NA	NA
ENSG00000231413.1	RP11-193P11.3	NULL	-0.00860563	0.0238925	0.150651	-0.00298385	0.447868	0.673444	NA	NA	NA	-0.00468818	0.217656	0.528086	NA	NA	NA	-0.0089188	0.127524	0.595145	0.00287286	0.54605	0.904176	-0.00424985	0.221211	0.868848	NA	NA	NA
ENSG00000215889.4	SKINTL	391037	0.0129767	0.114411	0.355347	0.0114915	0.0918957	0.272558	0.00987974	0.197864	0.471611	0.00552451	0.39065	0.692015	0.0039717	0.452748	0.729915	-0.0106114	0.222388	0.700364	0.00278637	0.711508	0.94722	-0.00218188	0.765116	0.981749	NA	NA	NA
ENSG00000242267.1	RP5-1024N4.1	NULL	0.00636623	0.455282	0.721774	0.0196375	0.00436606	0.0383788	0.010218	0.174376	0.441284	0.00544139	0.420971	0.716799	-0.00303882	0.598275	0.821647	-0.00838797	0.317696	0.772808	0.0239395	0.00140649	0.210245	0.00887004	0.210468	0.862609	-0.00909506	0.0286811	0.102048
ENSG00000117834.8	SLC5A9	200010	0.0194389	0.0113539	0.101294	0.0221382	0.00168975	0.0204298	0.0298046	0.000100847	0.0142618	-0.00196554	0.782979	0.919129	0.0132007	0.041408	0.230305	0.0124042	0.142194	0.616201	-0.00964163	0.145697	0.700466	0.000703705	0.929498	0.994207	-0.0124592	0.038803	0.126153
ENSG00000132122.6	SPATA6	54558	0.0210561	0.0042489	0.0611753	0.00922137	0.0622884	0.216363	0.0160307	0.00377147	0.0612885	0.00641541	0.232644	0.546534	0.0116445	0.0554238	0.267532	-0.00233834	0.596648	0.902632	0.000323156	0.942509	0.993293	0.0135058	0.00585083	0.468211	-0.0121651	0.0125417	0.0579108
ENSG00000224986.1	PPP1R8P1	5512	-0.000250251	0.974459	0.990176	0.00456301	0.490274	0.706425	0.0148336	0.0314275	0.178021	0.0109337	0.0848834	0.329726	0.0164227	0.00104907	0.0325014	-0.00239843	0.76733	0.950885	-0.00205751	0.798591	0.963355	0.0126457	0.0921706	0.775042	0.00453574	0.368238	0.572155
ENSG00000235105.1	RP11-329A14.1	NULL	-0.00897108	0.236484	0.521219	0.00576749	0.284234	0.523529	-0.0171492	0.0277893	0.165497	0.0107736	0.099193	0.356624	-0.0181747	0.00134233	0.0373222	-0.0082692	0.326665	0.778642	-0.00782139	0.274775	0.789839	0.00202776	0.786769	0.983908	0.0108799	0.0244553	0.0914529
ENSG00000186094.11	AGBL4	84871	0.00583575	0.438361	0.708782	NA	NA	NA	NA	NA	NA	-0.000171329	0.979758	0.994108	NA	NA	NA	NA	NA	NA	0.013779	0.0571912	0.577452	0.00231294	0.699929	0.973821	NA	NA	NA
ENSG00000162373.7	BEND5	79656	0.0211136	0.00343821	0.0552262	0.00509232	0.456538	0.680353	-0.00622137	0.198789	0.472331	0.0103851	0.064748	0.287527	0.00814998	0.0794291	0.321973	0.00580651	0.324412	0.777432	0.00543673	0.373971	0.838588	0.00194721	0.680956	0.971799	0.00297819	0.550008	0.725655
ENSG00000225623.1	AGBL4-IT1	100874313	0.00324498	0.383947	0.663777	NA	NA	NA	NA	NA	NA	NA	NA	NA	NA	NA	NA	NA	NA	NA	NA	NA	NA	-2.06347e-05	0.996753	0.999903	NA	NA	NA
ENSG00000162374.12	ELAVL4	1996	-0.00319091	0.670483	0.851148	NA	NA	NA	NA	NA	NA	0.00379168	0.562509	0.808181	NA	NA	NA	-0.00308828	0.664399	0.924341	NA	NA	NA	-0.00847902	0.233077	0.873704	-0.00268959	0.619866	0.775734
ENSG00000185104.13	FAF1	11124	-0.0030054	0.706826	0.870283	-0.0192507	0.00462037	0.0399017	-0.0160692	0.0313665	0.177815	-0.0139231	0.028608	0.190747	0.00608215	0.186389	0.485775	0.0078194	0.315498	0.771676	0.0129274	0.0355928	0.522529	0.00145038	0.784122	0.983706	0.0119374	0.00405949	0.0269989
ENSG00000225767.1	RP5-850O15.3	NULL	0.005585	0.363513	0.647877	0.00619557	0.191127	0.418176	NA	NA	NA	NA	NA	NA	6.72391e-06	0.998886	0.99955	-2.22602e-05	0.997775	0.999967	7.70229e-06	0.999078	0.999833	-0.00490137	0.423313	0.93146	NA	NA	NA
ENSG00000207194.1	U6	NULL	-0.000670398	0.841827	0.936964	-0.00143627	0.527373	0.733141	0.00271529	0.355787	0.633057	0.00218886	0.3857	0.688636	-0.000267667	0.9033	0.965448	0.0019201	0.522957	0.877197	NA	NA	NA	NA	NA	NA	0.00295699	0.140742	0.307427
ENSG00000230585.1	PHBP12	100418820	0.0139028	0.0774305	0.286293	-0.00679956	0.314919	0.55567	0.00979831	0.19361	0.466192	0.0164043	0.0109528	0.117882	0.000886411	0.882572	0.958361	-0.00517106	0.548313	0.886401	0.00383883	0.615462	0.920472	0.00364913	0.647243	0.967163	0.00581024	0.211909	0.402897
ENSG00000123080.6	CDKN2C	1031	-0.0159509	0.0131258	0.109097	0.00941093	0.15064	0.364261	0.0213629	0.00252207	0.0512385	0.0133613	0.0306516	0.197125	-0.0162706	0.000465276	0.0199754	0.0182318	0.00380424	0.14717	0.0100692	0.191284	0.736428	-0.00356111	0.636723	0.966679	0.000386805	0.925042	0.961338
ENSG00000204006.4	C1orf185	284546	-0.00293716	0.648146	0.840422	NA	NA	NA	NA	NA	NA	NA	NA	NA	NA	NA	NA	NA	NA	NA	NA	NA	NA	-0.00681407	0.135479	0.820011	NA	NA	NA
ENSG00000213478.2	CFL1P2	391039	-0.00111717	0.860634	0.944717	0.00794185	0.0891039	0.26701	NA	NA	NA	0.00513077	0.30037	0.615167	-0.000372654	0.913764	0.96903	0.00377727	0.50012	0.867725	0.00284433	0.575257	0.911108	0.00491058	0.347737	0.916792	0.00171327	0.703435	0.832178
ENSG00000203356.2	RP11-296A18.3	NULL	0.00879819	0.221175	0.50293	-0.00104759	0.882459	0.945705	NA	NA	NA	0.0150254	0.0141625	0.13499	-0.00226271	0.719825	0.887358	-0.0075855	0.353116	0.795115	0.000804882	0.907722	0.987411	-0.00653734	0.418757	0.93113	0.00715284	0.107429	0.256122
ENSG00000123091.4	RNF11	26994	-0.00963153	0.0985575	0.327737	-0.00563525	0.403576	0.637418	-0.0158743	0.0255572	0.158082	0.0155053	0.00486219	0.0803492	0.000531963	0.907633	0.967154	-0.00144492	0.799152	0.958618	0.00387259	0.461122	0.87158	-0.00489415	0.416055	0.93113	0.00068853	0.813624	0.898145
ENSG00000233406.3	RP11-296A18.5	NULL	-0.0117713	0.128182	0.377001	-0.00228846	0.749965	0.872576	-0.00902805	0.219415	0.497774	-0.0074352	0.263489	0.579908	-0.0053289	0.382811	0.679587	-0.0148426	0.0537311	0.446928	-0.0215322	0.00430451	0.286823	-0.0142927	0.0599751	0.72542	0.00827707	0.157367	0.331036
ENSG00000236434.1	RP11-296A18.6	NULL	0.00693301	0.322454	0.61052	0.00603751	0.294403	0.534034	-0.0041663	0.512884	0.75475	-0.00537556	0.320415	0.634254	0.00593839	0.185404	0.484403	0.0111513	0.104997	0.559052	-0.00965234	0.202098	0.742178	-0.00956799	0.18728	0.85272	0.000680558	0.848772	0.918692
ENSG00000230272.1	RP11-296A18.7	NULL	-0.00380385	0.631176	0.831199	0.0173947	0.00943849	0.0636626	0.00517711	0.460665	0.717337	-0.00501709	0.425928	0.721047	0.0114554	0.0415872	0.230794	0.00401542	0.59176	0.901841	0.000570157	0.93813	0.992529	-0.00807156	0.274337	0.890236	0.00307005	0.483701	0.674601
ENSG00000085831.11	TTC39A	22996	-0.0124671	0.137625	0.392372	0.0111105	0.109489	0.302767	-0.0120983	0.099886	0.329382	-0.0201552	0.00173937	0.050121	0.00405102	0.452205	0.729477	-0.0140298	0.0809642	0.511242	-0.00818576	0.196285	0.738894	-0.00222336	0.766136	0.981749	-0.0147091	0.014046	0.0626662
ENSG00000085832.12	EPS15	2060	0.0115273	0.0849364	0.301679	-0.00915943	0.141704	0.352745	-0.0113225	0.0979281	0.325789	0.0191946	0.000220533	0.0216092	-0.0116263	0.020173	0.160233	-0.00728898	0.0486234	0.430263	-0.00736268	0.138421	0.695832	-0.00519959	0.306964	0.901196	-0.00434918	0.021694	0.0843966
ENSG00000232027.1	RP11-275F13.3	NULL	-0.00476305	0.539535	0.778275	0.00142978	0.840584	0.925323	-0.00017016	0.981824	0.992908	0.00781388	0.251997	0.567847	-0.000166522	0.97662	0.991506	0.00404429	0.626788	0.913813	-0.00638588	0.417672	0.857139	0.00859235	0.272686	0.890213	0.00639967	0.234572	0.430085
ENSG00000206595.1	U6	NULL	-0.00054051	0.849016	0.939682	0.00700416	0.0654482	0.222553	0.00128437	0.667188	0.84863	0.00361061	0.320148	0.634079	2.00599e-05	0.993564	0.997714	0.00233543	0.642751	0.917771	0.00235193	0.565458	0.907644	0.00243136	0.534324	0.954152	-0.000717607	0.718299	0.842647
ENSG00000238140.1	RP11-253A20.1	NULL	0.0171871	0.0188082	0.132546	-0.00940683	0.142209	0.353436	-0.00212599	0.779407	0.904953	0.00909158	0.164991	0.461797	-0.00505138	0.355096	0.65586	-0.0161256	0.0423244	0.408966	-0.00984922	0.179243	0.726114	0.0101174	0.176229	0.848795	-0.00104087	0.845769	0.917089
ENSG00000227070.1	RP11-191G24.1	NULL	0.0101925	0.18889	0.466108	-0.00512667	0.447001	0.672657	-0.00578245	0.452964	0.711293	0.00958179	0.152869	0.443975	0.00178118	0.76833	0.908125	0.00754357	0.360562	0.800355	-0.00525443	0.526469	0.896657	0.00231827	0.742441	0.978449	0.0035118	0.502089	0.689296
ENSG00000117859.14	OSBPL9	114883	0.0170941	0.00580233	0.0713601	-0.00495885	0.470457	0.691232	-0.0162559	0.0188469	0.13489	0.0130642	0.00211687	0.0539849	0.00565499	0.273087	0.579332	0.0055572	0.27787	0.746299	-0.000243968	0.946599	0.993561	0.00576341	0.22187	0.869577	-0.0145002	0.00132187	0.0131207
ENSG00000212624.1	SNORA26	677810	0.00165819	0.725112	0.879688	-0.00100118	0.808727	0.907091	0.00084841	0.795459	0.912013	0.00391548	0.315827	0.630006	0.00273804	0.486146	0.752876	0.005596	0.287377	0.751826	0.00348717	0.514641	0.892002	-0.00359069	0.410513	0.930766	0.00746533	0.0142212	0.0631839
ENSG00000078618.13	NRD1	4898	-0.000544659	0.928349	0.971999	-0.0126659	0.0650985	0.221874	-0.00813303	0.268891	0.552769	-0.00345407	0.524093	0.786048	-0.000663081	0.860195	0.949898	-0.0167388	0.00148291	0.0927505	-0.00265295	0.607076	0.918721	-0.00704592	0.229058	0.871481	-0.0161372	0.00203533	0.0174537
ENSG00000231730.1	RP4-657D16.3	NULL	-0.00194806	0.778505	0.907134	-0.0055369	0.430173	0.658966	-0.00855942	0.227327	0.506256	-0.00825966	0.189254	0.493937	0.00123099	0.75882	0.904013	-0.0168115	0.0022177	0.111891	-0.00222862	0.695396	0.942555	-0.0113228	0.0731214	0.749211	-0.015909	0.00266779	0.0206488
ENSG00000212076.1	MIR761	100313892	-0.00586893	0.472138	0.73468	0.00874926	0.218769	0.452333	-0.0143696	0.0559119	0.239892	-0.00445568	0.523575	0.7856	0.00408218	0.335	0.638001	-0.005165	0.504078	0.869878	-5.55626e-05	0.994132	0.999344	0.0042523	0.5982	0.964101	-0.00596959	0.186321	0.369683
ENSG00000230604.1	RP11-470H9.1	NULL	0.00877893	0.20673	0.486537	-0.00346923	0.547789	0.747045	0.0023918	0.710971	0.871285	-0.000878591	0.8859	0.960566	0.00375408	0.389202	0.684634	-0.00969121	0.176101	0.662535	0.00291145	0.683479	0.938868	-0.00037226	0.957199	0.996584	0.00591783	0.208299	0.398205
ENSG00000169213.5	RAB3B	5865	-0.0179679	0.0277687	0.163857	0.00168585	0.79664	0.900476	0.000338214	0.967517	0.987355	0.000172311	0.979995	0.994108	-0.000610865	0.924028	0.972209	-0.0188655	0.013775	0.264773	-0.00444722	0.526479	0.896657	-0.0161172	0.0425599	0.687774	-0.00451434	0.435976	0.633353
ENSG00000117862.6	TXNDC12	51060	-0.00147735	0.825131	0.92786	0.0110495	0.0870774	0.263587	-0.00605453	0.116738	0.358518	-0.00968375	0.0947489	0.348168	0.000637913	0.857186	0.949049	0.0108675	0.109159	0.56667	0.00485464	0.419485	0.857442	-0.00488577	0.401321	0.929797	-0.0119391	0.00217007	0.0181284
ENSG00000198841.3	KTI12	112970	-0.0102291	0.197176	0.476098	-0.00532296	0.433172	0.661196	-0.0100795	0.0864498	0.303349	-0.0185002	0.00584637	0.0877712	-0.00942619	0.0465216	0.245416	-0.00863211	0.190123	0.674427	-0.00314244	0.699496	0.94413	-0.00777111	0.187374	0.85272	-0.0017935	0.587879	0.753137
ENSG00000223390.1	RP11-91A18.4	NULL	-0.0180564	0.0118637	0.103455	0.000400229	0.952753	0.980006	0.00239553	0.731291	0.881471	-0.013461	0.0517484	0.257006	-0.0068861	0.209805	0.513112	0.00228906	0.728135	0.940982	-0.0107917	0.183492	0.729097	-0.00107077	0.872086	0.989529	0.000269821	0.951076	0.973969
ENSG00000228369.2	RP11-91A18.5	NULL	0.00455302	0.43881	0.709118	0.000824623	0.854041	0.932425	-0.00625821	0.292573	0.576378	0.00439855	0.424255	0.719257	-0.00279949	0.485202	0.752227	-0.00292698	0.600159	0.904311	NA	NA	NA	-0.00108218	0.857278	0.988687	0.00134948	0.734945	0.852216
ENSG00000134717.13	BTF3L4	91408	-0.00553932	0.376822	0.658087	-0.00604018	0.356026	0.594469	-0.017407	0.0049957	0.0695631	-0.0140286	0.00746726	0.0987638	0.00710286	0.123412	0.398654	-0.000818154	0.866095	0.971906	-0.00037264	0.932204	0.991363	-0.00940556	0.0730637	0.749211	-0.00842968	0.000281475	0.00505463
ENSG00000157077.10	ZFYVE9	9372	0.00271702	0.674537	0.852841	-0.0176991	0.00112084	0.0154418	-0.00972181	0.226574	0.505488	9.84987e-05	0.985984	0.99615	-0.00830965	0.0990416	0.358345	0.00688015	0.276974	0.745741	-0.00325205	0.515179	0.892076	0.00366508	0.408801	0.930766	-0.00301248	0.49355	0.682208
ENSG00000228407.1	RP4-800M22.1	NULL	0.00296003	0.675714	0.853363	0.00718893	0.302904	0.543332	-0.00796999	0.297152	0.581017	-0.00660885	0.275877	0.591793	-0.00921257	0.115635	0.38631	-0.00974734	0.185114	0.669538	-0.0115165	0.0916744	0.63943	-0.00198572	0.80212	0.984917	0.00820148	0.0896194	0.227043
ENSG00000224255.1	RP4-800M22.3	NULL	-0.00513319	0.381359	0.66155	-0.00258908	0.55098	0.748839	-0.00198692	0.742524	0.887066	0.00108322	0.828494	0.936887	0.0157061	0.000867672	0.0292937	0.00234265	0.71626	0.937724	NA	NA	NA	-0.00675135	0.31511	0.904213	NA	NA	NA
ENSG00000237663.1	RP4-814E15.1	NULL	0.00888252	0.0738608	0.27978	NA	NA	NA	0.00361829	0.377261	0.651139	-0.000635579	0.890518	0.962672	NA	NA	NA	0.00180839	0.764232	0.95005	-0.00928505	0.0801875	0.622451	-0.00127291	0.795175	0.984917	0.000554111	0.801721	0.891936
ENSG00000213735.2	ANAPC10P1	729198	0.00165637	0.831907	0.931527	0.00685784	0.238645	0.474886	-0.00429613	0.533087	0.76851	4.77614e-05	0.993863	0.997922	0.000337576	0.94943	0.98229	-0.022924	0.00350614	0.141425	-0.00926947	0.176157	0.72546	0.00348461	0.632733	0.966679	0.00253003	0.541084	0.719034
ENSG00000154222.7	CC2D1B	200014	-0.000981201	0.896238	0.959427	0.0157608	0.00949574	0.0639205	0.0113953	0.0074595	0.0851746	-0.00875336	0.187357	0.491589	0.00407585	0.242136	0.547648	-0.00167056	0.769113	0.951324	0.00278041	0.593777	0.915447	0.0103347	0.0519564	0.70787	0.0060458	0.0383066	0.124944
ENSG00000224680.3	PLA2G12AP1	100420258	0.00634451	0.424835	0.697935	-0.00457344	0.514711	0.724206	-0.00197811	0.783881	0.906843	-0.00609178	0.359996	0.669139	-0.00245761	0.704292	0.879302	0.00304354	0.69868	0.932682	-0.0147168	0.0709578	0.609191	0.00551392	0.478518	0.94268	0.00446257	0.368311	0.572179
ENSG00000085840.7	ORC1	4998	0.0190752	0.010997	0.0998254	0.00402966	0.561925	0.755633	-0.00496172	0.509995	0.752661	-0.0227093	0.000413975	0.0277538	0.00181021	0.725372	0.889534	-0.0084727	0.294047	0.755783	0.00212431	0.736957	0.951226	-0.00216574	0.766013	0.981749	0.0180948	0.000812067	0.00954916
ENSG00000134748.11	PRPF38A	84950	0.0156203	0.0504654	0.226887	0.0093716	0.158267	0.374136	0.00784434	0.137741	0.390829	-0.00623143	0.294131	0.610073	0.0161133	0.00323485	0.060982	0.00898407	0.233425	0.710942	-0.00389523	0.539916	0.901185	-0.0126543	0.0767102	0.751966	-0.00179898	0.424024	0.622706
ENSG00000134744.9	ZCCHC11	23318	0.0198206	0.0135264	0.110899	-0.00388749	0.525622	0.731788	-0.00162506	0.822209	0.923719	0.00887657	0.17108	0.469776	0.000467777	0.926522	0.973132	0.0111808	0.0616743	0.465593	-0.00410344	0.426909	0.860784	0.0050544	0.422659	0.93146	-0.00248855	0.425673	0.624016
ENSG00000239063.1	snoU13	NULL	-0.00246001	0.653434	0.842707	-0.00174777	0.717703	0.855679	-0.00177877	0.66251	0.845854	0.000212174	0.962851	0.988535	0.00312374	0.249602	0.555233	0.00125667	0.837089	0.966386	NA	NA	NA	0.00460265	0.429763	0.933659	NA	NA	NA
ENSG00000236290.1	RP11-25O10.1	NULL	0.00214666	0.708262	0.871124	-0.00143601	0.75208	0.873933	0.00732878	0.121201	0.364998	-0.00204852	0.651305	0.857389	0.00283023	0.477665	0.74651	0.000896218	0.890867	0.978193	-0.00512607	0.320934	0.816755	-0.00714807	0.331587	0.909079	NA	NA	NA
ENSG00000116157.5	GPX7	2882	0.0015281	0.839311	0.935611	0.00109028	0.876666	0.943054	-0.00520293	0.28065	0.565077	-0.0100973	0.0928796	0.344327	0.00638402	0.286189	0.592004	-0.00476401	0.566242	0.893802	0.00962628	0.162682	0.715074	0.0042228	0.520489	0.951589	0.00148243	0.740633	0.855778
ENSG00000182183.10	FAM159A	348378	0.00838969	0.289801	0.578209	0.0231683	0.000153167	0.00402885	NA	NA	NA	-0.00183151	0.775097	0.915658	-0.00281456	0.640506	0.846046	0.0198783	0.00946369	0.227738	-0.0041519	0.575884	0.911108	0.00252949	0.741732	0.978163	0.00479831	0.352477	0.556334
ENSG00000162377.4	SELRC1	NULL	-0.0152752	0.0594814	0.249156	-0.0123582	0.07406	0.239469	-0.0114076	0.0906165	0.311696	-0.0127669	0.0538109	0.262039	0.00167004	0.726181	0.889692	0.00751074	0.20476	0.68856	-0.01061	0.15677	0.710684	0.00321109	0.563176	0.958723	0.00531147	0.174865	0.354647
ENSG00000162378.8	ZYG11B	79699	0.00623991	0.326514	0.614005	-0.0232906	4.27531e-05	0.001702	-0.0202905	0.0111651	0.103118	0.0028011	0.544955	0.798494	-0.00629602	0.229874	0.533983	-0.00481875	0.291318	0.75515	-0.00234693	0.553043	0.905184	0.00659339	0.207868	0.86149	-0.00566498	0.0465664	0.143661
ENSG00000228929.1	RP11-159C21.4	NULL	0.00142153	0.848101	0.939264	0.00770838	0.282962	0.522373	0.00188477	0.797644	0.912957	0.00033988	0.960968	0.987921	-0.00584091	0.327684	0.631134	-0.00392449	0.631233	0.915142	0.00367555	0.636062	0.925781	0.00852794	0.260285	0.885371	0.00461491	0.363769	0.567847
ENSG00000206627.1	U6	NULL	0.000858973	0.852681	0.941665	0.0108239	0.00741882	0.054688	0.00562502	0.235644	0.516042	0.000798067	0.840156	0.941794	0.000796009	0.836363	0.939319	0.00219814	0.711752	0.93601	NA	NA	NA	0.000952304	0.857975	0.988687	NA	NA	NA
ENSG00000203995.5	ZYG11A	440590	-0.000754779	0.92764	0.971627	NA	NA	NA	NA	NA	NA	0.00324504	0.627116	0.844463	-0.00193887	0.73655	0.894064	-0.0088728	0.283795	0.749513	0.00612156	0.381894	0.841477	0.01068	0.0650153	0.737775	NA	NA	NA
ENSG00000242391.1	RP4-631H13.2	NULL	-3.38077e-05	0.994137	0.997711	NA	NA	NA	NA	NA	NA	NA	NA	NA	NA	NA	NA	0.00328909	0.539472	0.882787	-0.0105769	0.0682555	0.604129	0.00793407	0.317105	0.9055	0.00143309	0.521254	0.704305
ENSG00000121310.11	ECHDC2	55268	0.00574338	0.285032	0.573582	0.0233545	0.00064175	0.0105974	0.0156293	0.00275575	0.0526437	0.0129239	0.000899846	0.0380793	0.0176627	0.000101493	0.00868053	0.00321683	0.555441	0.889631	0.00102871	0.822623	0.966968	0.00550487	0.190779	0.854698	0.0207374	6.31159e-06	0.000830015
ENSG00000230953.1	RP4-631H13.6	NULL	-0.0027284	0.697853	0.864958	0.0151529	0.0241779	0.11726	-0.00624023	0.40531	0.674454	-0.00150885	0.749292	0.9051	0.013313	0.0257104	0.179383	0.00823636	0.241048	0.716811	-0.0170953	0.00719266	0.32621	0.00398676	0.566367	0.958765	-0.00224864	0.635198	0.785134
ENSG00000231866.1	RP4-631H13.4	NULL	-0.00177742	0.740635	0.88771	0.00771151	0.0418949	0.167407	0.00180222	0.759603	0.8953	NA	NA	NA	0.000645485	0.853118	0.947468	-0.00901323	0.119102	0.582647	-0.000103743	0.974176	0.997145	0.00291227	0.625182	0.966679	NA	NA	NA
ENSG00000116171.11	SCP2	6342	-0.00210216	0.669415	0.850652	-0.00952283	0.0180204	0.0967869	-0.0218593	0.00380147	0.0613632	-0.00374439	0.401436	0.700615	0.00716834	0.0148003	0.137447	0.00863088	0.035576	0.385613	0.00923696	0.00423369	0.284639	0.00816972	0.0627663	0.733985	0.00237053	0.297921	0.500858
ENSG00000236360.1	RP11-334A14.2	NULL	-0.0245928	0.00257825	0.0478851	-0.0265012	0.000109713	0.00322811	-0.0177382	0.00859061	0.0912273	0.00325378	0.615528	0.839423	0.00243355	0.631625	0.840957	-0.00891119	0.247873	0.721972	-0.0144884	0.0755758	0.616982	-0.00468868	0.535638	0.954215	0.0118494	0.0209804	0.0826401
ENSG00000174348.9	PODN	127435	0.0209917	0.00388927	0.0587692	0.0100852	0.0765114	0.244213	0.00832786	0.285404	0.56964	0.0142326	0.0298001	0.194844	0.0178618	0.00229524	0.0510344	0.0158831	0.035201	0.383909	0.00825357	0.0900153	0.637877	0.000272203	0.968211	0.997287	0.0164431	0.00396229	0.0265224
ENSG00000232993.1	RP11-334A14.5	NULL	0.0196743	0.00758644	0.0817524	0.0110388	0.0521314	0.192235	0.00629698	0.420387	0.686771	0.0135374	0.0328619	0.205233	0.0159194	0.00409698	0.0686387	0.0117386	0.117691	0.580183	0.0101596	0.038853	0.533101	0.000180239	0.979296	0.998488	0.012966	0.0239038	0.0900842
ENSG00000227644.1	HIGD1AP11	100874453	0.0179574	0.028341	0.165716	0.0141827	0.0101427	0.0665986	0.00956896	0.197043	0.470667	0.0153082	0.0144412	0.136653	0.0169054	0.00637452	0.08672	0.0183854	0.0253876	0.335962	0.00905694	0.127101	0.686046	0.00567475	0.462328	0.940097	0.00891852	0.0586215	0.168565
ENSG00000162383.7	SLC1A7	6512	0.0240357	0.00112233	0.0315674	0.00670023	0.206525	0.438023	0.0151361	0.0491068	0.223637	0.0068312	0.235994	0.550094	0.00739586	0.103272	0.36651	0.00967241	0.19506	0.679535	0.0092172	0.0657352	0.599237	-0.00407613	0.566264	0.958765	0.0278496	3.21689e-07	0.000306882
ENSG00000235563.1	RP11-334A14.8	NULL	0.024676	0.00257895	0.0478851	0.0118281	0.0496509	0.186337	NA	NA	NA	0.00491596	0.441012	0.731583	-0.00158152	0.780592	0.914273	0.0057899	0.436983	0.838451	0.00774968	0.245409	0.770376	-0.00737809	0.297018	0.897588	NA	NA	NA
ENSG00000157184.5	CPT2	1376	-0.0113367	0.128397	0.377224	-0.017077	0.00299891	0.0298754	-0.0220797	0.00333541	0.0573031	-0.0215355	0.000586119	0.032158	-0.00479168	0.363024	0.662858	-0.00896469	0.148232	0.625589	-0.0082941	0.206385	0.745302	-0.00189031	0.751909	0.980208	-0.0184982	5.60395e-05	0.00216919
ENSG00000236723.1	RP5-1024G6.2	NULL	-0.00589681	0.450671	0.718168	-0.0106826	0.0923825	0.273446	-0.016914	0.00940913	0.0956332	-0.0197813	0.00162584	0.0493366	-0.00441725	0.369245	0.667902	-0.00353346	0.624335	0.913335	0.000613994	0.931718	0.991221	-0.00536039	0.423331	0.93146	-0.0162477	0.000287254	0.00512177
ENSG00000162384.7	C1orf123	54987	0.0168896	0.0250494	0.154711	0.00108139	0.875325	0.942407	0.0151335	0.00363371	0.0601512	0.00816529	0.047775	0.24706	0.0250108	4.28202e-06	0.00169624	0.00576443	0.257184	0.7287	0.00280084	0.466782	0.873753	-0.00827207	0.237325	0.875568	0.00383502	0.08641	0.221507
ENSG00000259818.1	RP5-1024G6.7	NULL	0.0022725	0.768481	0.902217	NA	NA	NA	NA	NA	NA	NA	NA	NA	NA	NA	NA	-0.00217603	0.779988	0.953522	NA	NA	NA	0.00165047	0.82384	0.986295	NA	NA	NA
ENSG00000162385.6	MAGOH	4116	-0.0221311	0.00199387	0.041524	0.00104625	0.883169	0.946205	0.000467185	0.935264	0.974281	-0.0154509	0.0176539	0.151179	0.00687431	0.144783	0.431142	-0.00243956	0.681647	0.928359	-0.00195644	0.770115	0.956863	-0.0155262	0.0513213	0.70787	-0.00343687	0.406119	0.6067
ENSG00000226754.1	RP5-1024G6.5	NULL	-0.0264728	0.00126938	0.0336446	0.00472785	0.486811	0.703953	0.000888836	0.90176	0.960324	-0.0167541	0.0156422	0.142588	-0.000318325	0.958259	0.985758	-0.0093974	0.270005	0.739653	-0.0121365	0.110791	0.668445	-0.0112511	0.0579401	0.721438	-0.0011211	0.828546	0.90694
ENSG00000157193.10	LRP8	7804	-0.0123689	0.0666555	0.265197	-0.00697827	0.290719	0.530527	-0.0104955	0.102783	0.33443	-0.0127517	0.0468135	0.24462	-0.00536835	0.348057	0.649507	-0.000499688	0.93048	0.98663	-0.00888375	0.214478	0.752018	-0.00405749	0.463882	0.940097	0.0141805	0.000130127	0.00337244
ENSG00000234578.1	RP4-784A16.1	NULL	-0.00323687	0.624872	0.82783	0.004304	0.429651	0.658624	0.00388493	0.43406	0.696741	0.00124226	0.831089	0.938108	0.00199595	0.630873	0.84055	0.00784133	0.292886	0.755624	0.00718891	0.291073	0.79971	-0.00572432	0.345473	0.916019	0.00267627	0.501703	0.689018
ENSG00000228838.1	RP4-784A16.2	NULL	-0.0144923	0.0506958	0.227328	-0.00122103	0.857102	0.933242	-0.0032611	0.600714	0.809449	-0.00887093	0.170563	0.469347	-0.00455607	0.382278	0.679148	-0.00768497	0.333277	0.784532	-0.00250492	0.75024	0.953708	-0.00500103	0.369098	0.919416	0.000814281	0.872764	0.932032
ENSG00000225030.1	RP4-784A16.3	NULL	-0.00582286	0.107496	0.343594	NA	NA	NA	NA	NA	NA	-0.00241622	0.49911	0.770338	NA	NA	NA	0.00162061	0.741103	0.943794	0.00511956	0.340842	0.826847	0.00574555	0.371892	0.920844	0.0046278	0.16214	0.337564
ENSG00000225675.1	RP4-784A16.5	NULL	0.00161969	0.730253	0.882385	-0.000795639	0.852718	0.931702	NA	NA	NA	NA	NA	NA	-0.00341847	0.115747	0.38637	-0.00154027	0.745757	0.944305	NA	NA	NA	0.00780119	0.265211	0.886188	0.00209061	0.60296	0.764048
ENSG00000230138.1	RP11-117D22.2	NULL	0.00853704	0.210011	0.490695	0.00908219	0.0617648	0.215318	-0.00374043	0.602354	0.810308	-0.00924843	0.12009	0.392681	-0.00938408	0.0310169	0.199529	0.00806695	0.257575	0.729286	-0.000190124	0.976171	0.997175	-0.00378762	0.589426	0.962045	-0.0023281	0.625231	0.779253
ENSG00000174332.3	GLIS1	148979	-0.0274888	0.000715406	0.0258552	0.0139708	0.0325292	0.141944	0.0116132	0.129171	0.37863	0.0138967	0.024971	0.177639	0.0153969	0.0111324	0.118145	-0.00962601	0.235887	0.712987	0.00563127	0.433373	0.862727	0.00794083	0.255003	0.883869	0.00475297	0.338134	0.541155
ENSG00000058804.9	TMEM48	NULL	-0.00755682	0.29304	0.581507	0.0028119	0.622865	0.79811	-0.0153378	0.0136969	0.114448	-0.0190465	0.00167248	0.0497598	0.00318915	0.448648	0.726739	-0.00915528	0.198734	0.683132	-0.00794667	0.15895	0.712781	-0.00450298	0.473058	0.941386	0.00769477	0.0193611	0.0781161
ENSG00000201003.1	SNORA58	677836	-0.000675187	0.863352	0.945873	0.000568775	0.79635	0.90031	-0.00886865	0.0515511	0.229614	-0.00718678	0.0884794	0.335816	-0.00174092	0.356024	0.656608	NA	NA	NA	-0.00423481	0.225846	0.758461	0.00290586	0.559437	0.957967	0.00276907	0.101174	0.246032
ENSG00000058799.8	YIPF1	54432	0.00245062	0.69556	0.86357	-0.00134181	0.852093	0.931347	0.00792963	0.151122	0.41105	0.00154407	0.768135	0.913229	-0.00417387	0.333753	0.637115	-0.000246038	0.963884	0.993241	0.00440256	0.48384	0.880852	-0.00892821	0.150604	0.829167	-0.0199239	0.000182017	0.00405442
ENSG00000211452.6	DIO1	1733	-0.000219844	0.978881	0.991817	-0.000843382	0.904722	0.957618	0.0120414	0.12435	0.370431	0.0111122	0.0996987	0.357454	-0.00247106	0.690388	0.872288	-0.00484361	0.564309	0.893016	-0.00426761	0.582797	0.913295	-0.00596402	0.326955	0.908359	-0.012685	0.0277503	0.0998806
ENSG00000081870.6	HSPB11	51668	0.0074802	0.352075	0.639206	0.00863715	0.216997	0.450467	-0.00718346	0.214561	0.491611	-0.0123007	0.0288701	0.191467	-0.00114135	0.842914	0.942716	-0.00165901	0.816034	0.962385	-0.000573991	0.920878	0.989693	-0.00336277	0.575875	0.961063	0.00300017	0.42092	0.620096
ENSG00000116212.10	LRRC42	115353	-0.000171408	0.983015	0.993782	-0.00516568	0.457746	0.681368	-0.0116332	0.0150541	0.120655	-0.00809142	0.123974	0.399115	-0.00578107	0.293225	0.59904	-0.0104919	0.24776	0.721829	-0.00097131	0.868139	0.977572	0.0082079	0.0947	0.776881	-0.00295478	0.467627	0.661217
ENSG00000219102.2	RP1-167A19.5	NULL	-0.0103149	0.147491	0.406662	-0.00275965	0.660147	0.820064	-0.00303288	0.649823	0.838408	0.000123171	0.983412	0.995563	0.00163097	0.760791	0.904892	0.0109356	0.153587	0.632989	0.00275145	0.687364	0.939778	-0.0014569	0.842726	0.98717	-0.00166725	0.734937	0.852216
ENSG00000116209.6	TMEM59	9528	0.0100372	0.157518	0.42169	0.0106042	0.117803	0.315783	-0.0155773	0.0399396	0.200593	0.00594638	0.299183	0.614274	-0.00016556	0.969174	0.989587	0.00330266	0.564789	0.893215	0.00523671	0.451738	0.868884	0.003164	0.55151	0.956969	-0.0132527	0.00447974	0.0288511
ENSG00000203276.2	AL353898.2	NULL	-0.00177682	0.827298	0.929189	0.0024546	0.735876	0.864824	0.012922	0.069945	0.269977	0.00701343	0.275064	0.590842	0.00499767	0.431883	0.714803	-0.00234846	0.749571	0.945506	-0.00918399	0.199664	0.741195	-0.00513352	0.428036	0.932965	0.00712456	0.127341	0.287212
ENSG00000116205.6	TCEANC2	127428	-0.00174427	0.791303	0.91298	-0.0141078	0.00751037	0.055114	-0.00596152	0.4046	0.673984	-0.0138826	0.00995309	0.112738	-0.00161515	0.670399	0.862114	-0.00787414	0.304999	0.763858	-0.000799967	0.899116	0.984406	-0.00504709	0.493331	0.945731	-0.0157107	7.3982e-06	0.000866913
ENSG00000225183.1	RP4-758J24.4	NULL	-0.000324904	0.944364	0.978548	0.00148109	0.726354	0.86012	-0.0056564	0.248906	0.531137	NA	NA	NA	-0.00198801	0.540207	0.787891	-0.0115	0.0246728	0.332864	0.00669462	0.144292	0.70019	0.00351734	0.515718	0.951292	0.000347195	0.916943	0.956718
ENSG00000237611.1	AL353898.3	NULL	-0.00493728	0.540247	0.778749	-0.00784552	0.241543	0.477947	-0.00196638	0.811388	0.918217	-0.00177198	0.793679	0.922963	-0.0125833	0.0397642	0.225791	-0.0176489	0.0330936	0.373336	0.0151297	0.0489309	0.561161	0.00762986	0.336482	0.910959	-0.00376781	0.480877	0.672282
ENSG00000212670.1	AL161915.1	NULL	0.00766469	0.275543	0.564188	-0.000591442	0.929031	0.968978	0.0169067	0.0102299	0.099222	-0.000714252	0.881152	0.958612	0.00470578	0.326223	0.629642	-0.00435717	0.465505	0.853813	-0.00742368	0.236428	0.765508	-0.00587995	0.411423	0.930766	-0.0121574	0.0113052	0.0538612
ENSG00000157211.10	CDCP2	200008	0.00305191	0.687958	0.859537	0.0106353	0.0673388	0.226449	0.0139205	0.0341995	0.185089	-0.000262528	0.968118	0.990762	-0.00555477	0.251582	0.556827	0.00471184	0.534004	0.88113	-0.0138762	0.0633955	0.594419	-0.0005155	0.946969	0.995747	NA	NA	NA
ENSG00000248835.2	AL357673.1	NULL	0.014704	0.0281028	0.164904	0.0148565	0.017809	0.0959899	0.00980835	0.0439132	0.210497	-0.00788914	0.0545084	0.264013	0.00853282	0.048347	0.249835	-0.000717871	0.884853	0.976913	-0.000162323	0.974976	0.997145	-0.00384933	0.470386	0.940865	-0.00178172	0.62646	0.779741
ENSG00000215883.5	CYB5RL	606495	-0.000682987	0.930109	0.972452	0.0132002	0.0586421	0.208402	-0.0192832	0.00718717	0.0834789	-0.00640391	0.255812	0.571814	-0.0038174	0.523979	0.777676	-0.00749311	0.364931	0.803086	-0.0112344	0.121349	0.680193	0.0155255	0.0337965	0.665795	0.00613653	0.225815	0.419727
ENSG00000116221.9	MRPL37	51253	-0.0127843	0.131008	0.381604	-0.00460199	0.523993	0.73032	-0.0144049	0.0147983	0.119425	-0.0188114	0.00434261	0.0762917	0.00458256	0.338678	0.641453	-0.00236028	0.671835	0.926118	-0.00766304	0.171171	0.723369	0.0100601	0.103149	0.787648	0.0140069	0.000633175	0.00818715
ENSG00000231581.1	RP5-997D24.5	NULL	0.00822391	0.326402	0.61383	-0.017757	0.00883428	0.0611537	0.00252472	0.76018	0.895602	0.00137973	0.827658	0.936721	-0.000406233	0.949668	0.982397	0.00619612	0.442522	0.842195	0.000194924	0.979626	0.99776	-0.0105737	0.203018	0.857162	0.00116303	0.834871	0.910716
ENSG00000157216.10	SSBP3	23648	0.00626328	0.331973	0.619629	-0.0136039	0.0113548	0.0716821	0.00440186	0.450316	0.709057	0.0234067	0.000324345	0.0260625	0.00261293	0.64176	0.846877	0.00708092	0.326491	0.778604	-0.00301763	0.682468	0.938687	-0.00888814	0.148655	0.828259	0.0231988	6.2492e-05	0.00229212
ENSG00000162390.12	ACOT11	26027	0.0101173	0.205324	0.484892	0.0188104	0.00759883	0.0554869	-0.00703103	0.357289	0.63438	-0.0105619	0.0925939	0.34367	0.00937676	0.0644497	0.28999	0.0196382	0.00415559	0.153519	-0.0123846	0.0315833	0.506522	0.0164014	0.0226738	0.6257	0.013895	0.0075729	0.0411657
ENSG00000240289.1	RP11-240D10.2	NULL	0.00561719	0.426511	0.699482	0.00970074	0.174808	0.397096	0.01088	0.152358	0.41265	-0.0144921	0.0206588	0.163033	0.000116711	0.982602	0.993645	0.00921859	0.176585	0.662535	-0.0114731	0.0836964	0.627918	0.0185789	0.0136834	0.551518	0.00938676	0.0719697	0.195417
ENSG00000162391.5	FAM151A	338094	-0.00377971	0.563173	0.793312	0.00707601	0.310426	0.551023	0.00235815	0.750074	0.891059	-0.00784316	0.218974	0.529843	-0.00374046	0.482654	0.75017	0.00455243	0.535412	0.88131	-0.00624136	0.413041	0.855217	0.0101357	0.191611	0.854698	NA	NA	NA
ENSG00000230728.1	RP11-240D10.4	NULL	0.00749951	0.118379	0.361192	0.00359795	0.568486	0.760232	0.00659618	0.356856	0.63407	-0.00321746	0.568674	0.811929	-0.0031392	0.46724	0.739879	-0.00777919	0.267866	0.737693	-0.00126698	0.834913	0.969673	-0.00462045	0.553052	0.957433	0.00617206	0.0358143	0.119203
ENSG00000184313.13	HEATR8	NULL	0.0188685	0.0183723	0.13089	0.0252313	0.0002994	0.00634221	-0.00200699	0.744513	0.88815	0.00030394	0.959654	0.987649	0.0122182	0.0147972	0.137447	0.00920797	0.126292	0.593884	-0.000777917	0.878822	0.979617	0.00164107	0.773817	0.98275	0.0181753	0.000942983	0.010624
ENSG00000243725.1	TTC4	7268	-0.0148942	0.0577074	0.244982	-0.0029903	0.673224	0.827993	-0.00650775	0.353009	0.630828	-0.00104159	0.876928	0.956702	-0.00273368	0.594023	0.819543	0.00449575	0.535871	0.881508	-0.000528719	0.946996	0.993561	0.000976396	0.893075	0.990183	0.00265195	0.588581	0.753619
ENSG00000162396.5	PARS2	25973	-0.00354817	0.663414	0.847744	-0.00915343	0.15799	0.373729	-0.00968866	0.1554	0.416922	-0.0153266	0.0190075	0.156499	-0.00159868	0.751064	0.900615	0.00637574	0.43382	0.837015	0.0134689	0.0833966	0.627214	-0.00693923	0.326539	0.908359	-0.0102132	0.0180644	0.0743997
ENSG00000006555.6	TTC22	55001	0.00647134	0.424891	0.697972	0.0140394	0.0293416	0.132964	0.00508441	0.529237	0.765434	-0.00942052	0.148967	0.438506	-0.00389089	0.505567	0.766434	-0.00527931	0.493369	0.865568	0.00897195	0.0599539	0.583864	-5.46335e-05	0.993387	0.999656	0.0110257	0.0018694	0.0164949
ENSG00000244324.1	RP11-67L3.6	NULL	-0.0160579	0.0409908	0.202961	-0.00283221	0.678061	0.830915	-0.000525108	0.934266	0.973801	-0.0167434	0.0123312	0.124972	0.000964414	0.8568	0.949016	0.00936209	0.101741	0.554553	0.00728891	0.155379	0.710264	0.00876262	0.244121	0.879668	0.00334899	0.472836	0.665458
ENSG00000116133.6	DHCR24	1718	-0.0185319	0.0190008	0.133101	-0.00480438	0.480323	0.699159	-0.00478822	0.468344	0.722827	-0.0159722	0.012246	0.124614	-6.72607e-05	0.98997	0.996195	0.0130757	0.0229969	0.322596	0.00555162	0.296338	0.803038	0.00954492	0.185504	0.852531	0.00674429	0.153512	0.325909
ENSG00000242396.1	RP11-67L3.5	NULL	-0.0241419	0.00255558	0.0476425	-0.00463262	0.484075	0.701732	-0.00948949	0.137173	0.389957	-0.0146964	0.0136823	0.131876	-0.00202547	0.715056	0.884848	0.0210838	0.000575385	0.057914	-0.00167704	0.802986	0.963584	0.00371439	0.568807	0.959754	0.00959715	0.0767089	0.203927
ENSG00000233203.2	RP11-67L3.4	NULL	-0.00620282	0.358766	0.644382	0.00619015	0.266089	0.504774	0.0029406	0.61148	0.815725	-0.00237899	0.721655	0.892598	-0.000946471	0.837906	0.940224	0.00214013	0.768887	0.951267	-0.000758906	0.923354	0.990167	0.00103702	0.891531	0.99018	-0.000103952	0.965838	0.982008
ENSG00000143001.4	TMEM61	199964	0.00536674	0.358198	0.644134	-0.00863624	0.20849	0.440303	0.0044158	0.505584	0.749629	-0.00900719	0.165595	0.462422	0.00682536	0.22359	0.527418	-0.0130871	0.0942508	0.537213	0.00267155	0.712955	0.947442	0.0112666	0.143535	0.826532	NA	NA	NA
ENSG00000233271.1	RP11-12C17.2	NULL	-0.000485007	0.937485	0.975974	-0.0108619	0.115043	0.311482	0.00444435	0.479182	0.73031	-0.00254903	0.695133	0.880203	0.00451684	0.403974	0.695729	-0.00762726	0.343719	0.789501	0.00217615	0.763018	0.955945	0.00952822	0.201745	0.857162	-0.0044529	0.164842	0.341818
ENSG00000169174.9	PCSK9	255738	0.0115188	0.10594	0.340945	0.00979773	0.0972569	0.282129	0.00122468	0.869901	0.945924	-0.0127448	0.0396687	0.224787	0.000469303	0.934371	0.976271	0.0155061	0.0654849	0.474453	0.00168802	0.775582	0.958168	-0.00891712	0.26186	0.885371	-0.0114073	0.041364	0.132195
ENSG00000162402.7	USP24	23358	8.45454e-05	0.988666	0.995498	0.000134321	0.981961	0.992101	-0.00968864	0.215962	0.493147	0.00726455	0.183461	0.486674	-0.00481645	0.257481	0.563556	0.0124304	0.0101298	0.234372	-0.00119507	0.767161	0.956526	-0.00148416	0.810639	0.985099	0.00860806	0.00219803	0.0183007
ENSG00000234810.1	RP11-466L17.1	NULL	0.0258134	0.000397583	0.0203036	0.002463	0.684819	0.834812	NA	NA	NA	NA	NA	NA	NA	NA	NA	-0.00372013	0.522601	0.876862	0.0166332	0.021191	0.455467	NA	NA	NA	NA	NA	NA
ENSG00000233147.1	RP11-90C4.1	NULL	0.0134207	0.0456877	0.215131	0.00116413	0.846667	0.928255	NA	NA	NA	NA	NA	NA	NA	NA	NA	-0.0109188	0.0922508	0.533698	0.00378323	0.610743	0.919353	-0.00530348	0.452859	0.937871	NA	NA	NA
ENSG00000227104.1	RP11-90C4.4	NULL	-0.00466469	0.157563	0.421703	0.00183353	0.523418	0.729886	NA	NA	NA	0.000617272	0.82571	0.935825	-0.00312865	0.103858	0.367377	0.000836353	0.854665	0.969992	-0.0108221	0.00488974	0.291458	-0.000517566	0.92289	0.993616	0.00176218	0.378211	0.581056
ENSG00000235612.1	RP1-158P9.1	NULL	-0.00781999	0.284806	0.573582	0.00142392	0.804065	0.904482	0.00664233	0.333947	0.613333	-0.00729314	0.205085	0.513009	-0.000785991	0.87098	0.954107	-0.0092701	0.250616	0.722898	-0.00284892	0.646812	0.928635	0.00508399	0.505844	0.949224	NA	NA	NA
ENSG00000229871.1	RP4-710M16.1	NULL	0.00479855	0.536382	0.776031	-0.00505807	0.439042	0.665733	0.00865555	0.236865	0.517401	0.000123139	0.984601	0.995887	0.000726194	0.883495	0.958703	-0.0178323	0.0270731	0.344179	0.00633943	0.400927	0.851175	-0.001192	0.876726	0.989758	NA	NA	NA
ENSG00000260971.1	RP11-504A18.1	NULL	0.00816741	0.29318	0.581582	-0.0051883	0.463998	0.685999	0.0143658	0.058251	0.244641	0.00416166	0.458567	0.744459	0.0117625	0.0199715	0.159317	-0.00781093	0.292363	0.755624	0.0013929	0.840104	0.9707	-0.0043503	0.527304	0.952133	0.00891657	0.028252	0.10107
ENSG00000223956.1	RP4-710M16.2	NULL	-0.00306495	0.690749	0.861183	0.0123856	0.0461594	0.177954	0.00419828	0.539956	0.77242	-0.00129471	0.813481	0.931456	0.00538346	0.321697	0.625879	-0.00215438	0.7934	0.957352	0.00313852	0.660816	0.932349	0.00277478	0.705618	0.973975	NA	NA	NA
ENSG00000162407.8	PPAP2B	8613	0.00568114	0.457633	0.723657	-0.0134405	0.0502728	0.187974	-0.0182407	0.0170794	0.12831	0.00356431	0.544424	0.798187	0.00726633	0.204085	0.50697	0.00679651	0.304171	0.763095	-0.0064639	0.259168	0.777759	-0.00317634	0.539504	0.95541	0.00774228	0.100924	0.245676
ENSG00000236776.1	RP11-213P13.1	NULL	-0.00772499	0.319672	0.607518	-0.000525989	0.93855	0.97339	-0.000443628	0.948623	0.979416	0.00362	0.519965	0.783315	0.00369162	0.480192	0.748136	0.00974073	0.241124	0.71691	0.00820276	0.222489	0.757139	-0.00283844	0.699464	0.973601	0.00772064	0.0306832	0.107059
ENSG00000224980.1	RP11-377K22.3	NULL	-0.00487365	0.295509	0.584056	0.000839921	0.87324	0.94116	-0.00324581	0.607279	0.813394	-0.0024637	0.624495	0.843502	-0.000812549	0.83987	0.941192	-0.0117355	0.0846755	0.518039	0.000106983	0.985327	0.998569	-0.0148548	0.0400457	0.681286	NA	NA	NA
ENSG00000225475.1	RP11-377K22.2	NULL	-0.00134493	0.732245	0.882992	-0.00392878	0.289498	0.529264	0.00210901	0.66846	0.849263	-0.0027848	0.440098	0.731207	0.00133474	0.759675	0.904483	-0.00433183	0.392675	0.815751	-0.00318944	0.57255	0.909603	-0.00367242	0.443926	0.936145	0.00403144	0.177816	0.358405
ENSG00000162409.6	PRKAA2	5563	0.0176433	0.0161854	0.121977	-0.0156784	0.0133754	0.0796002	-0.0211457	0.0107752	0.10177	0.0234227	0.000532326	0.0310817	0.00136831	0.756533	0.902862	0.00108527	0.850956	0.968557	-0.00209565	0.651178	0.929749	0.0159861	0.00255844	0.378816	NA	NA	NA
ENSG00000187889.8	C1orf168	199920	0.00934255	0.184694	0.460304	NA	NA	NA	0.0108705	0.0894876	0.309328	0.00311354	0.643137	0.853192	-0.00103368	0.85852	0.94916	0.015333	0.0352248	0.383909	-0.0120228	0.0733487	0.612982	0.0154916	0.0224165	0.6257	-0.00853342	0.0587524	0.168829
ENSG00000236341.1	RP5-1103B4.3	NULL	0.0105694	0.101782	0.333775	0.0125452	0.02716	0.126345	-0.00147685	0.839546	0.931896	-0.000652803	0.917064	0.972259	-0.000666418	0.861329	0.950281	0.0164822	0.0252657	0.335615	NA	NA	NA	0.00999133	0.127996	0.815082	0.0012196	0.735182	0.852292
ENSG00000173406.10	DAB1	1600	0.00908718	0.258895	0.54591	0.00630394	0.302491	0.542871	0.00336258	0.659343	0.844297	0.000337087	0.960702	0.987845	0.00403137	0.505236	0.766124	0.0147051	0.0191089	0.301744	0.00716037	0.313357	0.811172	0.0106902	0.136865	0.822583	5.70003e-05	0.991779	0.996044
ENSG00000227935.1	RP6-102O10.1	NULL	0.00513223	0.295036	0.583692	-0.00167137	0.655328	0.817565	0.000894446	0.86537	0.944115	NA	NA	NA	0.00216853	0.386612	0.682922	0.00945581	0.202463	0.685852	-0.00334239	0.388073	0.844952	0.00266519	0.556505	0.957501	NA	NA	NA
ENSG00000223416.3	RP11-393I23.2	NULL	-0.00700375	0.359675	0.645082	-0.00754286	0.243191	0.479677	-0.00577112	0.461437	0.717777	0.00286014	0.649792	0.856629	0.000791545	0.894339	0.96214	0.00437883	0.586365	0.899902	-0.0105863	0.14266	0.698949	-0.0061325	0.421451	0.93113	0.00524039	0.331732	0.534702
ENSG00000230546.1	RP11-393I23.3	NULL	0.00127003	0.701661	0.86732	NA	NA	NA	NA	NA	NA	NA	NA	NA	NA	NA	NA	-0.0014144	0.643124	0.917914	NA	NA	NA	NA	NA	NA	NA	NA	NA
ENSG00000233216.1	RP11-414C16.1	NULL	-0.0070945	0.181388	0.455998	0.00496569	0.325119	0.56612	NA	NA	NA	-0.000488627	0.914454	0.97136	0.00243514	0.588937	0.816609	0.00380816	0.605569	0.906711	0.000717618	0.894381	0.982906	0.00859907	0.169719	0.843149	-0.00228499	0.419473	0.618903
ENSG00000162600.6	OMA1	115209	0.015841	0.0163071	0.122519	-0.0151537	0.0179276	0.0964223	-0.00840283	0.211186	0.487149	-0.0011064	0.816242	0.932636	-0.000806388	0.858626	0.949208	0.00497571	0.308301	0.766551	0.00204693	0.665777	0.93444	0.00223285	0.701001	0.973933	-0.00674953	0.0599591	0.17117
ENSG00000184292.5	TACSTD2	4070	0.0114145	0.120618	0.364979	-0.00915463	0.196916	0.425943	0.0115516	0.166621	0.430756	-0.0171296	0.00287914	0.0628462	0.00502163	0.425471	0.710849	-0.00995638	0.174113	0.660378	0.00914775	0.0568458	0.577006	0.00507874	0.522574	0.951589	0.00951588	0.101735	0.246849
ENSG00000185839.2	RP4-592A1.2	NULL	-0.0233901	0.00461492	0.063401	0.00547497	0.432349	0.660656	-0.0127577	0.00568889	0.0745498	-0.00416041	0.384806	0.688322	-0.00329958	0.540764	0.788045	-0.00161622	0.788685	0.95577	-0.00510678	0.41931	0.857442	0.00224036	0.746893	0.979207	0.0142095	0.000623951	0.00811325
ENSG00000162601.5	MYSM1	114803	0.014666	0.0156587	0.120043	0.00273424	0.6504	0.81477	-0.0117507	0.0850683	0.300795	0.00269011	0.591292	0.82549	0.0179411	0.00141447	0.0386424	-0.00221244	0.547483	0.886401	-0.00353337	0.333594	0.823815	0.00131422	0.740895	0.978163	0.00322711	0.0444162	0.139072
ENSG00000240700.1	AL136985.1	NULL	0.00215419	0.450679	0.718168	NA	NA	NA	NA	NA	NA	NA	NA	NA	NA	NA	NA	NA	NA	NA	NA	NA	NA	NA	NA	NA	NA	NA	NA
ENSG00000177606.5	JUN	3725	0.0319209	1.70434e-06	0.00328945	0.0110531	0.0987858	0.284875	0.00597421	0.419038	0.685585	0.0117221	0.0917711	0.342003	0.00998228	0.108329	0.374053	0.0273298	1.00072e-05	0.00700882	0.0197537	0.0117189	0.375292	0.000626912	0.923231	0.993704	0.0187551	0.000549423	0.00746655
ENSG00000234807.3	RP4-794H19.2	NULL	0.0215526	0.0047518	0.0645711	0.00966236	0.172898	0.394635	0.0116607	0.117572	0.36008	0.00302174	0.603705	0.832733	0.00836881	0.181032	0.478964	-0.00056683	0.929483	0.98663	0.00370019	0.609321	0.91922	0.00626111	0.294254	0.897184	0.00213072	0.700756	0.829955
ENSG00000232453.1	RP4-794H19.1	NULL	0.00387672	0.584273	0.804456	0.00557683	0.442616	0.668733	0.00887964	0.138862	0.392451	0.00742292	0.189169	0.493835	0.00800514	0.186063	0.485411	0.00115021	0.875718	0.974954	0.0069734	0.339521	0.826508	0.00374155	0.466736	0.940097	-0.0125959	0.0223315	0.0860102
ENSG00000230812.1	RP4-794H19.4	NULL	0.0186256	0.0229046	0.147425	0.0100482	0.123793	0.325401	0.00219943	0.770387	0.900608	0.00620479	0.349032	0.660021	0.00597975	0.308493	0.614008	-0.00354858	0.660527	0.923412	-0.0077601	0.241976	0.767305	0.00652819	0.372926	0.920844	0.0142725	0.00298069	0.0220549
ENSG00000241042.1	RP11-145M4.1	NULL	-0.00477142	0.323039	0.611104	-0.000233507	0.949642	0.978805	-0.00315503	0.279409	0.563818	-0.00632815	0.148538	0.437934	-0.00268099	0.566571	0.802717	-0.00671997	0.237006	0.714119	-0.000492522	0.849994	0.972988	0.00215699	0.609297	0.965748	NA	NA	NA
ENSG00000237352.1	RP11-145M4.3	NULL	0.0174041	0.0190694	0.133313	0.00309117	0.549193	0.747982	-0.0032707	0.617054	0.819206	0.00593776	0.33031	0.642918	0.00479642	0.399636	0.69253	0.00679115	0.329447	0.780878	-0.0014705	0.815301	0.965643	-0.00376904	0.560876	0.958723	0.00623969	0.122492	0.280365
ENSG00000224609.1	RP11-470E16.1	NULL	0.00649281	0.424724	0.697859	0.00318493	0.618612	0.795175	NA	NA	NA	0.00245042	0.696126	0.880337	0.0101732	0.0932518	0.347799	-0.00563533	0.446182	0.843868	0.00121838	0.856448	0.974931	0.00677358	0.314098	0.903799	-0.00367017	0.301899	0.505291
ENSG00000172456.11	FGGY	55277	0.00625829	0.406659	0.684065	-0.00274454	0.684062	0.834249	-0.0102137	0.102558	0.334248	-0.0077773	0.195988	0.50211	0.0241478	4.5032e-06	0.00173812	0.00610397	0.400883	0.819618	0.00586625	0.337339	0.826146	0.0152353	0.0151354	0.567098	-0.00534752	0.304239	0.507403
ENSG00000226883.1	RP4-782L23.2	NULL	-0.00201524	0.781732	0.908731	0.0110584	0.087987	0.265278	0.00588835	0.362797	0.639251	-0.00641417	0.346679	0.658616	0.0232623	1.81189e-05	0.00344295	0.0159344	0.0540654	0.447347	-0.000730065	0.92159	0.989793	0.00215039	0.771125	0.982353	-0.0130435	0.0041207	0.0272496
ENSG00000231816.1	RP4-782L23.1	NULL	0.00870161	0.257932	0.544745	0.00136861	0.838923	0.924601	0.00990804	0.168909	0.434104	-0.0186168	0.0026872	0.0609082	0.0138312	0.0205489	0.161653	0.00579852	0.467362	0.854412	-0.00457549	0.557933	0.906282	0.0127773	0.0868278	0.768415	-0.00188448	0.710936	0.837767
ENSG00000134709.6	HOOK1	51361	0.003173	0.705257	0.869697	0.018178	0.00474468	0.0405015	-0.0130923	0.102588	0.334248	-0.0199337	0.000500395	0.0303774	0.0175208	0.0062951	0.0860992	-0.00129089	0.858278	0.970398	0.00500363	0.3159	0.813654	0.00189388	0.687122	0.972372	0.00728061	0.100849	0.245559
ENSG00000134716.5	CYP2J2	1573	-0.000261504	0.972669	0.989585	0.0035279	0.58844	0.775164	-0.0195196	0.0109971	0.102227	-0.00679496	0.336764	0.649425	0.0035681	0.454014	0.730699	-0.0177862	0.0015489	0.0946744	0.00653351	0.277253	0.790515	0.00375718	0.626687	0.966679	-0.000222079	0.969229	0.983718
ENSG00000162598.8	C1orf87	127795	0.0055683	0.38876	0.66809	0.0126442	0.0423093	0.168585	NA	NA	NA	0.00830079	0.223705	0.536586	NA	NA	NA	NA	NA	NA	-0.00978717	0.136609	0.695832	NA	NA	NA	0.00269442	0.569113	0.739683
ENSG00000229332.1	RP11-575B7.2	NULL	-0.00391038	0.314328	0.602167	0.00717821	0.101922	0.29049	NA	NA	NA	NA	NA	NA	0.00427052	0.0779572	0.319026	NA	NA	NA	0.000224593	0.963861	0.995466	NA	NA	NA	NA	NA	NA
ENSG00000231252.1	RP11-436K8.1	NULL	-0.00195307	0.759536	0.897933	0.0137944	0.0171138	0.093637	0.0126948	0.0942982	0.318476	0.0143417	0.0279379	0.188301	NA	NA	NA	-0.00775485	0.352963	0.794822	0.00239083	0.725662	0.949331	0.00466001	0.458553	0.939532	NA	NA	NA
ENSG00000162599.10	NFIA	4774	0.00461931	0.479782	0.738811	-0.0184839	0.00510365	0.0426386	-0.00891393	0.122983	0.367871	0.0216109	0.000736414	0.0350791	-0.00130589	0.808597	0.927624	-0.0118008	0.07233	0.493045	0.00578841	0.26966	0.785952	-0.00864368	0.241206	0.878658	-0.000933723	0.845835	0.917104
ENSG00000237928.1	RP4-668G5.1	NULL	0.00343195	0.631039	0.831176	0.00567662	0.388428	0.624163	0.0029544	0.686641	0.858664	0.00924524	0.170182	0.469004	0.0171191	0.00120248	0.0352094	-0.0170323	0.0479359	0.428253	0.0058178	0.330236	0.82241	-0.00546252	0.393229	0.928404	NA	NA	NA
ENSG00000237853.1	RP5-833A20.1	NULL	-0.00837052	0.178766	0.451897	-0.00407589	0.402682	0.63659	-0.00640419	0.391398	0.663798	0.00603641	0.23516	0.549143	0.0039439	0.333058	0.636395	0.00669272	0.294598	0.755873	-0.0152584	0.00592157	0.303239	-0.00708169	0.304165	0.900424	NA	NA	NA
ENSG00000223920.1	RP11-430G17.1	NULL	0.00639841	0.323811	0.611622	0.00589377	0.178496	0.401853	-0.00435914	0.359301	0.635992	0.00318361	0.57247	0.81407	0.00325957	0.384769	0.681431	0.0043441	0.499948	0.867606	-0.0056742	0.376479	0.839645	0.00291497	0.573619	0.960663	0.000995915	0.804459	0.893299
ENSG00000162604.6	TM2D1	83941	0.00802941	0.280661	0.569161	0.0110889	0.115675	0.312322	-0.0120438	0.0809348	0.29284	-0.00552732	0.237309	0.551239	0.00704983	0.0970203	0.354391	-0.00408089	0.541768	0.883991	0.00632901	0.280612	0.792022	0.00647521	0.264349	0.885722	-0.0137755	0.000131527	0.00337676
ENSG00000132849.13	INADL	10207	0.0162153	0.0215263	0.142549	-0.0018351	0.755391	0.875842	-0.015262	0.020279	0.139978	-0.00456077	0.347668	0.659177	0.00284835	0.540341	0.787963	0.00390593	0.545657	0.885813	0.00174612	0.718282	0.948299	-0.000128651	0.979217	0.998481	0.010091	0.0142583	0.0632755
ENSG00000236646.1	HBXIPP1	NULL	0.00288748	0.392774	0.671283	-0.000841992	0.821962	0.914763	0.00281194	0.608609	0.814135	-0.00161627	0.724938	0.893882	0.00140018	0.622636	0.836088	-0.00473592	0.317938	0.772822	-0.00459204	0.452232	0.868915	-0.000504125	0.939298	0.994817	0.00274421	0.21864	0.411188
ENSG00000242860.1	AL136458.1	NULL	-0.000834114	0.84473	0.938053	0.00664668	0.112893	0.30806	-0.00167107	0.73501	0.882821	0.00973092	0.0547958	0.264833	-2.362e-05	0.994494	0.997947	-0.00397329	0.411025	0.825636	-0.00115257	0.867094	0.977559	-0.00964998	0.136373	0.821741	-0.00775875	0.014482	0.063817
ENSG00000225771.1	RP4-537K17.2	NULL	0.00206739	0.788512	0.911393	0.00568603	0.407045	0.639607	-0.00902611	0.226523	0.505488	0.00951666	0.153984	0.445353	0.0179172	0.00373387	0.0653985	-0.000850873	0.918165	0.984412	0.00780629	0.299756	0.804308	-0.00226473	0.72549	0.975796	0.00251294	0.612886	0.77081
ENSG00000240563.1	L1TD1	54596	-0.00851721	0.302626	0.591315	0.0189965	0.00329148	0.0318986	-0.005147	0.470108	0.723901	-0.0036283	0.568396	0.811688	0.00845275	0.152228	0.442225	-0.0134728	0.0740205	0.497012	0.000268756	0.972333	0.996925	-0.0124123	0.122237	0.809734	0.0035014	0.466406	0.660465
ENSG00000200174.1	Y_RNA	NULL	-0.00573745	0.257798	0.544638	0.00484727	0.077591	0.245912	0.00353747	0.344305	0.623956	-0.00841707	0.124667	0.400522	NA	NA	NA	0.00295152	0.693374	0.93139	0.00449233	0.283316	0.793286	2.75041e-06	0.999627	0.999964	0.00290778	0.192905	0.378758
ENSG00000132854.14	KANK4	163782	0.00184224	0.756525	0.896262	-0.00554095	0.399194	0.633529	-0.0203383	0.00152854	0.0407296	0.00611658	0.35886	0.668252	-0.0026774	0.626827	0.838387	-0.00465873	0.403103	0.821088	-0.00560292	0.351087	0.830383	-0.00383439	0.562762	0.958723	NA	NA	NA
ENSG00000162607.8	USP1	7398	0.00888308	0.249908	0.535846	-0.0177473	0.00349767	0.0331914	-0.0111852	0.0681239	0.265955	-0.0124486	0.00395067	0.0729505	0.00719695	0.110882	0.378825	0.00121654	0.812517	0.961309	-0.00145114	0.77718	0.958327	-0.00413032	0.404774	0.930206	-0.0021447	0.339671	0.542634
ENSG00000116641.10	DOCK7	85440	0.00759655	0.213021	0.494094	-0.00566322	0.374075	0.611382	-0.0164487	0.00792212	0.0878212	-0.00750131	0.170095	0.468876	-0.00328525	0.460371	0.73469	0.0043954	0.442742	0.842195	-0.001418	0.724261	0.9491	0.00547267	0.321091	0.907622	0.00894585	0.0294788	0.104062
ENSG00000132855.4	ANGPTL3	27329	0.0160305	0.0283648	0.165766	0.00335084	0.628676	0.801731	-0.000822788	0.897216	0.958082	0.00437923	0.493382	0.766822	NA	NA	NA	0.0034528	0.679842	0.927995	-0.0137195	0.0659899	0.599375	0.0134163	0.0686109	0.740611	0.00993152	0.0476212	0.146025
ENSG00000213703.2	RP5-849H19.2	NULL	0.00139135	0.82217	0.926518	0.00257154	0.596704	0.780571	0.00479669	0.363871	0.640264	0.000658911	0.906097	0.968007	0.0022828	0.505105	0.766101	-0.0061263	0.380654	0.811001	0.00385515	0.570392	0.909128	NA	NA	NA	NA	NA	NA
ENSG00000235545.1	RP11-230B22.1	NULL	0.00270952	0.729408	0.882133	0.0105897	0.0895687	0.267885	0.00369152	0.633937	0.829064	-0.0135688	0.0399765	0.225488	0.00170468	0.714585	0.884556	-0.0090583	0.149586	0.62741	-0.00671128	0.361949	0.833582	-0.000725807	0.927319	0.993817	NA	NA	NA
ENSG00000125703.8	ATG4C	84938	0.0141635	0.0115364	0.101877	-0.00426249	0.440028	0.666772	-0.0022732	0.669286	0.849662	-0.00690764	0.102554	0.362903	0.0049425	0.300204	0.60594	0.00789481	0.04899	0.431477	-0.00397478	0.418106	0.857442	-0.00365683	0.508242	0.949906	-0.00585818	0.0423921	0.13444
ENSG00000234318.1	RP4-771M4.3	NULL	-0.00483832	0.417487	0.691443	0.000298277	0.953585	0.980007	7.23817e-05	0.989725	0.995908	0.00259544	0.61704	0.840135	-0.000323481	0.940471	0.978679	0.00119894	0.865399	0.971906	-0.010739	0.00904896	0.351055	-0.0128085	0.038478	0.675507	0.000945893	0.782757	0.880658
ENSG00000230798.1	RP4-792G4.2	NULL	0.00566374	0.458974	0.724784	0.000225006	0.973901	0.989463	0.0027705	0.716235	0.873369	NA	NA	NA	-0.00109553	0.859611	0.949561	0.00220368	0.734878	0.942185	-0.000993154	0.899365	0.984574	0.00462575	0.519201	0.951589	-0.010516	0.0433897	0.136766
ENSG00000187140.4	FOXD3	27022	0.00151959	0.850394	0.940201	-0.00602283	0.376385	0.6135	-0.00492148	0.523284	0.760813	-0.0115025	0.0526121	0.259441	0.0128402	0.0263866	0.181711	0.0133222	0.0215214	0.314214	-0.00498652	0.449571	0.86814	-0.000480067	0.940285	0.995097	0.00219478	0.596475	0.759061
ENSG00000088035.8	ALG6	29929	0.020962	0.00152512	0.0366912	0.00484081	0.252748	0.490164	0.0105673	0.020903	0.14192	-0.00470507	0.214752	0.524847	0.0155349	0.00117318	0.0347294	-0.00192584	0.689976	0.930155	0.00343576	0.501713	0.886894	-0.00747827	0.216874	0.866419	-0.00869798	0.00779973	0.0419669
ENSG00000142856.12	ITGB3BP	23421	0.0160879	0.0430606	0.208366	0.0116626	0.0465582	0.179006	0.00331779	0.631434	0.828397	-0.0106918	0.0411701	0.228697	0.00385183	0.501994	0.763748	0.0127496	0.078919	0.506838	0.00266419	0.639151	0.926191	0.000967171	0.885177	0.989892	-0.000860838	0.834436	0.91051
ENSG00000203965.7	EFCAB7	84455	0.0275155	0.000490232	0.0223273	0.00504391	0.369762	0.607269	-0.00031686	0.959773	0.984386	0.00218082	0.606132	0.83403	0.023282	7.10058e-06	0.0021377	0.00929444	0.0228506	0.322596	0.00885741	0.0477091	0.557041	-0.00397294	0.484615	0.943297	-3.39345e-05	0.993645	0.996855
ENSG00000116652.4	DLEU2L	79469	0.0188883	0.026817	0.160603	0.00793235	0.198895	0.428552	-0.00140165	0.850719	0.938076	0.00687116	0.241197	0.555568	0.0242546	2.68522e-05	0.00404206	-0.000793138	0.913167	0.983343	-0.0118477	0.066023	0.599375	0.00193777	0.760624	0.981154	0.00314466	0.506127	0.69241
ENSG00000079739.9	PGM1	5236	-0.0234778	0.00225452	0.0444886	-0.00141557	0.846694	0.928255	-0.0117	0.0520006	0.230583	-0.015678	0.0144639	0.136831	-0.00347094	0.53633	0.785185	-0.00257794	0.705961	0.934959	-0.0139009	0.0484892	0.560038	0.00495492	0.322493	0.908359	-0.020956	3.25196e-06	0.000657267
ENSG00000244256.1	AL109925.1	NULL	-0.0196174	0.0132054	0.109561	-0.00382942	0.566964	0.759118	-0.00356441	0.601111	0.80969	0.00205338	0.766605	0.912326	-0.00207924	0.723432	0.888675	-0.00212353	0.803924	0.959502	-0.00772878	0.30804	0.808217	-0.0108269	0.14493	0.826532	0.00936651	0.0881716	0.224777
ENSG00000185483.6	ROR1	4919	0.0137704	0.0955809	0.322435	-0.0216032	0.00188147	0.0218281	-0.0213344	0.00403577	0.0630393	-0.00489531	0.384066	0.687626	0.0110151	0.0696509	0.301844	0.00451532	0.52514	0.878131	0.00650631	0.29762	0.803635	-0.0059081	0.287378	0.89348	0.00330841	0.544859	0.721567
ENSG00000223949.1	RP11-24J23.2	NULL	0.0177811	0.0110983	0.100084	0.00920108	0.167907	0.38761	0.000531184	0.940555	0.976256	-0.00573361	0.341719	0.654157	NA	NA	NA	-0.00390541	0.636447	0.91636	0.00394016	0.576471	0.911108	-0.00540764	0.402174	0.929932	NA	NA	NA
ENSG00000158966.9	CACHD1	57685	0.00936321	0.184999	0.460713	0.0134307	0.00683757	0.0521769	0.00895973	0.22293	0.501977	-0.0209655	0.000954372	0.0389818	0.00200524	0.731183	0.8921	-0.00451398	0.510363	0.872783	-0.00498053	0.346821	0.828031	-0.00148889	0.839147	0.98717	-0.0141573	0.00357827	0.0248499
ENSG00000162437.10	RAVER2	55225	0.0189366	0.026691	0.160038	0.0030403	0.61455	0.792878	-0.0149387	0.0641459	0.257748	0.00672518	0.285603	0.601389	-0.00454711	0.309621	0.615358	0.0122611	0.049602	0.432251	-0.00298397	0.553911	0.905517	-0.0065494	0.253935	0.8837	0.00460542	0.372476	0.575975
ENSG00000162434.7	JAK1	3716	0.00463864	0.514198	0.761667	-0.0108304	0.0323976	0.141609	-0.0108771	0.158209	0.420098	0.00686657	0.231535	0.544885	-0.00192442	0.618485	0.833955	0.0102312	0.0749851	0.498676	-0.00149669	0.792993	0.961894	-0.00328082	0.652585	0.967667	0.00209906	0.426664	0.625042
ENSG00000234784.1	RP11-182I10.1	NULL	0.00794526	0.0960634	0.323259	0.00192257	0.502253	0.714838	0.00875821	0.015763	0.123561	0.00279764	0.530821	0.789877	0.00016561	0.961316	0.98656	0.000201412	0.954263	0.991239	-0.012261	0.013289	0.39381	0.00509347	0.261435	0.885371	0.00198781	0.591738	0.755793
ENSG00000226891.1	RP11-182I10.3	NULL	0.0109092	0.181814	0.456536	0.0150563	0.0301768	0.135318	0.00893338	0.231953	0.511683	-3.92111e-05	0.994103	0.997922	0.00325485	0.600683	0.823279	-0.00544664	0.396973	0.817986	-0.0063834	0.312411	0.810799	-0.00646262	0.324167	0.908359	-0.0154328	0.00326784	0.0234535
ENSG00000185031.5	RP11-182I10.4	NULL	-0.00339139	0.681554	0.856429	0.013041	0.0529402	0.194048	0.00478519	0.55068	0.779118	-0.00508095	0.390437	0.691833	0.010497	0.0870923	0.335522	0.00878913	0.249246	0.722467	-0.000688918	0.918692	0.98928	0.00119805	0.870015	0.989306	-0.00620178	0.212657	0.403743
ENSG00000212257.1	U6	NULL	0.00280787	0.601116	0.813139	0.00554401	0.152576	0.366819	0.00105982	0.780683	0.905565	0.00223607	0.518942	0.782765	-0.00930117	0.00625632	0.0859666	0.00623706	0.303962	0.763014	-0.00169218	0.713254	0.9475	0.00775038	0.164214	0.838006	NA	NA	NA
ENSG00000231485.1	RP4-535B20.1	NULL	0.00341149	0.645628	0.839189	0.00871105	0.190453	0.417333	-0.00788979	0.25801	0.540969	0.00771442	0.196685	0.502962	-0.00490564	0.361012	0.660948	-0.00149117	0.843953	0.967733	-0.00164251	0.806132	0.964189	2.09013e-05	0.997695	0.999964	0.00197797	0.680646	0.817289
ENSG00000162433.10	AK4	205	-0.0119571	0.103675	0.336742	-0.00752312	0.217943	0.451402	-0.0163395	0.0345457	0.185689	0.00547997	0.320214	0.63416	0.00234525	0.696219	0.874871	-0.0287937	0.000156584	0.02815	-0.0016369	0.802747	0.963563	0.0112702	0.064973	0.737775	0.0143789	0.00574836	0.0341309
ENSG00000116675.10	DNAJC6	9829	0.010319	0.201969	0.481781	-0.011665	0.0677714	0.227178	-0.024894	0.000733848	0.0308781	0.00787373	0.231016	0.544481	0.00391962	0.555821	0.796911	-0.00757145	0.219758	0.699726	-0.00410445	0.547747	0.904293	0.00632703	0.376864	0.923508	0.0130529	0.0103484	0.0508834
ENSG00000234144.1	RP5-1044H5.2	NULL	0.00347961	0.266891	0.555142	0.00173811	0.551798	0.749031	0.00422092	0.306231	0.589055	0.00259649	0.468184	0.752334	-0.000545132	0.776152	0.912303	-0.00854679	0.0244724	0.331746	-6.53101e-05	0.98409	0.998486	0.000958739	0.798464	0.984917	NA	NA	NA
ENSG00000213625.4	LEPROT	54741	0.0105632	0.161252	0.42707	0.00529143	0.383347	0.619766	-0.0121829	0.0246705	0.155045	0.00719403	0.130563	0.410747	0.00336822	0.492375	0.7568	0.00383906	0.518416	0.875872	0.00607647	0.191537	0.736658	-0.00530111	0.39176	0.927575	-0.0119491	0.00211939	0.0178583
ENSG00000237852.1	RP4-630A11.3	NULL	-0.00772357	0.261558	0.54881	0.00111981	0.852671	0.931698	0.00639226	0.34179	0.621523	-0.00456444	0.482682	0.761058	0.002013	0.611832	0.83037	-0.00228783	0.76134	0.949383	-0.00209303	0.766857	0.956526	0.00282129	0.693032	0.972916	-0.000718642	0.87323	0.932232
ENSG00000116678.14	LEPR	3953	0.020454	0.0128598	0.107771	0.010438	0.113565	0.308964	0.00469484	0.421913	0.687752	0.0119084	0.0490516	0.250297	0.00611421	0.33634	0.639138	-0.00733914	0.282107	0.748706	0.00755706	0.264425	0.782323	0.00335973	0.540143	0.955563	-0.00527571	0.205954	0.395353
ENSG00000238931.1	snoU13	NULL	0.00736486	0.0589223	0.248141	0.00378039	0.25989	0.498356	NA	NA	NA	0.00649504	0.118838	0.390826	-0.000693577	0.710684	0.882303	-0.000563256	0.903426	0.982043	0.00437035	0.227463	0.760184	-0.00841262	0.00920225	0.507981	0.00247522	0.264299	0.465187
ENSG00000224570.1	RP11-430H12.2	NULL	-0.00662687	0.354104	0.64077	NA	NA	NA	NA	NA	NA	0.00521745	0.383138	0.686774	NA	NA	NA	-0.0163663	0.031368	0.366566	0.00567116	0.410558	0.854902	0.00509474	0.396218	0.928706	NA	NA	NA
ENSG00000184588.13	PDE4B	5142	0.0172346	0.0154777	0.119276	-0.000816024	0.881842	0.945314	-0.0016737	0.792736	0.911053	0.00643696	0.322108	0.635754	0.00264319	0.634958	0.843157	0.00758814	0.224752	0.702715	-0.00363562	0.48861	0.882334	0.0045666	0.523387	0.951589	0.00658793	0.153321	0.325663
ENSG00000118473.14	SGIP1	84251	0.0101825	0.206784	0.486599	0.00179892	0.788727	0.895854	0.00773584	0.32353	0.604502	0.00844769	0.217456	0.527814	-0.00164489	0.805056	0.925894	0.00270011	0.723474	0.939281	0.000199436	0.966778	0.995466	0.00736148	0.232157	0.873411	0.0129508	0.0185879	0.0758964
ENSG00000248458.2	AL139147.1	NULL	0.00562347	0.488516	0.744082	-0.00523563	0.413508	0.644511	NA	NA	NA	0.013962	0.0346467	0.209817	0.00347866	0.531508	0.78218	-0.015406	0.0553815	0.451677	0.0053285	0.420442	0.857966	-0.00933992	0.193558	0.855213	NA	NA	NA
ENSG00000152760.4	TCTEX1D1	200132	-0.0031207	0.665261	0.848553	0.0111171	0.0776447	0.245982	0.000612916	0.931951	0.973042	0.00282168	0.665244	0.864646	-0.000707993	0.914125	0.969191	-0.000623243	0.938544	0.9881	0.00128401	0.85266	0.973483	0.00176696	0.798646	0.984917	-0.003715	0.454678	0.650111
ENSG00000227787.1	RP11-266I14.3	NULL	-0.00698801	0.350542	0.637567	-0.0015657	0.779777	0.890567	0.000755772	0.924965	0.970079	8.81988e-05	0.989721	0.996744	0.00935595	0.125626	0.402264	-0.00282118	0.726652	0.940249	0.00083615	0.896792	0.983189	0.00495942	0.515803	0.951292	-6.99291e-05	0.987952	0.993852
ENSG00000152763.11	WDR78	79819	0.0172115	0.0295921	0.169389	0.0163987	0.01447	0.0839245	0.0122395	0.0765188	0.283508	0.00330929	0.629969	0.846203	0.00906648	0.152785	0.443275	0.0061676	0.277296	0.746177	0.00122617	0.837676	0.970285	0.000311079	0.955778	0.996584	-0.0128434	0.0189184	0.0767622
ENSG00000231080.1	RP11-342H21.2	NULL	0.00870891	0.2656	0.553775	0.00901709	0.177385	0.400368	0.00623269	0.356187	0.633411	0.00171899	0.798661	0.925153	0.00166836	0.667589	0.860488	0.00336158	0.686886	0.929307	0.0116416	0.0793373	0.621484	-0.000621655	0.930972	0.994586	NA	NA	NA
ENSG00000198160.9	MIER1	57708	0.0213016	0.00111685	0.0315033	-0.00804143	0.234606	0.47079	0.00227584	0.586194	0.800714	0.0119199	0.019668	0.159273	0.0135746	0.00303027	0.0589717	0.00146328	0.763914	0.949891	0.00636738	0.133943	0.693898	-0.00108816	0.81023	0.985099	-0.00830271	0.00885967	0.0458496
ENSG00000116704.6	SLC35D1	23169	0.0075595	0.205737	0.485264	-0.00488909	0.442225	0.668485	0.0169398	0.00206108	0.046392	0.00777857	0.135642	0.418505	0.0179642	7.17161e-05	0.00731893	0.00549817	0.373375	0.807017	-0.0138076	0.00779821	0.332861	0.0057398	0.354127	0.917046	-0.00248203	0.419025	0.618537
ENSG00000081985.6	IL12RB2	3595	0.0164773	0.0320229	0.177836	0.00982322	0.141835	0.352789	0.0107384	0.190927	0.462574	0.00683074	0.318422	0.632487	-0.00465108	0.36126	0.661121	0.00571175	0.478064	0.859837	0.00351247	0.650199	0.929324	0.00888102	0.225523	0.87116	0.0199791	0.000309453	0.00533134
ENSG00000142864.10	SERBP1	26135	-0.0192926	0.00117813	0.0323841	-0.0184607	0.00846418	0.0595435	-0.0191939	0.00074385	0.0310287	-0.0038546	0.384031	0.687626	-0.00590595	0.230202	0.534495	0.00339605	0.439901	0.840465	-0.00511789	0.27403	0.789559	0.00140632	0.796384	0.984917	0.00907151	0.000482529	0.0069296
ENSG00000223263.1	U6	NULL	0.00160656	0.827281	0.929189	-0.000493433	0.930149	0.969601	0.00517789	0.383889	0.65677	-0.00584695	0.304803	0.619526	0.00755316	0.0942478	0.349691	-0.00897376	0.231609	0.709697	0.00305965	0.660516	0.932349	-0.00525681	0.469632	0.940607	0.00452511	0.249428	0.447835
ENSG00000116717.7	GADD45A	1647	0.0148175	0.0143517	0.115062	0.00980252	0.135277	0.343095	-0.015015	0.0639373	0.257251	0.0189899	0.000340861	0.0263486	0.000651027	0.89837	0.96364	0.0159561	0.0167947	0.286255	0.00707388	0.115318	0.674016	0.0157316	0.0465005	0.697625	-0.0100054	0.0340409	0.115017
ENSG00000172380.5	GNG12	55970	0.0125252	0.0539894	0.235936	-0.0128093	0.0467603	0.179507	-0.0122696	0.0120656	0.107066	0.0174262	0.00136964	0.0455159	-0.00202235	0.730768	0.891811	0.0113934	0.0123935	0.253662	0.00239463	0.505323	0.8881	0.00298244	0.569644	0.960085	-0.00313508	0.57009	0.740363
ENSG00000232284.2	RP11-518D3.1	NULL	0.011302	0.173275	0.444436	0.000606425	0.913378	0.96179	0.00656143	0.370396	0.644972	0.00371973	0.574454	0.815066	0.00263855	0.674839	0.864088	0.0143163	0.0661153	0.476471	0.010015	0.13894	0.695832	-0.00472264	0.498978	0.94635	0.00156385	0.772248	0.875121
ENSG00000235055.2	RP4-609E1.2	NULL	0.00848493	0.126709	0.374573	-0.00340924	0.365244	0.603236	NA	NA	NA	-0.00552857	0.232094	0.545738	0.000552423	0.887692	0.959413	0.00277683	0.669362	0.925526	0.00292776	0.670413	0.936003	-0.0014396	0.797253	0.984917	NA	NA	NA
ENSG00000162595.4	DIRAS3	9077	0.0229711	0.00522128	0.0678286	0.00422299	0.556546	0.752015	0.000599611	0.937391	0.975061	-9.01264e-05	0.989674	0.996744	0.00181237	0.757557	0.903457	0.0133359	0.0813972	0.512053	-0.00709941	0.277396	0.790515	0.0143763	0.0444364	0.693547	-0.0055243	0.337343	0.5404
ENSG00000228431.1	RP4-609E1.3	NULL	0.0125441	0.0915294	0.31474	0.000749521	0.904225	0.957265	-0.00793343	0.326494	0.606717	0.000875087	0.888125	0.961551	0.00951472	0.0552598	0.267082	-0.00400545	0.594127	0.902126	-0.0046765	0.483994	0.880852	0.010135	0.128427	0.815582	0.0013258	0.499761	0.687677
ENSG00000116729.9	WLS	79971	0.0201799	0.00717875	0.0792305	-0.00696734	0.238121	0.474362	-0.0214079	0.0042353	0.064238	0.00707965	0.276666	0.592527	0.00266409	0.631768	0.840963	0.0215616	0.00167584	0.0984935	-0.00236836	0.741508	0.9524	-0.000456787	0.943287	0.995207	-0.00564996	0.334655	0.537744
ENSG00000234383.1	RP11-518D3.3	NULL	0.00814332	0.302492	0.591305	-0.00878325	0.203789	0.434896	-0.000901726	0.912289	0.96505	-0.00434414	0.526509	0.787688	-0.00173155	0.771426	0.909645	-0.00389234	0.619257	0.911464	-0.0164377	0.039085	0.534325	0.0088708	0.29019	0.894111	0.00397172	0.463836	0.65805
ENSG00000221203.1	MIR1262	100302279	-0.0012201	0.662329	0.847165	NA	NA	NA	NA	NA	NA	NA	NA	NA	NA	NA	NA	-0.000443329	0.883205	0.976345	-0.00206482	0.389051	0.845663	NA	NA	NA	NA	NA	NA
ENSG00000229133.1	RPS7P4	149224	0.000317724	0.95948	0.984468	NA	NA	NA	-0.00219137	0.699781	0.865502	0.00692356	0.196925	0.50316	0.0031406	0.49972	0.762175	-0.00149903	0.825796	0.964732	-0.0124385	0.0479291	0.558726	0.00133544	0.82226	0.98623	0.00308394	0.411787	0.612031
ENSG00000116745.6	RPE65	6121	0.00583491	0.369043	0.652421	-0.00503984	0.377007	0.614158	NA	NA	NA	NA	NA	NA	NA	NA	NA	NA	NA	NA	-0.000574088	0.925065	0.990548	NA	NA	NA	-0.0148121	0.000378545	0.00597833
ENSG00000024526.11	DEPDC1	55635	0.0053961	0.484055	0.74147	-0.0165853	0.0140597	0.082517	-0.0071459	0.337791	0.617621	-0.012527	0.0516307	0.256714	-0.00703881	0.224977	0.528535	-0.00144317	0.860731	0.970682	-0.00748156	0.307743	0.808184	0.00144671	0.860037	0.988687	0.0137874	0.00157734	0.0147222
ENSG00000233589.1	RP4-694A7.2	NULL	0.00920955	0.195735	0.474277	-0.00491426	0.380611	0.617346	0.00433999	0.46794	0.722405	-0.00767225	0.223978	0.536729	-0.00081769	0.857544	0.949049	0.0090829	0.189731	0.673747	0.00596533	0.405105	0.852815	NA	NA	NA	0.0104907	0.0145568	0.0640527
ENSG00000229639.1	RP3-380B4.1	NULL	-0.00322643	0.461414	0.726444	NA	NA	NA	NA	NA	NA	NA	NA	NA	NA	NA	NA	NA	NA	NA	NA	NA	NA	NA	NA	NA	NA	NA	NA
ENSG00000033122.11	LRRC7	57554	-0.00797349	0.319452	0.607352	-0.0147825	0.0135864	0.0804601	-0.012144	0.101466	0.33231	NA	NA	NA	-0.0029182	0.574691	0.807582	-0.0195592	0.00185433	0.103381	-0.00719119	0.272023	0.787535	0.0103846	0.0651708	0.737775	NA	NA	NA
ENSG00000261223.1	RP4-677H15.6	NULL	-0.0151258	0.0783206	0.28794	-0.0100299	0.129939	0.334439	0.00141718	0.835481	0.930091	-0.00103716	0.873003	0.95468	0.00221623	0.694589	0.874306	-0.0222786	0.000389137	0.0467214	-0.00596095	0.428648	0.861583	0.00513313	0.390711	0.927287	NA	NA	NA
ENSG00000066557.5	LRRC40	55631	0.000241949	0.969658	0.98843	-0.00759689	0.186341	0.412263	-0.0200595	0.00414374	0.0637251	-0.0117504	0.0115198	0.120844	0.0112955	0.0286793	0.19039	0.00265765	0.587784	0.900521	-0.0018814	0.661094	0.932389	-0.00654867	0.139463	0.823722	0.000719966	0.738643	0.854532
ENSG00000231835.1	RP4-677H15.2	NULL	-0.00544018	0.51455	0.761903	0.0100155	0.137241	0.346249	0.00132962	0.859664	0.941681	0.00307836	0.653303	0.858765	0.00195953	0.735078	0.89361	-0.0204933	0.00970848	0.230048	-0.00343671	0.614471	0.920472	0.00341709	0.667034	0.969432	0.00384202	0.31686	0.519731
ENSG00000116754.9	SRSF11	9295	0.00648166	0.257998	0.5448	0.0130992	0.0561689	0.202265	0.00916274	0.116631	0.358334	0.000152625	0.979703	0.994108	0.0149081	0.0117995	0.121697	-0.0063604	0.102888	0.555866	-0.0050864	0.256979	0.77658	-0.00545675	0.21542	0.866327	0.00467769	0.00832962	0.0440082
ENSG00000228988.1	RP4-677H15.4	NULL	-0.00737612	0.260945	0.548094	0.00332233	0.517666	0.72626	NA	NA	NA	-0.00177773	0.7531	0.906021	NA	NA	NA	0.00141663	0.84082	0.966987	0.0053793	0.448351	0.868072	0.00787234	0.20907	0.861769	0.00172574	0.597069	0.759546
ENSG00000118454.8	ANKRD13C	81573	-0.00323193	0.591802	0.807676	-0.0102241	0.109569	0.302822	0.00113465	0.793581	0.911349	0.00985134	0.0355186	0.212442	0.010058	0.0892574	0.340279	-0.00500377	0.236063	0.713154	0.0028862	0.621362	0.922078	0.00111913	0.830004	0.986923	0.011194	2.03851e-05	0.00137266
ENSG00000197568.9	HHLA3	11147	0.0134348	0.0466963	0.217571	0.00960674	0.178378	0.401705	0.0149878	0.0258167	0.158941	-0.000864092	0.877396	0.956867	0.00240223	0.646733	0.849908	-0.00950608	0.120364	0.58398	-0.00205996	0.73986	0.951742	-0.00370319	0.511685	0.950673	0.0077458	0.113191	0.265346
ENSG00000226088.1	RP11-180O5.2	NULL	0.00230847	0.742813	0.88875	0.00632244	0.330396	0.570598	0.00921573	0.18615	0.456493	0.00204873	0.740479	0.901181	0.00300601	0.566348	0.802564	-0.00243335	0.775292	0.952917	0.00284471	0.707671	0.946289	-0.00143241	0.840738	0.98717	-0.000178572	0.957599	0.977332
ENSG00000116761.7	CTH	1491	-0.00641868	0.278992	0.567608	-0.00874108	0.167978	0.387631	0.0114629	0.15773	0.419403	-0.0129103	0.0519973	0.25769	0.000907669	0.88928	0.960006	-0.00287481	0.628943	0.914169	-0.00653306	0.293282	0.800577	0.00400621	0.595883	0.963171	0.00888869	0.0968782	0.239119
ENSG00000050628.14	PTGER3	5733	-0.03116	1.64149e-05	0.00672462	-0.013494	0.0405434	0.163412	-0.00990391	0.203231	0.477228	-0.00332067	0.588254	0.823417	-0.00147605	0.817118	0.930832	-0.0108895	0.173774	0.659806	-0.0104734	0.134612	0.694577	-0.000549254	0.938176	0.994817	0.000358238	0.951367	0.974042
ENSG00000235782.1	RP3-333A15.1	NULL	-0.0185456	0.0237736	0.150124	-0.00127908	0.812051	0.90913	NA	NA	NA	0.000933815	0.860603	0.950242	-0.00319748	0.195395	0.497117	-0.00511046	0.354899	0.796143	-0.00343064	0.602792	0.917518	0.00346248	0.499423	0.946727	0.00566664	0.144609	0.31274
ENSG00000235079.1	ZRANB2-AS1	100132618	0.00480753	0.447207	0.715381	0.0147105	0.0288885	0.131551	-0.0187543	0.00237728	0.0495469	0.000486507	0.925738	0.975457	0.0137155	0.0180864	0.151421	0.00123017	0.772126	0.952109	-0.00526184	0.170035	0.723059	0.000794114	0.846664	0.987423	-0.000487075	0.845438	0.916797
ENSG00000132485.8	ZRANB2	9406	0.0130953	0.0509153	0.227957	0.0168476	0.0119805	0.0741449	-0.00524218	0.246873	0.528863	-0.000769222	0.884048	0.959848	0.0134428	0.0202754	0.160498	-0.000374874	0.917026	0.984154	-0.0041126	0.302592	0.80562	0.00166939	0.662137	0.96823	0.000830754	0.63426	0.784361
ENSG00000207721.1	MIR186	406962	0.010477	0.121602	0.366778	0.00580167	0.373107	0.610629	-0.00422676	0.514861	0.755403	-0.00109825	0.849844	0.945404	0.00216715	0.586713	0.815028	0.00210126	0.785767	0.954855	-0.00510634	0.441687	0.865909	-0.00165081	0.804756	0.985099	NA	NA	NA
ENSG00000229956.1	ZRANB2-AS2	100852410	-0.0114507	0.14487	0.403123	-0.000869625	0.894142	0.952007	0.00499481	0.541579	0.773644	-0.00900304	0.174739	0.474868	-0.0103083	0.0612063	0.281884	0.00457676	0.593383	0.902126	-0.00955815	0.183162	0.728743	-0.004656	0.524623	0.951589	0.00267009	0.483977	0.674838
ENSG00000226324.1	RP11-115M14.1	NULL	-0.00398658	0.308362	0.596298	-0.00244539	0.339733	0.579494	NA	NA	NA	-0.00814421	0.0177175	0.151351	NA	NA	NA	0.00243741	0.661639	0.923558	NA	NA	NA	-0.00825358	0.140506	0.824968	NA	NA	NA
ENSG00000227126.1	NEGR1-AS1	NULL	0.00155366	0.812321	0.921407	0.00716934	0.0906528	0.270372	0.00529926	0.293869	0.577557	-0.00246874	0.525911	0.78727	NA	NA	NA	0.0033355	0.662671	0.923968	-0.00440009	0.348673	0.829348	0.0135557	0.0276498	0.649656	NA	NA	NA
ENSG00000172260.8	NEGR1	257194	0.0200419	0.00947417	0.0916893	0.00471234	0.502646	0.71518	0.00148064	0.814945	0.919767	0.0264269	5.38604e-06	0.00456959	0.0138081	0.0348935	0.211667	0.0161705	0.00544917	0.174467	-0.00128672	0.798495	0.963355	0.0103077	0.145786	0.826532	0.00313902	0.554879	0.729448
ENSG00000231985.1	RP11-82L20.1	NULL	0.00621354	0.143118	0.40042	0.00577186	0.0856215	0.261029	-0.00245412	0.619861	0.820963	-0.000438653	0.893031	0.963675	NA	NA	NA	-0.00588489	0.338266	0.787179	-0.00180181	0.618567	0.921289	NA	NA	NA	NA	NA	NA
ENSG00000233994.1	GDI2P2	100420259	-0.0118148	0.0951753	0.321675	-0.00273688	0.693965	0.841002	-0.00898777	0.131978	0.382242	-0.0043532	0.48393	0.761593	-0.00780338	0.152966	0.443275	-0.00424042	0.528772	0.879403	-0.0164012	0.0356026	0.522529	-0.0132818	0.0554476	0.718758	-0.00390756	0.506258	0.692494
ENSG00000227207.1	RP11-292O17.1	NULL	0.00439472	0.439853	0.709647	0.00703119	0.180469	0.404825	0.00611593	0.239848	0.520503	0.0045703	0.362027	0.671131	-0.00184077	0.607415	0.827257	0.0086207	0.244951	0.719067	NA	NA	NA	0.00505268	0.436658	0.93404	NA	NA	NA
ENSG00000225087.1	RP4-660H19.1	NULL	0.00374071	0.399006	0.677501	-0.0144494	0.0357268	0.150686	NA	NA	NA	NA	NA	NA	NA	NA	NA	0.00194732	0.756313	0.947615	0.00530055	0.295881	0.802691	-0.00328514	0.416377	0.93113	NA	NA	NA
ENSG00000162620.10	LRRIQ3	127255	-0.00311676	0.598339	0.811501	-0.00455724	0.478937	0.697935	-0.00168896	0.80481	0.915848	-0.00245901	0.703838	0.883895	-0.00725196	0.200297	0.503518	NA	NA	NA	NA	NA	NA	0.0117938	0.0751124	0.751404	0.00631319	0.187799	0.371734
ENSG00000254685.1	FPGT	8790	0.00895352	0.142835	0.400214	-0.00427179	0.424477	0.654296	-0.00687773	0.231231	0.510946	-0.00634639	0.0434384	0.234779	0.00721258	0.11801	0.389993	0.00759005	0.0904605	0.52951	-0.00184508	0.68559	0.939182	-0.00159229	0.763097	0.981527	-0.0112497	0.00421436	0.0276745
ENSG00000116783.9	FPGT-TNNI3K	100526835	0.00674315	0.264664	0.552714	0.00649692	0.325112	0.56612	-0.0150297	0.0092126	0.0946095	-0.012154	0.061128	0.280113	0.00185723	0.760204	0.904742	0.0110337	0.125009	0.59216	0.00487134	0.468942	0.874888	-0.00607752	0.433547	0.933775	0.00862654	0.027996	0.100417
ENSG00000237324.2	RP11-439H8.4	NULL	0.00560275	0.444674	0.713324	0.00863288	0.181956	0.406368	-0.017392	0.0061908	0.0771452	0.00933526	0.145285	0.432979	0.013956	0.031119	0.199796	0.00446777	0.486285	0.86185	0.0111985	0.125482	0.685341	0.014968	0.0430444	0.687774	0.00529212	0.249314	0.447683
ENSG00000259030.1	FPGT-TNNI3K	100526835	0.00124816	0.864852	0.946423	0.00899772	0.161226	0.37788	-0.00862012	0.172183	0.438642	0.00658061	0.236912	0.550943	0.0122587	0.031131	0.199796	-0.000291383	0.970402	0.994257	0.00348341	0.595729	0.915447	0.000994982	0.879456	0.989892	0.000684972	0.730524	0.849619
ENSG00000233894.1	RP4-650F12.2	NULL	0.010191	0.136743	0.391408	0.00497064	0.424876	0.654596	0.000823642	0.89498	0.957222	0.0062432	0.3026	0.617538	0.00592579	0.27309	0.579332	-0.0130288	0.093795	0.537213	-0.00170028	0.782351	0.959916	0.00611935	0.358674	0.917085	NA	NA	NA
ENSG00000225495.1	RP11-17E13.3	NULL	-0.00132076	0.843488	0.93773	-0.00117478	0.857767	0.9336	-0.00395246	0.537565	0.771322	0.0159426	0.0064155	0.091799	0.00452232	0.339415	0.642134	-0.00082665	0.922015	0.984957	NA	NA	NA	-0.000265134	0.970534	0.997572	0.00129425	0.690622	0.823725
ENSG00000116791.9	CRYZ	1429	-0.00302646	0.674207	0.852753	-0.00753079	0.240662	0.476773	-0.0202909	0.0089993	0.093781	-0.0125257	0.0232557	0.172053	0.00577571	0.242949	0.548662	-0.00781557	0.228845	0.706941	-0.00359108	0.557192	0.906282	-0.000795472	0.895283	0.990458	0.0110229	0.00736152	0.0403324
ENSG00000242681.1	AC091611.1	NULL	0.00163715	0.729278	0.882133	0.00812162	0.0437033	0.1718	0.0067754	0.139933	0.394092	-0.00499408	0.223504	0.536253	-0.00112492	0.556493	0.797118	0.000309101	0.956301	0.991813	-0.00333599	0.5104	0.890052	0.00161776	0.79152	0.984651	NA	NA	NA
ENSG00000162623.9	TYW3	127253	0.00316087	0.622291	0.826404	-0.0152812	0.0168643	0.0927959	-0.0143499	0.0537008	0.234393	-0.00302459	0.458716	0.744553	0.0102755	0.0490988	0.25186	0.00473858	0.349647	0.793197	-0.00145602	0.779452	0.958834	-0.00412148	0.44575	0.936387	0.00726204	0.0161343	0.0685328
ENSG00000137968.11	SLC44A5	204962	0.00545228	0.495077	0.74907	-0.0109108	0.09089	0.270689	0.00490939	0.549695	0.778759	-0.000581366	0.925262	0.975281	0.00828381	0.173174	0.470831	-0.0131732	0.0845171	0.517864	0.00472983	0.490168	0.882748	0.00343683	0.635152	0.966679	-0.00381503	0.465978	0.660187
ENSG00000213579.3	RP4-595K12.1	NULL	-6.78953e-05	0.986916	0.995068	-0.00905728	0.0146849	0.0847587	0.00182505	0.710593	0.871078	0.000121405	0.975392	0.992936	-0.000219189	0.947224	0.981792	NA	NA	NA	NA	NA	NA	0.00419408	0.270912	0.888976	0.00245214	0.38972	0.591974
ENSG00000230863.1	RP4-595K12.2	NULL	0.00263584	0.558975	0.790494	NA	NA	NA	NA	NA	NA	-0.0054062	0.213789	0.523559	NA	NA	NA	0.0078837	0.107012	0.562621	-0.0075707	0.0995032	0.650461	0.0108619	0.0330024	0.665795	NA	NA	NA
ENSG00000117054.8	ACADM	34	-0.0100083	0.0519668	0.230534	-0.0190577	0.00397284	0.0360376	-0.022882	0.00289872	0.0538697	-0.0111331	0.0180206	0.152517	0.00015132	0.9703	0.989825	0.000869078	0.854199	0.969692	-0.00305012	0.551899	0.905184	0.00388011	0.397245	0.928706	0.00234354	0.262242	0.462582
ENSG00000181227.2	RP4-682C21.2	NULL	0.00278214	0.711366	0.872886	0.0108868	0.0892035	0.267205	-0.0125894	0.102577	0.334248	-0.00581997	0.296518	0.611613	0.0133073	0.0202616	0.160498	-0.0190972	0.0124425	0.253971	-0.0136237	0.0430873	0.545109	-0.00694656	0.234986	0.874049	-0.00112983	0.82625	0.905745
ENSG00000206620.1	SNORD45C	692085	-0.0105901	0.0170086	0.12515	-0.0061419	0.151495	0.365526	-0.0031458	0.471505	0.724821	0.00610275	0.224845	0.537653	-0.00448716	0.208687	0.512081	-0.0027818	0.647469	0.919215	-0.0041998	0.445061	0.867048	-0.00329346	0.527413	0.952133	-0.00314172	0.159157	0.333496
ENSG00000207241.1	SNORD45A	26805	-0.0082645	0.28231	0.570553	0.000906699	0.879435	0.944408	0.00940619	0.181759	0.451069	-0.00255996	0.693732	0.879138	0.0149518	0.0103782	0.11385	-0.00797875	0.276374	0.745529	0.000252179	0.974678	0.997145	0.0119368	0.0867979	0.768415	9.16937e-05	0.973298	0.985651
ENSG00000201487.1	SNORD45B	26804	-0.000981715	0.803666	0.917965	-0.000701999	0.800801	0.902677	-0.000358	0.931512	0.972959	-0.00696945	0.0559833	0.268086	-0.00381357	0.216128	0.519376	0.00215778	0.609691	0.907962	-0.002376	0.497426	0.886128	-0.00660055	0.136382	0.821741	-0.000385342	0.821318	0.902799
ENSG00000137955.10	RABGGTB	5876	-0.00774853	0.239496	0.524968	0.00205875	0.777099	0.88908	-0.00909124	0.120692	0.364393	-0.0070405	0.2592	0.575817	-0.001126	0.830055	0.936433	-0.00747456	0.128058	0.595969	-0.00113217	0.839495	0.9707	0.00517755	0.384696	0.924867	0.0111164	0.00377376	0.0256702
ENSG00000057468.6	MSH4	4438	-0.0025415	0.724224	0.879427	-0.00473341	0.494052	0.709284	0.011622	0.152227	0.41245	0.00167858	0.805205	0.927847	0.0197896	0.000235188	0.0134454	0.00132338	0.847235	0.968111	-0.0102275	0.145401	0.700466	0.000481426	0.945588	0.995472	-0.00153078	0.741838	0.856531
ENSG00000184005.8	ST6GALNAC3	256435	-0.0103371	0.136783	0.391431	0.0078457	0.192996	0.420751	0.0115583	0.0682648	0.266218	0.013956	0.0345533	0.209495	0.00951726	0.0627237	0.285399	0.0242721	0.000279769	0.038465	0.0167333	0.000931007	0.197813	-0.0075447	0.20892	0.861716	-0.0157136	0.00195731	0.0170212
ENSG00000226415.1	TPI1P1	729708	-0.00817682	0.201355	0.480842	0.0091038	0.176026	0.398809	-0.0171719	0.00948108	0.0960063	-0.0073077	0.210075	0.518804	-0.00329571	0.490471	0.755635	-0.0103455	0.0737485	0.49665	-0.00409755	0.442276	0.866192	-0.00753497	0.152737	0.831676	0.00817356	0.0734323	0.19828
ENSG00000117069.9	ST6GALNAC5	81849	0.0103257	0.182794	0.457898	0.00396753	0.551541	0.749022	-0.0153952	0.0365969	0.191385	0.00515372	0.445199	0.734607	0.00589079	0.308397	0.613939	0.00516503	0.446621	0.844149	0.00587562	0.3463	0.828031	0.0115102	0.105019	0.788671	-0.0055068	0.27007	0.471405
ENSG00000142892.10	PIGK	10026	0.0117938	0.0779696	0.287139	-0.00363114	0.523412	0.729886	-0.0142646	0.0559593	0.239952	0.00737078	0.0799963	0.320714	0.00829163	0.0812323	0.325222	0.00627355	0.225039	0.703076	0.0035861	0.478766	0.879259	-0.000637462	0.877502	0.989758	-0.000365056	0.874228	0.932924
ENSG00000226084.4	RP4-706A16.3	NULL	-0.00159433	0.81606	0.923103	0.00302412	0.66819	0.824887	0.0119343	0.0560176	0.240024	-0.00511153	0.445299	0.734607	-0.00742649	0.120452	0.394111	-0.00677886	0.31803	0.772825	0.000647962	0.932383	0.99138	0.00107239	0.85857	0.988687	0.0116729	0.00583884	0.0344981
ENSG00000228187.1	RP11-363H12.1	NULL	-0.00219723	0.630516	0.830988	0.00301888	0.42023	0.650698	-0.00472032	0.429344	0.693509	0.00191063	0.681991	0.873584	-0.00117572	0.776716	0.912528	-0.0109889	0.0442617	0.41725	0.0101635	0.0586565	0.583176	-0.000296135	0.957349	0.996584	0.00287814	0.424121	0.622741
ENSG00000154027.14	AK5	26289	0.00596503	0.483172	0.740888	0.0102491	0.115617	0.3123	-0.0128474	0.0810817	0.292914	0.00530953	0.439866	0.731052	0.000749423	0.902785	0.965172	-0.0118421	0.0419409	0.407918	0.00101365	0.889315	0.981429	-0.00206029	0.778774	0.983273	0.00591651	0.223906	0.417317
ENSG00000036549.8	ZZZ3	26009	0.00177844	0.790076	0.912322	-0.0153827	0.00514466	0.0428772	-0.00576134	0.363034	0.639387	-0.000850219	0.829712	0.937397	0.0113689	0.00149113	0.0397274	0.0089539	0.0328923	0.372874	0.00314829	0.495173	0.884805	-0.00587873	0.127595	0.81502	0.00702562	0.00567476	0.0338139
ENSG00000243437.1	AC114487.1	NULL	-3.32513e-05	0.993656	0.99745	0.000381629	0.911044	0.960539	-7.53686e-05	0.986741	0.994899	0.00043762	0.916378	0.971836	-0.00147337	0.654828	0.85369	0.00820661	0.107035	0.562621	-0.00792531	0.127968	0.687356	0.00508264	0.337963	0.911598	0.00410356	0.0378115	0.123919
ENSG00000077254.10	USP33	23032	0.00100583	0.850995	0.940535	-0.011426	0.025709	0.121817	-0.00685858	0.236692	0.517151	0.00492915	0.14268	0.42908	0.00419495	0.235978	0.541614	0.0144957	0.00587926	0.179972	0.00418618	0.182508	0.728533	0.00558021	0.240339	0.877741	-0.00786484	0.00187462	0.0165313
ENSG00000180488.8	FAM73A	374986	0.0150214	0.0184512	0.131085	-0.0143884	0.0180579	0.0968876	-0.00894011	0.201325	0.474985	0.0100433	0.0205259	0.162567	0.000738662	0.848301	0.945572	0.00597016	0.139688	0.61346	-0.000847776	0.825113	0.967429	0.00333314	0.532493	0.953405	0.00847122	0.0024672	0.0195774
ENSG00000222849.1	RN5S21	NULL	-0.00656344	0.0878345	0.307421	0.00269781	0.449595	0.674681	NA	NA	NA	-0.00104237	0.810058	0.930055	NA	NA	NA	0.00486207	0.33339	0.784532	0.00463928	0.25076	0.77407	0.00247375	0.673117	0.970533	-0.00174511	0.499767	0.687677
ENSG00000219201.3	RP11-181C21.4	NULL	0.00214347	0.744895	0.889978	-0.015029	0.0236402	0.115336	-0.00773116	0.255327	0.537942	0.0200914	0.000994488	0.0397167	-0.00546304	0.213074	0.516242	0.00781376	0.17687	0.662535	-0.00249825	0.672938	0.936439	0.00619835	0.245427	0.8801	0.00986731	0.00413006	0.0272902
ENSG00000235613.1	NSRP1P1	100420557	0.00522059	0.524166	0.768787	-0.0073281	0.239403	0.475698	0.00902756	0.222385	0.501062	0.00869772	0.18559	0.489205	0.000213567	0.970359	0.989825	-0.0108199	0.203699	0.687752	-0.00944211	0.222101	0.757139	-0.0144371	0.0432202	0.687774	NA	NA	NA
ENSG00000232015.1	RP11-181C21.6	NULL	-0.00764968	0.104373	0.338148	0.00292161	0.453443	0.67792	NA	NA	NA	-0.000766239	0.864291	0.952187	NA	NA	NA	7.88377e-05	0.989672	0.998313	0.00692147	0.227561	0.760254	0.00276233	0.585552	0.961485	NA	NA	NA
ENSG00000235927.1	NEXN-AS1	374987	-0.00492557	0.549783	0.784519	0.00195733	0.781808	0.891714	-0.00202055	0.793605	0.911349	0.00438847	0.509991	0.777322	0.0114039	0.060321	0.279754	0.0056867	0.489441	0.863385	-0.0032666	0.61594	0.920472	0.0035838	0.617589	0.965908	0.00404461	0.310744	0.514044
ENSG00000162614.13	NEXN	91624	0.015805	0.0210046	0.140758	-0.0128258	0.0592893	0.209991	-0.0119579	0.129413	0.378893	0.0218075	0.000160966	0.0187264	-0.00149066	0.798897	0.923056	0.00585772	0.386351	0.813331	0.014629	0.00383485	0.272571	0.00998931	0.189638	0.854164	-0.0125027	0.022243	0.0857788
ENSG00000162613.11	FUBP1	8880	0.00636476	0.330574	0.618424	0.0194281	0.00323286	0.0314978	-0.00714764	0.147676	0.406179	0.00764083	0.227467	0.540835	0.0170557	0.00642262	0.0868641	0.00459763	0.262447	0.733172	-0.00807557	0.0874854	0.634232	0.0034913	0.522011	0.951589	0.0116133	0.00161086	0.0148807
ENSG00000162616.7	DNAJB4	11080	0.0258966	0.00138218	0.0347228	-0.0082871	0.194654	0.422938	-0.00871228	0.239896	0.520503	0.0156708	0.0116733	0.121792	0.0132486	0.0275757	0.186908	0.0042409	0.527674	0.878715	0.00880001	0.161463	0.71478	0.0105343	0.0819155	0.761786	0.020061	3.29636e-05	0.00166824
ENSG00000213561.3	RP11-386I14.2	NULL	0.0187454	0.0189569	0.133014	0.00381945	0.52803	0.733757	-0.00178321	0.81394	0.919385	0.00241512	0.709385	0.886859	-0.000926878	0.871533	0.954349	-0.00856036	0.319977	0.774107	0.00283566	0.687767	0.940115	0.00457999	0.524545	0.951589	NA	NA	NA
ENSG00000137960.5	GIPC2	54810	0.0138454	0.0648628	0.26147	0.0094288	0.0595259	0.210588	-0.00442358	0.465905	0.720723	0.00897388	0.126699	0.404258	0.00851325	0.167792	0.463717	-0.00421087	0.514895	0.874988	0.00537418	0.350504	0.830278	-0.00820121	0.193163	0.855213	0.00465255	0.40645	0.606978
ENSG00000213560.3	RP11-386I14.3	NULL	0.00369932	0.50863	0.758144	0.00622433	0.131449	0.336735	0.00773631	0.223196	0.50236	0.00069731	0.890518	0.962672	0.00306766	0.40351	0.695473	-0.00608396	0.297193	0.756613	-0.00228012	0.657355	0.931329	0.0015094	0.781236	0.983706	NA	NA	NA
ENSG00000202263.1	RN5S22	NULL	-0.000455196	0.873949	0.949704	NA	NA	NA	NA	NA	NA	-0.00368737	0.188341	0.492624	NA	NA	NA	NA	NA	NA	-0.00314986	0.263822	0.781679	NA	NA	NA	NA	NA	NA
ENSG00000233333.1	RP11-472F19.2	NULL	-0.00233616	0.727718	0.881066	0.00651657	0.195962	0.42462	NA	NA	NA	0.00233003	0.686504	0.875294	0.00550745	0.230572	0.534956	0.00125591	0.850674	0.968557	0.00136101	0.84034	0.9707	0.00279061	0.654629	0.967667	NA	NA	NA
ENSG00000237413.1	RP11-183M13.1	NULL	0.00616374	0.443437	0.712063	NA	NA	NA	NA	NA	NA	-0.0169319	0.0105669	0.116319	0.000704615	0.897714	0.963477	0.0103381	0.171405	0.657649	-0.00456457	0.513535	0.891185	0.0109887	0.0902853	0.772265	NA	NA	NA
ENSG00000122420.5	PTGFR	5737	0.0183648	0.0227159	0.146685	-0.0128289	0.0266423	0.12479	0.00659853	0.382152	0.655212	-0.0139136	0.0259921	0.180778	0.0132411	0.0440827	0.238225	0.00416558	0.572711	0.895566	0.000294717	0.95073	0.993832	0.00304039	0.633049	0.966679	0.00686628	0.142311	0.309546
ENSG00000137959.10	IFI44L	10964	0.00794524	0.251154	0.537278	0.0199948	3.61458e-05	0.00153766	-0.0147033	0.0333505	0.183156	0.00313461	0.641667	0.852346	-0.00049421	0.934069	0.976148	-2.16109e-05	0.997146	0.999739	-0.000678414	0.912323	0.988149	-0.00362293	0.606429	0.965608	0.00415582	0.439059	0.636206
ENSG00000137965.6	IFI44	10561	0.00502462	0.439299	0.709266	0.0166611	9.11823e-05	0.00287665	-0.010911	0.115885	0.357216	0.00226497	0.724273	0.893683	0.0045671	0.465789	0.739148	-0.00485782	0.43544	0.837473	0.0081588	0.123403	0.682202	-0.00634838	0.380859	0.924544	0.00182982	0.687852	0.822336
ENSG00000238015.1	RP4-641G12.3	NULL	0.00534168	0.438263	0.70868	0.00241862	0.568852	0.760398	-0.0102192	0.175031	0.44196	0.00519318	0.424307	0.719309	NA	NA	NA	-0.0137137	0.086694	0.523152	NA	NA	NA	0.0015632	0.829159	0.986923	-0.000787662	0.785009	0.882077
ENSG00000162618.8	ELTD1	NULL	-0.00213161	0.774487	0.905198	0.0100523	0.0656542	0.222886	0.00313835	0.556315	0.782647	0.0121712	0.0146745	0.138023	0.0124847	0.0399967	0.226342	0.0040161	0.527689	0.878715	0.00819882	0.0659392	0.599375	-0.0160139	0.0157747	0.571382	-0.0063019	0.250963	0.449331
ENSG00000230787.1	RP11-548C21.1	NULL	-0.00548679	0.496738	0.750321	0.0137131	0.0115313	0.0722679	NA	NA	NA	0.00403376	0.354873	0.665172	0.0125563	0.0179235	0.150727	-0.00242356	0.771301	0.95183	0.0073427	0.296516	0.803038	-0.00213952	0.763036	0.981527	NA	NA	NA
ENSG00000234184.1	RP5-887A10.1	NULL	0.00785166	0.248032	0.533938	0.00716516	0.0938077	0.275996	NA	NA	NA	0.0144253	0.0192799	0.157615	NA	NA	NA	0.00436262	0.439014	0.839713	0.00316874	0.55258	0.905184	-0.00183942	0.720697	0.974686	0.0108114	0.0437793	0.137711
ENSG00000117114.14	LPHN2	NULL	-0.0143403	0.0290114	0.167687	0.0107017	0.0535914	0.195641	-0.00780377	0.30091	0.584115	0.011267	0.0797251	0.320058	0.0150559	0.0178338	0.150385	0.00466884	0.285054	0.750182	0.00104066	0.848428	0.972366	-0.00409821	0.402274	0.929932	-0.00247267	0.674326	0.812833
ENSG00000227288.2	RP5-837I24.1	NULL	0.0125258	0.12176	0.366962	-0.00348256	0.625966	0.799971	-0.0042742	0.556093	0.782493	-0.00995756	0.153362	0.444494	0.00983254	0.0904389	0.34227	-0.00160188	0.849734	0.968557	-0.00756655	0.31809	0.815347	0.00238051	0.769745	0.982116	0.00216082	0.604558	0.765419
ENSG00000236676.1	RP5-837I24.4	NULL	0.00792807	0.145616	0.404117	0.000156373	0.975772	0.990143	NA	NA	NA	-0.00143386	0.80392	0.927297	NA	NA	NA	0.00644472	0.245283	0.719172	0.00691997	0.166602	0.717988	-0.00726244	0.301152	0.899866	NA	NA	NA
ENSG00000137941.11	TTLL7	79739	0.0105256	0.210178	0.490771	-0.0074425	0.29211	0.53183	0.0113923	0.0652869	0.26042	0.00633694	0.255755	0.571814	-0.00386107	0.432916	0.715609	0.0135713	0.0268683	0.343575	-0.00173878	0.717985	0.948299	0.00901453	0.216431	0.866419	-0.00220652	0.691897	0.824486
ENSG00000233061.1	TTLL7-IT1	100874314	0.0197459	0.00386775	0.0585807	0.0181597	0.0075668	0.0553839	NA	NA	NA	0.00733447	0.26511	0.581637	0.0109792	0.043661	0.237139	0.00161742	0.819467	0.962911	0.00108154	0.868503	0.977572	0.0137581	0.0600501	0.725624	NA	NA	NA
ENSG00000142875.13	PRKACB	5567	0.00725228	0.317639	0.605687	-0.0160166	0.0125954	0.0765449	-0.0236136	0.000951873	0.0336944	0.0056491	0.203191	0.510953	0.0072425	0.143295	0.429373	0.00836855	0.0971598	0.543933	-0.00411191	0.288565	0.797757	-0.00922621	0.0829101	0.764965	0.0131616	0.000433279	0.00651759
ENSG00000213540.3	RP11-486G15.1	NULL	0.00591986	0.296239	0.584801	-0.00295929	0.624168	0.798785	0.0118228	0.0607075	0.25028	0.0106838	0.0388762	0.222309	0.00659912	0.136122	0.418712	-0.00547582	0.451787	0.846973	-0.0101997	0.120183	0.678553	0.0013942	0.840081	0.98717	0.0120076	0.000642123	0.00826391
ENSG00000226970.2	RP11-82H13.2	NULL	5.92757e-05	0.992282	0.99687	-0.0038049	0.46772	0.689103	-0.00465266	0.472042	0.725185	0.00329357	0.540563	0.795814	0.00126153	0.778808	0.913509	-0.0101275	0.092676	0.535139	-0.00744289	0.206193	0.745157	0.00170522	0.828041	0.986708	-0.00129447	0.767602	0.872282
ENSG00000203943.4	SAMD13	148418	0.00646675	0.397126	0.675736	-0.0088175	0.142085	0.35325	-0.00802004	0.20614	0.480403	-0.00866057	0.10476	0.366276	0.00470871	0.456355	0.731821	0.000177766	0.981882	0.996703	-0.00323495	0.659788	0.932191	0.00231484	0.691203	0.972741	0.00267924	0.584523	0.750785
ENSG00000249237.1	RP11-376N17.4	NULL	0.00501894	0.537954	0.777227	-0.00798756	0.218772	0.452333	-0.0138457	0.0627354	0.254299	0.00163716	0.78459	0.919602	0.00425054	0.497955	0.761277	-0.0023205	0.775701	0.952917	-0.00642979	0.405797	0.853067	-0.000816823	0.903541	0.990832	-0.00127323	0.758622	0.867083
ENSG00000240520.1	UOX	391051	-0.00787111	0.238057	0.523125	-0.000113237	0.982375	0.992326	NA	NA	NA	NA	NA	NA	-0.00288243	0.62133	0.835227	NA	NA	NA	-0.00953617	0.133431	0.693898	-0.00318587	0.691884	0.972741	0.00211291	0.589934	0.754517
ENSG00000137976.7	DNASE2B	58511	0.00896603	0.213654	0.494911	0.0121421	0.0383346	0.157315	0.00560248	0.437667	0.699548	-0.00297482	0.643434	0.8533	0.00792267	0.176825	0.474727	0.00947296	0.202884	0.686741	0.00521514	0.429829	0.861583	0.00703451	0.36837	0.919079	0.00424517	0.277286	0.479007
ENSG00000117133.6	RPF1	80135	0.00457007	0.508563	0.758144	-0.00666041	0.327969	0.568413	-0.00925539	0.0921502	0.314445	-0.0114059	0.0313423	0.199496	0.00159895	0.667113	0.860169	0.0145958	0.00651956	0.189762	0.0158693	0.013425	0.395757	0.00723752	0.195901	0.855213	0.00425808	0.0895681	0.226992
ENSG00000174021.6	GNG5	2787	-0.0115609	0.13366	0.385907	0.0160261	0.0211005	0.107221	-0.0126447	0.0305557	0.175345	-0.0135364	0.0412618	0.228833	-0.0111904	0.0434743	0.236679	0.00298265	0.500455	0.867966	-0.0018815	0.71559	0.947999	-0.000449572	0.945119	0.995389	-0.0221938	7.00216e-06	0.0008575
ENSG00000122432.11	SPATA1	100505741	0.013971	0.0621445	0.255408	0.00777896	0.236292	0.47259	0.0140155	0.0543458	0.236	-0.00713119	0.238333	0.552436	0.00189784	0.756638	0.902862	0.00688187	0.363691	0.802239	-0.0108635	0.0988451	0.650441	0.00313374	0.6795	0.97165	-0.0130988	0.0149567	0.0652026
ENSG00000117151.7	CTBS	1486	0.0140428	0.0469348	0.21818	0.00752091	0.244735	0.481629	0.00146808	0.798779	0.913435	-0.00115493	0.808521	0.929364	0.00480043	0.406118	0.697148	0.00741171	0.217576	0.699555	0.00564453	0.220065	0.755972	0.00168668	0.78071	0.983691	-0.0152068	0.00174036	0.0157201
ENSG00000117155.10	SSX2IP	117178	0.00335795	0.661241	0.846671	-0.0107273	0.0702506	0.23194	-0.017174	0.00412597	0.0637251	-0.0103321	0.0659194	0.290107	0.00267164	0.543593	0.789616	-0.0076328	0.252518	0.724198	-0.00741076	0.0983052	0.650441	-0.00682997	0.169728	0.843149	0.0126446	0.00101082	0.0110563
ENSG00000171517.5	LPAR3	23566	0.00178079	0.818136	0.924239	NA	NA	NA	-0.0139477	0.0773199	0.285116	0.00676518	0.336887	0.649518	NA	NA	NA	-0.00309454	0.682657	0.928559	-0.0154861	0.00691089	0.321734	-0.00780849	0.286	0.893025	0.0131118	0.0139211	0.0622747
ENSG00000153898.8	MCOLN2	255231	0.00789609	0.307663	0.595539	0.0193019	0.00169848	0.0205158	-0.00181443	0.829324	0.927165	0.0110621	0.0889731	0.336768	0.00712983	0.24722	0.553162	-0.0124864	0.0204	0.30948	0.00564597	0.399263	0.850406	0.00338864	0.5976	0.963957	0.0140751	0.00398375	0.0266137
ENSG00000162643.8	WDR63	126820	0.00025692	0.973352	0.989636	0.0127711	0.020431	0.105065	-0.00194701	0.808468	0.917422	0.00447176	0.509539	0.776973	0.00223968	0.692481	0.873025	-0.00305144	0.648239	0.91964	-0.0164532	0.00929155	0.353015	0.0132606	0.0655093	0.737775	0.0149062	0.00375108	0.0255632
ENSG00000055732.7	MCOLN3	55283	0.00127294	0.875006	0.950119	0.023731	0.000269333	0.00591522	0.00531018	0.457139	0.71465	0.0163786	0.00634844	0.0912146	0.00552745	0.3598	0.659862	-0.0281721	3.58729e-06	0.00446119	-0.00488185	0.385525	0.844027	0.0110053	0.119811	0.805427	0.00659667	0.211893	0.402897
ENSG00000097096.8	SYDE2	84144	-0.0068412	0.277514	0.566194	-0.0198034	0.00405577	0.0366444	-0.00493277	0.541732	0.773671	-0.00239284	0.650179	0.856815	0.0109305	0.0575419	0.272915	-0.0111836	0.0469214	0.427017	-0.0165083	0.00295731	0.262542	-0.00250792	0.655142	0.967723	0.000299764	0.953154	0.975075
ENSG00000162642.9	C1orf52	148423	0.00625239	0.351824	0.639002	-0.00691383	0.275476	0.514301	0.00301034	0.594549	0.805774	0.00627568	0.323845	0.637447	-0.00124755	0.779741	0.913878	-0.0163766	0.0141844	0.269161	-0.0076962	0.246622	0.771744	-0.00449127	0.394469	0.928607	-0.00706039	0.0130135	0.0593522
ENSG00000223254.1	Y_RNA	NULL	0.00525665	0.425906	0.698976	0.012059	0.00848345	0.0595763	-0.00981753	0.040886	0.202621	-0.00711954	0.140439	0.425536	0.00666507	0.0369398	0.217698	0.00124493	0.831702	0.965637	0.00272904	0.679739	0.937741	0.00745562	0.176878	0.848795	-0.00312929	0.502225	0.689421
ENSG00000142867.6	BCL10	8915	0.0237904	0.000377506	0.0196218	0.000520987	0.932996	0.970714	0.00621062	0.291917	0.57583	-0.011699	0.0563431	0.269019	0.0046319	0.406332	0.697278	0.00545918	0.350683	0.793991	0.00403106	0.496762	0.885526	0.0054049	0.418581	0.93113	-0.0123309	0.00810307	0.0431367
ENSG00000153904.12	DDAH1	23576	-0.00964958	0.179522	0.453066	-0.00565194	0.399391	0.633679	-0.00505775	0.409189	0.677559	-0.00109546	0.858071	0.948851	0.0102871	0.0397904	0.225897	-0.0299656	0.00014663	0.0270318	0.0130982	0.0355519	0.522423	0.0167827	0.00199159	0.357521	0.00150369	0.792718	0.886878
ENSG00000223653.1	RP11-131L23.1	NULL	0.0113375	0.152277	0.413574	0.0157887	0.0172378	0.0940053	NA	NA	NA	0.00181896	0.778992	0.917435	0.0043929	0.371584	0.670115	-0.000321052	0.968869	0.994092	-0.000519953	0.942642	0.993293	0.003368	0.670271	0.969847	NA	NA	NA
ENSG00000142871.10	CYR61	3491	0.0211175	0.0010711	0.0308032	0.0229923	0.000553451	0.00964248	0.000360753	0.961774	0.985222	0.00362699	0.61103	0.836718	0.0147412	0.0192	0.156146	0.000770967	0.921081	0.984754	0.0166202	0.00889123	0.350512	0.0122007	0.079728	0.760784	0.00325058	0.571349	0.741254
ENSG00000230285.1	RP11-290M5.2	NULL	-0.0126399	0.0591075	0.248321	-0.00663465	0.179872	0.403894	0.00773359	0.0735597	0.277173	-0.00779232	0.167072	0.46453	-0.00682039	0.195373	0.497117	0.00570242	0.413977	0.826846	0.00922942	0.11317	0.670942	0.0109577	0.0809029	0.761379	NA	NA	NA
ENSG00000117174.6	ZNHIT6	54680	0.0072536	0.29625	0.584801	-0.00673786	0.263705	0.502396	0.000618405	0.892479	0.956332	-0.00191075	0.695758	0.880301	0.00964794	0.0426091	0.234043	-0.00254406	0.687825	0.929665	-0.00149785	0.797755	0.963197	-0.00276085	0.660392	0.968081	0.00854073	0.0173537	0.0721334
ENSG00000171502.10	COL24A1	255631	0.0148142	0.0632645	0.257586	0.024725	0.000414178	0.00789945	0.0134006	0.0454402	0.214518	0.00702253	0.301987	0.616976	0.017773	0.00235511	0.0517541	0.021589	0.00433809	0.156596	-0.00420152	0.527768	0.896657	0.0161124	0.0346637	0.666501	-0.00526934	0.308087	0.511457
ENSG00000201620.1	RN5S51	NULL	0.00374905	0.171497	0.441625	NA	NA	NA	NA	NA	NA	NA	NA	NA	NA	NA	NA	NA	NA	NA	0.00572774	0.132812	0.693477	0.000672043	0.802025	0.984917	NA	NA	NA
ENSG00000122417.9	ODF2L	57489	0.000296517	0.962183	0.985332	0.0185833	0.000379081	0.00742176	0.00249346	0.706268	0.869285	0.0101188	0.118714	0.390512	0.00951529	0.136148	0.418712	0.000683628	0.892561	0.978638	-0.00592994	0.12583	0.685603	-0.00175792	0.698928	0.973359	0.00712008	0.0106831	0.0518579
ENSG00000137975.6	CLCA2	9635	-0.00287351	0.724387	0.879427	0.0058843	0.379394	0.616435	0.000916178	0.907868	0.96315	0.0105881	0.116383	0.386074	NA	NA	NA	-0.00108339	0.892545	0.978638	-0.00942165	0.0242923	0.475198	0.00292552	0.700739	0.973933	0.00216345	0.698316	0.828449
ENSG00000016602.8	CLCA4	22802	0.0080813	0.312175	0.599967	0.00421839	0.48885	0.705387	NA	NA	NA	0.00573066	0.379792	0.684192	NA	NA	NA	NA	NA	NA	0.0051846	0.380913	0.841271	0.00315459	0.667857	0.969478	0.0050655	0.337568	0.540644
ENSG00000236915.1	RP4-651E10.4	NULL	-0.00693788	0.309126	0.596918	0.00812384	0.0997828	0.286657	0.00529899	0.263701	0.547162	0.00286976	0.593771	0.827018	0.00290213	0.497883	0.761277	-0.00147793	0.819446	0.962911	-0.00936836	0.171449	0.723374	0.0039596	0.465296	0.940097	-0.00218831	0.58442	0.750718
ENSG00000261737.1	RP4-612B15.3	NULL	-0.00896076	0.187174	0.463669	-0.000752648	0.909166	0.95957	0.00851953	0.176266	0.443779	-0.00408575	0.539339	0.795092	-0.00752997	0.211133	0.514432	-0.00897321	0.290869	0.754508	0.00712746	0.338219	0.826359	0.00411286	0.589435	0.962045	-0.00405958	0.469714	0.662705
ENSG00000097033.9	SH3GLB1	51100	-0.0197746	0.000208336	0.014573	-0.0204354	0.00161858	0.0199584	-0.0116459	0.0372094	0.193391	0.00489766	0.21575	0.525883	-0.00631941	0.165671	0.460717	-0.00452479	0.263103	0.733803	0.00106738	0.79912	0.963355	-0.0104406	0.057842	0.721123	-0.0144104	0.00511356	0.0315628
ENSG00000230721.1	RP4-612B15.2	NULL	-0.0126342	0.103801	0.337037	0.00024798	0.97058	0.987975	-0.00128102	0.863558	0.94336	0.000662956	0.920814	0.973564	-0.00847496	0.120617	0.394192	-0.0176366	0.0312772	0.366241	-0.000503715	0.950879	0.99386	-0.0172045	0.0194214	0.599939	0.0118449	0.00619386	0.035947
ENSG00000183291.11	RP4-604K5.1	NULL	-0.00265599	0.660371	0.846326	0.00133047	0.797014	0.900601	-0.00786239	0.0229821	0.149691	-0.00543434	0.281067	0.597078	0.00529413	0.25911	0.565112	0.00328191	0.544417	0.885344	0.00514515	0.246947	0.772162	-0.000521956	0.909515	0.991505	-0.0110928	0.000582359	0.00776007
ENSG00000153936.11	HS2ST1	9653	-0.0123492	0.0185448	0.131477	-0.000787812	0.879847	0.944636	-0.0107516	0.0366596	0.191564	-0.000588569	0.916266	0.971776	-0.00107947	0.836094	0.939233	-0.014839	0.00757361	0.205662	-0.00634724	0.178234	0.726114	-0.00391051	0.445287	0.936387	-0.00574227	0.0689293	0.189623
ENSG00000224198.1	RP4-604K5.2	NULL	-0.0034779	0.343758	0.631743	NA	NA	NA	-0.00239776	0.414003	0.681526	-0.00162909	0.610543	0.836672	0.00360576	0.103685	0.367044	NA	NA	NA	NA	NA	NA	0.000682306	0.847071	0.987423	-0.00119084	0.596565	0.759098
ENSG00000235251.2	RP11-384B12.2	NULL	-0.00371823	0.50584	0.756333	NA	NA	NA	NA	NA	NA	NA	NA	NA	NA	NA	NA	NA	NA	NA	0.00909497	0.101996	0.65574	-0.00490678	0.337142	0.911097	NA	NA	NA
ENSG00000225568.1	RP11-384B12.3	NULL	0.000863477	0.89864	0.960642	-0.00755948	0.201766	0.432273	0.00534849	0.346279	0.625665	0.00809643	0.150106	0.440144	0.00147651	0.754273	0.902015	-0.00258635	0.684003	0.92885	-0.00715007	0.310148	0.809759	-0.00502554	0.458615	0.939532	-0.000270623	0.925629	0.961642
ENSG00000221222.1	AL139139.1	NULL	-0.00411677	0.461171	0.726222	0.0019839	0.439646	0.666454	0.00380235	0.350854	0.629418	0.000516044	0.881734	0.958795	0.00272893	0.103848	0.367377	0.00513023	0.324165	0.777136	NA	NA	NA	-0.00121559	0.743753	0.979007	NA	NA	NA
[truncated: 39,919 more rows]
