# Supplementary material for: Synchronized age-related gene expression changes across multiple tissues in human and the link to complex diseases
Source: Sci Rep. 2015 Oct 19;5:15145. doi: 10.1038/srep15145 (PMC4609956; doi:10.1038/srep15145)
Supplement: Supplementary Data S3 [file srep15145-s4.xls]

## Sheet: Adipose
Supplementary Data S3 - Function annotation on up-regulated and down-regulated aging genes
*Gene sets marked in yellow are selected as representatives in Table 2
Adipose: Up-regulated														Adipose: Down-regulated
Category	Term	Count	X.	PValue	Genes	List.Total	Pop.Hits	Pop.Total	Fold.Enrichment	Bonferroni	Benjamini	FDR		Category	Term	Count	X.	PValue	Genes	List.Total	Pop.Hits	Pop.Total	Fold.Enrichment	Bonferroni	Benjamini	FDR
GOTERM_CC_FAT	GO:0005578~proteinaceous extracellular matrix	26	4.68468	4.96854e-06	ASPN, MAMDC2, LTBP2, LUM, TIMP2, TGFB1, SMOC2, OGN, LAMB2, COL7A1, CTGF, SPON2, WNT6, COL8A2, FN1, HAPLN3, TNXB, TNXA, CRTAC1, CRTAP, MGP, COL16A1, LAMA3, COL14A1, COLQ, FBLN5, MFAP4	365	320	12782	2.84531	0.00151922	0.00151922	0.00665931		GOTERM_CC_FAT	GO:0005739~mitochondrion	125	29.9043	1.79704e-49	HCCS, MRPS36, GRPEL1, MRPS33, PDP2, NDUFAB1, RNASEH1, IARS2, COX5A, PDHB, SLC25A20, UQCR10, UQCR11, STARD7, CISD3, LRRC59, MRPL36, DNAJC5, MRPL39, HADH, ACAA2, CRLS1, BSG, FAM82A2, SUCLG1, TMEM126A, COX6C, NFU1, LETM1, MRPS18C, DLD, MRPL47, MRPL46, MDH2, MRPS16, MRPS15, GLUD2, MRPS11, HADHA, HADHB, PEMT, HSPE1, FH, ATP5J2, MRPS28, PHB, MAOB, DLAT, AFG3L2, NDUFV3, TST, USMG5, KIAA1279, CHCHD10, UC…	334	1087	12782	4.40081	5.76851e-47	5.76851e-47	2.42616e-46
GOTERM_CC_FAT	GO:0031012~extracellular matrix	26	4.68468	1.82396e-05	ASPN, MAMDC2, LTBP2, LUM, TIMP2, TGFB1, SMOC2, OGN, LAMB2, COL7A1, CTGF, SPON2, WNT6, COL8A2, FN1, HAPLN3, TNXB, TNXA, CRTAC1, CRTAP, MGP, COL16A1, LAMA3, COL14A1, COLQ, FBLN5, MFAP4	365	345	12782	2.63913	0.00556582	0.00278679	0.0244444		GOTERM_CC_FAT	GO:0044429~mitochondrial part	93	22.2488	1.04563e-46	HCCS, MRPS36, ATP5E, GRPEL1, PDP2, MRPS33, TIMM17A, ATP5B, CYC1, NDUFAB1, TIMM50, IARS2, UQCRFS1, COX5A, UQCRQ, PDHB, SLC25A20, UQCR10, ALAS1, UQCR11, FXC1, LRRC59, MRPL36, ATP5L, SLC25A1, CAT, MRPL39, HADH, ATP5H, NDUFS1, COX16, ATP5J, ACAA2, CRLS1, ACO2, SSBP1, AIFM2, ACADS, SUCLG1, CYB5A, COX6C, ACADVL, LETM1, MRPS18C, C1QBP, UQCRH, DLD, MRPL47, MDH2, MRPS16, NDUFB6, MRPS15, SAMM50, GLUD2, MRP…	334	595	12782	5.98161	3.35649e-44	1.67824e-44	1.41169e-43
GOTERM_CC_FAT	GO:0044420~extracellular matrix part	13	2.34234	0.000123676	TNXB, TNXA, LUM, TIMP2, COL16A1, SMOC2, LAMA3, LAMB2, COL14A1, COLQ, COL7A1, MFAP4, COL8A2, FN1	365	117	12782	3.89102	0.0371399	0.0125365	0.16564		GOTERM_CC_FAT	GO:0031966~mitochondrial membrane	59	14.1148	7.97374e-28	HCCS, ATP5E, TIMM17A, ATP5B, CYC1, NDUFAB1, TIMM50, UQCRFS1, COX5A, UQCRQ, SLC25A20, UQCR10, UQCR11, FXC1, ATP5L, SLC25A1, HADH, ATP5H, NDUFS1, COX16, ATP5J, ACAA2, CRLS1, AIFM2, SUCLG1, CYB5A, COX6C, ACADVL, LETM1, UQCRH, MDH2, NDUFB6, SAMM50, ATP5G3, HADHA, HADHB, ACSL1, SH3GLB1, SLC25A44, ACSL4, SCO1, ATP5J2, COX7A2, PHB, NDUFA6, MAOB, AFG3L2, TST, NDUFV3, SDHB, USMG5, TOMM70A, UCP2, SLC25A10,…	334	394	12782	5.73071	2.55957e-25	8.5319e-26	1.07652e-24
GOTERM_CC_FAT	GO:0005813~centrosome	18	3.24324	0.00023248	SDCCAG8, CEP120, CDC14A, RNF19A, LRRCC1, BMX, CEP164, PLK1S1, AZI1, CRMP1, HAUS7, CLASP2, CDK5RAP2, TNFAIP3, CNTLN, MYOF, TRAF5, FEZ1	365	224	12782	2.81404	0.0686752	0.0176296	0.311153		GOTERM_CC_FAT	GO:0005759~mitochondrial matrix	46	11.0048	3.05327e-27	MRPS36, ATP5E, MRPS16, GRPEL1, MRPS33, MRPS15, PDP2, GLUD2, ATP5B, MRPS11, NDUFAB1, ECHS1, IARS2, PDHB, HADHA, HADHB, ALAS1, OXCT1, LRRC59, MRPL36, HSPE1, MRPL39, HADH, PDHX, ETFB, ETFA, FH, MRPS28, SSBP1, ACO2, ACADS, SUCLG1, CS, DLAT, SOD1, TST, ACADVL, MRPS18C, C1QBP, POLDIP2, DLD, MRPL47, HSPD1, ATP5A1, MDH2, PC	334	227	12782	7.75504	9.80098e-25	1.9602e-25	4.12216e-24
GOTERM_CC_FAT	GO:0005815~microtubule organizing center	19	3.42342	0.000338947	SDCCAG8, CEP120, CDC14A, RNF19A, LRRCC1, BMX, CEP164, PLK1S1, AZI1, BBS2, CRMP1, HAUS7, CLASP2, CDK5RAP2, TNFAIP3, CNTLN, MYOF, TRAF5, FEZ1	365	253	12782	2.6299	0.0985362	0.0205333	0.45335		GOTERM_CC_FAT	GO:0031980~mitochondrial lumen	46	11.0048	3.05327e-27	MRPS36, ATP5E, MRPS16, GRPEL1, MRPS33, MRPS15, PDP2, GLUD2, ATP5B, MRPS11, NDUFAB1, ECHS1, IARS2, PDHB, HADHA, HADHB, ALAS1, OXCT1, LRRC59, MRPL36, HSPE1, MRPL39, HADH, PDHX, ETFB, ETFA, FH, MRPS28, SSBP1, ACO2, ACADS, SUCLG1, CS, DLAT, SOD1, TST, ACADVL, MRPS18C, C1QBP, POLDIP2, DLD, MRPL47, HSPD1, ATP5A1, MDH2, PC	334	227	12782	7.75504	9.80098e-25	1.9602e-25	4.12216e-24
GOTERM_MF_FAT	GO:0043167~ion binding	156	28.1081	0.000294399	PDP1, HKR1, LTBP2, LTBP3, LMO3, STK36, RBM5, JAG1, RORA, MYLIP, APOBEC3C, CNOT4, APOBEC3D, ATP2B1, ZNF775, IDS, SPON2, POLH, CRTAC1, NUDT13, ZHX2, MGP, WEE1, HERC2P2, TRIM38, OGFOD2, ZNF439, UHRF2, CPE, MLLT10, MFAP4, TNFAIP3, ZNF438, TRAF1, ZNF611, SCN1B, EFCAB7, ITGA11, ITGA10, ZNF230, ZC3H6, PXN, CD69, ADAM33, DYRK2, TRAF5, NTHL1, OVGP1, SETDB2, MLL, KLF9, SMYD3, BMX, ZNF521, ZNF836, KCNK2, P4…	378	4241	12983	1.2634	0.145243	0.0384748	0.426905		GOTERM_CC_FAT	GO:0005740~mitochondrial envelope	60	14.3541	2.95884e-27	HCCS, ATP5E, TIMM17A, ATP5B, CYC1, NDUFAB1, TIMM50, UQCRFS1, COX5A, UQCRQ, SLC25A20, UQCR10, UQCR11, FXC1, ATP5L, SLC25A1, CAT, HADH, ATP5H, NDUFS1, COX16, ATP5J, ACAA2, CRLS1, AIFM2, SUCLG1, CYB5A, COX6C, ACADVL, LETM1, UQCRH, MDH2, NDUFB6, SAMM50, ATP5G3, HADHA, HADHB, ACSL1, SH3GLB1, SLC25A44, ACSL4, SCO1, ATP5J2, COX7A2, PHB, NDUFA6, MAOB, AFG3L2, TST, NDUFV3, SDHB, USMG5, TOMM70A, UCP2, SLC2…	334	419	12782	5.48011	9.49788e-25	2.37447e-25	3.99468e-24
GOTERM_CC_FAT	GO:0005576~extracellular region	81	14.5946	0.000891856	ASPN, SCPEP1, IGHG2, LTBP2, LTBP3, GABBR1, JAG1, TGFB1, OGN, WISP2, CTGF, SMPDL3A, HTRA1, SERPINE1, FAS, AMY2B, SPON2, WNT6, CYR61, PCYOX1L, C4A, CRTAC1, PRG2, CA11, CRTAP, MGP, CPXM2, C6ORF1, PDCD1LG2, SLIT3, CTSK, COLQ, CPE, PLXDC1, PLA2G7, TFPI, LRCH3, MFAP4, HSD17B11, TWSG1, MAMDC2, ERBB2, LUM, CYTL1, KITLG, C1S, TIMP2, CCL28, ITGBL1, C1QTNF7, ISLR, SMOC2, PRRG3, LAMB2, COL7A1, GLIPR1, CD2, M…	365	2010	12782	1.41122	0.23893	0.0444851	1.1888		GOTERM_CC_FAT	GO:0005743~mitochondrial inner membrane	50	11.9617	3.23587e-25	HCCS, ATP5E, TIMM17A, ATP5B, CYC1, NDUFAB1, TIMM50, COX5A, UQCRFS1, UQCRQ, SLC25A20, UQCR10, UQCR11, FXC1, ATP5L, SLC25A1, HADH, ATP5H, NDUFS1, ATP5J, ACAA2, CRLS1, SUCLG1, COX6C, ACADVL, LETM1, UQCRH, MDH2, NDUFB6, ATP5G3, HADHA, HADHB, SLC25A44, SCO1, ATP5J2, COX7A2, PHB, NDUFA6, MAOB, AFG3L2, NDUFV3, TST, SDHB, USMG5, UCP2, SLC25A10, HSPD1, ATP5A1, SLC25A16, PC	334	306	12782	6.25318	1.03871e-22	1.73119e-23	4.36869e-22
GOTERM_MF_FAT	GO:0031418~L-ascorbic acid binding	6	1.08108	0.000278598	OGFOD2, P4HA2, LEPREL2, EGLN3, EGLN1, P4HTM	378	21	12983	9.8133	0.138011	0.048299	0.404034		GOTERM_CC_FAT	GO:0019866~organelle inner membrane	50	11.9617	8.95699e-24	HCCS, ATP5E, TIMM17A, ATP5B, CYC1, NDUFAB1, TIMM50, COX5A, UQCRFS1, UQCRQ, SLC25A20, UQCR10, UQCR11, FXC1, ATP5L, SLC25A1, HADH, ATP5H, NDUFS1, ATP5J, ACAA2, CRLS1, SUCLG1, COX6C, ACADVL, LETM1, UQCRH, MDH2, NDUFB6, ATP5G3, HADHA, HADHB, SLC25A44, SCO1, ATP5J2, COX7A2, PHB, NDUFA6, MAOB, AFG3L2, NDUFV3, TST, SDHB, USMG5, UCP2, SLC25A10, HSPD1, ATP5A1, SLC25A16, PC	334	329	12782	5.81603	2.87519e-21	4.10742e-22	1.20927e-20
GOTERM_CC_FAT	GO:0044421~extracellular region part	45	8.10811	0.00113343	ASPN, TWSG1, LTBP2, MAMDC2, LUM, CYTL1, KITLG, TIMP2, CCL28, TGFB1, C1QTNF7, OGN, SMOC2, LAMB2, COL7A1, CTGF, HTRA1, SMPDL3A, WNT6, SPON2, FIGF, COL8A2, SCG2, FN1, PLAT, TNXB, HAPLN3, TNXA, C4A, CRTAC1, CRTAP, MGP, TNFSF9, COL16A1, SLIT3, DKK3, CTSK, LAMA3, COL14A1, SULF2, COLQ, FBLN5, PLA2G7, TFPI, GDF15, MFAP4	365	960	12782	1.64152	0.293214	0.0483665	1.50855		GOTERM_BP_FAT	GO:0006091~generation of precursor metabolites and energy	48	11.4833	1.24466e-24	ACOX1, ATP5E, NDUFB6, ECH1, ATP5B, CYC1, NDUFAB1, AQP7, UQCRFS1, UQCRQ, ATP5G3, PDHB, AKT1, UQCR10, UQCR11, PPP1R1A, ATP5L, CAT, ATP5H, ETFB, NDUFS1, ETFA, FH, SCO1, ATP5J, CEBPA, ACO2, ACO1, NDUFA6, SUCLG1, CS, GYG2, CYB5A, DLAT, ADIPOQ, PCK1, COX6C, NDUFV3, ACADVL, SDHB, UQCRH, GFPT1, GIPR, DLD, PGM1, TXN, ATP5A1, MDH2	323	313	13528	6.42285	2.62126e-21	2.62126e-21	2.15288e-21
GOTERM_MF_FAT	GO:0046872~metal ion binding	154	27.7477	0.00018841	PDP1, HKR1, LTBP2, LTBP3, LMO3, STK36, RBM5, JAG1, RORA, MYLIP, APOBEC3C, CNOT4, APOBEC3D, ATP2B1, ZNF775, IDS, SPON2, POLH, CRTAC1, NUDT13, ZHX2, MGP, WEE1, HERC2P2, TRIM38, OGFOD2, ZNF439, UHRF2, CPE, MLLT10, MFAP4, TNFAIP3, ZNF438, TRAF1, ZNF611, SCN1B, EFCAB7, ITGA11, ITGA10, ZNF230, ZC3H6, PXN, CD69, ADAM33, DYRK2, TRAF5, NTHL1, SETDB2, MLL, KLF9, SMYD3, BMX, ZNF521, ZNF836, KCNK2, P4HTM, FO…	378	4140	12983	1.27763	0.0955533	0.048976	0.273407		GOTERM_CC_FAT	GO:0031967~organelle envelope	64	15.311	2.75307e-21	RTN4, HCCS, ATP5E, TIMM17A, ATP5B, CYC1, NDUFAB1, EIF5A, TIMM50, UQCRFS1, COX5A, UQCRQ, SLC25A20, UQCR10, UQCR11, FXC1, ATP5L, SLC25A1, CAT, HADH, ATP5H, NDUFS1, COX16, ATP5J, ACAA2, CRLS1, PTGER3, AIFM2, SUCLG1, CYB5A, COX6C, ACADVL, LETM1, UQCRH, EIF5AL1, MDH2, NDUFB6, SAMM50, ATP5G3, HADHA, HADHB, ACSL1, SH3GLB1, SLC25A44, ACSL4, GCHFR, SCO1, ATP5J2, COX7A2, PHB, NDUFA6, MAOB, AFG3L2, TST, NDU…	334	620	12782	3.9504	8.83736e-19	1.10467e-19	3.71687e-18
														GOTERM_CC_FAT	GO:0031975~envelope	64	15.311	3.25951e-21	RTN4, HCCS, ATP5E, TIMM17A, ATP5B, CYC1, NDUFAB1, EIF5A, TIMM50, UQCRFS1, COX5A, UQCRQ, SLC25A20, UQCR10, UQCR11, FXC1, ATP5L, SLC25A1, CAT, HADH, ATP5H, NDUFS1, COX16, ATP5J, ACAA2, CRLS1, PTGER3, AIFM2, SUCLG1, CYB5A, COX6C, ACADVL, LETM1, UQCRH, EIF5AL1, MDH2, NDUFB6, SAMM50, ATP5G3, HADHA, HADHB, ACSL1, SH3GLB1, SLC25A44, ACSL4, GCHFR, SCO1, ATP5J2, COX7A2, PHB, NDUFA6, MAOB, AFG3L2, TST, NDU…	334	622	12782	3.93769	1.0463e-18	1.16256e-19	4.40061e-18
														GOTERM_CC_FAT	GO:0031090~organelle membrane	79	18.8995	5.76781e-17	HCCS, RTN4, ACOX1, ATP5E, TIMM17A, AP2S1, ATP5B, CYC1, NDUFAB1, PEX5, TIMM50, UQCRFS1, COX5A, UQCRQ, ST3GAL1, HOOK2, SLC25A20, UQCR10, UQCR11, FXC1, ATP5L, SLC25A1, CAT, HADH, ATP5H, NDUFS1, COX16, ATP5J, ACAA2, BSG, CRLS1, AIFM2, SUCLG1, CHST2, CYB5A, COX6C, ACADVL, LETM1, SEC61B, UQCRH, ARRB1, MDH2, SEC61G, NDUFB6, DERL1, SAMM50, GRB2, ABCD1, ATP5G3, HADHA, HADHB, ACSL1, PEX19, SH3GLB1, PEMT, S…	334	1096	12782	2.75847	3.56382e-14	3.55271e-15	1.55431e-13
														GOTERM_CC_FAT	GO:0044455~mitochondrial membrane part	20	4.78469	5.25706e-10	ATP5E, ATP5J2, COX7A2, NDUFB6, SAMM50, ATP5B, TIMM17A, NDUFA6, NDUFAB1, TIMM50, UQCRFS1, ATP5G3, NDUFV3, UQCRH, TOMM70A, ATP5L, ATP5A1, ATP5H, NDUFS1, ATP5J	334	125	12782	6.12311	1.68752e-07	1.53411e-08	7.09746e-07
														GOTERM_BP_FAT	GO:0045333~cellular respiration	18	4.30622	1.11932e-10	NDUFB6, ACO2, ACO1, SUCLG1, NDUFA6, CS, NDUFAB1, PDHB, NDUFV3, SDHB, UQCR10, UQCR11, UQCRH, DLD, CAT, NDUFS1, MDH2, FH	323	97	13528	7.77198	2.35729e-07	7.85762e-08	1.93607e-07
														GOTERM_BP_FAT	GO:0055114~oxidation reduction	45	10.7656	1.841e-10	HCCS, ACOX1, PXDN, ALDH1L1, NDUFB6, GLUD2, CYC1, PGD, NDUFAB1, ADH1B, UQCRFS1, COX5A, UQCRQ, PDHB, HADHA, MTHFD1, UQCR10, UQCR11, CAT, LOXL2, HADH, IMPDH1, GFOD1, ETFB, NDUFS1, ETFA, NSDHL, AIFM2, ACADS, NDUFA6, MAOB, CYB5A, SOD1, POR, NDUFV3, ACADVL, SDHB, RDH10, F5, HSDL2, UQCRH, PRDX6, DLD, TXN, MDH2	323	639	13528	2.94946	3.87714e-07	9.69284e-08	3.18435e-07
														GOTERM_BP_FAT	GO:0022900~electron transport chain	17	4.06699	1.14639e-08	NDUFB6, NDUFA6, CYC1, NDUFAB1, CYB5A, UQCRFS1, UQCRQ, NDUFV3, SDHB, UQCR10, UQCR11, UQCRH, TXN, DLD, ETFB, NDUFS1, ETFA	323	114	13528	6.24561	2.41428e-05	2.68256e-06	1.98291e-05
														GOTERM_BP_FAT	GO:0006631~fatty acid metabolic process	22	5.26316	1.03302e-08	ACAA2, ACOX1, PPARA, ECH1, ACADS, STAT5A, ABCD1, ABHD5, ACOT2, NDUFAB1, ECHS1, PEX5, ACACB, ADIPOQ, HADHA, HADHB, ACADVL, ACSL1, FABP4, ACSL4, HADH, GHR	323	198	13528	4.65359	2.17551e-05	2.71941e-06	1.78679e-05
														GOTERM_MF_FAT	GO:0015078~hydrogen ion transmembrane transporter activity	16	3.82775	4.68404e-09	ATP5E, COX7A2, ATP5B, CYB5A, COX5A, UQCRFS1, UQCRQ, ATP5G3, COX6C, UQCR10, UQCR11, UQCRH, ATP5L, ATP5A1, ATP5H, ATP5J	321	90	12983	7.19031	3.05867e-06	3.05867e-06	6.99808e-06
														GOTERM_BP_FAT	GO:0006635~fatty acid beta-oxidation	10	2.39234	1.0175e-08	ACADVL, ACOX1, ECH1, ACADS, ABCD1, PEX5, ECHS1, ADIPOQ, HADHA, HADHB	323	28	13528	14.958	2.14283e-05	3.06122e-06	1.75996e-05
														GOTERM_BP_FAT	GO:0051186~cofactor metabolic process	22	5.26316	7.87219e-09	SHMT1, ALDH1L1, TALDO1, ACO2, ACO1, SUCLG1, PGD, CS, UROS, ACOT2, DLAT, SOD1, PDHB, MTHFD1, NFU1, SDHB, ALAS1, DLD, RPIA, FPGS, MDH2, FH	323	195	13528	4.72519	1.65787e-05	3.31576e-06	1.36164e-05
														GOTERM_BP_FAT	GO:0006119~oxidative phosphorylation	16	3.82775	9.89332e-09	ATP5E, NDUFB6, ATP5B, NDUFA6, NDUFAB1, ATP5G3, NDUFV3, UQCR10, UQCR11, UQCRH, DLD, ATP5L, ATP5A1, ATP5H, NDUFS1, ATP5J	323	98	13528	6.83794	2.08351e-05	3.47255e-06	1.71124e-05
														GOTERM_BP_FAT	GO:0006732~coenzyme metabolic process	19	4.54545	2.3797e-08	SHMT1, ALDH1L1, TALDO1, ACO2, ACO1, SUCLG1, PGD, CS, ACOT2, DLAT, SOD1, PDHB, MTHFD1, SDHB, DLD, RPIA, FPGS, MDH2, FH	323	153	13528	5.20108	5.01152e-05	5.01163e-06	4.11614e-05
														GOTERM_BP_FAT	GO:0006084~acetyl-CoA metabolic process	10	2.39234	2.78865e-08	SDHB, ACO2, ACO1, SUCLG1, DLD, CS, DLAT, PDHB, MDH2, FH	323	31	13528	13.5104	5.87273e-05	5.33898e-06	4.82349e-05
														GOTERM_CC_FAT	GO:0005753~mitochondrial proton-transporting ATP synthase complex	8	1.91388	2.94374e-07	ATP5E, ATP5J2, ATP5B, ATP5L, ATP5A1, ATP5H, ATP5G3, ATP5J	334	19	12782	16.1135	9.44898e-05	7.87449e-06	0.000397429
														GOTERM_MF_FAT	GO:0015077~monovalent inorganic cation transmembrane transporter activity	16	3.82775	3.57379e-08	ATP5E, COX7A2, ATP5B, CYB5A, COX5A, UQCRFS1, UQCRQ, ATP5G3, COX6C, UQCR10, UQCR11, UQCRH, ATP5L, ATP5A1, ATP5H, ATP5J	321	104	12983	6.22238	2.33366e-05	1.16683e-05	5.33933e-05
														GOTERM_BP_FAT	GO:0043648~dicarboxylic acid metabolic process	10	2.39234	6.81274e-08	SDHB, SUCLG1, STAT5A, DLD, CS, MDH2, FH, PC, GHR, PCK1	323	34	13528	12.3183	0.000143466	1.19563e-05	0.000117839
														GOTERM_BP_FAT	GO:0009060~aerobic respiration	10	2.39234	8.98065e-08	SDHB, ACO2, UQCRH, ACO1, SUCLG1, CS, CAT, PDHB, MDH2, FH	323	35	13528	11.9664	0.000189115	1.45486e-05	0.000155337
														GOTERM_BP_FAT	GO:0009109~coenzyme catabolic process	9	2.15311	1.01575e-07	SDHB, ALDH1L1, ACO2, ACO1, SUCLG1, CS, PDHB, MDH2, FH	323	26	13528	14.4977	0.000213893	1.52796e-05	0.000175692
														GOTERM_CC_FAT	GO:0045259~proton-transporting ATP synthase complex	8	1.91388	6.49439e-07	ATP5E, ATP5J2, ATP5B, ATP5L, ATP5A1, ATP5H, ATP5G3, ATP5J	334	21	12782	14.5788	0.000208448	1.6036e-05	0.000876793
														GOTERM_BP_FAT	GO:0009062~fatty acid catabolic process	10	2.39234	1.17257e-07	ACADVL, ACOX1, ECH1, ACADS, ABCD1, PEX5, ECHS1, ADIPOQ, HADHA, HADHB	323	36	13528	11.634	0.000246913	1.64628e-05	0.000202818
														GOTERM_MF_FAT	GO:0031406~carboxylic acid binding	18	4.30622	9.13292e-08	SHMT1, ACADS, GLUD2, PPARG, NDUFAB1, ACACB, DLAT, DBI, YWHAE, HADHA, PCK1, HADHB, SH3GLB1, DLD, FABP4, PDHX, GCHFR, PC	321	144	12983	5.05569	5.96362e-05	1.98791e-05	0.000136448
														GOTERM_BP_FAT	GO:0044242~cellular lipid catabolic process	13	3.11005	2.1364e-07	ACOX1, ECH1, ACADS, ABCD1, ECHS1, PEX5, ADIPOQ, PNPLA3, HADHA, HADHB, ACADVL, PRDX6, LIPE	323	76	13528	7.16409	0.000449824	2.812e-05	0.00036953
														GOTERM_BP_FAT	GO:0019395~fatty acid oxidation	10	2.39234	2.47856e-07	ACADVL, ACOX1, ECH1, ACADS, ABCD1, PEX5, ECHS1, ADIPOQ, HADHA, HADHB	323	39	13528	10.7391	0.000521849	3.07045e-05	0.000428713
														GOTERM_BP_FAT	GO:0034440~lipid oxidation	10	2.39234	2.47856e-07	ACADVL, ACOX1, ECH1, ACADS, ABCD1, PEX5, ECHS1, ADIPOQ, HADHA, HADHB	323	39	13528	10.7391	0.000521849	3.07045e-05	0.000428713
														GOTERM_BP_FAT	GO:0051187~cofactor catabolic process	9	2.15311	4.62302e-07	SDHB, ALDH1L1, ACO2, ACO1, SUCLG1, CS, PDHB, MDH2, FH	323	31	13528	12.1594	0.000973134	5.40879e-05	0.000799635
														GOTERM_BP_FAT	GO:0006090~pyruvate metabolic process	10	2.39234	4.89743e-07	BSG, SLC25A10, PGM1, DLD, DLAT, PDHX, PDHB, G6PC3, PC, PCK1	323	42	13528	9.97199	0.00103087	5.42827e-05	0.0008471
														GOTERM_CC_FAT	GO:0070469~respiratory chain	12	2.87081	3.51528e-06	NDUFV3, UQCR10, COX7A2, UQCR11, NDUFB6, UQCRH, NDUFA6, CYC1, NDUFAB1, UQCRFS1, UQCRQ, NDUFS1	334	75	12782	6.12311	0.00112777	7.0523e-05	0.00474582
														GOTERM_CC_FAT	GO:0005761~mitochondrial ribosome	10	2.39234	3.39789e-06	MRPS36, MRPS16, MRPS28, MRPS18C, MRPS33, MRPS15, MRPS11, MRPL36, MRPL47, MRPL39	334	48	12782	7.9728	0.00109013	7.27124e-05	0.00458734
														GOTERM_CC_FAT	GO:0000313~organellar ribosome	10	2.39234	3.39789e-06	MRPS36, MRPS16, MRPS28, MRPS18C, MRPS33, MRPS15, MRPS11, MRPL36, MRPL47, MRPL39	334	48	12782	7.9728	0.00109013	7.27124e-05	0.00458734
														GOTERM_BP_FAT	GO:0006099~tricarboxylic acid cycle	8	1.91388	7.16373e-07	SDHB, ACO2, ACO1, SUCLG1, CS, PDHB, MDH2, FH	323	23	13528	14.5678	0.00150754	7.54313e-05	0.00123909
														GOTERM_BP_FAT	GO:0046356~acetyl-CoA catabolic process	8	1.91388	7.16373e-07	SDHB, ACO2, ACO1, SUCLG1, CS, PDHB, MDH2, FH	323	23	13528	14.5678	0.00150754	7.54313e-05	0.00123909
														GOTERM_CC_FAT	GO:0005763~mitochondrial small ribosomal subunit	7	1.67464	4.25831e-06	MRPS36, MRPS16, MRPS28, MRPS18C, MRPS33, MRPS15, MRPS11	334	18	12782	14.8826	0.00136599	8.04039e-05	0.00574892
														GOTERM_CC_FAT	GO:0000314~organellar small ribosomal subunit	7	1.67464	4.25831e-06	MRPS36, MRPS16, MRPS28, MRPS18C, MRPS33, MRPS15, MRPS11	334	18	12782	14.8826	0.00136599	8.04039e-05	0.00574892
														GOTERM_CC_FAT	GO:0031974~membrane-enclosed lumen	78	18.6603	1.49722e-05	MRPS36, ATP5E, GRPEL1, PDP2, MRPS33, ATP5B, NDUFAB1, PEX5, TIMM50, IARS2, PDHB, AKT1, ALAS1, MDFIC, FXC1, LRRC59, GTF2A2, MRPL36, CAT, MRPL39, HADH, NDUFS1, ACO2, SSBP1, ACADS, MAGOH, SUCLG1, EXOSC4, NRIP1, ACADVL, MRPS18C, C1QBP, F5, TXNDC5, DLD, SH3KBP1, MRPL47, MDH2, RAD23B, MRPS16, POLR2E, MRPS15, POLR2L, GLUD2, MRPS11, SHFM1, ECHS1, POLR2D, HADHA, HADHB, KIAA0020, HNRNPK, OXCT1, GTF3C6, HSPE…	334	1856	12782	1.60831	0.00479457	0.00026697	0.0202118
														GOTERM_BP_FAT	GO:0044271~nitrogen compound biosynthetic process	24	5.74163	3.23671e-06	CEBPA, ATP5E, SHMT1, ATP5J2, ASS1, GLUD2, ATP5B, UROS, NPR1, ATP5G3, GART, AKT1, MTHFD1, ALAS1, UMPS, ATIC, ATP5L, ATP5A1, FPGS, PAPSS1, IMPDH1, ATP5H, GCHFR, ATP5J	323	325	13528	3.09285	0.00679334	0.000309794	0.00559835
														GOTERM_BP_FAT	GO:0019318~hexose metabolic process	18	4.30622	3.40248e-06	TALDO1, PGD, GYG2, DLAT, ADIPOQ, G6PC3, PDHB, PCK1, AKT1, PGM3, PPP1R1A, SLC25A10, GFPT1, PGM1, FUT1, RPIA, MDH2, PC	323	192	13528	3.92647	0.00714002	0.000311501	0.00588506
														GOTERM_BP_FAT	GO:0006006~glucose metabolic process	16	3.82775	3.68942e-06	TALDO1, PGD, GYG2, DLAT, ADIPOQ, G6PC3, PDHB, PCK1, AKT1, PGM3, PPP1R1A, SLC25A10, PGM1, RPIA, MDH2, PC	323	153	13528	4.37985	0.00773982	0.000323695	0.00638135
														GOTERM_MF_FAT	GO:0009055~electron carrier activity	20	4.78469	2.32646e-06	GLRX3, ACOX1, GLRX5, COX7A2, ACADS, MAOB, CYC1, UQCRFS1, COX5A, POR, ACADVL, SDHB, UQCR11, TXNDC17, DLD, LOXL2, GFOD1, ETFB, NDUFS1, ETFA	321	221	12983	3.66022	0.00151803	0.000379723	0.00347574
														GOTERM_BP_FAT	GO:0005996~monosaccharide metabolic process	19	4.54545	6.10226e-06	TALDO1, PGD, CHST2, GYG2, DLAT, ADIPOQ, G6PC3, PDHB, PCK1, AKT1, PGM3, PPP1R1A, SLC25A10, GFPT1, PGM1, FUT1, RPIA, MDH2, PC	323	222	13528	3.58453	0.0127692	0.000494162	0.0105545
														GOTERM_MF_FAT	GO:0022890~inorganic cation transmembrane transporter activity	16	3.82775	4.75355e-06	ATP5E, COX7A2, ATP5B, CYB5A, COX5A, UQCRFS1, UQCRQ, ATP5G3, COX6C, UQCR10, UQCR11, UQCRH, ATP5L, ATP5A1, ATP5H, ATP5J	321	151	12983	4.28561	0.00309927	0.000517213	0.00710171
														GOTERM_MF_FAT	GO:0033293~monocarboxylic acid binding	10	2.39234	6.01103e-06	SH3GLB1, ACADS, PPARG, NDUFAB1, FABP4, ACACB, DBI, HADHA, PC, HADHB	321	54	12983	7.4899	0.00391752	0.000560588	0.00898027
														GOTERM_CC_FAT	GO:0070013~intracellular organelle lumen	74	17.7033	3.86718e-05	MRPS36, ATP5E, GRPEL1, PDP2, MRPS33, ATP5B, NDUFAB1, PEX5, TIMM50, IARS2, PDHB, AKT1, ALAS1, MDFIC, LRRC59, GTF2A2, MRPL36, MRPL39, HADH, ACO2, SSBP1, ACADS, MAGOH, SUCLG1, EXOSC4, NRIP1, ACADVL, MRPS18C, C1QBP, TXNDC5, DLD, SH3KBP1, MRPL47, MDH2, RAD23B, MRPS16, POLR2E, MRPS15, POLR2L, GLUD2, MRPS11, SHFM1, ECHS1, POLR2D, HADHA, HADHB, KIAA0020, HNRNPK, OXCT1, GTF3C6, HSPE1, PDHX, ETFB, ETFA, FH…	334	1779	12782	1.59187	0.0123372	0.000653149	0.0521975
														GOTERM_CC_FAT	GO:0043233~organelle lumen	75	17.9426	4.5871e-05	MRPS36, ATP5E, GRPEL1, PDP2, MRPS33, ATP5B, NDUFAB1, PEX5, TIMM50, IARS2, PDHB, AKT1, ALAS1, MDFIC, LRRC59, GTF2A2, MRPL36, MRPL39, HADH, ACO2, SSBP1, ACADS, MAGOH, SUCLG1, EXOSC4, NRIP1, ACADVL, MRPS18C, C1QBP, F5, TXNDC5, DLD, SH3KBP1, MRPL47, MDH2, RAD23B, MRPS16, POLR2E, MRPS15, POLR2L, GLUD2, MRPS11, SHFM1, ECHS1, POLR2D, HADHA, HADHB, KIAA0020, HNRNPK, OXCT1, GTF3C6, HSPE1, PDHX, ETFB, ETFA…	334	1820	12782	1.57704	0.014617	0.000735975	0.0619118
														GOTERM_MF_FAT	GO:0016836~hydro-lyase activity	9	2.15311	1.02062e-05	ECH1, ACO2, ACO1, UROS, CA4, ECHS1, HADHA, FH, HADHB	321	44	12983	8.27294	0.00664255	0.000832741	0.0152473
														GOTERM_BP_FAT	GO:0046395~carboxylic acid catabolic process	13	3.11005	1.29033e-05	ACOX1, SHMT1, ECH1, GLUD2, ACADS, ABCD1, ECHS1, PEX5, ADIPOQ, HADHA, HADHB, MTHFD1, ACADVL	323	111	13528	4.90514	0.0268086	0.000970046	0.0223163
														GOTERM_BP_FAT	GO:0016054~organic acid catabolic process	13	3.11005	1.29033e-05	ACOX1, SHMT1, ECH1, GLUD2, ACADS, ABCD1, ECHS1, PEX5, ADIPOQ, HADHA, HADHB, MTHFD1, ACADVL	323	111	13528	4.90514	0.0268086	0.000970046	0.0223163
														GOTERM_BP_FAT	GO:0006412~translation	23	5.50239	1.44945e-05	MRPS36, MRPS16, MRPS33, MRPS15, PDF, MRPS11, RPLP2, EIF5A, MRPS7, IARS2, EIF4G1, TARS, EIF3A, MRPS18C, EIF4EBP2, MRPL15, GSPT1, MRPL14, EIF5AL1, RPL7L1, MRPL36, MRPL47, EIF3J, EIF2S2P4	323	331	13528	2.91025	0.0300644	0.001017	0.025068
														GOTERM_BP_FAT	GO:0019216~regulation of lipid metabolic process	13	3.11005	1.41482e-05	AKT1, SLC25A20, PPARA, ACSL1, STAT5A, ABHD5, CD81, PPARG, PNPLA2, ACACB, SOD1, ADIPOQ, AKT2	323	112	13528	4.86134	0.0293567	0.00102693	0.0244691
														GOTERM_BP_FAT	GO:0016042~lipid catabolic process	16	3.82775	1.65158e-05	ACOX1, PLA2G16, ECH1, ACADS, ABCD1, ECHS1, PEX5, PNPLA2, PNPLA3, ADIPOQ, HADHA, HADHB, ACADVL, PLIN1, PRDX6, LIPE	323	173	13528	3.87351	0.0341847	0.00112139	0.0285634
														GOTERM_BP_FAT	GO:0022904~respiratory electron transport chain	10	2.39234	1.90976e-05	NDUFV3, SDHB, UQCR10, UQCR11, NDUFB6, UQCRH, NDUFA6, DLD, NDUFAB1, NDUFS1	323	64	13528	6.54412	0.0394218	0.00121804	0.0330277
														GOTERM_BP_FAT	GO:0043434~response to peptide hormone stimulus	15	3.58852	1.85369e-05	PPARA, BSG, AR, GRB2, STAT5A, RXRA, OXT, PPARG, PCK1, ACVR1C, AKT1, EIF4EBP2, SHC1, AKT2, GHR	323	154	13528	4.07945	0.0382868	0.00121922	0.0320581
														GOTERM_BP_FAT	GO:0032868~response to insulin stimulus	12	2.87081	2.51424e-05	AKT1, PPARA, AR, EIF4EBP2, GRB2, RXRA, PPARG, SHC1, GHR, PCK1, ACVR1C, AKT2	323	100	13528	5.02588	0.0515732	0.00155616	0.0434797
														GOTERM_MF_FAT	GO:0016681~oxidoreductase activity, acting on diphenols and related substances as donors, cytochrome as acceptor	5	1.19617	2.34474e-05	UQCR10, UQCR11, UQCRH, UQCRFS1, UQCRQ	321	8	12983	25.2784	0.0151947	0.00169982	0.0350254
														GOTERM_MF_FAT	GO:0008121~ubiquinol-cytochrome-c reductase activity	5	1.19617	2.34474e-05	UQCR10, UQCR11, UQCRH, UQCRFS1, UQCRQ	321	8	12983	25.2784	0.0151947	0.00169982	0.0350254
														GOTERM_BP_FAT	GO:0030258~lipid modification	10	2.39234	3.54077e-05	ACADVL, ACOX1, ECH1, ACADS, ABCD1, PEX5, ECHS1, ADIPOQ, HADHA, HADHB	323	69	13528	6.06991	0.0718574	0.0021283	0.0612266
														GOTERM_CC_FAT	GO:0016469~proton-transporting two-sector ATPase complex	8	1.91388	0.000148058	ATP5E, ATP5J2, ATP5B, ATP5L, ATP5A1, ATP5H, ATP5G3, ATP5J	334	45	12782	6.80346	0.0464181	0.00215812	0.199705
														GOTERM_MF_FAT	GO:0005504~fatty acid binding	8	1.91388	3.38496e-05	SH3GLB1, ACADS, PPARG, NDUFAB1, FABP4, DBI, HADHA, HADHB	321	38	12983	8.51484	0.0218617	0.00220798	0.0505604
														GOTERM_MF_FAT	GO:0016679~oxidoreductase activity, acting on diphenols and related substances as donors	5	1.19617	4.13858e-05	UQCR10, UQCR11, UQCRH, UQCRFS1, UQCRQ	321	9	12983	22.4697	0.0266636	0.00245385	0.0618138
														GOTERM_BP_FAT	GO:0046320~regulation of fatty acid oxidation	7	1.67464	4.20095e-05	AKT1, SLC25A20, PPARA, ACSL1, PPARG, ACACB, AKT2	323	28	13528	10.4706	0.084673	0.00245459	0.0726385
														GOTERM_BP_FAT	GO:0016051~carbohydrate biosynthetic process	12	2.87081	4.74504e-05	AKT1, PGM3, MGAT2, NDST1, GFPT1, SLC25A10, PGM1, PGD, GYG2, G6PC3, PC, PCK1	323	107	13528	4.69709	0.0951019	0.00269725	0.0820427
														GOTERM_BP_FAT	GO:0042773~ATP synthesis coupled electron transport	9	2.15311	4.96127e-05	NDUFV3, UQCR10, UQCR11, NDUFB6, UQCRH, NDUFA6, DLD, NDUFAB1, NDUFS1	323	56	13528	6.73109	0.0992134	0.00274588	0.0857798
														GOTERM_BP_FAT	GO:0042775~mitochondrial ATP synthesis coupled electron transport	9	2.15311	4.96127e-05	NDUFV3, UQCR10, UQCR11, NDUFB6, UQCRH, NDUFA6, DLD, NDUFAB1, NDUFS1	323	56	13528	6.73109	0.0992134	0.00274588	0.0857798
														GOTERM_BP_FAT	GO:0043603~cellular amide metabolic process	9	2.15311	4.96127e-05	CEBPA, TALDO1, ASS1, STAT5A, DLD, PGD, RPIA, MDH2, GHR	323	56	13528	6.73109	0.0992134	0.00274588	0.0857798
														GOTERM_BP_FAT	GO:0010891~negative regulation of sequestering of triglyceride	4	0.956938	5.25068e-05	PPARA, ABHD5, PPARG, PNPLA2	323	4	13528	41.8824	0.104687	0.00283142	0.0907815
														GOTERM_BP_FAT	GO:0034654~nucleobase, nucleoside, nucleotide and nucleic acid biosynthetic process	16	3.82775	5.97125e-05	ATP5E, SHMT1, ATP5J2, ATP5B, NPR1, ATP5G3, GART, MTHFD1, UMPS, ATIC, ATP5L, ATP5A1, PAPSS1, IMPDH1, ATP5H, ATP5J	323	193	13528	3.47211	0.118172	0.00313902	0.103234
														GOTERM_BP_FAT	GO:0034404~nucleobase, nucleoside and nucleotide biosynthetic process	16	3.82775	5.97125e-05	ATP5E, SHMT1, ATP5J2, ATP5B, NPR1, ATP5G3, GART, MTHFD1, UMPS, ATIC, ATP5L, ATP5A1, PAPSS1, IMPDH1, ATP5H, ATP5J	323	193	13528	3.47211	0.118172	0.00313902	0.103234
														GOTERM_BP_FAT	GO:0015992~proton transport	9	2.15311	9.27736e-05	ATP5E, ATP5J2, UCP2, ATP5B, ATP5L, ATP5A1, ATP5H, ATP5G3, ATP5J	323	61	13528	6.17936	0.177486	0.00475428	0.160348
														GOTERM_BP_FAT	GO:0045834~positive regulation of lipid metabolic process	8	1.91388	9.77492e-05	AKT1, PPARA, ABHD5, CD81, PPARG, PNPLA2, ADIPOQ, AKT2	323	46	13528	7.28389	0.186061	0.00488967	0.168941
														GOTERM_BP_FAT	GO:0009719~response to endogenous stimulus	24	5.74163	0.000107336	PPARA, AR, BSG, GRB2, ACADS, STAT5A, RXRA, OXT, PPARG, HMGCS1, UROS, UQCRFS1, ADIPOQ, PCK1, ACVR1C, AKT1, PRKAR2A, EIF4EBP2, PEMT, CA4, FABP4, SHC1, AKT2, GHR	323	405	13528	2.48192	0.202331	0.00524344	0.185495
														GOTERM_BP_FAT	GO:0006818~hydrogen transport	9	2.15311	0.000117085	ATP5E, ATP5J2, UCP2, ATP5B, ATP5L, ATP5A1, ATP5H, ATP5G3, ATP5J	323	63	13528	5.98319	0.218543	0.00558876	0.202327
														GOTERM_CC_FAT	GO:0030529~ribonucleoprotein complex	28	6.69856	0.00043706	MRPS36, MRPS16, MRPS33, MRPS15, STRAP, LSM6, MRPS11, RPLP2, AQP7, YBX1, HNRNPK, MRPL15, MRPL14, MRPL36, MRPL39, LSM1, MRPS28, MAGOH, SSB, MRPS7, PSMA1, MRPS18C, ILF2, RPL7L1, MRPL47, MRPL46, RBM17, TXNL4A	334	515	12782	2.08067	0.130926	0.0060826	0.588458
														GOTERM_CC_FAT	GO:0005840~ribosome	16	3.82775	0.000514104	MRPS36, MRPS16, MRPS28, MRPS15, MRPS33, MRPS11, RPLP2, MRPS7, MRPS18C, MRPL15, MRPL14, RPL7L1, MRPL36, MRPL47, MRPL39, MRPL46	334	215	12782	2.84796	0.152165	0.00632873	0.691857
														GOTERM_CC_FAT	GO:0045263~proton-transporting ATP synthase complex, coupling factor F(o)	5	1.19617	0.000491871	ATP5J2, ATP5L, ATP5H, ATP5G3, ATP5J	334	15	12782	12.7565	0.14609	0.00655878	0.662028
														GOTERM_CC_FAT	GO:0033279~ribosomal subunit	12	2.87081	0.000512775	MRPS36, MRPS16, MRPS28, MRPS18C, MRPS33, MRPS15, MRPL15, RPL7L1, MRPS11, MRPL36, RPLP2, MRPS7	334	128	12782	3.58776	0.151803	0.00656408	0.690073
														GOTERM_BP_FAT	GO:0019217~regulation of fatty acid metabolic process	8	1.91388	0.000147583	AKT1, SLC25A20, PPARA, ACSL1, PPARG, ACACB, ADIPOQ, AKT2	323	49	13528	6.83794	0.267164	0.00673447	0.254966
														GOTERM_BP_FAT	GO:0009165~nucleotide biosynthetic process	15	3.58852	0.000146634	ATP5E, ATP5J2, ATP5B, NPR1, ATP5G3, GART, MTHFD1, UMPS, ATIC, ATP5L, ATP5A1, PAPSS1, IMPDH1, ATP5H, ATP5J	323	186	13528	3.37761	0.265698	0.0068395	0.253329
														GOTERM_BP_FAT	GO:0006163~purine nucleotide metabolic process	15	3.58852	0.000146634	ATP5E, ATP5J2, ATP5B, NPR1, ATP5G3, GART, MTHFD1, ATIC, ATP5L, ATP5A1, PAPSS1, IMPDH1, ATP5H, NDUFS1, ATP5J	323	186	13528	3.37761	0.265698	0.0068395	0.253329
														GOTERM_BP_FAT	GO:0009260~ribonucleotide biosynthetic process	12	2.87081	0.000181012	ATP5E, ATP5J2, UMPS, ATIC, ATP5B, ATP5L, ATP5A1, IMPDH1, ATP5H, ATP5G3, GART, ATP5J	323	124	13528	4.05313	0.316991	0.00807882	0.312634
														GOTERM_MF_FAT	GO:0050662~coenzyme binding	15	3.58852	0.000157383	ACOX1, AIFM2, ACADS, PGD, DLAT, DBI, HADHA, POR, HADHB, ACADVL, DLD, CAT, HADH, PDHX, ETFA	321	181	12983	3.35184	0.0976736	0.00852834	0.234876
														GOTERM_BP_FAT	GO:0009259~ribonucleotide metabolic process	13	3.11005	0.000204553	ATP5E, ATP5J2, UMPS, ATIC, ATP5B, ATP5L, ATP5A1, IMPDH1, ATP5H, ATP5G3, NDUFS1, GART, ATP5J	323	147	13528	3.70388	0.350033	0.00893554	0.353224
														GOTERM_BP_FAT	GO:0006164~purine nucleotide biosynthetic process	13	3.11005	0.000217947	MTHFD1, ATP5E, ATP5J2, ATIC, ATP5B, ATP5L, NPR1, ATP5A1, IMPDH1, ATP5H, ATP5G3, GART, ATP5J	323	148	13528	3.67886	0.368114	0.00913891	0.376311
														GOTERM_BP_FAT	GO:0034637~cellular carbohydrate biosynthetic process	9	2.15311	0.000223411	AKT1, PGM3, SLC25A10, PGM1, PGD, GYG2, G6PC3, PC, PCK1	323	69	13528	5.46292	0.375346	0.00918417	0.385729
														GOTERM_BP_FAT	GO:0006839~mitochondrial transport	9	2.15311	0.000223411	SLC25A20, GRPEL1, KIAA1279, TOMM70A, UCP2, TIMM17A, FXC1, SLC25A10, SLC25A1	323	69	13528	5.46292	0.375346	0.00918417	0.385729
														GOTERM_BP_FAT	GO:0046364~monosaccharide biosynthetic process	7	1.67464	0.00021647	PGM3, SLC25A10, PGM1, PGD, G6PC3, PC, PCK1	323	37	13528	7.92369	0.366145	0.00926165	0.373766
														GOTERM_CC_FAT	GO:0000502~proteasome complex	8	1.91388	0.000997229	RAD23B, PSMA1, PSMA4, PSMA3, SHFM1, PSMD1, PSMD6, PSMA7	334	61	12782	5.01895	0.274047	0.0117918	1.33798
														GOTERM_CC_FAT	GO:0005778~peroxisomal membrane	6	1.43541	0.00113319	ACOX1, ACSL1, PEX19, ABCD1, PEX5, CAT	334	31	12782	7.40699	0.305081	0.0129145	1.51911
														GOTERM_CC_FAT	GO:0031903~microbody membrane	6	1.43541	0.00113319	ACOX1, ACSL1, PEX19, ABCD1, PEX5, CAT	334	31	12782	7.40699	0.305081	0.0129145	1.51911
														GOTERM_CC_FAT	GO:0015935~small ribosomal subunit	8	1.91388	0.00120984	MRPS36, MRPS16, MRPS28, MRPS18C, MRPS33, MRPS15, MRPS11, MRPS7	334	63	12782	4.85961	0.32199	0.0133104	1.62109
														GOTERM_BP_FAT	GO:0015985~energy coupled proton transport, down electrochemical gradient	7	1.67464	0.000336614	ATP5E, ATP5B, ATP5L, ATP5A1, ATP5H, ATP5G3, ATP5J	323	40	13528	7.32941	0.507878	0.0135426	0.580643
														GOTERM_BP_FAT	GO:0015986~ATP synthesis coupled proton transport	7	1.67464	0.000336614	ATP5E, ATP5B, ATP5L, ATP5A1, ATP5H, ATP5G3, ATP5J	323	40	13528	7.32941	0.507878	0.0135426	0.580643
														GOTERM_MF_FAT	GO:0004300~enoyl-CoA hydratase activity	4	0.956938	0.000280748	ECH1, ECHS1, HADHA, HADHB	321	6	12983	26.9637	0.167527	0.0140052	0.418625
														GOTERM_CC_FAT	GO:0005746~mitochondrial respiratory chain	8	1.91388	0.00132866	NDUFV3, COX7A2, NDUFB6, UQCRH, NDUFA6, NDUFAB1, UQCRFS1, NDUFS1	334	64	12782	4.78368	0.347395	0.0141254	1.77898
														GOTERM_BP_FAT	GO:0010565~regulation of cellular ketone metabolic process	8	1.91388	0.000386095	AKT1, SLC25A20, PPARA, ACSL1, PPARG, ACACB, ADIPOQ, AKT2	323	57	13528	5.87822	0.556595	0.0152276	0.665726
														GOTERM_BP_FAT	GO:0010889~regulation of sequestering of triglyceride	4	0.956938	0.000435535	PPARA, ABHD5, PPARG, PNPLA2	323	7	13528	23.9328	0.600458	0.0168461	0.750673
														GOTERM_BP_FAT	GO:0009150~purine ribonucleotide metabolic process	12	2.87081	0.000458764	ATP5E, ATP5J2, ATIC, ATP5B, ATP5L, ATP5A1, IMPDH1, ATP5H, ATP5G3, NDUFS1, GART, ATP5J	323	138	13528	3.64194	0.619542	0.0174171	0.79056
														GOTERM_BP_FAT	GO:0009152~purine ribonucleotide biosynthetic process	11	2.63158	0.000476835	ATP5E, ATP5J2, ATIC, ATP5B, ATP5L, ATP5A1, IMPDH1, ATP5H, ATP5G3, GART, ATP5J	323	117	13528	3.93766	0.633756	0.0177768	0.82158
														GOTERM_BP_FAT	GO:0009725~response to hormone stimulus	21	5.02392	0.000509391	PPARA, AR, BSG, GRB2, ACADS, STAT5A, RXRA, OXT, PPARG, UQCRFS1, ADIPOQ, PCK1, ACVR1C, AKT1, PRKAR2A, EIF4EBP2, CA4, FABP4, SHC1, AKT2, GHR	323	367	13528	2.39654	0.658036	0.0183308	0.87744
														GOTERM_MF_FAT	GO:0016411~acylglycerol O-acyltransferase activity	5	1.19617	0.000398713	DGAT2, ABHD5, PNPLA3, AGPAT3, AGPAT2	321	15	12983	13.4818	0.229266	0.0184289	0.594036
														GOTERM_BP_FAT	GO:0006641~triglyceride metabolic process	7	1.67464	0.000503576	DGAT2, ABHD5, PNPLA2, CAT, PNPLA3, LIPE, PCK1	323	43	13528	6.81806	0.65382	0.0184384	0.867464
														GOTERM_BP_FAT	GO:0046165~alcohol biosynthetic process	7	1.67464	0.000571578	PGM3, SLC25A10, PGM1, PGD, G6PC3, PC, PCK1	323	44	13528	6.6631	0.700035	0.0202014	0.984061
														GOTERM_BP_FAT	GO:0040014~regulation of multicellular organism growth	8	1.91388	0.000587477	AKT1, CHD7, STAT5A, PEX5, SOD1, AFG3L2, GHR, ACVR1C	323	61	13528	5.49277	0.709918	0.0204152	1.0113
														GOTERM_CC_FAT	GO:0005741~mitochondrial outer membrane	9	2.15311	0.00236656	ACSL1, SAMM50, AIFM2, SH3GLB1, TOMM70A, TOMM40L, MAOB, CYB5A, ACSL4	334	90	12782	3.82695	0.532598	0.0242359	3.14821
														GOTERM_BP_FAT	GO:0006796~phosphate metabolic process	40	9.56938	0.000929758	PPP6C, ATP5E, NDUFB6, PDP2, ATP5B, STAT5A, NDUFAB1, MAPKAPK3, TIMM50, ATP5G3, G6PC3, UHMK1, ACVR1C, AKT1, UQCR10, UQCR11, MDFIC, ATP5L, SHC1, ATP5H, NDUFS1, GHR, ATP5J, AKT2, MDFI, TYRO3, DBNL, PTPRF, PTPN3, NDUFA6, NPR1, SOD1, NDUFV3, UQCRH, PTP4A2, CD81, DLD, CAMK1, ATP5A1, LIPE	323	973	13528	1.72178	0.858998	0.0306164	1.59606
														GOTERM_BP_FAT	GO:0006793~phosphorus metabolic process	40	9.56938	0.000929758	PPP6C, ATP5E, NDUFB6, PDP2, ATP5B, STAT5A, NDUFAB1, MAPKAPK3, TIMM50, ATP5G3, G6PC3, UHMK1, ACVR1C, AKT1, UQCR10, UQCR11, MDFIC, ATP5L, SHC1, ATP5H, NDUFS1, GHR, ATP5J, AKT2, MDFI, TYRO3, DBNL, PTPRF, PTPN3, NDUFA6, NPR1, SOD1, NDUFV3, UQCRH, PTP4A2, CD81, DLD, CAMK1, ATP5A1, LIPE	323	973	13528	1.72178	0.858998	0.0306164	1.59606
														GOTERM_CC_FAT	GO:0033177~proton-transporting two-sector ATPase complex, proton-transporting domain	5	1.19617	0.00318255	ATP5J2, ATP5L, ATP5H, ATP5G3, ATP5J	334	24	12782	7.9728	0.640567	0.0314701	4.21227
														GOTERM_BP_FAT	GO:0034220~ion transmembrane transport	7	1.67464	0.001025	ATP5E, ATP5B, ATP5L, ATP5A1, ATP5H, ATP5G3, ATP5J	323	49	13528	5.98319	0.884646	0.0326809	1.75819
														GOTERM_BP_FAT	GO:0006639~acylglycerol metabolic process	7	1.67464	0.001025	DGAT2, ABHD5, PNPLA2, CAT, PNPLA3, LIPE, PCK1	323	49	13528	5.98319	0.884646	0.0326809	1.75819
														GOTERM_BP_FAT	GO:0010033~response to organic substance	32	7.6555	0.00105494	PPARA, DERL1, GRB2, STAT5A, OXT, NNAT, PPARG, HMGCS1, UROS, UQCRFS1, ATP5G3, ACVR1C, AKT1, PRKAR2A, ACSL1, EIF4EBP2, PEMT, HSPE1, SHC1, GHR, AKT2, BSG, AR, ACADS, RXRA, SOD1, ADIPOQ, GART, PCK1, FABP4, CA4, HSPD1	323	721	13528	1.85886	0.891702	0.033119	1.80911
														GOTERM_BP_FAT	GO:0006638~neutral lipid metabolic process	7	1.67464	0.00114184	DGAT2, ABHD5, PNPLA2, CAT, PNPLA3, LIPE, PCK1	323	50	13528	5.86353	0.909832	0.0347649	1.95675
														GOTERM_BP_FAT	GO:0032869~cellular response to insulin stimulus	8	1.91388	0.00113303	AKT1, EIF4EBP2, GRB2, RXRA, PPARG, SHC1, GHR, AKT2	323	68	13528	4.92734	0.908141	0.035007	1.94179
														GOTERM_BP_FAT	GO:0019320~hexose catabolic process	8	1.91388	0.00123572	TALDO1, PGM1, PGD, FUT1, RPIA, DLAT, PDHB, MDH2	323	69	13528	4.85592	0.926026	0.0370365	2.11603
														GOTERM_MF_FAT	GO:0003735~structural constituent of ribosome	13	3.11005	0.000933721	MRPS36, MRPS16, MRPS15, MRPS33, MRPS11, RPLP2, MRPS7, MRPS18C, MRPL15, MRPL14, RPL7L1, MRPL36, MRPL47	321	168	12983	3.12971	0.456652	0.0374077	1.38596
														GOTERM_BP_FAT	GO:0006662~glycerol ether metabolic process	7	1.67464	0.00126862	DGAT2, ABHD5, PNPLA2, CAT, PNPLA3, LIPE, PCK1	323	51	13528	5.74856	0.930983	0.0374714	2.17178
														GOTERM_CC_FAT	GO:0045254~pyruvate dehydrogenase complex	3	0.717703	0.00392155	DLD, DLAT, PDHB	334	4	12782	28.7021	0.716712	0.0374998	5.16657
														GOTERM_BP_FAT	GO:0046365~monosaccharide catabolic process	8	1.91388	0.0014629	TALDO1, PGM1, PGD, FUT1, RPIA, DLAT, PDHB, MDH2	323	71	13528	4.71914	0.954184	0.042495	2.50043
														GOTERM_BP_FAT	GO:0031331~positive regulation of cellular catabolic process	6	1.43541	0.00152317	AKT1, PPARA, ABHD5, PNPLA2, FURIN, AKT2	323	36	13528	6.98039	0.959653	0.0436072	2.60216
														GOTERM_BP_FAT	GO:0018904~organic ether metabolic process	7	1.67464	0.00155419	DGAT2, ABHD5, PNPLA2, CAT, PNPLA3, LIPE, PCK1	323	53	13528	5.53163	0.962209	0.0438804	2.65449
														GOTERM_CC_FAT	GO:0044439~peroxisomal part	6	1.43541	0.00497735	ACOX1, ACSL1, PEX19, ABCD1, PEX5, CAT	334	43	12782	5.33992	0.79845	0.0460169	6.51471
														GOTERM_CC_FAT	GO:0044438~microbody part	6	1.43541	0.00497735	ACOX1, ACSL1, PEX19, ABCD1, PEX5, CAT	334	43	12782	5.33992	0.79845	0.0460169	6.51471
														GOTERM_BP_FAT	GO:0006086~acetyl-CoA biosynthetic process from pyruvate	3	0.717703	0.0016678	DLD, DLAT, PDHB	323	3	13528	41.8824	0.970261	0.0463935	2.84589
														GOTERM_CC_FAT	GO:0005777~peroxisome	9	2.15311	0.00543127	ACOX1, ECH1, ACSL1, PEX19, ABCD1, PEX5, CAT, ACSL4, SOD1	334	103	12782	3.34393	0.825911	0.0487214	7.08885
														GOTERM_CC_FAT	GO:0042579~microbody	9	2.15311	0.00543127	ACOX1, ECH1, ACSL1, PEX19, ABCD1, PEX5, CAT, ACSL4, SOD1	334	103	12782	3.34393	0.825911	0.0487214	7.08885
														KEGG_PATHWAY	hsa00190:Oxidative phosphorylation	23	5.50239	4.24506e-10	ATP5E, ATP5J2, COX7A2, NDUFB6, ATP5B, NDUFA6, CYC1, NDUFAB1, UQCRFS1, COX5A, UQCRQ, ATP5G3, COX6C, NDUFV3, SDHB, UQCR10, UQCR11, UQCRH, ATP5L, ATP5A1, ATP5H, NDUFS1, ATP5J	179	130	5085	5.026	5.94308e-08	2.97154e-08	5.00874e-07
														KEGG_PATHWAY	hsa05016:Huntington's disease	27	6.45933	3.65555e-10	ATP5E, NDUFB6, POLR2E, POLR2L, ATP5B, AP2S1, PPARG, CYC1, NDUFAB1, COX5A, POLR2D, UQCRFS1, UQCRQ, ATP5G3, UQCR10, UQCR11, ATP5H, NDUFS1, ATP5J, COX7A2, NDUFA6, SOD1, COX6C, NDUFV3, SDHB, UQCRH, ATP5A1	179	180	5085	4.26117	5.11777e-08	5.11777e-08	4.31319e-07
														KEGG_PATHWAY	hsa05012:Parkinson's disease	22	5.26316	1.97522e-09	ATP5E, COX7A2, NDUFB6, ATP5B, NDUFA6, CYC1, NDUFAB1, UQCRFS1, COX5A, UQCRQ, ATP5G3, PARK7, COX6C, NDUFV3, SDHB, UQCR10, UQCR11, UQCRH, ATP5A1, ATP5H, NDUFS1, ATP5J	179	128	5085	4.88259	2.76531e-07	9.21769e-08	2.33056e-06
														KEGG_PATHWAY	hsa00020:Citrate cycle (TCA cycle)	12	2.87081	3.27318e-09	SDHB, ACO2, ACO1, SUCLG1, DLD, CS, DLAT, PDHB, MDH2, FH, PC, PCK1	179	31	5085	10.9966	4.58246e-07	1.14561e-07	3.86203e-06
														KEGG_PATHWAY	hsa00071:Fatty acid metabolism	11	2.63158	7.31107e-07	ACADVL, ACAA2, ACOX1, ACSL1, ACADS, ADH1B, ECHS1, ACSL4, HADH, HADHA, HADHB	179	40	5085	7.81215	0.00010235	1.7059e-05	0.00086263
														KEGG_PATHWAY	hsa05010:Alzheimer's disease	21	5.02392	7.2381e-07	ATP5E, COX7A2, NDUFB6, ATP5B, NDUFA6, CYC1, NDUFAB1, UQCRFS1, COX5A, UQCRQ, ATP5G3, COX6C, NDUFV3, SDHB, UQCR10, UQCR11, UQCRH, ATP5A1, ATP5H, NDUFS1, ATP5J	179	163	5085	3.6599	0.000101328	2.02665e-05	0.00085402
														KEGG_PATHWAY	hsa00062:Fatty acid elongation in mitochondria	5	1.19617	9.10352e-05	ACAA2, ECHS1, HADH, HADHA, HADHB	179	8	5085	17.7549	0.0126646	0.00159192	0.10736
														KEGG_PATHWAY	hsa00280:Valine, leucine and isoleucine degradation	9	2.15311	0.000115935	ACAA2, ACADS, OXCT1, DLD, HMGCS1, ECHS1, HADH, HADHA, HADHB	179	44	5085	5.81069	0.0161008	0.00180191	0.136706
														KEGG_PATHWAY	hsa00630:Glyoxylate and dicarboxylate metabolism	5	1.19617	0.00146358	MTHFD1, ACO2, ACO1, CS, MDH2	179	15	5085	9.46927	0.185395	0.0184684	1.7133
														KEGG_PATHWAY	hsa00670:One carbon pool by folate	5	1.19617	0.0018986	MTHFD1, SHMT1, ALDH1L1, ATIC, GART	179	16	5085	8.87744	0.233604	0.0219274	2.21734
														KEGG_PATHWAY	hsa04920:Adipocytokine signaling pathway	9	2.15311	0.00214807	AKT1, PPARA, ACSL1, RXRA, ACACB, ACSL4, ADIPOQ, PCK1, AKT2	179	67	5085	3.81598	0.259962	0.0228919	2.50532
														KEGG_PATHWAY	hsa00620:Pyruvate metabolism	7	1.67464	0.0024092	DLD, DLAT, ACACB, PDHB, MDH2, PC, PCK1	179	40	5085	4.97137	0.286587	0.0238325	2.80593
														KEGG_PATHWAY	hsa04260:Cardiac muscle contraction	9	2.15311	0.00557257	UQCR10, COX7A2, UQCR11, UQCRH, CYC1, UQCRFS1, COX5A, UQCRQ, COX6C	179	78	5085	3.27783	0.542666	0.0477202	6.3808

## Sheet: Artery
Artery: Up-regulated														Artery: Down-regulated
Category	Term	Count	X.	PValue	Genes	List.Total	Pop.Hits	Pop.Total	Fold.Enrichment	Bonferroni	Benjamini	FDR		Category	Term	Count	X.	PValue	Genes	List.Total	Pop.Hits	Pop.Total	Fold.Enrichment	Bonferroni	Benjamini	FDR
GOTERM_MF_FAT	GO:0060589~nucleoside-triphosphatase regulator activity	87	4.91248	5.60705e-13	PREX1, PREX2, RGL3, ARHGAP18, IQGAP2, RGL4, RGL2, AGAP5, ARHGAP4, AGAP6, HMHA1, DMXL2, STARD8, RAPGEF3, AGAP2, AGAP3, ARHGAP9, TBC1D9B, ALS2CL, STX4, ARHGEF1, ARHGAP27, MINK1, PSD4, WAS, ARHGAP25, ARHGAP30, SH2D3C, ARHGAP32, ARHGAP33, RAB11FIP3, SH2D3A, SGSM2, ACAP3, RASGRF2, SGSM3, ACAP1, RAPGEFL1, MAPRE3, SRGAP2, RIN3, KALRN, FGD2, ARFGAP1, TBC1D8, AGFG2, RHPN1, GPSM3, SIPA1, CYTH4, MAP4K1, CYT…	1215	413	12983	2.25096	6.6831e-10	3.34155e-10	9.05653e-10		GOTERM_BP_FAT	GO:0043632~modification-dependent macromolecule catabolic process	73	9.66887	4.79708e-17	UBE2G1, ZYG11B, CUL3, CUL2, BTBD1, WWP1, UBE2V1P2, FBXO28, PSMD1, KLHL21, USP10, RANBP2, PSMD6, PSMD7, KLHL20, USP14, FBXL17, CUL1, USP13, VCPIP1, BRCC3, USP1, SOCS6, UBR3, TOPORS, BRAP, PJA2, WDR48, ASB8, SENP1, UBE2K, KLHL15, FBXL5, KLHL13, SIAH2, SPOPL, USP25, ASB7, RAD23B, USP8, UBE3A, ANAPC13, USP9X, UBE2V2, RFFL, UBE3C, CBLL1, FEM1A, UEVLD, USP38, FBXW2, USP34, UBE2D1, RNF14, TRIP12, FBXO8,…	576	574	13528	2.98691	1.02993e-13	5.14966e-14	8.31601e-14
GOTERM_MF_FAT	GO:0030695~GTPase regulator activity	86	4.85601	4.19571e-13	PREX1, PREX2, RGL3, ARHGAP18, IQGAP2, RGL4, RGL2, AGAP5, ARHGAP4, AGAP6, HMHA1, DMXL2, STARD8, RAPGEF3, AGAP2, AGAP3, ARHGAP9, TBC1D9B, ALS2CL, STX4, ARHGEF1, ARHGAP27, MINK1, PSD4, WAS, ARHGAP25, ARHGAP30, SH2D3C, ARHGAP32, ARHGAP33, RAB11FIP3, SH2D3A, SGSM2, ACAP3, RASGRF2, SGSM3, ACAP1, RAPGEFL1, MAPRE3, SRGAP2, RIN3, KALRN, FGD2, ARFGAP1, TBC1D8, AGFG2, RHPN1, GPSM3, SIPA1, CYTH4, MAP4K1, CYT…	1215	404	12983	2.27466	5.00108e-10	5.00108e-10	6.77713e-10		GOTERM_BP_FAT	GO:0019941~modification-dependent protein catabolic process	73	9.66887	4.79708e-17	UBE2G1, ZYG11B, CUL3, CUL2, BTBD1, WWP1, UBE2V1P2, FBXO28, PSMD1, KLHL21, USP10, RANBP2, PSMD6, PSMD7, KLHL20, USP14, FBXL17, CUL1, USP13, VCPIP1, BRCC3, USP1, SOCS6, UBR3, TOPORS, BRAP, PJA2, WDR48, ASB8, SENP1, UBE2K, KLHL15, FBXL5, KLHL13, SIAH2, SPOPL, USP25, ASB7, RAD23B, USP8, UBE3A, ANAPC13, USP9X, UBE2V2, RFFL, UBE3C, CBLL1, FEM1A, UEVLD, USP38, FBXW2, USP34, UBE2D1, RNF14, TRIP12, FBXO8,…	576	574	13528	2.98691	1.02993e-13	5.14966e-14	8.31601e-14
GOTERM_MF_FAT	GO:0005083~small GTPase regulator activity	62	3.50085	8.54828e-11	PREX1, PREX2, RGL3, IQGAP2, RGL2, AGAP5, ARHGAP4, AGAP6, DMXL2, AGAP2, AGAP3, TBC1D9B, ALS2CL, STX4, ARHGEF1, PSD4, MINK1, ARHGAP27, WAS, RAB11FIP3, ARHGAP33, RASGRF2, SGSM2, ACAP3, SGSM3, ACAP1, MAPRE3, KALRN, ARFGAP1, FGD2, TBC1D8, AGFG2, RHPN1, SIPA1, CYTH4, MAP4K1, CYTH2, CYTH3, PLEKHG4, PLEKHG2, DOCK2, GMIP, RASGRP4, PLEKHG5, IQSEC3, FGD3, IQSEC1, IQSEC2, ARHGDIB, TBC1D2, GIT1, GDI1, OBSCN, …	1215	274	12983	2.41791	1.01896e-07	3.39652e-08	1.38082e-07		GOTERM_BP_FAT	GO:0030163~protein catabolic process	76	10.0662	9.11741e-17	UBE2G1, ZYG11B, CUL3, CUL2, BTBD1, WWP1, UBE2V1P2, FBXO28, PSMD1, KLHL21, USP10, RANBP2, PSMD6, PSMD7, CUL1, KLHL20, USP14, FBXL17, USP13, VCPIP1, BRCC3, USP1, SOCS6, UBR3, TOPORS, BRAP, CLPX, PJA2, WDR48, ASB8, SENP1, UBE2K, KLHL15, FBXL5, KLHL13, YME1L1, SIAH2, ADAM19, SPOPL, USP25, ASB7, RAD23B, USP8, UBE3A, ANAPC13, USP9X, UBE2V2, RFFL, UBE3C, CBLL1, FEM1A, UEVLD, USP38, FBXW2, USP34, UBE2D1,…	576	622	13528	2.86969	2.38365e-13	5.9619e-14	1.88738e-13
GOTERM_BP_FAT	GO:0045321~leukocyte activation	58	3.27499	4.12597e-11	CD8A, PREX1, SNCA, TLR2, PTPN22, TLR4, IL15, HLA-DMA, TGFB1, FLT3LG, CD48, NLRC3, CXCR4, DPP4, SYK, EGR1, BST2, CD3D, LYN, CD3E, MINK1, STXBP2, CD40, NFAM1, WAS, CARD11, LAT2, CD86, UNC13D, CCND3, LCK, LCP1, LCP2, ITGAL, IL7R, TNFRSF4, CD74, ITGAM, DOCK2, ZAP70, CD2, POLM, CD4, ERCC1, CD7, CD28, PTPRC, GIMAP5, IKZF1, IL7, MYO1F, ITGA4, VAV1, LAT, P2RX7, BAX, CLEC7A, HDAC9	1271	242	13528	2.55094	1.50226e-07	5.00755e-08	7.5897e-08		GOTERM_BP_FAT	GO:0044257~cellular protein catabolic process	75	9.93377	5.68502e-17	UBE2G1, ZYG11B, CUL3, CUL2, BTBD1, WWP1, UBE2V1P2, FBXO28, PSMD1, KLHL21, USP10, RANBP2, PSMD6, PSMD7, CUL1, KLHL20, USP14, FBXL17, USP13, VCPIP1, BRCC3, USP1, SOCS6, UBR3, TOPORS, BRAP, CLPX, PJA2, WDR48, ASB8, SENP1, UBE2K, KLHL15, FBXL5, KLHL13, SIAH2, ADAM19, SPOPL, USP25, ASB7, RAD23B, USP8, UBE3A, ANAPC13, USP9X, UBE2V2, RFFL, UBE3C, CBLL1, FEM1A, UEVLD, USP38, FBXW2, USP34, UBE2D1, RNF14, …	576	603	13528	2.92116	2.38365e-13	7.9492e-14	1.88738e-13
GOTERM_BP_FAT	GO:0006952~defense response	109	6.15471	6.88147e-11	A2M, ADORA3, MASP1, MASP2, SNCA, TLR2, TLR4, IL15, APOBEC3F, C1QC, TGFB1, TAPBP, CFP, CD48, LTB4R, CFI, MX1, MX2, CIITA, C5AR1, C4A, NCF1, GNLY, SCUBE1, CST3, CD40, HLA-B, C1QA, LILRB2, C1QB, UNC13D, DEFA3, MNDA, HLA-DRA, C3AR1, ITGAL, CCL3, FGR, NFKBID, DRD4, ITGB2, PTPRCAP, CCL5, CCL4, LEAP2, CD74, LGALS3BP, DHX58, SPP1, TYROBP, ITK, BMP2, UCN, CARD9, CFB, MYO1F, AGER, EPHA3, CORO1A, P2RX7, PEN…	1271	615	13528	1.88642	2.50554e-07	6.26386e-08	1.26585e-07		GOTERM_BP_FAT	GO:0051603~proteolysis involved in cellular protein catabolic process	75	9.93377	4.3186e-17	UBE2G1, ZYG11B, CUL3, CUL2, BTBD1, WWP1, UBE2V1P2, FBXO28, PSMD1, KLHL21, USP10, RANBP2, PSMD6, PSMD7, CUL1, KLHL20, USP14, FBXL17, USP13, VCPIP1, BRCC3, USP1, SOCS6, UBR3, TOPORS, BRAP, CLPX, PJA2, WDR48, ASB8, SENP1, UBE2K, KLHL15, FBXL5, KLHL13, SIAH2, ADAM19, SPOPL, USP25, ASB7, RAD23B, USP8, UBE3A, ANAPC13, USP9X, UBE2V2, RFFL, UBE3C, CBLL1, FEM1A, UEVLD, USP38, FBXW2, USP34, UBE2D1, RNF14, …	576	600	13528	2.93576	9.27204e-14	9.27204e-14	7.48655e-14
GOTERM_BP_FAT	GO:0042110~T cell activation	39	2.20215	3.66833e-11	ITGAL, CD8A, PTPN22, IL15, IL7R, TNFRSF4, HLA-DMA, CD74, TGFB1, ITGAM, CD48, DOCK2, NLRC3, CXCR4, ZAP70, CD2, CD4, DPP4, CD28, CD7, SYK, EGR1, PTPRC, GIMAP5, CD3D, IKZF1, IL7, CD3E, MINK1, VAV1, WAS, CARD11, P2RX7, CD86, CCND3, BAX, LCK, CLEC7A, LCP1	1271	126	13528	3.29444	1.33564e-07	6.6782e-08	6.74789e-08		GOTERM_BP_FAT	GO:0044265~cellular macromolecule catabolic process	82	10.8609	6.31908e-16	UBE2G1, ZYG11B, CUL3, CUL2, BTBD1, WWP1, UBE2V1P2, FBXO28, PSMD1, KLHL21, USP10, RANBP2, PSMD6, PSMD7, CUL1, KLHL20, USP14, FBXL17, VCPIP1, USP13, BRCC3, USP1, CYCS, SOCS6, UBR3, TOPORS, BRAP, CLPX, PJA2, WDR48, ASB8, SENP1, UBE2K, KLHL15, FBXL5, KLHL13, SIAH2, ADAM19, SPOPL, USP25, ASB7, RAD23B, USP8, UBE3A, ANAPC13, USP9X, UBE2V2, RFFL, UBE3C, CBLL1, FEM1A, UEVLD, USP38, FBXW2, USP34, UBE2D1, E…	576	725	13528	2.65636	1.43019e-12	2.85993e-13	1.15463e-12
GOTERM_BP_FAT	GO:0046649~lymphocyte activation	49	2.7668	6.11059e-10	CD8A, PTPN22, IL15, HLA-DMA, TGFB1, FLT3LG, CD48, NLRC3, CXCR4, DPP4, SYK, EGR1, CD3D, BST2, CD3E, MINK1, NFAM1, CD40, WAS, CARD11, CD86, LAT2, UNC13D, CCND3, LCK, LCP1, ITGAL, IL7R, TNFRSF4, ITGAM, CD74, DOCK2, POLM, CD2, ZAP70, CD4, ERCC1, CD7, CD28, PTPRC, GIMAP5, IKZF1, IL7, ITGA4, VAV1, P2RX7, BAX, CLEC7A, HDAC9	1271	199	13528	2.62078	2.22486e-06	4.44973e-07	1.12404e-06		GOTERM_BP_FAT	GO:0009057~macromolecule catabolic process	83	10.9934	1.3622e-14	UBE2G1, ZYG11B, CUL3, CUL2, BTBD1, WWP1, UBE2V1P2, FBXO28, PSMD1, KLHL21, USP10, RANBP2, PSMD6, PSMD7, CUL1, KLHL20, USP14, FBXL17, VCPIP1, USP13, BRCC3, USP1, CYCS, SOCS6, UBR3, TOPORS, BRAP, CLPX, PJA2, WDR48, ASB8, SENP1, UBE2K, KLHL15, FBXL5, KLHL13, YME1L1, SIAH2, ADAM19, SPOPL, USP25, ASB7, RAD23B, USP8, UBE3A, ANAPC13, USP9X, UBE2V2, RFFL, CBLL1, UBE3C, FEM1A, UEVLD, USP38, FBXW2, USP34, U…	576	781	13528	2.49596	2.93189e-11	4.88654e-12	2.367e-11
GOTERM_BP_FAT	GO:0001775~cell activation	62	3.50085	7.3891e-10	CD8A, PREX1, SNCA, TLR2, PTPN22, TLR4, IL15, HLA-DMA, TGFB1, FLT3LG, CD48, NLRC3, CXCR4, LTB, DPP4, SYK, EGR1, BST2, CD3D, LYN, CD3E, STXBP2, MINK1, CD40, NFAM1, WAS, CARD11, LAT2, CD86, UNC13D, CCND3, LCK, LCP1, LCP2, ITGAL, ADAMTS13, IL7R, TNFRSF4, CD74, ITGAM, DOCK2, ZAP70, POLM, CD2, CD4, ERCC1, CD7, CD28, PTPRC, GIMAP5, IKZF1, IL7, MYO1F, ITGA4, VAV1, NFKBIL1, LAT, P2RX7, BAX, CLEC7A, HDAC9,…	1271	287	13528	2.29931	2.69037e-06	4.48395e-07	1.35922e-06		GOTERM_CC_FAT	GO:0070013~intracellular organelle lumen	125	16.5563	1.57907e-12	TGOLN2, MRPS35, LMO4, SRP68, NAA15, SYNCRIP, MED20, PDHB, KLHL7, TAF5L, CSNK2A1, TFB2M, TGS1, CUL1, MRPL35, FECH, STRN3, USP1, ACTN1, ARID1A, TOX4, CLPX, EP300, LRP12, DLD, SMARCA5, ATP5C1, LRPPRC, PCCA, RAD23B, SDAD1, GLUD2, SRL, CHEK1, ACAT1, CALU, HADHB, NOM1, HTATSF1, UBE2D1, FH, NKRF, TAF2, TSR1, EPAS1, TAF5, MRPS22, SMAD4, SAP18, CDC23, DLAT, VDAC2, C1ORF124, CDC27, FXR1, KCTD10, RNF6, SMAR…	482	1779	12782	1.86331	7.59533e-10	7.59533e-10	2.26154e-09
GOTERM_BP_FAT	GO:0002684~positive regulation of immune system process	54	3.04912	1.73114e-09	MASP1, MASP2, IL18, TLR2, PTPN22, TLR4, IL15, HLA-DMA, C1QC, TGFB1, B2M, CFP, CFI, EBI3, SYK, C4A, LYN, CD3E, CD40, NFAM1, C1QA, CARD11, C1QB, CD37, CD86, LAT2, LCK, HLA-DRA, C3AR1, C7, CACNB3, IL7R, TNFRSF4, CD74, TAP2, PVRL2, CD2, ZAP70, FCER1G, IL2RG, CD4, INPP5D, C2, CD28, PTPRC, GIMAP5, CARD9, IKZF1, CFB, IL7, CORO1A, P2RX7, CLEC7A, SASH3	1271	238	13528	2.41493	6.30306e-06	9.0044e-07	3.18443e-06		GOTERM_CC_FAT	GO:0043233~organelle lumen	125	16.5563	7.67998e-12	TGOLN2, MRPS35, LMO4, SRP68, NAA15, SYNCRIP, MED20, PDHB, KLHL7, TAF5L, CSNK2A1, TFB2M, TGS1, CUL1, MRPL35, FECH, STRN3, USP1, ACTN1, ARID1A, TOX4, CLPX, EP300, LRP12, DLD, SMARCA5, ATP5C1, LRPPRC, PCCA, RAD23B, SDAD1, GLUD2, SRL, CHEK1, ACAT1, CALU, HADHB, NOM1, HTATSF1, UBE2D1, FH, NKRF, TAF2, TSR1, EPAS1, TAF5, MRPS22, SMAD4, SAP18, CDC23, DLAT, VDAC2, C1ORF124, CDC27, FXR1, KCTD10, RNF6, SMAR…	482	1820	12782	1.82134	3.69406e-09	1.23135e-09	1.09992e-08
GOTERM_BP_FAT	GO:0032012~regulation of ARF protein signal transduction	19	1.07284	2.73289e-08	GIT1, ARFGAP1, AGFG2, CYTH4, PSD4, CYTH2, CYTH3, AGAP5, AGAP6, ACAP3, ACAP1, IQSEC3, ARAP3, AGAP2, ARAP2, AGAP3, ARAP1, IQSEC1, IQSEC2	1271	44	13528	4.59609	9.94997e-05	1.2438e-05	5.02715e-05		GOTERM_CC_FAT	GO:0031974~membrane-enclosed lumen	127	16.8212	6.14116e-12	TGOLN2, MRPS35, LMO4, SRP68, NAA15, SYNCRIP, MED20, PDHB, KLHL7, TAF5L, CSNK2A1, TFB2M, TGS1, CUL1, MRPL35, FECH, OPA1, STRN3, USP1, ACTN1, ARID1A, TOX4, CLPX, EP300, LRP12, DLD, SMARCA5, ATP5C1, LRPPRC, PCCA, RAD23B, SDAD1, GLUD2, SRL, CHEK1, ACAT1, CALU, HADHB, NOM1, HTATSF1, UBE2D1, FH, NKRF, TAF2, TSR1, EPAS1, TAF5, MRPS22, SMAD4, SAP18, CDC23, DLAT, VDAC2, C1ORF124, CDC27, FXR1, KCTD10, RNF6…	482	1856	12782	1.81459	2.95392e-09	1.47696e-09	8.7954e-09
GOTERM_MF_FAT	GO:0005096~GTPase activator activity	48	2.71033	4.91364e-08	ARFGAP1, TBC1D8, AGFG2, PREX1, SIPA1, GPSM3, PREX2, ARHGAP18, IQGAP2, AGAP5, ARHGAP4, HMHA1, AGAP6, DOCK2, GMIP, STARD8, RASAL3, RASA4, AGAP2, AGAP3, ALS2CL, TBC1D2, ARHGAP9, ARHGDIB, TBC1D9B, GIT1, GDI1, ARHGEF1, TBC1D10C, VAV3, ARHGAP27, RGS14, ARHGAP25, ARHGAP30, ARHGAP32, RGS1, ARHGAP33, SGSM2, ACAP3, SGSM3, ACAP1, SH3BP1, SYNGAP1, ARAP3, ARAP2, ARAP1, SRGAP2, RIN3	1215	220	12983	2.3314	5.85688e-05	1.46425e-05	7.9371e-05		GOTERM_CC_FAT	GO:0043228~non-membrane-bounded organelle	155	20.5298	4.98651e-10	TGOLN2, MRPS35, RHOQP2, DYNC1LI2, CEP76, CAPZA2, SRP68, RPS6KB1, REST, MRPS30, KLHL7, ACTG2, CSNK2A1, H2AFV, TFB2M, STAG1, MRPL35, KIF5B, ACTN1, MYLK2, RPS6KC1, PDE4D, ARID1A, DCTN5, LIG4, TOX4, PCM1, CLPX, MARK1, TACC2, CCDC6, EP300, TNS1, PGM5, BAZ1B, LRP12, SMARCA5, CLIP1, LRPPRC, SUV420H1, SDAD1, CHEK1, ANLN, HADHB, NOM1, HTATSF1, PBRM1, NKRF, TSR1, EPB41, MRPS22, TAF5, WAPAL, VDAC2, CDC27, F…	482	2596	12782	1.58336	2.39851e-07	5.99628e-08	7.14167e-07
GOTERM_BP_FAT	GO:0051056~regulation of small GTPase mediated signal transduction	53	2.99266	3.7644e-08	PREX1, PREX2, RGL3, IQGAP2, LPAR2, RGL2, AGAP5, AGAP6, RAPGEF3, AGAP2, AGAP3, TBC1D9B, ARHGEF1, PSD4, ARHGAP27, RASGRF2, ACAP3, SGSM2, SGSM3, ACAP1, KALRN, ARFGAP1, FGD2, TBC1D8, AGFG2, SIPA1, CYTH4, CYTH2, CYTH3, CDH2, PLEKHG4, PLEKHG2, GMIP, RASGRP4, PTK2B, PLEKHG5, RASAL3, IQSEC3, RASA4, IQSEC1, FGD3, TBC1D2, IQSEC2, GIT1, OBSCN, VAV3, TBC1D10C, VAV2, VAV1, ARAP3, SYNGAP1, ARAP2, ARAP1	1271	252	13528	2.23853	0.000137052	1.5229e-05	6.9246e-05		GOTERM_CC_FAT	GO:0043232~intracellular non-membrane-bounded organelle	155	20.5298	4.98651e-10	TGOLN2, MRPS35, RHOQP2, DYNC1LI2, CEP76, CAPZA2, SRP68, RPS6KB1, REST, MRPS30, KLHL7, ACTG2, CSNK2A1, H2AFV, TFB2M, STAG1, MRPL35, KIF5B, ACTN1, MYLK2, RPS6KC1, PDE4D, ARID1A, DCTN5, LIG4, TOX4, PCM1, CLPX, MARK1, TACC2, CCDC6, EP300, TNS1, PGM5, BAZ1B, LRP12, SMARCA5, CLIP1, LRPPRC, SUV420H1, SDAD1, CHEK1, ANLN, HADHB, NOM1, HTATSF1, PBRM1, NKRF, TSR1, EPB41, MRPS22, TAF5, WAPAL, VDAC2, CDC27, F…	482	2596	12782	1.58336	2.39851e-07	5.99628e-08	7.14167e-07
GOTERM_MF_FAT	GO:0008047~enzyme activator activity	62	3.50085	2.58106e-07	PREX1, PREX2, ARHGAP18, IQGAP2, AGAP5, ARHGAP4, HMHA1, AGAP6, STARD8, CASP1, AGAP2, AGAP3, TBC1D9B, ALS2CL, ARHGAP9, ARHGEF1, NOXA1, ARHGAP27, NLRP1, ARHGAP25, ARHGAP30, ARHGAP32, TNFRSF10B, ARHGAP33, SGSM2, ACAP3, SGSM3, ACAP1, ADC, SRGAP2, RIN3, SIVA1, ARFGAP1, TBC1D8, AGFG2, GPSM3, SIPA1, TIMP2, SEC14L2, DOCK2, GMIP, ALOX5AP, RASAL3, PYCARD, RASA4, ARHGDIB, TBC1D2, GUCA1B, GIT1, GDI1, VAV3, TB…	1215	335	12983	1.97763	0.000307615	6.15305e-05	0.000416923		GOTERM_CC_FAT	GO:0031981~nuclear lumen	98	12.9801	7.56749e-09	TGOLN2, LMO4, SRP68, NAA15, SYNCRIP, MED20, KLHL7, TAF5L, CSNK2A1, TGS1, CUL1, STRN3, USP1, ACTN1, ARID1A, TOX4, EP300, LRP12, SMARCA5, LRPPRC, RAD23B, SDAD1, CHEK1, NOM1, HTATSF1, UBE2D1, NKRF, TAF2, TSR1, EPAS1, TAF5, SMAD4, CDC23, SAP18, CDC27, C1ORF124, FXR1, KCTD10, RNF6, SMARCC1, DYRK1A, SUPT16H, WDR3, PARP1, ABL1, NCOR1, CRNKL1, E2F6, ZEB1, RTN3, GTF2A1, OSR1, PLRG1, URB2, ZNF146, RTF1, TW…	482	1450	12782	1.7923	3.63995e-06	7.27992e-07	1.08381e-05
GOTERM_BP_FAT	GO:0045058~T cell selection	12	0.677583	1.77911e-07	CARD11, PTPRC, DOCK2, CD3D, CD3E, ZAP70, MINK1, CD4, IL15, HLA-DMA, CD74, SYK	1271	19	13528	6.72227	0.000647565	6.47754e-05	0.000327267		GOTERM_CC_FAT	GO:0005739~mitochondrion	79	10.4636	1.58204e-08	NDUFAF4, HCCS, UQCRC2, MRPS35, CPT2, COX10, ATP5B, HLCS, PRDX3, CLTC, PDHB, HIBADH, MRPS30, MTFR1, ACBD3, AGPS, STARD7, SLC25A23, TFB2M, ABCB10, SUCLA2, NDUFS1, DHX32, MRPL35, ATP5J, MTERFD1, NUDT19, OPA1, FECH, ACADM, ACO2, CYCS, BCL2L13, CLPX, MFN2, ISCA1, NNT, KIF1B, CLIC4, DLD, ATP5C1, YME1L1, GPAM, LRPPRC, PCCA, GLUD2, BCL2L2, NR3C1, ACAT1, HADHB, TFAM, MRS2, SH3GLB1, GFM1, PPP2CA, SLC25A46,…	482	1087	12782	1.9273	7.60957e-06	1.26827e-06	2.26579e-05
GOTERM_BP_FAT	GO:0030217~T cell differentiation	22	1.24224	2.41126e-07	EGR1, PTPRC, GIMAP5, CD3D, IKZF1, CD8A, CD3E, IL7, MINK1, PTPN22, IL15, IL7R, HLA-DMA, CD74, TGFB1, CARD11, DOCK2, LCK, ZAP70, CD4, CD28, SYK	1271	65	13528	3.60245	0.000877556	6.75316e-05	0.00044355		GOTERM_CC_FAT	GO:0044429~mitochondrial part	52	6.88742	2.88186e-08	UQCRC2, HCCS, NDUFAF4, MRPS35, CPT2, COX10, ATP5B, PDHB, SLC25A23, TFB2M, ABCB10, NDUFS1, MRPL35, ATP5J, ACADM, FECH, OPA1, ACO2, CYCS, CLPX, MFN2, NNT, DLD, ATP5C1, GPAM, PCCA, LRPPRC, GLUD2, BCL2L2, NR3C1, ACAT1, HADHB, TFAM, MRS2, SH3GLB1, SLC25A46, CSDE1, MLXIP, PDHX, HSPA9, FH, NDUFA5, DNM1L, MRPS22, IMMT, MAOB, RAF1, DLAT, VDAC2, SLC25A12, TOMM70A, ATP5A1	482	595	12782	2.3176	1.38616e-05	1.98024e-06	4.12738e-05
GOTERM_BP_FAT	GO:0046578~regulation of Ras protein signal transduction	45	2.54094	2.65682e-07	ARFGAP1, FGD2, TBC1D8, AGFG2, PREX1, PREX2, CYTH4, LPAR2, CYTH2, CDH2, CYTH3, AGAP5, PLEKHG4, AGAP6, PLEKHG2, GMIP, RASGRP4, PTK2B, PLEKHG5, IQSEC3, AGAP2, FGD3, AGAP3, IQSEC1, IQSEC2, TBC1D2, TBC1D9B, GIT1, OBSCN, ARHGEF1, TBC1D10C, VAV3, PSD4, ARHGAP27, VAV2, VAV1, RASGRF2, SGSM2, ACAP3, SGSM3, ACAP1, ARAP3, ARAP2, ARAP1, KALRN	1271	210	13528	2.28077	0.000966879	6.90938e-05	0.00048872		GOTERM_CC_FAT	GO:0031975~envelope	51	6.75497	2.93219e-07	UQCRC2, HCCS, NDUFAF4, CPT2, COX10, ATP5B, SLC25A23, ABCB10, RANBP2, LBR, NDUFS1, ATP5J, STS, FECH, OPA1, CYCS, CLPX, MFN2, NNT, IPO7, IPO5, ATP5C1, AKAP6, KPNA6, KPNA4, KPNA3, GPAM, LRPPRC, MTDH, BCL2L2, ACAT1, HADHB, MRS2, SH3GLB1, SLC25A46, MRPL19, CSDE1, MLXIP, TNPO1, NDUFA5, DNM1L, IMMT, MAOB, RAF1, VDAC2, ITPR1, SLC25A12, TOMM70A, FAF1, ATP5A1, PARP1	482	622	12782	2.17436	0.000141028	1.41037e-05	0.000419946
GOTERM_BP_FAT	GO:0007229~integrin-mediated signaling pathway	23	1.2987	2.16629e-07	ITGAL, VAV3, ADAM23, ADAMTS13, ITGA11, NEDD9, ITGA10, ITGB2, ITGA4, COL16A1, VAV1, ITGAM, ITGBL1, ADAMTS7, LAT, ITGAX, CTGF, LAMA5, ITGB7, PRAM1, ADAM22, ADAM8, SYK	1271	70	13528	3.49718	0.000788434	7.17015e-05	0.000398487		GOTERM_CC_FAT	GO:0031967~organelle envelope	51	6.75497	2.67163e-07	UQCRC2, HCCS, NDUFAF4, CPT2, COX10, ATP5B, SLC25A23, ABCB10, RANBP2, LBR, NDUFS1, ATP5J, STS, FECH, OPA1, CYCS, CLPX, MFN2, NNT, IPO7, IPO5, ATP5C1, AKAP6, KPNA6, KPNA4, KPNA3, GPAM, LRPPRC, MTDH, BCL2L2, ACAT1, HADHB, MRS2, SH3GLB1, SLC25A46, MRPL19, CSDE1, MLXIP, TNPO1, NDUFA5, DNM1L, IMMT, MAOB, RAF1, VDAC2, ITPR1, SLC25A12, TOMM70A, FAF1, ATP5A1, PARP1	482	620	12782	2.18137	0.000128497	1.42783e-05	0.000382629
GOTERM_BP_FAT	GO:0050865~regulation of cell activation	40	2.25861	2.36729e-07	LST1, PDGFB, IL18, SNCA, TLR4, IL15, IL7R, TNFRSF4, HLA-DMA, CD74, TGFB1, CDKN2A, PVRL2, ZAP70, CD2, CD4, IL2RG, INPP5D, HLA-DOA, EBI3, PAG1, CD28, SYK, PTPRC, GIMAP5, IKZF1, IL7, CD3E, STXBP2, TNFRSF14, NFAM1, CD40, CARD11, LAT, CORO1A, CD86, UNC13D, PRAM1, LCK, SASH3	1271	175	13528	2.43282	0.000861559	7.18249e-05	0.000435461		GOTERM_MF_FAT	GO:0019787~small conjugating protein ligase activity	26	3.44371	3.13096e-08	UBE3A, UBE2G1, UBE2V2, CBLL1, UBE3C, FEM1A, UEVLD, WWP1, UBE2V1P2, FBXW2, UBE2D1, RNF14, TRIP12, HECTD1, CBL, BIRC6, CDC23, UBR3, TRIM23, BRAP, RNF6, AKTIP, UBE2K, FBXL5, ZRANB1, SIAH2	551	166	12983	3.69053	2.20417e-05	2.20417e-05	4.72528e-05
GOTERM_BP_FAT	GO:0050778~positive regulation of immune response	35	1.97628	3.94414e-07	C3AR1, C7, MASP1, MASP2, TLR2, PTPN22, CACNB3, TLR4, IL15, C1QC, HLA-DMA, B2M, CFP, TAP2, PVRL2, ZAP70, FCER1G, C2, CFI, SYK, PTPRC, CARD9, GIMAP5, LYN, C4A, CFB, CD3E, NFAM1, C1QA, C1QB, P2RX7, LAT2, CLEC7A, SASH3, HLA-DRA	1271	145	13528	2.56914	0.00143503	9.57328e-05	0.000725521		GOTERM_BP_FAT	GO:0006508~proteolysis	82	10.8609	1.02261e-07	UQCRC2, UBE2G1, ZYG11B, DDI2, CUL3, CUL2, LONP2, BTBD1, WWP1, UBE2V1P2, FBXO28, PSMD1, KLHL21, DPP8, USP10, RANBP2, PSMD6, PSMD7, CUL1, KLHL20, USP14, FBXL17, VCPIP1, USP13, BRCC3, USP1, SOCS6, UBR3, TOPORS, BRAP, CLPX, PJA2, WDR48, ASB8, SENP1, UBE2K, KLHL15, DLD, FBXL5, KLHL13, YME1L1, SIAH2, ADAM19, SPOPL, USP25, ASB7, RAD23B, USP8, UBE3A, ANAPC13, USP9X, UBE2V2, RFFL, CBLL1, UBE3C, FEM1A, UEV…	576	1054	13528	1.82719	0.000219531	3.13645e-05	0.000177276
GOTERM_BP_FAT	GO:0002694~regulation of leukocyte activation	38	2.14568	4.77523e-07	LST1, IL18, SNCA, IL15, IL7R, TNFRSF4, HLA-DMA, CD74, TGFB1, CDKN2A, PVRL2, ZAP70, CD2, CD4, IL2RG, INPP5D, HLA-DOA, EBI3, PAG1, CD28, SYK, PTPRC, GIMAP5, IKZF1, IL7, CD3E, STXBP2, TNFRSF14, NFAM1, CD40, CARD11, LAT, CORO1A, CD86, UNC13D, PRAM1, LCK, SASH3	1271	166	13528	2.43648	0.00173715	0.000108661	0.000878399		GOTERM_BP_FAT	GO:0006511~ubiquitin-dependent protein catabolic process	31	4.10596	1.35816e-07	RAD23B, USP8, UBE3A, UBE2G1, USP9X, CUL3, CUL2, PSMD1, USP38, USP10, UBE2D1, PSMD6, USP34, PSMD7, FBXO8, CUL1, USP14, USP13, USP1, UBR3, CDC23, CDC27, RNF6, PSMD12, UBE2K, PSMD11, PSMC2, USP47, SIAH2, FAF1, USP25	576	242	13528	3.00855	0.000291554	3.64489e-05	0.000235444
GOTERM_BP_FAT	GO:0030098~lymphocyte differentiation	28	1.58103	5.94115e-07	CD8A, PTPN22, IL15, IL7R, HLA-DMA, TGFB1, CD74, FLT3LG, DOCK2, POLM, ZAP70, CD4, CD28, SYK, EGR1, PTPRC, GIMAP5, CD3D, IKZF1, CD3E, IL7, MINK1, ITGA4, NFAM1, CARD11, BAX, LCK, HDAC9	1271	103	13528	2.8934	0.00216083	0.000127237	0.00109287		GOTERM_CC_FAT	GO:0005654~nucleoplasm	63	8.34437	1.17226e-06	CRNKL1, E2F6, LMO4, NAA15, SYNCRIP, ZEB1, MED20, TAF5L, CSNK2A1, GTF2A1, PLRG1, RTF1, TGS1, TOP2B, CUL1, ATF7IP, BRF2, USP1, STRN3, TOPORS, NRIP1, EP300, HIPK1, NCOA6, SMARCA5, LRPPRC, MED1, RAD23B, TCEA1P2, NUFIP1, CHEK1, CDC73, POLR2D, POLR2B, RBM27, UBE2D1, ERCC4, GTF3C4, ETV3, TAF2, ACTB, NACC2, EPAS1, TAF5, SMAD4, CDC23, SAP18, APPL1, PRPF18, WWTR1, CDC27, C1ORF124, PHAX, RNF6, DUSP3, SMARCC…	482	882	12782	1.89419	0.0005637	5.12586e-05	0.0016789
GOTERM_BP_FAT	GO:0006954~inflammatory response	59	3.33145	1.16265e-06	A2M, ADORA3, MASP1, MASP2, LY86, TLR2, TLR4, IL15, C1QC, TGFB1, CFP, LTB4R, CXCR4, AOAH, CFI, CIITA, LYN, C4A, LY96, SCUBE1, LYZ, NFAM1, CD40, NLRP3, CHST1, C1QA, C1QB, UNC13D, C3AR1, ITGAL, C7, CCL3, NFKBID, CXCL9, ITGB2, CCL5, TNFRSF4, CCL4, C2, SPP1, SCG2, NOX4, LY75, UCN, BMP2, CEBPB, OLR1, CFB, AGER, EPHA3, CYBA, P2RX7, STAB1, IRF7, ALOX5, CLEC7A, HDAC9, PLA2G4B, F2R	1271	325	13528	1.93222	0.00422427	0.000235151	0.00213867		GOTERM_CC_FAT	GO:0005759~mitochondrial matrix	26	3.44371	1.4568e-06	MRPS35, GLUD2, ATP5B, NR3C1, ACAT1, PDHB, HADHB, TFAM, TFB2M, PDHX, FH, MRPL35, HSPA9, ACADM, FECH, ACO2, MRPS22, CYCS, DLAT, VDAC2, CLPX, DLD, ATP5C1, ATP5A1, LRPPRC, PCCA	482	227	12782	3.03738	0.000700477	5.83918e-05	0.00208641
GOTERM_BP_FAT	GO:0007155~cell adhesion	104	5.87239	2.1732e-06	MPZL3, LMO7, POSTN, PNN, CTGF, CLEC4A, ADAM8, CDH24, SYK, PTPRM, MGP, MFGE8, CERCAM, JUP, CD33, COL24A1, DCBLD1, ITGAL, PLXNC1, ITGA11, ITGA10, NEDD9, ITGB2, CCL5, CD72, CCL4, PXN, ITGAM, ITGBL1, ALCAM, NPHP4, LGALS3BP, LAMB2, ITGAX, TRO, ITGB7, PVRL2, EMB, SPP1, TAOK2, ADAM23, PCDH10, PCDH12, EFS, ITGA4, COL16A1, TPBG, CORO1A, LAMA3, TMEM8B, NLGN4Y, CD300A, LAMA5, ADAM22, CLEC7A, TRIP6, ENG, C1O…	1271	700	13528	1.58133	0.00788142	0.000416368	0.00399752		GOTERM_CC_FAT	GO:0031980~mitochondrial lumen	26	3.44371	1.4568e-06	MRPS35, GLUD2, ATP5B, NR3C1, ACAT1, PDHB, HADHB, TFAM, TFB2M, PDHX, FH, MRPL35, HSPA9, ACADM, FECH, ACO2, MRPS22, CYCS, DLAT, VDAC2, CLPX, DLD, ATP5C1, ATP5A1, LRPPRC, PCCA	482	227	12782	3.03738	0.000700477	5.83918e-05	0.00208641
GOTERM_BP_FAT	GO:0022610~biological adhesion	104	5.87239	2.29882e-06	MPZL3, LMO7, POSTN, PNN, CTGF, CLEC4A, ADAM8, CDH24, SYK, PTPRM, MGP, MFGE8, CERCAM, JUP, CD33, COL24A1, DCBLD1, ITGAL, PLXNC1, ITGA11, ITGA10, NEDD9, ITGB2, CCL5, CD72, CCL4, PXN, ITGAM, ITGBL1, ALCAM, NPHP4, LGALS3BP, LAMB2, ITGAX, TRO, ITGB7, PVRL2, EMB, SPP1, TAOK2, ADAM23, PCDH10, PCDH12, EFS, ITGA4, COL16A1, TPBG, CORO1A, LAMA3, TMEM8B, NLGN4Y, CD300A, LAMA5, ADAM22, CLEC7A, TRIP6, ENG, C1O…	1271	701	13528	1.57908	0.00833509	0.000418414	0.00422859		GOTERM_CC_FAT	GO:0044451~nucleoplasm part	45	5.96026	2.30137e-06	CRNKL1, E2F6, LMO4, NAA15, NUFIP1, CDC73, ZEB1, POLR2D, MED20, POLR2B, TAF5L, CSNK2A1, GTF2A1, PLRG1, TGS1, RBM27, GTF3C4, ETV3, TAF2, ATF7IP, ACTB, NACC2, EPAS1, BRF2, TAF5, SMAD4, SAP18, TOPORS, APPL1, PRPF18, WWTR1, C1ORF124, NRIP1, PHAX, RNF6, EP300, HIPK1, DYRK1A, THRAP3, NCOA6, TCEB3, PBX1, PARP1, NCOR1, MED1	482	555	12782	2.15016	0.00110635	8.51473e-05	0.00329597
GOTERM_BP_FAT	GO:0050867~positive regulation of cell activation	28	1.58103	2.87693e-06	IL18, TLR4, IL15, IL7R, TNFRSF4, HLA-DMA, TGFB1, CD74, PVRL2, CD2, ZAP70, IL2RG, CD4, INPP5D, EBI3, SYK, CD28, PTPRC, GIMAP5, IKZF1, CD3E, IL7, CD40, CARD11, CORO1A, CD86, LCK, SASH3	1271	111	13528	2.68487	0.0104202	0.00049868	0.00529196		GOTERM_MF_FAT	GO:0016879~ligase activity, forming carbon-nitrogen bonds	29	3.84106	5.21025e-07	UBE3A, UBE2G1, ASNSD1, UBE2V2, HLCS, CBLL1, UBE3C, FEM1A, TTLL11, UEVLD, WWP1, UBE2V1P2, FBXW2, UBE2D1, RNF14, TRIP12, HECTD1, CBL, BIRC6, UBR3, CDC23, TRIM23, BRAP, RNF6, AKTIP, UBE2K, FBXL5, ZRANB1, SIAH2	551	231	12983	2.95808	0.000366734	0.00012226	0.000786334
GOTERM_BP_FAT	GO:0048002~antigen processing and presentation of peptide antigen	13	0.734049	3.24978e-06	TAP2, HLA-A, TRPC4AP, FCER1G, HLA-B, HLA-E, HLA-DOA, HLA-DMA, CD74, HLA-DRA, TAPBP, B2M, HLA-F	1271	28	13528	4.94167	0.0117627	0.000514323	0.0059778		GOTERM_MF_FAT	GO:0016881~acid-amino acid ligase activity	27	3.57616	3.75417e-07	UBE3A, UBE2G1, UBE2V2, CBLL1, UBE3C, FEM1A, TTLL11, UEVLD, WWP1, UBE2V1P2, FBXW2, UBE2D1, RNF14, TRIP12, HECTD1, CBL, BIRC6, CDC23, UBR3, TRIM23, BRAP, RNF6, AKTIP, UBE2K, FBXL5, ZRANB1, SIAH2	551	201	12983	3.16513	0.000264259	0.000132138	0.000566583
GOTERM_BP_FAT	GO:0002521~leukocyte differentiation	31	1.75042	3.15562e-06	CD8A, MMP9, PPARG, PTPN22, IL15, KIT, IL7R, HLA-DMA, TGFB1, CD74, FLT3LG, DOCK2, POLM, ZAP70, CD4, CD28, SYK, EGR1, PTPRC, GIMAP5, CD3D, IKZF1, CD3E, IL7, MINK1, ITGA4, NFAM1, CARD11, BAX, LCK, HDAC9	1271	131	13528	2.51871	0.0114239	0.00052212	0.0058046		GOTERM_CC_FAT	GO:0031966~mitochondrial membrane	34	4.50331	1.43991e-05	UQCRC2, NDUFAF4, HCCS, CPT2, COX10, ATP5B, BCL2L2, ACAT1, HADHB, MRS2, SH3GLB1, SLC25A23, SLC25A46, CSDE1, ABCB10, MLXIP, NDUFS1, ATP5J, NDUFA5, DNM1L, FECH, OPA1, IMMT, MAOB, RAF1, VDAC2, CLPX, SLC25A12, MFN2, NNT, TOMM70A, ATP5C1, ATP5A1, GPAM	482	394	12782	2.28841	0.00690208	0.000494593	0.0206203
GOTERM_BP_FAT	GO:0002696~positive regulation of leukocyte activation	27	1.52456	3.70316e-06	IL18, IL15, IL7R, TNFRSF4, HLA-DMA, TGFB1, CD74, PVRL2, CD2, ZAP70, IL2RG, CD4, INPP5D, EBI3, SYK, CD28, PTPRC, GIMAP5, IKZF1, CD3E, IL7, CD40, CARD11, CORO1A, CD86, LCK, SASH3	1271	106	13528	2.7111	0.0133927	0.000561644	0.00681174		GOTERM_CC_FAT	GO:0005740~mitochondrial envelope	35	4.63576	2.07243e-05	UQCRC2, NDUFAF4, HCCS, CPT2, COX10, ATP5B, BCL2L2, ACAT1, HADHB, MRS2, SH3GLB1, SLC25A23, SLC25A46, CSDE1, ABCB10, MLXIP, NDUFS1, ATP5J, NDUFA5, DNM1L, FECH, OPA1, IMMT, MAOB, CYCS, RAF1, VDAC2, CLPX, SLC25A12, MFN2, NNT, TOMM70A, ATP5C1, ATP5A1, GPAM	482	419	12782	2.21516	0.00991899	0.000664347	0.0296772
GOTERM_MF_FAT	GO:0005085~guanyl-nucleotide exchange factor activity	34	1.91982	3.2933e-06	FGD2, PREX1, PREX2, RGL3, CYTH4, RGL4, CYTH2, CYTH3, RGL2, PLEKHG4, ARHGAP4, DOCK2, TAGAP, PLEKHG2, RASGRP4, PLEKHG5, RAPGEF3, IQSEC3, IQSEC1, FGD3, IQSEC2, OBSCN, VAV3, ARHGEF1, PSD4, DOCK8, VAV2, VAV1, SH2D3C, SH2D3A, RASGRF2, EPOR, RAPGEFL1, KALRN	1215	152	12983	2.3902	0.00391793	0.000654056	0.00531961		GOTERM_MF_FAT	GO:0004842~ubiquitin-protein ligase activity	21	2.78146	3.80967e-06	UBE3A, UBE2G1, CBL, BIRC6, CDC23, UBR3, UBE3C, CBLL1, TRIM23, FEM1A, BRAP, RNF6, UBE2K, WWP1, FBXL5, ZRANB1, FBXW2, SIAH2, UBE2D1, TRIP12, HECTD1	551	147	12983	3.36609	0.00267842	0.000670279	0.00574945
GOTERM_BP_FAT	GO:0045061~thymic T cell selection	9	0.508187	4.94064e-06	CARD11, PTPRC, DOCK2, CD3D, CD3E, ZAP70, MINK1, HLA-DMA, CD74	1271	13	13528	7.36864	0.0178281	0.000719298	0.00908791		GOTERM_BP_FAT	GO:0070647~protein modification by small protein conjugation or removal	22	2.91391	4.16456e-06	BRCC3, UBE3A, USP1, USP9X, CBL, CDC73, UBE2V2, UBE3C, CBLL1, TRIM23, WDR48, SENP1, GSPT1, WWP1, UBE2V1P2, FBXL5, SIAH2, UBE2D1, RNF14, TRIP12, HECTD1, VCPIP1	576	160	13528	3.22934	0.00890146	0.000992986	0.00721925
GOTERM_BP_FAT	GO:0051249~regulation of lymphocyte activation	33	1.86335	5.53374e-06	LST1, IL18, IL15, IL7R, TNFRSF4, HLA-DMA, TGFB1, CD74, CDKN2A, CD2, ZAP70, CD4, IL2RG, INPP5D, HLA-DOA, EBI3, PAG1, CD28, SYK, PTPRC, GIMAP5, IKZF1, CD3E, IL7, TNFRSF14, NFAM1, CD40, CARD11, LAT, CORO1A, CD86, LCK, SASH3	1271	148	13528	2.37323	0.0199468	0.000774638	0.0101788		GOTERM_BP_FAT	GO:0006351~transcription, DNA-dependent	31	4.10596	7.21093e-06	PPARA, LCORL, LMO4, TCEA1P2, NR3C1, POLR2D, POLR2B, YBX1, TFAM, TAF5L, GTF2A1, RTF1, TFB2M, GTF3C4, TAF2, EPAS1, BRF2, TAF5, KLF11, PRDM4, ASH1L, THRAP3, NCOA6, SMARCA5, SUPT16H, TCEB3, NFE2L1, PARP1, MYNN, NCOR1, MED1	576	292	13528	2.49339	0.0153627	0.00154699	0.0124998
GOTERM_BP_FAT	GO:0051251~positive regulation of lymphocyte activation	25	1.41163	7.38211e-06	IL18, IL15, IL7R, HLA-DMA, TNFRSF4, TGFB1, CD74, ZAP70, IL2RG, CD4, INPP5D, EBI3, SYK, CD28, PTPRC, GIMAP5, IKZF1, CD3E, IL7, CD40, CARD11, CORO1A, CD86, LCK, SASH3	1271	97	13528	2.74319	0.0265204	0.000959481	0.0135785		GOTERM_BP_FAT	GO:0000278~mitotic cell cycle	36	4.76821	8.05798e-06	PPP6C, ANAPC13, E2F6, USP9X, CHEK1, ANLN, LATS1, CUL3, CUL2, PSMD1, PBRM1, UBE2D1, DYNC1H1, PSMD6, PSMD7, CUL1, ZW10, VCPIP1, STAG1, APC, TAF2, EGFR, CDC23, CDK6, CEP63, CDC27, FOXN3, DCLRE1A, NEDD1, GSPT1, PSMD12, PSMD11, PSMC2, CLIP1, MAPRE1, ABL1	576	370	13528	2.28514	0.0171518	0.00157154	0.0139681
GOTERM_BP_FAT	GO:0048584~positive regulation of response to stimulus	45	2.54094	7.12809e-06	C3AR1, C7, PDGFB, MASP1, MASP2, TLR2, PTPN22, CACNB3, TLR4, IL15, CCL5, HLA-DMA, C1QC, TGFB1, B2M, CFP, TAP2, PVRL2, ZAP70, FCER1G, CFI, C2, SCG2, SYK, PTPRC, CARD9, GIMAP5, LYN, TAOK2, C4A, CD3E, CFB, EDA2R, NFAM1, AGER, OSM, C1QA, C1QB, CDH13, LAT2, P2RX7, IRF7, CLEC7A, SASH3, HLA-DRA	1271	236	13528	2.0295	0.0256196	0.000960778	0.0131113		GOTERM_BP_FAT	GO:0032774~RNA biosynthetic process	31	4.10596	9.42392e-06	PPARA, LCORL, LMO4, TCEA1P2, NR3C1, POLR2D, POLR2B, YBX1, TFAM, TAF5L, GTF2A1, RTF1, TFB2M, GTF3C4, TAF2, EPAS1, BRF2, TAF5, KLF11, PRDM4, ASH1L, THRAP3, NCOA6, SMARCA5, SUPT16H, TCEB3, NFE2L1, PARP1, MYNN, NCOR1, MED1	576	296	13528	2.45969	0.0200299	0.00168468	0.0163357
GOTERM_BP_FAT	GO:0050863~regulation of T cell activation	28	1.58103	8.31474e-06	IL18, IL15, IL7R, HLA-DMA, TGFB1, CD74, CDKN2A, CD2, ZAP70, IL2RG, CD4, HLA-DOA, PAG1, EBI3, CD28, SYK, PTPRC, GIMAP5, IKZF1, CD3E, IL7, TNFRSF14, CARD11, LAT, CORO1A, CD86, LCK, SASH3	1271	117	13528	2.54718	0.0298204	0.00104339	0.0152938		GOTERM_CC_FAT	GO:0005856~cytoskeleton	80	10.596	8.72321e-05	RHOQP2, DYNC1LI2, CEP76, CAPZA2, FERMT2, RHOQ, LATS1, RAB3IP, TTLL11, ACTG2, DYNLL2, SLMAP, DYNC1H1, KLHL20, ZW10, KIF2A, KIF5B, ACTN1, MYLK2, DCTN5, PDE4D, KIF16B, TBCEL, PCM1, MARK1, TACC2, PJA2, MFN2, CCDC6, KIF1B, PGM5, TNS1, HIPK1, CLIC4, CFL2, FHOD3, CLIP1, MAPRE1, WDR44, LRPPRC, PARVA, SHROOM3, RABGAP1, CALD1, SYNC, ANLN, RDX, CHEK1, ABI1, SEC62, GPHN, SORBS1, PPP2CA, WIPF2, APPBP2, APC, A…	482	1381	12782	1.5362	0.0410923	0.00232842	0.124861
GOTERM_BP_FAT	GO:0045580~regulation of T cell differentiation	17	0.95991	9.94807e-06	PTPRC, GIMAP5, IKZF1, IL7, IL15, IL7R, HLA-DMA, CD74, CARD11, CD86, CDKN2A, CD2, ZAP70, IL2RG, HLA-DOA, SASH3, SYK	1271	51	13528	3.54786	0.035573	0.00120664	0.0182979		GOTERM_CC_FAT	GO:0000502~proteasome complex	11	1.45695	8.32894e-05	RAD23B, PSMD12, UBE3A, PSMD11, PSMC2, PSMD1, UBE3C, PSMD6, UBQLN1, PSMD7, TRIP12	482	61	12782	4.78206	0.0392719	0.00235392	0.119221
GOTERM_BP_FAT	GO:0045619~regulation of lymphocyte differentiation	19	1.07284	1.21802e-05	PTPRC, GIMAP5, IKZF1, IL7, NFAM1, IL15, IL7R, HLA-DMA, CD74, CARD11, CD86, CDKN2A, CD2, ZAP70, IL2RG, INPP5D, HLA-DOA, SASH3, SYK	1271	63	13528	3.20997	0.0433794	0.00134299	0.0224031		GOTERM_CC_FAT	GO:0031090~organelle membrane	67	8.87417	8.19475e-05	NDUFAF4, UQCRC2, HCCS, CPT2, SEC24A, COX10, VAPB, ATP5B, SGMS1, CLTC, VPS33A, AGPS, SLC2A4, SLC25A23, ZFYVE9, ABCB10, GOLGA5, LBR, NDUFS1, ATP5J, SEC23A, EGFR, STS, OPA1, FECH, MAN1A2, CLPX, MFN2, PNPLA8, NNT, KIF1B, USO1, ATP5C1, RAB5A, AKAP6, PPM1L, WDR44, GPAM, LRPPRC, MTDH, BCL2L2, ITGB3, ACAT1, HADHB, MRS2, SH3GLB1, SLC25A46, MRPL19, CSDE1, PEX13, MLXIP, NDUFA5, DNM1L, IMMT, MAOB, RAF1, TRIM…	482	1096	12782	1.62112	0.0386516	0.00246062	0.117301
GOTERM_BP_FAT	GO:0008219~cell death	103	5.81592	1.21417e-05	TSPO, MRPL41, ATP6AP1, RBM5, TGFB1, CDKN2A, UNC5B, CDKN2D, DAP, BCL7C, LUC7L3, TWIST1, KIF5A, STAG3L3, TNFRSF14, BCL2L12, DDIT4, NME3, KRT18, RASGRF2, TNFAIP3, KALRN, SIVA1, TRAF1, FGD2, ALDOC, STK17B, ITGB2, SYCP2, DIDO1, MTCH1, DDX41, TRAF5, FGD3, TRAF4, PTPN6, OBSCN, VAV3, TAOK2, VAV2, VAV1, NFKBIL1, ATM, TRADD, P2RX7, ATP2A1, RHOT2, IFI6, STEAP3, SPG7, PPARD, ZMAT3, LY86, PREX1, ARHGAP4, NISC…	1271	719	13528	1.52474	0.0432453	0.00138055	0.0223323		GOTERM_CC_FAT	GO:0005730~nucleolus	47	6.22517	0.000145469	TGOLN2, SDAD1, MTDH, ZBTB10, ZBTB11, SRP68, NUFIP1, NR3C1, RTN3, KLHL7, UTP11L, NOM1, OSR1, GTF2A1, URB2, HTATSF1, ZNF146, RTF1, KDM3B, TWISTNB, TOP2B, BCAS2, NKRF, TSR1, TAF5, ZFX, ADNP, ACTN1, ARID1A, TOX4, WWTR1, ZFR, ITPR1, FXR1, KCTD10, ZFP106, EP300, HIPK1, LRP12, THRAP3, NCOA6, IPO5, SMARCA5, WDR3, PBX1, ABL1, PARP1	482	698	12782	1.78564	0.0675835	0.00332663	0.208138
GOTERM_BP_FAT	GO:0002253~activation of immune response	24	1.35517	1.38502e-05	C3AR1, C7, PTPRC, MASP1, C4A, LYN, CFB, MASP2, CD3E, TLR2, PTPN22, CACNB3, TLR4, NFAM1, C1QC, CFP, C1QA, C1QB, LAT2, ZAP70, CLEC7A, C2, CFI, SYK	1271	94	13528	2.71751	0.0491786	0.00148211	0.0254744		GOTERM_BP_FAT	GO:0006084~acetyl-CoA metabolic process	9	1.19205	3.3615e-05	NNT, ACO2, ACO1, DLD, DLAT, SUCLA2, PDHB, FH, MDH1	576	31	13528	6.81855	0.0696296	0.00553635	0.0582575
GOTERM_BP_FAT	GO:0002478~antigen processing and presentation of exogenous peptide antigen	8	0.451722	1.48654e-05	TAP2, FCER1G, HLA-DOA, HLA-DMA, CD74, HLA-DRA, TAPBP, B2M	1271	11	13528	7.74079	0.0526865	0.00154524	0.0273413		GOTERM_BP_FAT	GO:0046907~intracellular transport	51	6.75497	4.4463e-05	CPT2, SEC24A, ATL2, CLTC, RAB3IP, LONP2, ZFYVE9, MKKS, RANBP2, GOLGA5, ZW10, SEC23A, OPA1, KIF5B, ERGIC2, MFN2, ANKRD27, KIF1B, IPO7, IPO5, USO1, KPNA6, AKAP6, KPNA4, ERC1, KPNA3, LRPPRC, SNX2, EEA1, RFFL, SEC62, AP3M1, RAB11A, MLXIP, PEX13, APPBP2, EXOC5, TNPO1, SEC23IP, HSPA9, UPF2, SLC25A12, PHAX, YWHAG, AKTIP, ERBB2IP, ATP2A2, TOMM70A, GSK3B, MYH14, GOSR1	576	657	13528	1.82312	0.0910491	0.00594875	0.0770512
GOTERM_BP_FAT	GO:0050870~positive regulation of T cell activation	21	1.18577	1.57752e-05	PTPRC, GIMAP5, IKZF1, CD3E, IL7, IL18, IL15, IL7R, HLA-DMA, CD74, CARD11, CORO1A, CD86, LCK, ZAP70, CD4, IL2RG, SASH3, EBI3, CD28, SYK	1271	76	13528	2.94099	0.0558194	0.00159422	0.0290144		GOTERM_BP_FAT	GO:0015980~energy derivation by oxidation of organic compounds	19	2.51656	3.90488e-05	UQCRC2, NDUFA5, ACO2, ACO1, COX10, CYCS, EPM2A, GYG1, PDHB, SLC25A12, NNT, PPP1R2, GSK3B, DLD, SUCLA2, NDUFS1, AGL, MDH1, FH	576	144	13528	3.09886	0.0804211	0.00597063	0.0676718
GOTERM_BP_FAT	GO:0016265~death	103	5.81592	1.64161e-05	TSPO, MRPL41, ATP6AP1, RBM5, TGFB1, CDKN2A, UNC5B, CDKN2D, DAP, BCL7C, LUC7L3, TWIST1, KIF5A, STAG3L3, TNFRSF14, BCL2L12, DDIT4, NME3, KRT18, RASGRF2, TNFAIP3, KALRN, SIVA1, TRAF1, FGD2, ALDOC, STK17B, ITGB2, SYCP2, DIDO1, MTCH1, DDX41, TRAF5, FGD3, TRAF4, PTPN6, OBSCN, VAV3, TAOK2, VAV2, VAV1, NFKBIL1, ATM, TRADD, P2RX7, ATP2A1, RHOT2, IFI6, STEAP3, SPG7, PPARD, ZMAT3, LY86, PREX1, ARHGAP4, NISC…	1271	724	13528	1.51421	0.0580204	0.00161415	0.0301931		GOTERM_BP_FAT	GO:0016567~protein ubiquitination	17	2.25166	4.25951e-05	UBE3A, CBL, CDC73, UBE2V2, CBLL1, UBE3C, TRIM23, GSPT1, WWP1, UBE2V1P2, FBXL5, SIAH2, UBE2D1, TRIP12, RNF14, HECTD1, VCPIP1	576	119	13528	3.35516	0.0873963	0.00607836	0.0738154
GOTERM_BP_FAT	GO:0019882~antigen processing and presentation	22	1.24224	1.87724e-05	HLA-DQB1, CD8A, HLA-A, FCGRT, HLA-B, HLA-DMB, HLA-E, HLA-DMA, CD74, HLA-DQA1, PSMB8, B2M, HLA-F, PSMB9, TAPBP, TAP2, TRPC4AP, FCER1G, HLA-DPA1, HLA-DPB1, HLA-DOA, HLA-DRA	1271	83	13528	2.82119	0.0660673	0.00179709	0.0345261		GOTERM_CC_FAT	GO:0019866~organelle inner membrane	27	3.57616	0.000291119	HCCS, UQCRC2, CPT2, ATP5B, ACAT1, HADHB, MRS2, SLC25A23, SLC25A46, CSDE1, ABCB10, LBR, NDUFS1, ATP5J, NDUFA5, FECH, OPA1, IMMT, MAOB, CLPX, ITPR1, SLC25A12, NNT, ATP5C1, ATP5A1, GPAM, LRPPRC	482	329	12782	2.1763	0.130684	0.00634562	0.416131
GOTERM_BP_FAT	GO:0032312~regulation of ARF GTPase activity	12	0.677583	2.27848e-05	AGAP5, ARFGAP1, GIT1, AGAP6, ACAP3, AGFG2, ACAP1, ARAP3, ARAP2, AGAP2, ARAP1, AGAP3	1271	28	13528	4.56154	0.0796123	0.00212493	0.0419042		GOTERM_BP_FAT	GO:0006350~transcription	125	16.5563	5.52976e-05	LMO4, NAA15, REST, MED20, CNOT6, ZNF829, ZNF778, ZNF184, TAF5L, ZNF774, CREB3L2, TFB2M, RARB, MLL3, TGS1, ZNF180, ZNF644, ZNF649, ZNF189, ARID1A, FOXN3, FRY, ZNF2, EP300, BAZ1B, PRDM4, SMARCA5, NFE2L1, DNTTIP2, MYNN, LRPPRC, SUV420H1, ZNF41, CRTC3, ZNF613, ZNF614, RRAGC, ZNF323, ZNF227, ZNF225, HTATSF1, ZNF697, PBRM1, ZNF420, RNF14, TAF2, ZNF398, NKRF, ASXL2, ZNF623, KLF7, EPAS1, TAF5, KLF11, SMA…	576	2101	13528	1.39732	0.11195	0.00695962	0.0958183
GOTERM_MF_FAT	GO:0019864~IgG binding	7	0.395257	1.56743e-05	FCGR2C, FCGR1A, FCGR1B, FCER1G, FCGRT, FCGR2A, FCGR3A	1215	8	12983	9.3499	0.0185104	0.00233276	0.025316		GOTERM_MF_FAT	GO:0019899~enzyme binding	43	5.69536	5.02715e-05	VAPB, PRKAG1, RAB3GAP1, SHOC2, CHEK1, PRDX3, UBQLN1, LATS1, DAAM2, RAB3IP, CUL3, CUL2, LONP2, SORBS1, MAPKAP1, RANBP2, GOLGA5, TOP2B, PLCB1, CUL1, APC, ACTB, EGFR, EPAS1, BRAF, RALBP1, STRN3, TOPORS, APPL1, IRS1, PTPN11, NRIP1, YWHAG, IPO7, UBE2K, GSK3B, IPO5, AVPR1A, RAP1A, FAF1, WDR44, ERC1, NCOR1	551	523	12983	1.93727	0.034773	0.00705341	0.0758434
GOTERM_BP_FAT	GO:0002252~immune effector process	29	1.63749	4.03599e-05	C7, CD8A, MASP1, MASP2, IL7R, C1QC, HLA-DMA, CD74, CFP, POLM, FCER1G, INPP5D, C2, CFI, ERCC1, PTPRC, CARD9, LYN, C4A, CFB, MYO1F, STXBP2, NLRP3, C1QA, LAT, C1QB, LAT2, UNC13D, HLA-DRA	1271	134	13528	2.30346	0.136666	0.00366709	0.0742159		GOTERM_MF_FAT	GO:0000166~nucleotide binding	131	17.351	6.73896e-05	GNA13, RHOQP2, DYNC1LI2, FASTKD2, EIF5, HBS1L, DSTYK, SYNCRIP, INO80, RPS6KB1, PRKG1, HIBADH, ACTG2, PRKAR2A, CSNK2A1, AGPS, ABCB10, PIK3CA, DHX36, TLK2, ITPK1, DHX32, EGFR, OPA1, BRAF, KIF5B, WNK1, MYLK2, RPS6KC1, LIG4, MARK1, CLPX, PNPLA8, NNT, BAZ1B, DLD, SMARCA5, ROR1, YME1L1, RAB10, PCCA, MDH1, GLUD2, GNAI1, CHEK1, HADHB, RRAGC, KRAS, GFM1, HTATSF1, UBE2D1, MOCS3, SACS, DDX1, EPRS, ADH5P4, V…	551	2245	12983	1.37492	0.046336	0.00787613	0.101657
GOTERM_MF_FAT	GO:0042802~identical protein binding	92	5.19481	2.79036e-05	CLDN7, MASP1, CD8A, PDGFB, PGF, PASK, SNCA, APOBEC3F, STAC3, TGFB1, BTK, FLT3LG, GSS, RABAC1, TP53I3, PLOD1, DPP4, ALS2CL, MRI1, PFKL, STK25, GZMA, SCUBE1, PICK1, FBP1, DAPK2, WAS, C1QB, DOK2, SDS, MYO18A, TFAP2E, MAP3K12, LCP1, MAP3K11, CHKA, ENPP1, MVD, PFKFB4, ACCS, PML, TRIM13, PLVAP, GIPC1, CD74, CLDN15, APLP1, EXOSC10, RILPL2, DOM3Z, ITGB7, TAP2, PVRL2, TAP1, PYCARD, ENO2, CD2, ENO3, CD4, P…	1215	640	12983	1.53605	0.0327144	0.0036889	0.0450637		GOTERM_CC_FAT	GO:0015630~microtubule cytoskeleton	38	5.03311	0.000428769	DYNC1LI2, RABGAP1, SHROOM3, CEP76, CHEK1, LATS1, RAB3IP, TTLL11, DYNLL2, SLMAP, PPP2CA, APPBP2, DYNC1H1, ZW10, APC, KIF2A, KIF5B, MAP1B, PDE4D, KIF16B, CEP63, PCM1, CDC27, MARK1, TACC2, RASSF3, MFN2, NEDD1, KIF1B, HIPK1, PTP4A1, CLIP1, MAP4, MAP7, MAPRE1, WDR44, KATNAL1, NCOR1	482	549	12782	1.83554	0.186397	0.0089287	0.612331
GOTERM_MF_FAT	GO:0008060~ARF GTPase activator activity	12	0.677583	3.23428e-05	AGAP5, ARFGAP1, GIT1, AGAP6, ACAP3, AGFG2, ACAP1, ARAP3, ARAP2, AGAP2, ARAP1, AGAP3	1215	29	12983	4.42163	0.0378195	0.0038479	0.0522312		GOTERM_BP_FAT	GO:0009060~aerobic respiration	9	1.19205	8.63e-05	UQCRC2, NNT, ACO2, COX10, ACO1, SUCLA2, PDHB, FH, MDH1	576	35	13528	6.03929	0.16914	0.0102413	0.149501
GOTERM_BP_FAT	GO:0045621~positive regulation of lymphocyte differentiation	13	0.734049	4.78626e-05	PTPRC, CD86, GIMAP5, IKZF1, IL7, ZAP70, IL2RG, INPP5D, IL7R, HLA-DMA, CD74, SASH3, SYK	1271	35	13528	3.95333	0.159932	0.00404464	0.0880065		GOTERM_MF_FAT	GO:0032555~purine ribonucleotide binding	110	14.5695	0.000119251	GNA13, RHOQP2, DYNC1LI2, FASTKD2, EIF5, HBS1L, DSTYK, INO80, RPS6KB1, PRKG1, ACTG2, PRKAR2A, CSNK2A1, PIK3CA, ABCB10, DHX36, TLK2, ITPK1, DHX32, EGFR, OPA1, KIF5B, BRAF, WNK1, MYLK2, RPS6KC1, LIG4, MARK1, CLPX, PNPLA8, BAZ1B, SMARCA5, ROR1, YME1L1, RAB10, PCCA, GNAI1, GLUD2, CHEK1, RRAGC, KRAS, GFM1, UBE2D1, MOCS3, SACS, DDX1, EPRS, DDX6, ATP2A2, KCNJ8, PSMC2, DYRK1A, PRKAR1A, MYH11, RAP1A, DHX40…	551	1836	12983	1.4117	0.0805299	0.0104398	0.179824
GOTERM_BP_FAT	GO:0016192~vesicle-mediated transport	84	4.74308	4.57536e-05	SEC31B, MSR1, AP1G2, HIP1R, SNCA, TSNARE1, TAPBP, AP1S1, ZFPL1, AGAP3, SCAMP5, CLN3, PLD2, STX5, STX1A, STX4, ARC, LYN, RAB4B, PICK1, STXBP2, ARHGAP27, MFGE8, WAS, ELMO3, LRPAP1, LAT2, UNC13D, KRT18, ARRB2, SH3KBP1, LRMP, TOM1, VAMP1, UNC13A, RIN3, KALRN, ARFGAP1, ABCA7, CCL3, STON1, CYTH2, CYTH3, CCL5, CLEC10A, APLP1, LLGL2, SEC16B, WDR19, FCGR1A, STX16, FCER1G, STX10, SDF4, EHD4, MICALL2, LY75,…	1271	576	13528	1.55219	0.153456	0.00405499	0.0841302		GOTERM_MF_FAT	GO:0032553~ribonucleotide binding	110	14.5695	0.000119251	GNA13, RHOQP2, DYNC1LI2, FASTKD2, EIF5, HBS1L, DSTYK, INO80, RPS6KB1, PRKG1, ACTG2, PRKAR2A, CSNK2A1, PIK3CA, ABCB10, DHX36, TLK2, ITPK1, DHX32, EGFR, OPA1, KIF5B, BRAF, WNK1, MYLK2, RPS6KC1, LIG4, MARK1, CLPX, PNPLA8, BAZ1B, SMARCA5, ROR1, YME1L1, RAB10, PCCA, GNAI1, GLUD2, CHEK1, RRAGC, KRAS, GFM1, UBE2D1, MOCS3, SACS, DDX1, EPRS, DDX6, ATP2A2, KCNJ8, PSMC2, DYRK1A, PRKAR1A, MYH11, RAP1A, DHX40…	551	1836	12983	1.4117	0.0805299	0.0104398	0.179824
GOTERM_BP_FAT	GO:0002697~regulation of immune effector process	24	1.35517	4.75167e-05	PTPRC, A2M, GIMAP5, MASP1, PML, STXBP2, CD40, IL15, IL7R, TNFRSF4, APOBEC3F, TGFB1, B2M, P2RX7, CD37, UNC13D, TAP2, PRAM1, PVRL2, FCER1G, DPP4, SASH3, CD28, SYK	1271	101	13528	2.52917	0.158873	0.00411087	0.0873707		GOTERM_MF_FAT	GO:0017076~purine nucleotide binding	114	15.0993	0.000113046	GNA13, RHOQP2, DYNC1LI2, FASTKD2, EIF5, HBS1L, DSTYK, INO80, RPS6KB1, PRKG1, ACTG2, PRKAR2A, CSNK2A1, AGPS, PIK3CA, ABCB10, DHX36, TLK2, ITPK1, DHX32, EGFR, OPA1, KIF5B, BRAF, WNK1, MYLK2, RPS6KC1, LIG4, MARK1, CLPX, PNPLA8, BAZ1B, DLD, SMARCA5, ROR1, YME1L1, RAB10, PCCA, GNAI1, GLUD2, CHEK1, RRAGC, KRAS, GFM1, UBE2D1, MOCS3, SACS, DDX1, EPRS, DDX6, ATP2A2, KCNJ8, PSMC2, DYRK1A, PRKAR1A, MYH11, R…	551	1918	12983	1.40049	0.0765041	0.0113055	0.170475
GOTERM_MF_FAT	GO:0042287~MHC protein binding	11	0.621118	4.3361e-05	CD8A, TAP2, TRPC4AP, CD4, CLEC7A, HLA-DMB, HLA-DMA, CD74, PSMB8, HLA-DRA, TAPBP	1215	25	12983	4.70166	0.0503744	0.00468784	0.070019		GOTERM_MF_FAT	GO:0008092~cytoskeletal protein binding	40	5.29801	0.000206806	RABGAP1, SHROOM3, VAPB, CAPZA2, CALD1, ANLN, ABI1, RDX, ARFGEF1, DAAM2, SORBS1, DYNLL2, WIPF2, KLHL20, APC, EGFR, CAP2, KIF5B, EPB41, MAP1B, ACTN1, MYLK2, SYNPO2, CORO1C, PPP1R9A, TNS1, KIF1B, CFL2, LIMCH1, SVIL, MYH11, FHOD3, CLIP1, SYNM, MAPRE1, MYH14, LRPPRC, MYLK, PARVA, TMOD1	551	504	12983	1.87005	0.135502	0.0160483	0.311659
GOTERM_BP_FAT	GO:0009611~response to wounding	78	4.40429	6.54784e-05	PPARD, A2M, ADORA3, MASP1, PDGFB, MASP2, LY86, TLR2, TLR4, IL15, C1QC, TGFB1, CFP, SLC1A3, CTGF, LTB4R, CXCR4, AOAH, SERPINE1, CFI, CIITA, LYN, C4A, LY96, SCUBE1, LYZ, NFAM1, CD40, NLRP3, WAS, CHST1, C1QA, C1QB, UNC13D, ADM, DSP, PROS1, C3AR1, C7, ITGAL, CCL3, NFKBID, ADAMTS13, CXCL9, MST1, ITGB2, CCL5, MDK, TNFRSF4, CCL4, LAMB2, ENO3, C2, PAPSS2, SPP1, SCG2, NOX4, LY75, PTPN6, BMP2, UCN, CEBPB, …	1271	530	13528	1.56641	0.212124	0.00540386	0.120379		GOTERM_BP_FAT	GO:0006091~generation of precursor metabolites and energy	29	3.84106	0.000168691	UQCRC2, COX10, ATP5B, PDHB, UEVLD, SUCLA2, NDUFS1, AGL, FH, ATP5J, TXNL1, NDUFA5, FECH, ACO2, ACO1, CYCS, EPM2A, GYG1, DLAT, SLC25A12, NNT, PPP1R2, GSK3B, DLD, ATP5C1, AVPR1A, TXNRD1, ATP5A1, MDH1	576	313	13528	2.17603	0.303864	0.0163293	0.292033
GOTERM_MF_FAT	GO:0030246~carbohydrate binding	57	3.21852	5.96554e-05	PGF, ATP6AP1, TLR2, POSTN, MAN2B2, CLEC4E, CTGF, RSPO3, CLEC4A, MAN2B1, ODZ1, CYR61, KLRB1, PFKL, FBP1, COL25A1, NLRP3, LRPAP1, MAN2A2, BGN, CD33, AAMP, GALNT3, ENPP1, GALNT5, ENDOU, CD72, MDK, CLEC10A, SIGLEC9, ITGAM, APLP1, GALK1, CSAD, CD69, NPTX2, CLEC2B, CLEC2D, ACAN, PTN, SELPLG, THBS2, THBS4, LY75, PTPRC, HAPLN3, LGALS3, OLR1, MRC2, TINAGL1, SOD3, CLEC11A, AIM1, STAB1, CLEC7A, ENG, ALG13	1215	354	12983	1.72056	0.0686419	0.00545517	0.0963192		GOTERM_BP_FAT	GO:0051325~interphase	15	1.98675	0.000153909	EGFR, TAF2, PPP6C, E2F6, CDC23, CDK6, CHEK1, LATS1, FOXN3, CUL3, PRUNE2, CUL2, GSPT1, ABL1, CUL1	576	106	13528	3.32351	0.281412	0.0163876	0.266474
GOTERM_MF_FAT	GO:0004715~non-membrane spanning protein tyrosine kinase activity	14	0.790514	5.69406e-05	ITK, FGR, LYN, HCK, FES, BTK, TYK2, PTK2B, LCK, ZAP70, TNK2, JAK3, CSK, SYK	1215	41	12983	3.64874	0.0656228	0.00564029	0.0919377		GOTERM_BP_FAT	GO:0006366~transcription from RNA polymerase II promoter	24	3.17881	0.000162553	TAF2, PPARA, LCORL, EPAS1, TAF5, LMO4, TCEA1P2, KLF11, NR3C1, POLR2D, POLR2B, YBX1, TAF5L, GTF2A1, PRDM4, NCOA6, THRAP3, ASH1L, SUPT16H, TCEB3, NFE2L1, PARP1, NCOR1, MED1	576	234	13528	2.40883	0.294628	0.0164831	0.281421
GOTERM_BP_FAT	GO:0006897~endocytosis	40	2.25861	7.42853e-05	ABCA7, STON1, MSR1, HIP1R, SNCA, CYTH2, CLEC10A, APLP1, AP1S1, FCGR1A, FCER1G, EHD4, MICALL2, LY75, PLD2, CLN3, LRSAM1, ARC, HCK, MRC2, ARHGAP27, MFGE8, VAV1, ELMO3, LMBR1L, CORO1A, P2RX7, UNC13D, LRP1, ARRB2, GRIA1, STAB1, CXCL16, RAB34, SH3KBP1, TOM1, CLEC7A, MERTK, DNM2, RIN3	1271	220	13528	1.9352	0.236989	0.0059927	0.136559		GOTERM_BP_FAT	GO:0032446~protein modification by small protein conjugation	17	2.25166	0.000149764	UBE3A, CBL, CDC73, UBE2V2, CBLL1, UBE3C, TRIM23, GSPT1, WWP1, UBE2V1P2, FBXL5, SIAH2, UBE2D1, TRIP12, RNF14, HECTD1, VCPIP1	576	132	13528	3.02473	0.274988	0.0167821	0.259307
GOTERM_BP_FAT	GO:0010324~membrane invagination	40	2.25861	7.42853e-05	ABCA7, STON1, MSR1, HIP1R, SNCA, CYTH2, CLEC10A, APLP1, AP1S1, FCGR1A, FCER1G, EHD4, MICALL2, LY75, PLD2, CLN3, LRSAM1, ARC, HCK, MRC2, ARHGAP27, MFGE8, VAV1, ELMO3, LMBR1L, CORO1A, P2RX7, UNC13D, LRP1, ARRB2, GRIA1, STAB1, CXCL16, RAB34, SH3KBP1, TOM1, CLEC7A, MERTK, DNM2, RIN3	1271	220	13528	1.9352	0.236989	0.0059927	0.136559		GOTERM_MF_FAT	GO:0003924~GTPase activity	22	2.91391	0.00024682	GNA13, RHOQP2, DNM1L, OPA1, ATL2, GNAI1, HBS1L, EIF5, RHOQ, TRIM23, RRAGC, MFN2, GNAL, ARHGAP5, RAB30, KRAS, GSPT1, GFM1, RAB5A, RAP1A, RAB11A, RAB6A, NKIRAS1	551	211	12983	2.45677	0.15952	0.0172281	0.371856
GOTERM_BP_FAT	GO:0012501~programmed cell death	87	4.91248	7.87623e-05	STEAP3, PPARD, TSPO, MRPL41, PREX1, ZMAT3, LY86, RBM5, ARHGAP4, CDKN2A, NISCH, UNC5B, CXCR4, CDKN2D, DAP, CASP1, LTB, LUC7L3, BCL7C, TWIST1, GZMA, STAG3L3, TNFRSF14, DAPK2, NLRP3, BCL2L12, ELMO3, NLRP1, DDIT4, OSM, KRT18, TNFRSF10B, NME3, EYA2, RASGRF2, LCK, UBC, SH3KBP1, MFSD10, NAIP, MDM4, TNFAIP3, KALRN, TRAF1, SIVA1, FGD2, BID, APH1A, TNFRSF25, ALDOC, STK17B, PML, ITGB2, KIT, SYCP2, DIDO1, AP…	1271	611	13528	1.51554	0.249327	0.00608323	0.144784		GOTERM_BP_FAT	GO:0008104~protein localization	61	8.07947	0.000191235	SEC24A, VPS37A, CLTC, VPS33A, RAB3IP, LONP2, VPS13D, ZFYVE9, RANBP2, RAB6A, AGAP1, ZW10, EGFR, SEC23A, G3BP2, TOPORS, CLPX, MFN2, RAB11FIP2, IPO7, IPO5, RAB5A, USO1, KPNA6, AKAP6, KPNA4, KPNA3, RAB10, ERC1, SNX11, SNX19, SDAD1, SHROOM3, SNX16, SNX2, CCDC91, RDX, RFFL, SEC62, UEVLD, SH3GLB1, AP3M1, RAB11A, PEX13, EXOC5, APPBP2, TNPO1, SEC23IP, TNPO3, HSPA9, VTA1, PHAX, YWHAG, RAB30, AKTIP, ERBB2IP…	576	882	13528	1.62432	0.336761	0.0176946	0.330999
GOTERM_BP_FAT	GO:0030097~hemopoiesis	42	2.37154	7.86182e-05	CD8A, MMP9, PPARG, PML, PTPN22, ZNF675, IL15, KIT, IL7R, HLA-DMA, CD74, TGFB1, FLT3LG, DOCK2, RASGRP4, ZAP70, POLM, SH2B3, CD4, ERCC1, CD28, SYK, EGR1, PTPRC, GIMAP5, CD3D, LYN, IKZF1, IL7, CD3E, HCLS1, TAZ, MINK1, DLL1, ITGA4, NFAM1, CARD11, BAX, NOTCH4, IRF8, LCK, HDAC9	1271	236	13528	1.8942	0.248933	0.00620373	0.144519		GOTERM_BP_FAT	GO:0007049~cell cycle	55	7.28477	0.000227693	E2F6, LATS1, CUL3, CUL2, PSMD1, TLK2, DYNC1H1, PSMD6, PSMD7, CUL1, ZW10, STAG1, VCPIP1, EGFR, ESCO1, CDK6, LIG4, FOXN3, TACC2, MFN2, EIF4G2, DCLRE1A, EP300, CLIP1, SIAH2, MAPRE1, PPP6C, RABGAP1, ANAPC13, USP9X, CHEK1, CDC73, ANLN, PRUNE2, RB1CC1, PBRM1, UBE2D1, APC, TAF2, MSH6, CCPG1, CDC23, CEP63, APPL1, CDC27, NEDD1, GSPT1, PSMD12, ERBB2IP, PSMD11, GSK3B, PTP4A1, PSMC2, ABL1, NCOR1	576	776	13528	1.66461	0.386707	0.0193665	0.393986
GOTERM_BP_FAT	GO:0045582~positive regulation of T cell differentiation	12	0.677583	9.62384e-05	PTPRC, CD86, GIMAP5, IKZF1, IL7, ZAP70, IL2RG, IL7R, HLA-DMA, CD74, SASH3, SYK	1271	32	13528	3.99135	0.295608	0.00727385	0.176882		GOTERM_MF_FAT	GO:0004843~ubiquitin-specific protease activity	7	0.927152	0.000306263	BRCC3, USP8, USP1, USP25, USP14, VCPIP1, USP13	551	23	12983	7.17123	0.193976	0.0194129	0.461219
GOTERM_BP_FAT	GO:0002443~leukocyte mediated immunity	21	1.18577	0.000106587	C7, C4A, LYN, CD8A, MASP2, MYO1F, STXBP2, C1QC, HLA-DMA, CD74, C1QA, LAT, C1QB, LAT2, UNC13D, FCER1G, INPP5D, C2, CFI, ERCC1, HLA-DRA	1271	86	13528	2.59902	0.321659	0.00788922	0.195885		GOTERM_BP_FAT	GO:0045333~cellular respiration	14	1.8543	0.000226466	UQCRC2, NDUFA5, ACO2, COX10, ACO1, CYCS, PDHB, SLC25A12, NNT, DLD, SUCLA2, NDUFS1, MDH1, FH	576	97	13528	3.38975	0.385089	0.0200577	0.391866
GOTERM_BP_FAT	GO:0019884~antigen processing and presentation of exogenous antigen	8	0.451722	0.000119928	TAP2, FCER1G, HLA-DOA, HLA-DMA, CD74, HLA-DRA, TAPBP, B2M	1271	14	13528	6.08205	0.353826	0.00852591	0.220378		GOTERM_MF_FAT	GO:0019783~small conjugating protein-specific protease activity	7	0.927152	0.000393866	BRCC3, USP8, USP1, USP25, USP14, VCPIP1, USP13	551	24	12983	6.87243	0.2422	0.0228463	0.592781
GOTERM_CC_FAT	GO:0042824~MHC class I peptide loading complex	7	0.395257	4.91602e-05	TAP2, TAP1, HLA-DMB, HLA-DMA, PSMB8, HLA-DRA, TAPBP	1223	9	12782	8.12883	0.0253837	0.00853385	0.0712167		GOTERM_BP_FAT	GO:0046356~acetyl-CoA catabolic process	7	0.927152	0.000312066	NNT, ACO2, ACO1, SUCLA2, PDHB, FH, MDH1	576	23	13528	7.14795	0.488348	0.0245134	0.539607
GOTERM_BP_FAT	GO:0045059~positive thymic T cell selection	6	0.338792	0.000129288	PTPRC, DOCK2, CD3D, ZAP70, HLA-DMA, CD74	1271	7	13528	9.12308	0.375478	0.00868006	0.237558		GOTERM_BP_FAT	GO:0006099~tricarboxylic acid cycle	7	0.927152	0.000312066	NNT, ACO2, ACO1, SUCLA2, PDHB, FH, MDH1	576	23	13528	7.14795	0.488348	0.0245134	0.539607
GOTERM_BP_FAT	GO:0006915~apoptosis	85	4.79955	0.000128089	STEAP3, PPARD, TSPO, MRPL41, PREX1, ZMAT3, LY86, RBM5, ARHGAP4, CDKN2A, NISCH, UNC5B, CXCR4, DAP, CASP1, LTB, BCL7C, LUC7L3, TWIST1, GZMA, STAG3L3, TNFRSF14, DAPK2, NLRP3, BCL2L12, ELMO3, NLRP1, DDIT4, OSM, KRT18, TNFRSF10B, NME3, EYA2, RASGRF2, LCK, UBC, SH3KBP1, MFSD10, NAIP, MDM4, TNFAIP3, KALRN, TRAF1, SIVA1, FGD2, BID, APH1A, TNFRSF25, ALDOC, STK17B, PML, ITGB2, SYCP2, DIDO1, APLP1, PLEKHG2,…	1271	602	13528	1.50283	0.372745	0.00876143	0.235357		GOTERM_BP_FAT	GO:0022402~cell cycle process	43	5.69536	0.000303331	PPP6C, E2F6, ANAPC13, USP9X, CHEK1, ANLN, LATS1, CUL3, PRUNE2, CUL2, PSMD1, PBRM1, UBE2D1, DYNC1H1, PSMD6, PSMD7, CUL1, ZW10, VCPIP1, STAG1, APC, TAF2, EGFR, MSH6, CDC23, CDK6, CEP63, CDC27, FOXN3, TACC2, MFN2, EIF4G2, NEDD1, DCLRE1A, GSPT1, PSMD12, PSMD11, GSK3B, PSMC2, CLIP1, MAPRE1, ABL1, NCOR1	576	565	13528	1.78744	0.478659	0.0247408	0.524542
GOTERM_MF_FAT	GO:0046983~protein dimerization activity	78	4.40429	0.000119194	MASP1, PDGFB, CD8A, PGF, HEXA, PPARG, APOBEC3F, TGFB1, RGL2, FLT3LG, GSS, TP53I3, PLOD1, ATF6B, CREB3L4, DPP4, BATF3, STX1A, CD3D, LIMK2, LIMK1, CD3E, GZMA, SCUBE1, NCF4, RING1, C1QB, SDS, NFE2L3, TFAP2E, MAP3K12, MAP3K11, ITGAL, CHKA, ENPP1, MVD, ACCS, PML, PLVAP, GIPC1, POLA2, SYCP2, ITGAM, NUP210, TAP2, PVRL2, TAP1, CD2, PYCARD, ENO2, ENO3, CD4, CSF1R, BMP2, CEBPB, PTPRE, CARD9, IKZF1, FOXP4, …	1215	542	12983	1.53778	0.132454	0.0100978	0.192362		GOTERM_CC_FAT	GO:0005743~mitochondrial inner membrane	24	3.17881	0.00127597	UQCRC2, HCCS, NDUFA5, OPA1, CPT2, FECH, IMMT, ATP5B, MAOB, ACAT1, CLPX, HADHB, SLC25A12, MRS2, NNT, SLC25A23, SLC25A46, CSDE1, ATP5C1, ABCB10, ATP5A1, GPAM, NDUFS1, ATP5J	482	306	12782	2.0799	0.458891	0.0252643	1.81199
GOTERM_BP_FAT	GO:0043087~regulation of GTPase activity	26	1.4681	0.000162916	FGD2, GIT1, ARFGAP1, GDI1, VAV3, TBC1D10C, TBC1D8, AGFG2, ARHGAP27, VAV1, AGAP5, AGAP6, SGSM2, ACAP3, GMIP, SGSM3, PTK2B, ACAP1, ARAP3, AGAP2, ARAP2, FGD3, AGAP3, ARAP1, TBC1D9B, TBC1D2	1271	123	13528	2.24986	0.447457	0.0107279	0.299259		GOTERM_BP_FAT	GO:0034613~cellular protein localization	34	4.50331	0.000349501	SEC24A, SNX2, RFFL, CLTC, SEC62, RAB3IP, LONP2, SH3GLB1, AP3M1, ZFYVE9, RAB11A, PEX13, RANBP2, APPBP2, TNPO1, SEC23IP, ZW10, HSPA9, EGFR, SEC23A, TOPORS, MFN2, YWHAG, ERBB2IP, TOMM70A, IPO7, GSK3B, IPO5, USO1, KPNA6, AKAP6, KPNA4, GOSR1, KPNA3	576	411	13528	1.94289	0.527874	0.0264479	0.604154
GOTERM_MF_FAT	GO:0003823~antigen binding	16	0.903444	0.000137079	IGHG1, IGLV1-40, IGHG2, IGHG3, IGHG4, IGJ, IGHM, IL7R, TAPBP, CD48, IGLV2-11, TAP2, LILRB4, IGHA1, IGHA2, IGKV4-1, TRPC4AP, IGKV3-20, IGKC, IGLC2, IGLC1, IGLC3	1215	56	12983	3.05303	0.150756	0.0108348	0.221197		GOTERM_MF_FAT	GO:0008270~zinc ion binding	129	17.0861	0.000527929	MKRN1, LMO4, REST, ZNF829, ZNF184, ZNF778, ZNF774, TRIM44, RNF219, RARB, MLL3, ZNF180, EIF2S2P4, ESCO1, BRAF, ZNF644, ZNF649, UBR3, ZNF189, BRAP, CLPX, ZNF2, TRIM37, EP300, BAZ1B, PRDM4, NBR1, PYGO1, CLIP1, YME1L1, MYNN, ZNF41, ZNF613, ZNF614, ZFAND3, RFFL, ZNF323, ZNF227, ZNF225, ZNF697, RNF10, ZNF420, RNF14, PGGT1B, TAF2, ZNF398, ASXL2, ZC3H13, ZNF623, KLF7, KLF11, ZBTB41, NR4A3, ADH5P4, ZNF585…	551	2311	12983	1.31526	0.310481	0.0281919	0.7938
GOTERM_BP_FAT	GO:0045087~innate immune response	28	1.58103	0.000177257	C7, MASP1, MASP2, PPARG, SNCA, TLR2, TLR4, C1QC, APOBEC3F, TGFB1, CFP, FCGR1A, C2, CFI, DHX58, CIITA, IL18R1, C4A, CFB, NCF1, CNPY3, C1QA, C1QB, CYBA, CORO1A, UNC13D, CXCL16, CLEC7A	1271	138	13528	2.15957	0.475574	0.0114597	0.325562		GOTERM_BP_FAT	GO:0070727~cellular macromolecule localization	34	4.50331	0.000393171	SEC24A, SNX2, RFFL, CLTC, SEC62, RAB3IP, LONP2, SH3GLB1, AP3M1, ZFYVE9, RAB11A, PEX13, RANBP2, APPBP2, TNPO1, SEC23IP, ZW10, HSPA9, EGFR, SEC23A, TOPORS, MFN2, YWHAG, ERBB2IP, TOMM70A, IPO7, GSK3B, IPO5, USO1, KPNA6, AKAP6, KPNA4, GOSR1, KPNA3	576	414	13528	1.92881	0.570143	0.0286942	0.6794
GOTERM_BP_FAT	GO:0018108~peptidyl-tyrosine phosphorylation	14	0.790514	0.00022011	FLT1, LYN, ABI3, KIT, FES, BTK, TYK2, OSM, CLK3, PTK2B, ZAP70, JAK3, F2R, SYK	1271	46	13528	3.23935	0.551349	0.0134931	0.404118		GOTERM_BP_FAT	GO:0051329~interphase of mitotic cell cycle	14	1.8543	0.000412265	EGFR, TAF2, PPP6C, E2F6, CDC23, CDK6, CHEK1, LATS1, FOXN3, CUL3, CUL2, GSPT1, ABL1, CUL1	576	103	13528	3.19229	0.587416	0.0290793	0.712284
GOTERM_BP_FAT	GO:0032318~regulation of Ras GTPase activity	23	1.2987	0.000216997	FGD2, ARFGAP1, GIT1, TBC1D10C, TBC1D8, AGFG2, ARHGAP27, AGAP5, AGAP6, SGSM2, ACAP3, GMIP, SGSM3, PTK2B, ACAP1, ARAP3, AGAP2, ARAP2, AGAP3, ARAP1, FGD3, TBC1D9B, TBC1D2	1271	104	13528	2.35387	0.546233	0.0135313	0.398413		GOTERM_BP_FAT	GO:0007010~cytoskeleton organization	35	4.63576	0.000486962	RHOQP2, SHROOM3, CAPZA2, CALD1, FERMT2, RHOQ, ANLN, PRKG1, DAAM2, KRAS, SORBS1, DYNC1H1, KLHL20, ZW10, CAP2, EPB41, MAP1B, ACTN1, RAF1, CEP63, PCM1, MARK1, TACC2, PPP1R9A, ERBB2IP, LIMCH1, SVIL, MYH11, FHOD3, SYNM, MAP7, ABL1, CRK, NCOR1, PARVA, TMOD1	576	436	13528	1.88535	0.648576	0.0321518	0.840827
GOTERM_BP_FAT	GO:0002250~adaptive immune response	19	1.07284	0.000216587	C7, C4A, CD8A, MASP2, IL18, TLR4, C1QC, HLA-DMA, CD74, C1QA, C1QB, UNC13D, FCER1G, INPP5D, C2, CFI, EBI3, ERCC1, HLA-DRA	1271	77	13528	2.62634	0.545555	0.0137412	0.397662		GOTERM_BP_FAT	GO:0015031~protein transport	53	7.01987	0.000478003	SEC24A, VPS37A, CLTC, VPS33A, RAB3IP, LONP2, ZFYVE9, RANBP2, RAB6A, AGAP1, ZW10, SEC23A, CLPX, MFN2, RAB11FIP2, IPO7, IPO5, USO1, RAB5A, KPNA6, AKAP6, KPNA4, RAB10, ERC1, KPNA3, SNX11, SNX19, SDAD1, SNX16, SNX2, CCDC91, RFFL, SEC62, UEVLD, AP3M1, RAB11A, PEX13, EXOC5, APPBP2, TNPO1, SEC23IP, TNPO3, HSPA9, VTA1, PHAX, YWHAG, RAB30, RABEP1, AKTIP, ERBB2IP, TOMM70A, GSK3B, GOSR1	576	762	13528	1.63355	0.641748	0.0325713	0.825419
GOTERM_BP_FAT	GO:0002460~adaptive immune response based on somatic recombination of immune receptors built from immunoglobulin superfamily domains	19	1.07284	0.000216587	C7, C4A, CD8A, MASP2, IL18, TLR4, C1QC, HLA-DMA, CD74, C1QA, C1QB, UNC13D, FCER1G, INPP5D, C2, CFI, EBI3, ERCC1, HLA-DRA	1271	77	13528	2.62634	0.545555	0.0137412	0.397662		GOTERM_MF_FAT	GO:0003779~actin binding	28	3.70861	0.000691761	SHROOM3, CAPZA2, CALD1, RDX, ANLN, DAAM2, SORBS1, WIPF2, KLHL20, EGFR, CAP2, EPB41, MAP1B, ACTN1, SYNPO2, CORO1C, PPP1R9A, TNS1, SVIL, LIMCH1, CFL2, FHOD3, MYH11, MYH14, LRPPRC, MYLK, PARVA, TMOD1	551	326	12983	2.02378	0.385636	0.0341992	1.03894
GOTERM_MF_FAT	GO:0019865~immunoglobulin binding	8	0.451722	0.00020145	LGALS3, FCGR2C, FCGR1A, FCGR1B, FCER1G, FCGRT, FCGR2A, FCGR3A	1215	15	12983	5.69898	0.213492	0.0148974	0.32491		GOTERM_BP_FAT	GO:0045184~establishment of protein localization	53	7.01987	0.000593504	SEC24A, VPS37A, CLTC, VPS33A, RAB3IP, LONP2, ZFYVE9, RANBP2, RAB6A, AGAP1, ZW10, SEC23A, CLPX, MFN2, RAB11FIP2, IPO7, IPO5, USO1, RAB5A, KPNA6, AKAP6, KPNA4, RAB10, ERC1, KPNA3, SNX11, SNX19, SDAD1, SNX16, SNX2, CCDC91, RFFL, SEC62, UEVLD, AP3M1, RAB11A, PEX13, EXOC5, APPBP2, TNPO1, SEC23IP, TNPO3, HSPA9, VTA1, PHAX, YWHAG, RAB30, RABEP1, AKTIP, ERBB2IP, TOMM70A, GSK3B, GOSR1	576	769	13528	1.61868	0.720466	0.0378888	1.0239
GOTERM_BP_FAT	GO:0010627~regulation of protein kinase cascade	42	2.37154	0.000260689	PPARD, TSPAN6, MAP4K1, TRIM13, ZNF675, TLR4, LPAR2, TIMP2, TGFB1, MAP3K6, PTK2B, PLEKHG5, RHOC, CC2D1A, CASP1, PHLDA3, TRAF5, LTB, SYK, AKT2, PTPRC, CARD9, BST2, LYN, TAOK2, HCLS1, EDA2R, CD40, ECM1, NFKBIL1, TRADD, OSM, CARD11, P2RX7, HDAC3, TNFRSF10B, MIB2, MAPK8IP3, TNFAIP3, IKBKB, MAP3K11, F2R	1271	249	13528	1.7953	0.612985	0.0154417	0.478451		GOTERM_BP_FAT	GO:0009109~coenzyme catabolic process	7	0.927152	0.000638447	NNT, ACO2, ACO1, SUCLA2, PDHB, FH, MDH1	576	26	13528	6.32318	0.746193	0.0395265	1.10103
GOTERM_BP_FAT	GO:0042325~regulation of phosphorylation	68	3.83964	0.000260588	ADCY2, PDGFB, ADCY6, ZNF675, LPAR2, TLR4, TGFB1, MAP3K6, SPRY1, CERKL, CDKN2A, CXCR4, CDKN2D, SPRED2, CDK5RAP3, RAPGEF3, CDK5RAP1, PILRB, SYK, ANAPC2, C5AR1, LYN, LIMK2, CD3E, CCDC88C, PICK1, TNFRSF14, OSM, TNFRSF10B, CCND3, CD81, PRKRIP1, MAP3K11, ENPP1, DRD4, MAP4K1, ITGB2, KIT, IL34, NPRL2, TNFRSF4, TRIB2, CD74, DGKA, PTK2B, CD4, PTPRC, BMP2, DGKQ, FLT1, VAV3, TAOK2, SMAD7, HCLS1, STRADA, CRIP…	1271	466	13528	1.55314	0.612843	0.015691	0.478266		GOTERM_MF_FAT	GO:0008135~translation factor activity, nucleic acid binding	13	1.72185	0.000867375	HBS1L, TCEA1P2, EIF5, DENR, ETF1, EIF4G2, EIF3A, GSPT1, GFM1, EIF2S1, EIF3J, EIF2S2P4, EIF4E2	551	98	12983	3.12565	0.457136	0.0399083	1.30108
GOTERM_CC_FAT	GO:0042825~TAP complex	6	0.338792	0.00014113	TAP2, TAP1, HLA-DMB, HLA-DMA, PSMB8, HLA-DRA	1223	7	12782	8.9583	0.0711575	0.0182848	0.204323		GOTERM_BP_FAT	GO:0006352~transcription initiation	12	1.5894	0.000745213	TAF2, GTF2A1, BRF2, TAF5, RTF1, NCOA6, THRAP3, SMARCA5, POLR2D, GTF3C4, POLR2B, MED1	576	83	13528	3.39558	0.798218	0.0447006	1.28404
GOTERM_BP_FAT	GO:0045060~negative thymic T cell selection	6	0.338792	0.00031802	PTPRC, DOCK2, CD3E, ZAP70, MINK1, CD74	1271	8	13528	7.98269	0.685917	0.0185056	0.583383		GOTERM_MF_FAT	GO:0001882~nucleoside binding	94	12.4503	0.00105	DYNC1LI2, FASTKD2, NARS, PRKAG1, UBE2G1, ATP5B, INO80, DSTYK, RPS6KB1, HLCS, PRKG1, LATS1, ACTG2, ANKRD17, PRKAR2A, CSNK2A1, LONP2, AGPS, SLK, MKKS, PIK3CA, ABCB10, DHX36, TLK2, DYNC1H1, TOP2B, ITPK1, SUCLA2, GOLGA5, DHX32, SIK3, CHUK, KIF2A, EGFR, ACADM, KIF5B, BRAF, WNK1, MYLK2, RPS6KC1, CDK6, KIF16B, LIG4, MARK1, CLPX, PDIK1L, PNPLA8, TARS, PANK3, KIF1B, HIPK1, BAZ1B, UBE2K, PANK1, RRM1, DLD, …	551	1612	12983	1.374	0.522688	0.0451721	1.573
GOTERM_BP_FAT	GO:0048534~hemopoietic or lymphoid organ development	43	2.42801	0.00033538	CD8A, MMP9, PPARG, PML, PTPN22, ZNF675, IL15, KIT, IL7R, HLA-DMA, CD74, TGFB1, FLT3LG, DOCK2, RASGRP4, ZAP70, POLM, SH2B3, CD4, LTB, ERCC1, CD28, SYK, EGR1, PTPRC, GIMAP5, CD3D, LYN, IKZF1, IL7, CD3E, HCLS1, TAZ, MINK1, DLL1, ITGA4, NFAM1, CARD11, BAX, NOTCH4, IRF8, LCK, HDAC9	1271	260	13528	1.76029	0.70516	0.0191994	0.615134		GOTERM_BP_FAT	GO:0022403~cell cycle phase	33	4.37086	0.000809791	PPP6C, ANAPC13, E2F6, USP9X, CHEK1, ANLN, LATS1, CUL3, PRUNE2, CUL2, PBRM1, DYNC1H1, CUL1, ZW10, VCPIP1, STAG1, APC, TAF2, EGFR, MSH6, CDC23, CDK6, CEP63, CDC27, FOXN3, TACC2, DCLRE1A, NEDD1, GSPT1, CLIP1, MAPRE1, ABL1, NCOR1	576	414	13528	1.87208	0.824361	0.047166	1.39457
GOTERM_BP_FAT	GO:0002768~immune response-regulating cell surface receptor signaling pathway	13	0.734049	0.000341603	PTPRC, C3AR1, LYN, CD3E, TLR2, PTPN22, CACNB3, NFAM1, CD40, LAT2, ZAP70, CLEC7A, SYK	1271	42	13528	3.29444	0.711768	0.0192497	0.626515		GOTERM_MF_FAT	GO:0004221~ubiquitin thiolesterase activity	11	1.45695	0.00119104	BRCC3, USP8, USP1, USP9X, USP47, USP38, USP10, USP25, USP34, USP14, USP13	551	75	12983	3.45585	0.567855	0.0481546	1.78253
GOTERM_BP_FAT	GO:0018212~peptidyl-tyrosine modification	14	0.790514	0.000349466	FLT1, LYN, ABI3, KIT, FES, BTK, TYK2, OSM, CLK3, PTK2B, ZAP70, JAK3, F2R, SYK	1271	48	13528	3.10438	0.719905	0.0193885	0.640891		KEGG_PATHWAY	hsa05220:Chronic myeloid leukemia	13	1.72185	4.08524e-05	BRAF, CBL, SMAD4, RAF1, CDK6, PTPN11, CRKL, KRAS, SOS2, PIK3CA, ABL1, CRK, CHUK	208	75	5085	4.2375	0.00602803	0.00201339	0.0486603
GOTERM_MF_FAT	GO:0042803~protein homodimerization activity	52	2.93619	0.000303414	PDGFB, CD8A, MASP1, PGF, APOBEC3F, TGFB1, FLT3LG, GSS, TP53I3, PLOD1, DPP4, GZMA, C1QB, SDS, TFAP2E, MAP3K12, MAP3K11, CHKA, MVD, ENPP1, ACCS, PML, GIPC1, PLVAP, TAP2, PVRL2, TAP1, CD2, PYCARD, ENO2, ENO3, CD4, CSF1R, BMP2, CEBPB, CARD9, PTPRE, FOXP4, USF1, USF2, CDH13, CORO1A, P2RX7, FAAH, BAX, ATP2A1, TRPC4AP, IRF3, QPRT, HPGD, ENG, RNF40	1215	334	12983	1.66363	0.303526	0.0210531	0.488986		KEGG_PATHWAY	hsa04910:Insulin signaling pathway	18	2.38411	2.74083e-05	RHOQP2, BRAF, PRKAG1, CBL, RHOQ, RAF1, RPS6KB1, IRS1, PRKAR2A, CRKL, KRAS, SLC2A4, SORBS1, GSK3B, SOS2, PRKAR1A, PIK3CA, CRK, EIF4E2	208	135	5085	3.25962	0.00404826	0.00202618	0.0326491
GOTERM_BP_FAT	GO:0002703~regulation of leukocyte mediated immunity	16	0.903444	0.000398383	PTPRC, GIMAP5, STXBP2, CD40, IL7R, TGFB1, B2M, P2RX7, UNC13D, TAP2, PRAM1, PVRL2, FCER1G, DPP4, SASH3, SYK	1271	61	13528	2.79176	0.765618	0.021421	0.730291		KEGG_PATHWAY	hsa05211:Renal cell carcinoma	13	1.72185	1.99143e-05	BRAF, EPAS1, RAF1, PTPN11, CUL2, CRKL, EP300, KRAS, SOS2, PIK3CA, RAP1A, CRK, FH	208	70	5085	4.54018	0.002943	0.002943	0.0237231
GOTERM_BP_FAT	GO:0046635~positive regulation of alpha-beta T cell activation	10	0.564653	0.000392995	PTPRC, CD86, GIMAP5, IKZF1, CD3E, ZAP70, IL2RG, SASH3, EBI3, SYK	1271	26	13528	4.09369	0.760972	0.0214511	0.720448		KEGG_PATHWAY	hsa04120:Ubiquitin mediated proteolysis	17	2.25166	0.000119367	UBE3A, ANAPC13, UBE2G1, CBL, BIRC6, CDC23, UBE3C, CDC27, CUL3, TRIM37, CUL2, UBE2K, WWP1, KLHL13, UBE2D1, TRIP12, CUL1	208	137	5085	3.03358	0.0175122	0.00440711	0.142121
GOTERM_MF_FAT	GO:0042288~MHC class I protein binding	8	0.451722	0.000329315	CD8A, TAP2, TRPC4AP, HLA-DMB, HLA-DMA, PSMB8, HLA-DRA, TAPBP	1215	16	12983	5.3428	0.324706	0.0215754	0.530624		KEGG_PATHWAY	hsa00020:Citrate cycle (TCA cycle)	8	1.0596	0.000191062	ACO2, ACO1, DLD, DLAT, SUCLA2, PDHB, FH, MDH1	208	31	5085	6.30893	0.0278838	0.00564002	0.227393
GOTERM_BP_FAT	GO:0002474~antigen processing and presentation of peptide antigen via MHC class I	8	0.451722	0.000527812	TAP2, HLA-A, TRPC4AP, HLA-B, HLA-E, TAPBP, B2M, HLA-F	1271	17	13528	5.00875	0.853725	0.0274745	0.966464		KEGG_PATHWAY	hsa05200:Pathways in cancer	28	3.70861	0.000301346	CUL2, KRAS, SOS2, PIK3CA, RARB, CHUK, APC, FH, EGFR, MSH6, BRAF, EPAS1, RALBP1, CYCS, CBL, SMAD4, RAF1, CDK6, APPL1, CCDC6, LAMA4, CRKL, EP300, NCOA4, GSK3B, LAMC1, ABL1, CRK	208	328	5085	2.08695	0.0436258	0.00740676	0.358432
GOTERM_BP_FAT	GO:0070661~leukocyte proliferation	13	0.734049	0.000546267	PTPRC, P2RX7, CD86, DOCK2, CCND3, CXCR4, BAX, IL15, CD40, IL7R, TNFRSF4, ITGAM, TGFB1	1271	44	13528	3.1447	0.863236	0.0276322	1.0001		KEGG_PATHWAY	hsa04722:Neurotrophin signaling pathway	15	1.98675	0.000455001	BRAF, RAF1, IRS1, PTPN11, YWHAG, CRKL, KRAS, PRDM4, GSK3B, SOS2, PIK3CA, RAP1A, ABL1, CRK, FRS2	208	124	5085	2.95731	0.0651371	0.00957606	0.54074
GOTERM_BP_FAT	GO:0032943~mononuclear cell proliferation	13	0.734049	0.000546267	PTPRC, P2RX7, CD86, DOCK2, CCND3, CXCR4, BAX, IL15, CD40, IL7R, TNFRSF4, ITGAM, TGFB1	1271	44	13528	3.1447	0.863236	0.0276322	1.0001		KEGG_PATHWAY	hsa05210:Colorectal cancer	12	1.5894	0.000530252	EGFR, MSH6, KRAS, BRAF, GSK3B, CYCS, SOS2, SMAD4, RAF1, PIK3CA, APPL1, APC	208	84	5085	3.49245	0.0754962	0.00976429	0.629914
GOTERM_BP_FAT	GO:0042098~T cell proliferation	10	0.564653	0.000540821	PTPRC, P2RX7, CD86, DOCK2, CCND3, CXCR4, BAX, IL15, TNFRSF4, ITGAM	1271	27	13528	3.94207	0.860496	0.0277458	0.990173		KEGG_PATHWAY	hsa04012:ErbB signaling pathway	12	1.5894	0.000718333	EGFR, CRKL, KRAS, BRAF, GSK3B, CBL, SOS2, RAF1, PIK3CA, RPS6KB1, ABL1, CRK	208	87	5085	3.37202	0.100891	0.0105788	0.85247
GOTERM_MF_FAT	GO:0030247~polysaccharide binding	29	1.63749	0.000450676	ENPP1, PGF, ATP6AP1, ENDOU, TLR2, POSTN, MDK, ITGAM, APLP1, CTGF, RSPO3, ACAN, PTN, ODZ1, THBS2, CYR61, THBS4, PTPRC, HAPLN3, COL25A1, TINAGL1, NLRP3, SOD3, LRPAP1, BGN, STAB1, AAMP, CLEC7A, ENG	1215	154	12983	2.01222	0.415692	0.0278842	0.725507		KEGG_PATHWAY	hsa05016:Huntington's disease	18	2.38411	0.000937823	UQCRC2, NDUFA5, ATP5B, CYCS, REST, VDAC2, POLR2D, CLTC, ITPR1, POLR2B, TFAM, EP300, CREB3L2, ATP5C1, ATP5A1, PLCB1, NDUFS1, ATP5J	208	180	5085	2.44471	0.129653	0.0125446	1.11161
GOTERM_MF_FAT	GO:0001871~pattern binding	29	1.63749	0.000450676	ENPP1, PGF, ATP6AP1, ENDOU, TLR2, POSTN, MDK, ITGAM, APLP1, CTGF, RSPO3, ACAN, PTN, ODZ1, THBS2, CYR61, THBS4, PTPRC, HAPLN3, COL25A1, TINAGL1, NLRP3, SOD3, LRPAP1, BGN, STAB1, AAMP, CLEC7A, ENG	1215	154	12983	2.01222	0.415692	0.0278842	0.725507		KEGG_PATHWAY	hsa04510:Focal adhesion	18	2.38411	0.00311107	EGFR, ACTB, BRAF, ACTN1, RAF1, MYLK2, ITGB3, LAMA4, CRKL, ARHGAP5, GSK3B, SOS2, PIK3CA, RAP1A, LAMC1, CRK, MYLK, PARVA	208	201	5085	2.18929	0.369446	0.0348517	3.64422
GOTERM_BP_FAT	GO:0050670~regulation of lymphocyte proliferation	19	1.07284	0.000576177	PTPRC, LST1, CD3E, IL7, IL18, TNFRSF14, CD40, IL15, TNFRSF4, TGFB1, CARD11, CORO1A, CDKN2A, ZAP70, INPP5D, SASH3, EBI3, CD28, SYK	1271	83	13528	2.43648	0.877356	0.0287247	1.05458		KEGG_PATHWAY	hsa05213:Endometrial cancer	8	1.0596	0.00470971	EGFR, KRAS, BRAF, GSK3B, SOS2, RAF1, PIK3CA, APC	208	52	5085	3.76109	0.502761	0.0486812	5.46913
GOTERM_BP_FAT	GO:0002520~immune system development	44	2.48447	0.000626819	CD8A, MMP9, PPARG, PML, PTPN22, ZNF675, IL15, KIT, IL7R, HLA-DMA, CD74, TGFB1, FLT3LG, DOCK2, RASGRP4, ZAP70, POLM, SH2B3, CD4, LTB, ERCC1, CD28, SYK, EGR1, PTPRC, GIMAP5, CD3D, LYN, IKZF1, IL7, CD3E, HCLS1, LIG1, TAZ, MINK1, DLL1, NFAM1, ITGA4, CARD11, BAX, NOTCH4, IRF8, LCK, HDAC9	1271	276	13528	1.6968	0.898018	0.0307895	1.14677
GOTERM_BP_FAT	GO:0002429~immune response-activating cell surface receptor signaling pathway	12	0.677583	0.00067662	C3AR1, PTPRC, LAT2, LYN, CD3E, ZAP70, TLR2, PTPN22, CACNB3, NFAM1, CLEC7A, SYK	1271	39	13528	3.27495	0.914941	0.0319063	1.23734
GOTERM_BP_FAT	GO:0060326~cell chemotaxis	12	0.677583	0.00067662	CORO1A, DOCK2, PDGFB, CXCL16, CKLF, NUP85, ITGB2, CCL5, ENG, ITGAM, SYK, SCG2	1271	39	13528	3.27495	0.914941	0.0319063	1.23734
GOTERM_BP_FAT	GO:0043368~positive T cell selection	6	0.338792	0.000660167	PTPRC, DOCK2, CD3D, ZAP70, HLA-DMA, CD74	1271	9	13528	7.09573	0.909686	0.0319705	1.20743
GOTERM_BP_FAT	GO:0043383~negative T cell selection	6	0.338792	0.000660167	PTPRC, DOCK2, CD3E, ZAP70, MINK1, CD74	1271	9	13528	7.09573	0.909686	0.0319705	1.20743
GOTERM_BP_FAT	GO:0001914~regulation of T cell mediated cytotoxicity	6	0.338792	0.000660167	PTPRC, P2RX7, TAP2, PVRL2, IL7R, B2M	1271	9	13528	7.09573	0.909686	0.0319705	1.20743
GOTERM_BP_FAT	GO:0070663~regulation of leukocyte proliferation	19	1.07284	0.000670182	PTPRC, LST1, CD3E, IL7, IL18, TNFRSF14, CD40, IL15, TNFRSF4, TGFB1, CARD11, CORO1A, CDKN2A, ZAP70, INPP5D, SASH3, EBI3, CD28, SYK	1271	84	13528	2.40748	0.912922	0.0320221	1.22564
GOTERM_BP_FAT	GO:0032944~regulation of mononuclear cell proliferation	19	1.07284	0.000670182	PTPRC, LST1, CD3E, IL7, IL18, TNFRSF14, CD40, IL15, TNFRSF4, TGFB1, CARD11, CORO1A, CDKN2A, ZAP70, INPP5D, SASH3, EBI3, CD28, SYK	1271	84	13528	2.40748	0.912922	0.0320221	1.22564
GOTERM_BP_FAT	GO:0051336~regulation of hydrolase activity	51	2.87973	0.000747489	SIVA1, FGD2, ARFGAP1, GNA15, TBC1D8, MYL3, AGFG2, SNCA, PTH1R, PML, LPAR2, AGAP5, AGAP6, CDKN2A, GMIP, PTK2B, RASGRP4, LTB4R, CDKN2D, MTCH1, PYCARD, PLCB2, AGAP2, FGD3, AGAP3, TBC1D2, NR1H3, TBC1D9B, GIT1, GDI1, TBC1D10C, VAV3, C5AR1, CST3, NEIL1, ARHGAP27, NLRP3, VAV1, NLRP1, TNFRSF10B, ACAP3, SGSM2, SGSM3, ACAP1, BAX, LCK, ARAP3, ARAP2, IFI6, ARAP1, F2R	1271	337	13528	1.61075	0.934298	0.0347409	1.3661
GOTERM_BP_FAT	GO:0035023~regulation of Rho protein signal transduction	21	1.18577	0.000769166	FGD2, OBSCN, ARHGEF1, VAV3, PREX1, PREX2, ARHGAP27, LPAR2, CDH2, VAV2, VAV1, PLEKHG4, PLEKHG2, RASGRF2, GMIP, PTK2B, PLEKHG5, ARAP3, ARAP1, FGD3, KALRN	1271	99	13528	2.25773	0.939288	0.0352807	1.40545
GOTERM_CC_FAT	GO:0042101~T cell receptor complex	7	0.395257	0.000419736	CARD11, CD8A, CD3D, CD3E, ZAP70, CD4, SYK	1223	12	12782	6.09662	0.197134	0.0359332	0.606539
GOTERM_BP_FAT	GO:0051174~regulation of phosphorus metabolic process	68	3.83964	0.000793744	ADCY2, PDGFB, ADCY6, ZNF675, LPAR2, TLR4, TGFB1, MAP3K6, SPRY1, CERKL, CDKN2A, CXCR4, CDKN2D, SPRED2, CDK5RAP3, RAPGEF3, CDK5RAP1, PILRB, SYK, ANAPC2, C5AR1, LYN, LIMK2, CD3E, CCDC88C, PICK1, TNFRSF14, OSM, TNFRSF10B, CCND3, CD81, PRKRIP1, MAP3K11, ENPP1, DRD4, MAP4K1, ITGB2, KIT, IL34, NPRL2, TNFRSF4, TRIB2, CD74, DGKA, PTK2B, CD4, PTPRC, BMP2, DGKQ, FLT1, VAV3, TAOK2, SMAD7, HCLS1, STRADA, CRIP…	1271	485	13528	1.4923	0.944489	0.0359355	1.45005
GOTERM_BP_FAT	GO:0019220~regulation of phosphate metabolic process	68	3.83964	0.000793744	ADCY2, PDGFB, ADCY6, ZNF675, LPAR2, TLR4, TGFB1, MAP3K6, SPRY1, CERKL, CDKN2A, CXCR4, CDKN2D, SPRED2, CDK5RAP3, RAPGEF3, CDK5RAP1, PILRB, SYK, ANAPC2, C5AR1, LYN, LIMK2, CD3E, CCDC88C, PICK1, TNFRSF14, OSM, TNFRSF10B, CCND3, CD81, PRKRIP1, MAP3K11, ENPP1, DRD4, MAP4K1, ITGB2, KIT, IL34, NPRL2, TNFRSF4, TRIB2, CD74, DGKA, PTK2B, CD4, PTPRC, BMP2, DGKQ, FLT1, VAV3, TAOK2, SMAD7, HCLS1, STRADA, CRIP…	1271	485	13528	1.4923	0.944489	0.0359355	1.45005
GOTERM_BP_FAT	GO:0016044~membrane organization	56	3.16206	0.000817342	MSR1, HIP1R, SNCA, AP1S1, PLD2, CLN3, ARC, STX4, TAZ, PICK1, ARHGAP27, MFGE8, LPCAT2, ELMO3, UNC13D, ARRB2, SH3KBP1, TOM1, LRMP, RIN3, BID, ARFGAP1, ABCA7, STON1, CYTH2, CLEC10A, APLP1, DOCK2, FCGR1A, MTCH1, CD2, FCER1G, AGRN, EHD4, LY75, MICALL2, LRSAM1, GIMAP5, VAV3, HCK, MRC2, VAV1, KCNN4, LMBR1L, CORO1A, P2RX7, LRP1, STAB1, GRIA1, CXCL16, BAX, PLSCR3, RAB34, CLEC7A, MERTK, DNM2	1271	381	13528	1.56441	0.949063	0.0365306	1.49286
GOTERM_BP_FAT	GO:0002274~myeloid leukocyte activation	13	0.734049	0.000845235	CD48, LAT, LAT2, GIMAP5, LYN, PREX1, SNCA, TLR2, STXBP2, MYO1F, TLR4, TGFB1, LCP2	1271	46	13528	3.00797	0.953986	0.0372966	1.54343
GOTERM_BP_FAT	GO:0006468~protein amino acid phosphorylation	88	4.96894	0.000922812	PASK, CAD, LPAR2, FES, TGFB1, PRKX, BTK, PRKY, MAP3K6, CLK3, CLK2, CXCR4, CDK10, CSK, SYK, AKT2, IKBKAP, SGK2, C5AR1, LYN, LIMK2, STK25, LIMK1, CSNK1G2, PHKG2, PICK1, MINK1, CDK9, DAPK2, GAK, CDK3, OSM, TYK2, PRKD2, LCK, CD81, MAPK3, MAP3K12, MAP3K11, KALRN, NRBP2, FGR, STK10, DRD4, STK17B, ABI3, PML, MAP4K1, MKNK1, ADRBK1, KIT, TRIB2, CD74, STAT4, PTK2B, ZAP70, CSF1R, FYB, ITK, PTPRC, OBSCN, BMP…	1271	667	13528	1.40425	0.965317	0.0401651	1.68395
GOTERM_BP_FAT	GO:0043065~positive regulation of apoptosis	61	3.44438	0.00113922	PREX1, ZMAT3, MMP9, RBM5, TLR2, TLR4, TGFB1, BTK, ARHGAP4, TP53I3, CDKN2A, PCBP4, DAP, CASP1, MX1, LTB, IP6K2, CD3E, RAD9A, DAPK2, NLRP3, NLRP1, CAPN10, TNFRSF10B, NME3, UNC13D, RASGRF2, ALOX15B, LCK, UBC, MAP3K11, KALRN, BID, FGD2, SIVA1, APH1A, TNFRSF25, STK17B, PML, PLAGL1, PLEKHG2, PLEKHG5, MTCH1, CD2, PYCARD, INPP5D, PHLDA3, FGD3, OBSCN, PTPRC, CEBPB, VAV3, VAV2, VAV1, NFKBIL1, ATM, TRADD, P…	1271	430	13528	1.5099	0.98424	0.0487735	2.07495
GOTERM_BP_FAT	GO:0016064~immunoglobulin mediated immune response	14	0.790514	0.00118083	C7, C4A, MASP2, HLA-DMA, C1QC, CD74, C1QA, C1QB, FCER1G, C2, CFI, INPP5D, ERCC1, HLA-DRA	1271	54	13528	2.75945	0.986458	0.0499241	2.14996
KEGG_PATHWAY	hsa04514:Cell adhesion molecules (CAMs)	35	1.97628	3.69287e-07	HLA-DQB1, ITGAL, CLDN7, CD8A, ITGB2, CDH2, HLA-DMB, HLA-DMA, ITGAM, CLDN15, ALCAM, ITGB7, PVRL2, CD2, CD4, HLA-DPB1, HLA-DOA, SELPLG, CD28, PTPRC, PTPRM, NRXN2, NRXN3, NFASC, HLA-A, NLGN2, ITGA4, CD40, HLA-B, HLA-E, HLA-DQA1, HLA-F, CD86, HLA-DPA1, HLA-DRA	534	132	5085	2.5249	6.38846e-05	3.19428e-05	0.000451853
KEGG_PATHWAY	hsa04672:Intestinal immune network for IgA production	19	1.07284	9.07007e-07	HLA-DQB1, ITGA4, CD40, IL15, HLA-DMB, HLA-DMA, CCL28, CCL27, HLA-DQA1, TGFB1, CD86, CXCR4, ITGB7, CCR10, HLA-DPA1, HLA-DPB1, HLA-DOA, CD28, HLA-DRA	534	49	5085	3.69239	0.0001569	5.23027e-05	0.00110979
KEGG_PATHWAY	hsa05330:Allograft rejection	15	0.846979	6.96146e-06	HLA-DQB1, HLA-A, CD40, HLA-B, HLA-DMB, HLA-E, HLA-DMA, HLA-DQA1, HLA-F, CD86, HLA-DPA1, HLA-DPB1, HLA-DOA, HLA-DRA, CD28	534	36	5085	3.9677	0.00120361	0.000200703	0.0085176
KEGG_PATHWAY	hsa05340:Primary immunodeficiency	15	0.846979	4.69984e-06	CIITA, PTPRC, CD3D, CD8A, CD3E, CD40, IL7R, BTK, TAP2, LCK, TAP1, ZAP70, IL2RG, CD4, JAK3	534	35	5085	4.08106	0.000812744	0.000203248	0.00575051
KEGG_PATHWAY	hsa05416:Viral myocarditis	22	1.24224	6.49005e-06	HLA-DQB1, BID, ITGAL, MYH3, HLA-A, ITGB2, CD40, HLA-B, HLA-DMB, HLA-E, HLA-DMA, HLA-DQA1, HLA-F, CD86, RAC2, RAC3, HLA-DPA1, HLA-DPB1, HLA-DOA, MYH7B, CD28, HLA-DRA	534	71	5085	2.95063	0.00112215	0.000224531	0.00794085
KEGG_PATHWAY	hsa04612:Antigen processing and presentation	23	1.2987	2.71433e-05	HLA-DQB1, CIITA, CD8A, HLA-A, CTSS, HLA-B, HLA-DMB, HLA-E, HLA-DMA, CD74, HLA-DQA1, B2M, HLA-F, TAPBP, PSME2, TAP2, TAP1, HSPA6, HSPA7, CD4, HLA-DPA1, HLA-DPB1, HLA-DOA, HLA-DRA	534	83	5085	2.63876	0.00468485	0.000670612	0.0332071
KEGG_PATHWAY	hsa05332:Graft-versus-host disease	14	0.790514	9.87513e-05	HLA-DQB1, HLA-A, HLA-B, HLA-DMB, HLA-E, HLA-DMA, HLA-DQA1, HLA-F, CD86, HLA-DPA1, HLA-DPB1, HLA-DOA, HLA-DRA, CD28	534	39	5085	3.41832	0.0169397	0.00170702	0.120764
KEGG_PATHWAY	hsa04940:Type I diabetes mellitus	14	0.790514	0.000230718	HLA-DQB1, HLA-A, HLA-B, HLA-DMB, HLA-E, HLA-DMA, HLA-DQA1, HLA-F, CD86, HLA-DPA1, HLA-DPB1, HLA-DOA, HLA-DRA, CD28	534	42	5085	3.17416	0.0391325	0.00332104	0.281938
KEGG_PATHWAY	hsa05320:Autoimmune thyroid disease	15	0.846979	0.000535162	HLA-DQB1, HLA-A, CD40, HLA-B, HLA-DMB, HLA-E, HLA-DMA, HLA-DQA1, HLA-F, CD86, HLA-DPA1, HLA-DPB1, HLA-DOA, HLA-DRA, CD28	534	51	5085	2.80073	0.0884491	0.00615484	0.652852
KEGG_PATHWAY	hsa05310:Asthma	10	0.564653	0.00208611	HLA-DQB1, FCER1G, HLA-DPA1, HLA-DPB1, CD40, HLA-DMB, HLA-DOA, HLA-DMA, HLA-DQA1, HLA-DRA	534	29	5085	3.28361	0.303212	0.0198707	2.52283
KEGG_PATHWAY	hsa05322:Systemic lupus erythematosus	21	1.18577	0.00275047	HLA-DQB1, C7, C4A, CD40, HLA-DMB, HLA-DMA, C1QC, HLA-DQA1, C1QA, C1QB, CD86, FCGR2C, FCGR1A, HLA-DPA1, FCGR2A, HLA-DPB1, C2, FCGR3A, HLA-DOA, CD28, HLA-DRA	534	99	5085	2.01992	0.379039	0.0235428	3.31392
KEGG_PATHWAY	hsa04610:Complement and coagulation cascades	16	0.903444	0.0044	C7, C3AR1, A2M, C5AR1, MASP1, C4A, MASP2, CFB, C1QC, C1QA, C1QB, SERPINE1, C2, CFI, PROS1, F2R	534	69	5085	2.20811	0.533678	0.0326246	5.25267
KEGG_PATHWAY	hsa04142:Lysosome	23	1.2987	0.00439162	TCIRG1, CLN3, ABCB9, CTSZ, PSAP, HEXA, ATP6AP1, GUSB, ACP5, ABCA2, CTSS, CTSW, CTSK, AP1S1, LAPTM5, ARSA, CTSD, MAN2B1, GGA1, GGA2, CTSH, IDUA, CTSF	534	117	5085	1.87194	0.532999	0.0340181	5.24292

## Sheet: Heart
Heart: Down-regulated
Category	Term	Count	X.	PValue	Genes	List.Total	Pop.Hits	Pop.Total	Fold.Enrichment	Bonferroni	Benjamini	FDR
GOTERM_CC_FAT	GO:0005739~mitochondrion	109	26.2019	3.52043e-39	PDP1, HCCS, MRPS35, OXA1L, MIPEP, COX5A, PDHB, TRAK1, MRPL39, MRPL35, ACAA2, FECH, OPA1, SUCLG2, SUCLG1, NNT, MRPS18C, DLD, ATP5C1, MRPL47, YARS2, PCCB, MRPL46, MRPL44, ACADSB, CCDC90B, FDX1, MTX2, ACAT1, MTCH2, GFM1, HARS2, C2ORF56, FH, MRPS28, MMADHC, MRPS22, NDFIP2, IDH3B, ABCB7, VDAC2, VDAC3, LACTB2, PPA2, VDAC1, PPIF, C8ORF38, KIAA1279, PSMC4, UCP2, C2ORF47, COQ10B, DAP3, UQCRC2, LRRC10, UQC…	316	1087	12782	4.0561	1.28848e-36	1.28848e-36	4.84681e-36
GOTERM_CC_FAT	GO:0044429~mitochondrial part	79	18.9904	7.47913e-36	HCCS, PDP1, UQCRC2, MRPS35, OXA1L, UQCRC1, COX10, TIMM17A, ATP5B, MIPEP, UQCRFS1, COX5A, PDHB, ALAS1, NDUFS4, PARL, NARS2, SLC25A3, MRPL39, NDUFS1, COX16, COX15, MRPL35, ACAA2, MRPL1, OPA1, MRPL3, FECH, SLC25A4, SSBP1, SUCLG2, SUCLG1, CYCS, TIMM23, MFN2, NNT, MRPS18C, C1QBP, DLD, TOMM20, ATP5C1, MRPL47, YARS2, PCCB, ACADSB, NDUFB5, FDX1, MTX2, ACAT1, ATP5G3, MTCH2, MRPL16, HARS2, ACSL4, AGK, PDHX…	316	595	12782	5.37059	2.73736e-33	1.36868e-33	1.0297e-32
GOTERM_CC_FAT	GO:0031980~mitochondrial lumen	43	10.3365	3.40783e-25	PDP1, MRPS35, ACADSB, FDX1, ATP5B, MIPEP, ACAT1, PDHB, ALAS1, NARS2, HARS2, MRPL16, MRPL39, PDHX, HSD17B8, MRPL35, FH, MRPL1, DLST, FECH, MRPS28, MRPL3, SSBP1, MRPS22, SUCLG2, NDUFA9, SUCLG1, CS, CYCS, ATP5F1, IDH3B, VDAC2, VDAC1, PPIF, MRPS18C, C1QBP, DLD, ATP5C1, MRPL47, YARS2, ATP5A1, PCCB, DAP3	316	227	12782	7.66221	1.24727e-22	4.15755e-23	4.69178e-22
GOTERM_CC_FAT	GO:0005759~mitochondrial matrix	43	10.3365	3.40783e-25	PDP1, MRPS35, ACADSB, FDX1, ATP5B, MIPEP, ACAT1, PDHB, ALAS1, NARS2, HARS2, MRPL16, MRPL39, PDHX, HSD17B8, MRPL35, FH, MRPL1, DLST, FECH, MRPS28, MRPL3, SSBP1, MRPS22, SUCLG2, NDUFA9, SUCLG1, CS, CYCS, ATP5F1, IDH3B, VDAC2, VDAC1, PPIF, MRPS18C, C1QBP, DLD, ATP5C1, MRPL47, YARS2, ATP5A1, PCCB, DAP3	316	227	12782	7.66221	1.24727e-22	4.15755e-23	4.69178e-22
GOTERM_CC_FAT	GO:0005740~mitochondrial envelope	49	11.7788	1.95706e-19	UQCRC2, HCCS, OXA1L, UQCRC1, COX10, TIMM17A, ATP5B, COX5A, UQCRFS1, NDUFS4, PARL, SLC25A3, COX16, NDUFS1, COX15, ACAA2, FECH, OPA1, SLC25A4, SUCLG1, CYCS, TIMM23, MFN2, NNT, TOMM20, ATP5C1, NDUFB5, MTX2, ATP5G3, ACAT1, MTCH2, ACSL4, AGK, HSD17B8, SCO1, DNM1L, NDUFA9, IMMT, ATP5F1, VDAC2, ABCB7, VDAC3, VDAC1, PPIF, SDHB, UCP2, SDHD, BRP44L, ATP5A1	316	419	12782	4.73036	7.16285e-17	1.79071e-17	2.69441e-16
GOTERM_CC_FAT	GO:0031966~mitochondrial membrane	47	11.2981	5.57191e-19	UQCRC2, HCCS, OXA1L, NDUFB5, UQCRC1, COX10, ATP5B, TIMM17A, MTX2, UQCRFS1, COX5A, ATP5G3, ACAT1, NDUFS4, PARL, MTCH2, SLC25A3, ACSL4, AGK, NDUFS1, COX16, SCO1, COX15, ACAA2, DNM1L, OPA1, FECH, SLC25A4, NDUFA9, IMMT, SUCLG1, ATP5F1, TIMM23, VDAC2, ABCB7, VDAC3, VDAC1, PPIF, MFN2, SDHB, NNT, UCP2, SDHD, TOMM20, ATP5C1, BRP44L, ATP5A1	316	394	12782	4.82518	2.03932e-16	4.07864e-17	7.67121e-16
GOTERM_BP_FAT	GO:0006091~generation of precursor metabolites and energy	41	9.85577	7.02336e-19	UQCRC2, LDHB, OXA1L, NDUFB5, UQCRC1, FDX1, COX10, ATP5B, PRKAG2, UQCRFS1, ATP5G3, PDHB, NDUFS4, SLC25A3, SUCLA2, NDUFS1, FH, SCO1, COX15, TXNL1, DLST, FECH, SLC25A4, SUCLG2, NDUFA9, SUCLG1, CS, CYCS, ATP5F1, IDH3B, BPGM, GYG1, ATP6V1D, SDHB, NNT, SDHD, DLD, ATP5C1, ATP5A1, MDH1, ACAA1	315	313	13528	5.62552	1.20451e-15	1.20451e-15	1.18586e-15
GOTERM_CC_FAT	GO:0005743~mitochondrial inner membrane	38	9.13462	7.47204e-16	UQCRC2, HCCS, OXA1L, NDUFB5, UQCRC1, ATP5B, TIMM17A, UQCRFS1, COX5A, ACAT1, ATP5G3, NDUFS4, MTCH2, PARL, SLC25A3, NDUFS1, SCO1, COX15, ACAA2, FECH, OPA1, SLC25A4, IMMT, NDUFA9, SUCLG1, ATP5F1, TIMM23, ABCB7, VDAC3, VDAC1, PPIF, SDHB, NNT, UCP2, SDHD, ATP5C1, BRP44L, ATP5A1	316	306	12782	5.02312	2.84439e-13	4.74065e-14	1.06581e-12
GOTERM_CC_FAT	GO:0031967~organelle envelope	54	12.9808	1.06262e-15	UQCRC2, HCCS, OXA1L, UQCRC1, COX10, TIMM17A, ATP5B, UQCRFS1, COX5A, NDUFS4, PARL, SLC25A3, NDUFS1, COX16, COX15, ACAA2, FECH, OPA1, SLC25A4, SUCLG1, CYCS, TIMM23, MFN2, NNT, TOMM20, ATP5C1, AKAP6, KPNA1, NDUFB5, MTX2, ATP5G3, ACAT1, ANXA7, MTCH2, DDX19B, ACSL4, AGK, HSD17B8, SCO1, DNM1L, NDUFA9, IMMT, ATP5F1, VDAC2, ABCB7, VDAC3, VDAC1, PPIF, SDHB, UCP2, SDHD, BRP44L, ATP5A1, PARP1	316	620	12782	3.52301	4.06342e-13	5.80647e-14	1.53211e-12
GOTERM_CC_FAT	GO:0031975~envelope	54	12.9808	1.29485e-15	UQCRC2, HCCS, OXA1L, UQCRC1, COX10, TIMM17A, ATP5B, UQCRFS1, COX5A, NDUFS4, PARL, SLC25A3, NDUFS1, COX16, COX15, ACAA2, FECH, OPA1, SLC25A4, SUCLG1, CYCS, TIMM23, MFN2, NNT, TOMM20, ATP5C1, AKAP6, KPNA1, NDUFB5, MTX2, ATP5G3, ACAT1, ANXA7, MTCH2, DDX19B, ACSL4, AGK, HSD17B8, SCO1, DNM1L, NDUFA9, IMMT, ATP5F1, VDAC2, ABCB7, VDAC3, VDAC1, PPIF, SDHB, UCP2, SDHD, BRP44L, ATP5A1, PARP1	316	622	12782	3.51168	4.8761e-13	6.09512e-14	1.83187e-12
GOTERM_BP_FAT	GO:0009060~aerobic respiration	16	3.84615	4.55427e-16	UQCRC2, DLST, OXA1L, UQCRC1, SUCLG2, COX10, SUCLG1, CS, IDH3B, PDHB, SDHB, NNT, SDHD, SUCLA2, FH, MDH1	315	35	13528	19.6325	7.61613e-13	2.53908e-13	7.54952e-13
GOTERM_BP_FAT	GO:0045333~cellular respiration	23	5.52885	3.54434e-16	UQCRC2, DLST, OXA1L, NDUFB5, UQCRC1, SUCLG2, NDUFA9, COX10, SUCLG1, CYCS, CS, IDH3B, PDHB, SDHB, NNT, NDUFS4, DLD, SDHD, SUCLA2, NDUFS1, COX15, MDH1, FH	315	97	13528	10.1831	5.7121e-13	2.85549e-13	5.66214e-13
GOTERM_CC_FAT	GO:0019866~organelle inner membrane	38	9.13462	7.96669e-15	UQCRC2, HCCS, OXA1L, NDUFB5, UQCRC1, ATP5B, TIMM17A, UQCRFS1, COX5A, ACAT1, ATP5G3, NDUFS4, MTCH2, PARL, SLC25A3, NDUFS1, SCO1, COX15, ACAA2, FECH, OPA1, SLC25A4, IMMT, NDUFA9, SUCLG1, ATP5F1, TIMM23, ABCB7, VDAC3, VDAC1, PPIF, SDHB, NNT, UCP2, SDHD, ATP5C1, BRP44L, ATP5A1	316	329	12782	4.67196	2.92566e-12	3.25073e-13	1.10023e-11
GOTERM_BP_FAT	GO:0015980~energy derivation by oxidation of organic compounds	25	6.00962	2.70807e-14	UQCRC2, NDUFB5, OXA1L, UQCRC1, COX10, PRKAG2, PDHB, NDUFS4, SUCLA2, NDUFS1, COX15, FH, DLST, NDUFA9, SUCLG2, SUCLG1, CS, CYCS, IDH3B, GYG1, SDHB, NNT, SDHD, DLD, MDH1	315	144	13528	7.45591	4.64584e-11	1.16146e-11	4.57412e-11
GOTERM_CC_FAT	GO:0031974~membrane-enclosed lumen	96	23.0769	5.11458e-13	XRCC5, PDP1, MRPS35, COPS5, ATP5B, PRKAG2, DNAJC10, MIPEP, PDHB, DCAF13, ALAS1, SBDS, DKC1, MAK16, PLRG1, NARS2, MRPL39, FGF1, TWISTNB, NDUFS1, MRPL35, SRPK2, MRPL1, OPA1, EXOSC9, FECH, MRPL3, SSBP1, SUCLG2, CCNH, SUCLG1, CYCS, NOL7, RBBP7, TIMM23, MRPS18C, C1QBP, SMARCE1, CFL2, LRP12, DLD, ATP5C1, MRPL47, PIAS2, YARS2, PCCB, CASQ2, KPNA1, ACAA1, ACADSB, POLR2K, FDX1, TAF9B, CDC73, BMS1, ACAT1, P…	316	1856	12782	2.09221	1.87202e-10	1.87201e-11	7.04192e-10
GOTERM_CC_FAT	GO:0070013~intracellular organelle lumen	93	22.3558	7.72854e-13	XRCC5, PDP1, MRPS35, COPS5, ATP5B, PRKAG2, DNAJC10, MIPEP, PDHB, DCAF13, ALAS1, SBDS, DKC1, MAK16, PLRG1, NARS2, MRPL39, FGF1, TWISTNB, MRPL35, SRPK2, MRPL1, EXOSC9, FECH, MRPL3, SSBP1, SUCLG2, CCNH, SUCLG1, CYCS, NOL7, RBBP7, MRPS18C, C1QBP, SMARCE1, CFL2, LRP12, DLD, ATP5C1, MRPL47, PIAS2, YARS2, PCCB, CASQ2, KPNA1, ACAA1, ACADSB, POLR2K, FDX1, TAF9B, CDC73, BMS1, ACAT1, POLR2B, UTP11L, HTATSF1…	316	1779	12782	2.11455	2.82854e-10	2.5714e-11	1.064e-09
GOTERM_CC_FAT	GO:0043233~organelle lumen	93	22.3558	2.91257e-12	XRCC5, PDP1, MRPS35, COPS5, ATP5B, PRKAG2, DNAJC10, MIPEP, PDHB, DCAF13, ALAS1, SBDS, DKC1, MAK16, PLRG1, NARS2, MRPL39, FGF1, TWISTNB, MRPL35, SRPK2, MRPL1, EXOSC9, FECH, MRPL3, SSBP1, SUCLG2, CCNH, SUCLG1, CYCS, NOL7, RBBP7, MRPS18C, C1QBP, SMARCE1, CFL2, LRP12, DLD, ATP5C1, MRPL47, PIAS2, YARS2, PCCB, CASQ2, KPNA1, ACAA1, ACADSB, POLR2K, FDX1, TAF9B, CDC73, BMS1, ACAT1, POLR2B, UTP11L, HTATSF1…	316	1820	12782	2.06692	1.066e-09	8.88331e-11	4.00991e-09
GOTERM_BP_FAT	GO:0006099~tricarboxylic acid cycle	12	2.88462	9.33938e-13	DLST, SDHB, NNT, SUCLG2, SUCLG1, SDHD, CS, IDH3B, SUCLA2, PDHB, FH, MDH1	315	23	13528	22.4066	1.60167e-09	3.20334e-10	1.57687e-09
GOTERM_BP_FAT	GO:0046356~acetyl-CoA catabolic process	12	2.88462	9.33938e-13	DLST, SDHB, NNT, SUCLG2, SUCLG1, SDHD, CS, IDH3B, SUCLA2, PDHB, FH, MDH1	315	23	13528	22.4066	1.60167e-09	3.20334e-10	1.57687e-09
GOTERM_BP_FAT	GO:0006084~acetyl-CoA metabolic process	13	3.125	1.88696e-12	DLST, SUCLG2, SUCLG1, CS, IDH3B, PDHB, SDHB, NNT, SDHD, DLD, SUCLA2, FH, MDH1	315	31	13528	18.0096	3.23609e-09	5.39349e-10	3.186e-09
GOTERM_CC_FAT	GO:0044455~mitochondrial membrane part	21	5.04808	2.5803e-11	UQCRC2, NDUFB5, OXA1L, OPA1, UQCRC1, IMMT, NDUFA9, ATP5B, TIMM17A, ATP5F1, TIMM23, UQCRFS1, ATP5G3, MFN2, NNT, NDUFS4, TOMM20, ATP5C1, ATP5A1, NDUFS1, COX15	316	125	12782	6.79549	9.44387e-09	7.26451e-10	3.55245e-08
GOTERM_BP_FAT	GO:0009109~coenzyme catabolic process	12	2.88462	5.01509e-12	DLST, SDHB, NNT, SUCLG2, SUCLG1, SDHD, CS, IDH3B, SUCLA2, PDHB, FH, MDH1	315	26	13528	19.8212	8.6009e-09	1.2287e-09	8.46774e-09
GOTERM_BP_FAT	GO:0051187~cofactor catabolic process	12	2.88462	4.95488e-11	DLST, SDHB, NNT, SUCLG2, SUCLG1, SDHD, CS, IDH3B, SUCLA2, PDHB, FH, MDH1	315	31	13528	16.6243	8.49762e-08	1.0622e-08	8.36606e-08
GOTERM_CC_FAT	GO:0031090~organelle membrane	62	14.9038	9.50074e-10	UQCRC2, HCCS, OXA1L, UQCRC1, COX10, TIMM17A, ATP5B, PEX3, UQCRFS1, COX5A, NDUFS4, PARL, PEX2, ST3GAL6, SLC25A3, PDGFC, NDUFS1, COX16, COX15, SCAMP1, ACAA2, OPA1, FECH, SLC25A4, SUCLG1, PIGU, TIMM23, ATP6V1D, MFN2, COPG2, NNT, VAMP7, TOMM20, ATP5C1, AKAP6, TYRP1, NDUFB5, MTX2, ACAT1, ATP5G3, MTMR2, MTCH2, CAMK2D, ABCD3, PEX13, ACSL4, AGK, SCO1, DNM1L, NDUFA9, IMMT, ATP5F1, VDAC2, ABCB7, VDAC3, VDA…	316	1096	12782	2.28819	3.47727e-07	2.48376e-08	1.30803e-06
GOTERM_BP_FAT	GO:0051186~cofactor metabolic process	22	5.28846	5.06502e-09	DLST, LDHB, FECH, SUCLG2, COX10, SUCLG1, CS, ACOT2, IDH3B, PPT1, PDSS1, PDHB, SDHB, ALAS1, NNT, ITGB1BP3, DLD, SDHD, SUCLA2, COX15, MDH1, FH	315	195	13528	4.84519	8.68648e-06	9.65168e-07	8.55203e-06
GOTERM_BP_FAT	GO:0007005~mitochondrion organization	18	4.32692	2.03287e-08	YWHAZ, OXA1L, DNM1L, OPA1, SLC25A4, SSBP1, COX10, TIMM17A, MTX2, MIPEP, CXADR, TIMM23, MFN2, PPIF, NDUFS4, GFM1, TOMM20, DAP3	315	138	13528	5.60166	3.48632e-05	3.48637e-06	3.4324e-05
GOTERM_CC_FAT	GO:0005761~mitochondrial ribosome	11	2.64423	2.04266e-07	MRPL1, MRPS35, MRPS28, MRPS18C, MRPL3, MRPS22, MRPL16, MRPL47, MRPL39, DAP3, MRPL35	316	48	12782	9.26965	7.47587e-05	4.98408e-06	0.000281226
GOTERM_CC_FAT	GO:0000313~organellar ribosome	11	2.64423	2.04266e-07	MRPL1, MRPS35, MRPS28, MRPS18C, MRPL3, MRPS22, MRPL16, MRPL47, MRPL39, DAP3, MRPL35	316	48	12782	9.26965	7.47587e-05	4.98408e-06	0.000281226
GOTERM_BP_FAT	GO:0006119~oxidative phosphorylation	15	3.60577	5.56905e-08	UQCRC2, NDUFB5, UQCRC1, NDUFS4, COX10, NDUFA9, ATP5B, DLD, ATP5C1, ATP5F1, ATP5A1, ATP5G3, ATP6V1D, NDUFS1, COX15	315	98	13528	6.57337	9.55046e-05	8.68261e-06	9.40305e-05
GOTERM_BP_FAT	GO:0022900~electron transport chain	15	3.60577	3.82169e-07	UQCRC2, TXNL1, NDUFB5, UQCRC1, NDUFA9, COX10, FDX1, CYCS, UQCRFS1, SDHB, NDUFS4, DLD, SDHD, NDUFS1, COX15	315	114	13528	5.65079	0.000655205	5.46168e-05	0.00064527
GOTERM_BP_FAT	GO:0006732~coenzyme metabolic process	17	4.08654	5.25987e-07	DLST, LDHB, SUCLG2, SUCLG1, CS, ACOT2, IDH3B, PDSS1, PDHB, SDHB, NNT, ITGB1BP3, DLD, SDHD, SUCLA2, MDH1, FH	315	153	13528	4.77178	0.000901661	6.93875e-05	0.000888099
GOTERM_BP_FAT	GO:0009150~purine ribonucleotide metabolic process	16	3.84615	7.27999e-07	ATP2B4, ATP5B, PRKAG2, ATP5C1, ATP5F1, CECR1, ADSL, OLA1, RAB11A, ATP5A1, GMPS, PAICS, ATP5G3, ATP6V1D, NDUFS1, PRPS1	315	138	13528	4.97925	0.00124774	8.9176e-05	0.00122918
GOTERM_BP_FAT	GO:0044265~cellular macromolecule catabolic process	40	9.61538	8.21414e-07	UBE2G1, PPT1, AUH, SUMO3, USP39, PSMB2, FBXO25, FBXO21, USP16, PSMD7, FBXO9, USP15, UBE2A, UFSP2, CCNH, HERC6, CYCS, UBR1, MAP1LC3B2, HLTF, CDC27, ATG3, MNAT1, PSMA1, PSMD12, PSMC4, UBR7, PSMA5, RNF2, PSMA3, PSEN2, UBA3, USP47, PIAS2, PSME3, UCHL3, TCEB1, KBTBD10, UBE2E2, UBE2E1	315	725	13528	2.36944	0.00140773	9.39106e-05	0.00138691
GOTERM_BP_FAT	GO:0030163~protein catabolic process	36	8.65385	1.12291e-06	UBE2G1, PPT1, SUMO3, USP39, PSMB2, FBXO25, FBXO21, USP16, PSMD7, FBXO9, USP15, UBE2A, UFSP2, HERC6, UBR1, MAP1LC3B2, HLTF, CDC27, ATG3, PSMA1, UBR7, PSMD12, PSMC4, PSMA5, RNF2, PSMA3, UBA3, PSEN2, USP47, PIAS2, UCHL3, PSME3, TCEB1, KBTBD10, UBE2E2, UBE2E1	315	622	13528	2.48562	0.00192394	0.000120355	0.00189596
GOTERM_BP_FAT	GO:0019941~modification-dependent protein catabolic process	34	8.17308	1.46057e-06	UBE2G1, SUMO3, USP39, PSMB2, FBXO25, FBXO21, USP16, PSMD7, FBXO9, USP15, UBE2A, UFSP2, HERC6, UBR1, MAP1LC3B2, HLTF, CDC27, ATG3, PSMA1, UBR7, PSMD12, PSMC4, PSMA5, RNF2, PSMA3, UBA3, USP47, UCHL3, PSME3, PIAS2, TCEB1, KBTBD10, UBE2E2, UBE2E1	315	574	13528	2.54384	0.00250174	0.00013915	0.00246607
GOTERM_BP_FAT	GO:0043632~modification-dependent macromolecule catabolic process	34	8.17308	1.46057e-06	UBE2G1, SUMO3, USP39, PSMB2, FBXO25, FBXO21, USP16, PSMD7, FBXO9, USP15, UBE2A, UFSP2, HERC6, UBR1, MAP1LC3B2, HLTF, CDC27, ATG3, PSMA1, UBR7, PSMD12, PSMC4, PSMA5, RNF2, PSMA3, UBA3, USP47, UCHL3, PSME3, PIAS2, TCEB1, KBTBD10, UBE2E2, UBE2E1	315	574	13528	2.54384	0.00250174	0.00013915	0.00246607
GOTERM_BP_FAT	GO:0044257~cellular protein catabolic process	35	8.41346	1.54794e-06	UBE2G1, SUMO3, USP39, PSMB2, FBXO25, FBXO21, USP16, PSMD7, FBXO9, USP15, UBE2A, UFSP2, HERC6, UBR1, MAP1LC3B2, HLTF, CDC27, ATG3, PSMA1, UBR7, PSMD12, PSMC4, PSMA5, RNF2, PSMA3, UBA3, PSEN2, USP47, PIAS2, UCHL3, PSME3, TCEB1, KBTBD10, UBE2E2, UBE2E1	315	603	13528	2.49272	0.00265119	0.000139712	0.00261358
GOTERM_BP_FAT	GO:0051603~proteolysis involved in cellular protein catabolic process	35	8.41346	1.38927e-06	UBE2G1, SUMO3, USP39, PSMB2, FBXO25, FBXO21, USP16, PSMD7, FBXO9, USP15, UBE2A, UFSP2, HERC6, UBR1, MAP1LC3B2, HLTF, CDC27, ATG3, PSMA1, UBR7, PSMD12, PSMC4, PSMA5, RNF2, PSMA3, UBA3, PSEN2, USP47, PIAS2, UCHL3, PSME3, TCEB1, KBTBD10, UBE2E2, UBE2E1	315	600	13528	2.50519	0.00237976	0.000140143	0.00234568
GOTERM_BP_FAT	GO:0009259~ribonucleotide metabolic process	16	3.84615	1.63602e-06	ATP2B4, ATP5B, PRKAG2, ATP5C1, ATP5F1, CECR1, ADSL, OLA1, RAB11A, ATP5A1, GMPS, PAICS, ATP5G3, ATP6V1D, NDUFS1, PRPS1	315	147	13528	4.6744	0.00280185	0.000140279	0.00276231
GOTERM_BP_FAT	GO:0009057~macromolecule catabolic process	41	9.85577	1.98927e-06	UBE2G1, PPT1, AUH, SUMO3, USP39, PSMB2, FBXO25, FBXO21, USP16, PSMD7, FBXO9, USP15, UBE2A, UFSP2, CCNH, HERC6, CYCS, UBR1, MAP1LC3B2, HLTF, CDC27, ATG3, FUCA1, MNAT1, PSMA1, PSMC4, PSMD12, UBR7, PSMA5, RNF2, PSMA3, PSEN2, UBA3, USP47, PIAS2, PSME3, UCHL3, TCEB1, KBTBD10, UBE2E2, UBE2E1	315	781	13528	2.25453	0.00340579	0.000162444	0.00335873
GOTERM_BP_FAT	GO:0046148~pigment biosynthetic process	9	2.16346	2.53326e-06	TYRP1, ALAS1, FECH, COX10, HPRT1, PAICS, GMPS, COX15, PRPS1	315	39	13528	9.91062	0.00433513	0.00019746	0.0042772
GOTERM_MF_FAT	GO:0000166~nucleotide binding	88	21.1538	4.41454e-07	XRCC5, LDHB, SEPHS2, FASTKD2, NARS, RAB9B, UBE2G1, ATP5B, EIF5, PRKAG2, CDC42, PRKAR2B, ATP2B4, NARS2, DHX36, STK39, PRKACB, MRPL39, ACAD8, SUCLA2, NSF, SRPK2, ARL1, UBE2A, OPA1, TNIK, RABL3, SUCLG2, SUCLG1, GTPBP8, RPS6KC1, OLA1, GRHPR, HLTF, GMPS, MFN2, MYO18B, NNT, RAB18, ITGB1BP3, MAPK4, DLD, YARS2, PCCB, SEPT7, PRPS1, MDH1, ACADSB, NT5C1A, ADH5, BMS1, IARS, GFM1, DDX19B, HTATSF1, HARS2, CAMK…	304	2245	12983	1.67405	0.000248508	0.000248508	0.000646311
GOTERM_BP_FAT	GO:0006511~ubiquitin-dependent protein catabolic process	20	4.80769	3.76388e-06	UBE2A, UBE2G1, UBR1, CDC27, PSMA1, PSMD12, PSMC4, PSMA5, PSMB2, PSMA3, USP39, USP47, PSME3, UCHL3, TCEB1, USP16, FBXO21, USP15, PSMD7, UBE2E1	315	242	13528	3.54926	0.00643427	0.000280615	0.00635492
GOTERM_CC_FAT	GO:0070469~respiratory chain	11	2.64423	1.437e-05	UQCRC2, NDUFB5, OXA1L, NNT, NDUFS4, UQCRC1, NDUFA9, CYCS, UQCRFS1, NDUFS1, COX15	316	75	12782	5.93257	0.00524564	0.000309331	0.0197822
GOTERM_BP_FAT	GO:0006163~purine nucleotide metabolic process	17	4.08654	6.98287e-06	ATP5B, PRKAG2, CECR1, ATP5F1, OLA1, HPRT1, GMPS, ATP6V1D, ATP5G3, ATP2B4, ATP5C1, RAB11A, ADSL, ATP5A1, PAICS, NDUFS1, PRPS1	315	186	13528	3.92517	0.0119042	0.000460497	0.0117896
GOTERM_BP_FAT	GO:0015031~protein transport	39	9.375	6.86478e-06	PLDN, YWHAZ, RAB9B, TIMM17A, MTX2, PPT1, PEX3, MIPEP, RAB3IP, PEX7, CHMP2B, STX18, DDX19B, TRAK1, SEC22B, RAB11A, PEX13, SNX24, NSF, NMD3, RAB2A, SCAMP1, SRP54, VTA1, TIMM23, ATG3, YWHAE, MFN2, COPG2, SCFD1, RAB18, VAMP7, PSEN2, YWHAQ, TOMM20, AKAP6, JAK2, SRP72, KPNA1	315	762	13528	2.19803	0.0117041	0.000470815	0.0115902
GOTERM_BP_FAT	GO:0008104~protein localization	43	10.3365	6.7692e-06	OXA1L, PLDN, YWHAZ, RAB9B, TIMM17A, MTX2, PPT1, PEX3, MIPEP, RAB3IP, PEX7, CHMP2B, CDC42, STX18, DDX19B, TRAK1, SEC22B, RAB11A, PEX13, SNX24, NSF, NMD3, RAB2A, SCAMP1, SRP54, VTA1, TIMM23, ATG3, YWHAE, MFN2, BBS2, COPG2, SCFD1, RAB18, VAMP7, PSEN2, YWHAQ, TOMM20, AKAP6, AKAP7, JAK2, SRP72, KPNA1	315	882	13528	2.09374	0.0115421	0.0004836	0.0114288
GOTERM_BP_FAT	GO:0042440~pigment metabolic process	9	2.16346	7.86327e-06	TYRP1, ALAS1, FECH, COX10, HPRT1, PAICS, GMPS, COX15, PRPS1	315	45	13528	8.58921	0.013395	0.00049934	0.0132759
GOTERM_CC_FAT	GO:0005746~mitochondrial respiratory chain	10	2.40385	2.50171e-05	UQCRC2, NDUFB5, OXA1L, NNT, NDUFS4, UQCRC1, NDUFA9, UQCRFS1, NDUFS1, COX15	316	64	12782	6.32021	0.00911458	0.000508558	0.0344372
GOTERM_BP_FAT	GO:0045184~establishment of protein localization	39	9.375	8.47316e-06	PLDN, YWHAZ, RAB9B, TIMM17A, MTX2, PPT1, PEX3, MIPEP, RAB3IP, PEX7, CHMP2B, STX18, DDX19B, TRAK1, SEC22B, RAB11A, PEX13, SNX24, NSF, NMD3, RAB2A, SCAMP1, SRP54, VTA1, TIMM23, ATG3, YWHAE, MFN2, COPG2, SCFD1, RAB18, VAMP7, PSEN2, YWHAQ, TOMM20, AKAP6, JAK2, SRP72, KPNA1	315	769	13528	2.17802	0.0144265	0.000518848	0.0143055
GOTERM_BP_FAT	GO:0046907~intracellular transport	35	8.41346	1.00012e-05	PLDN, YWHAZ, RAB9B, TIMM17A, MTX2, PEX3, MIPEP, RAB3IP, PEX7, STX18, DDX19B, TRAK1, SEC22B, RAB11A, PEX13, RAB2A, SCAMP1, ARL1, SRP54, OPA1, TIMM23, YWHAE, PPIF, MFN2, COPG2, SCFD1, KIAA1279, UCP2, VAMP7, YWHAQ, TOMM20, AKAP6, JAK2, SRP72, KPNA1	315	657	13528	2.28784	0.017006	0.000571577	0.0168853
GOTERM_BP_FAT	GO:0006412~translation	23	5.52885	9.67667e-06	MRPL1, MRPL3, COPS5, NARS, AIMP1, PAIP1, EIF5, EPRS, AARSD1, IARS, MRPS18C, MRPL15, EIF3H, NARS2, GFM1, MRPL16, HARS2, MRPL47, YARS2, EIF2B3, EIF2S2P4, EIF3M, MRPL35	315	331	13528	2.98417	0.0164586	0.000572097	0.0163373
GOTERM_BP_FAT	GO:0043648~dicarboxylic acid metabolic process	8	1.92308	1.06553e-05	DLST, SDHB, SUCLG1, DLD, CS, IDH3B, FH, MDH1	315	34	13528	10.1049	0.018108	0.000589309	0.0179894
GOTERM_BP_FAT	GO:0006605~protein targeting	18	4.32692	1.11956e-05	YWHAZ, SRP54, TIMM17A, MTX2, PEX3, MIPEP, TIMM23, YWHAE, PEX7, MFN2, TRAK1, YWHAQ, TOMM20, AKAP6, PEX13, JAK2, SRP72, KPNA1	315	215	13528	3.59548	0.0190174	0.000599837	0.0189015
GOTERM_BP_FAT	GO:0009152~purine ribonucleotide biosynthetic process	13	3.125	1.72056e-05	ATP2B4, ATP5B, PRKAG2, ATP5C1, ATP5F1, CECR1, ADSL, ATP5A1, GMPS, PAICS, ATP5G3, ATP6V1D, PRPS1	315	117	13528	4.77178	0.0290767	0.000893776	0.0290468
GOTERM_BP_FAT	GO:0031145~anaphase-promoting complex-dependent proteasomal ubiquitin-dependent protein catabolic process	10	2.40385	1.7788e-05	PSMA1, PSMD12, PSMC4, PSMA5, PSMA3, PSMB2, PSME3, CDC27, PSMD7, UBE2E1	315	65	13528	6.60708	0.030046	0.000896851	0.0300298
GOTERM_BP_FAT	GO:0051436~negative regulation of ubiquitin-protein ligase activity during mitotic cell cycle	10	2.40385	1.7788e-05	PSMA1, PSMD12, PSMC4, PSMA5, PSMA3, PSMB2, PSME3, CDC27, PSMD7, UBE2E1	315	65	13528	6.60708	0.030046	0.000896851	0.0300298
GOTERM_BP_FAT	GO:0031400~negative regulation of protein modification process	13	3.125	2.04389e-05	YWHAE, CDC27, PSMA1, PSMC4, PSMD12, PSMA5, PPP2CA, PSMB2, PSEN2, PSMA3, PSME3, PSMD7, UBE2E1	315	119	13528	4.69158	0.0344458	0.00100101	0.0345044
GOTERM_BP_FAT	GO:0031398~positive regulation of protein ubiquitination	11	2.64423	2.37527e-05	PSMA1, PSMD12, PSMC4, PSMA5, PSMA3, PSMB2, NDFIP2, PSME3, CDC27, PSMD7, UBE2E1	315	84	13528	5.62389	0.0399178	0.00107144	0.0400977
GOTERM_BP_FAT	GO:0051352~negative regulation of ligase activity	10	2.40385	2.2845e-05	PSMA1, PSMD12, PSMC4, PSMA5, PSMA3, PSMB2, PSME3, CDC27, PSMD7, UBE2E1	315	67	13528	6.40986	0.0384219	0.00108773	0.0385655
GOTERM_BP_FAT	GO:0051444~negative regulation of ubiquitin-protein ligase activity	10	2.40385	2.2845e-05	PSMA1, PSMD12, PSMC4, PSMA5, PSMA3, PSMB2, PSME3, CDC27, PSMD7, UBE2E1	315	67	13528	6.40986	0.0384219	0.00108773	0.0385655
GOTERM_BP_FAT	GO:0044271~nitrogen compound biosynthetic process	22	5.28846	2.35478e-05	SEPHS2, FECH, COX10, ATP5B, PRKAG2, CECR1, ATP5F1, HPRT1, GMPS, ATP6V1D, ATP5G3, ALAS1, ATP2B4, ITGB1BP3, ATP5C1, ADSL, ATP5A1, ENOPH1, SUCLA2, PAICS, COX15, PRPS1	315	325	13528	2.90712	0.0395803	0.00109089	0.0397518
GOTERM_BP_FAT	GO:0051437~positive regulation of ubiquitin-protein ligase activity during mitotic cell cycle	10	2.40385	2.58002e-05	PSMA1, PSMD12, PSMC4, PSMA5, PSMA3, PSMB2, PSME3, CDC27, PSMD7, UBE2E1	315	68	13528	6.31559	0.0432833	0.00113392	0.0435535
GOTERM_MF_FAT	GO:0032555~purine ribonucleotide binding	72	17.3077	8.0737e-06	XRCC5, SEPHS2, FASTKD2, NARS, RAB9B, UBE2G1, ATP5B, EIF5, PRKAG2, CDC42, PRKAR2B, ATP2B4, NARS2, DHX36, STK39, PRKACB, SUCLA2, NSF, SRPK2, ARL1, UBE2A, OPA1, RABL3, TNIK, SUCLG2, GTPBP8, SUCLG1, RPS6KC1, OLA1, HLTF, GMPS, MFN2, MYO18B, ITGB1BP3, RAB18, MAPK4, YARS2, PCCB, SEPT7, PRPS1, BMS1, IARS, GFM1, DDX19B, HARS2, CAMK2D, RAB11A, ABCD3, GUF1, ACSL4, YES1, AGK, CSNK1A1, RAB2A, SRP54, DNM1L, RT…	304	1836	12983	1.67479	0.0045352	0.00113573	0.0118197
GOTERM_MF_FAT	GO:0032553~ribonucleotide binding	72	17.3077	8.0737e-06	XRCC5, SEPHS2, FASTKD2, NARS, RAB9B, UBE2G1, ATP5B, EIF5, PRKAG2, CDC42, PRKAR2B, ATP2B4, NARS2, DHX36, STK39, PRKACB, SUCLA2, NSF, SRPK2, ARL1, UBE2A, OPA1, RABL3, TNIK, SUCLG2, GTPBP8, SUCLG1, RPS6KC1, OLA1, HLTF, GMPS, MFN2, MYO18B, ITGB1BP3, RAB18, MAPK4, YARS2, PCCB, SEPT7, PRPS1, BMS1, IARS, GFM1, DDX19B, HARS2, CAMK2D, RAB11A, ABCD3, GUF1, ACSL4, YES1, AGK, CSNK1A1, RAB2A, SRP54, DNM1L, RT…	304	1836	12983	1.67479	0.0045352	0.00113573	0.0118197
GOTERM_BP_FAT	GO:0006839~mitochondrial transport	10	2.40385	2.90737e-05	MFN2, PPIF, YWHAZ, KIAA1279, UCP2, TIMM17A, MTX2, TOMM20, MIPEP, TIMM23	315	69	13528	6.22406	0.0486394	0.00124578	0.0490781
GOTERM_BP_FAT	GO:0009260~ribonucleotide biosynthetic process	13	3.125	3.09361e-05	ATP2B4, ATP5B, PRKAG2, ATP5C1, ATP5F1, CECR1, ADSL, ATP5A1, GMPS, PAICS, ATP5G3, ATP6V1D, PRPS1	315	124	13528	4.50241	0.0516733	0.00129322	0.0522212
GOTERM_BP_FAT	GO:0034613~cellular protein localization	25	6.00962	3.29175e-05	YWHAZ, OXA1L, TIMM17A, MTX2, MIPEP, PEX3, RAB3IP, PEX7, CDC42, STX18, TRAK1, RAB11A, PEX13, SRP54, TIMM23, YWHAE, MFN2, BBS2, COPG2, TOMM20, YWHAQ, AKAP6, JAK2, SRP72, KPNA1	315	411	13528	2.61229	0.0548905	0.00131203	0.055565
GOTERM_BP_FAT	GO:0051443~positive regulation of ubiquitin-protein ligase activity	10	2.40385	3.26925e-05	PSMA1, PSMD12, PSMC4, PSMA5, PSMA3, PSMB2, PSME3, CDC27, PSMD7, UBE2E1	315	70	13528	6.13515	0.0545257	0.00133407	0.0551853
GOTERM_BP_FAT	GO:0051439~regulation of ubiquitin-protein ligase activity during mitotic cell cycle	10	2.40385	3.66857e-05	PSMA1, PSMD12, PSMC4, PSMA5, PSMA3, PSMB2, PSME3, CDC27, PSMD7, UBE2E1	315	71	13528	6.04874	0.0609787	0.00139718	0.0619239
GOTERM_MF_FAT	GO:0015078~hydrogen ion transmembrane transporter activity	12	2.88462	7.53562e-06	NNT, UQCRC1, COX10, ATP5B, ATP5F1, ATP5C1, ATP5A1, UQCRFS1, COX5A, ATP6V1D, ATP5G3, COX15	304	90	12983	5.6943	0.00423358	0.00141319	0.011032
GOTERM_BP_FAT	GO:0070727~cellular macromolecule localization	25	6.00962	3.66549e-05	YWHAZ, OXA1L, TIMM17A, MTX2, MIPEP, PEX3, RAB3IP, PEX7, CDC42, STX18, TRAK1, RAB11A, PEX13, SRP54, TIMM23, YWHAE, MFN2, BBS2, COPG2, TOMM20, YWHAQ, AKAP6, JAK2, SRP72, KPNA1	315	414	13528	2.59336	0.0609292	0.00142772	0.061872
GOTERM_MF_FAT	GO:0017076~purine nucleotide binding	75	18.0288	5.27842e-06	XRCC5, SEPHS2, FASTKD2, NARS, RAB9B, UBE2G1, ATP5B, EIF5, PRKAG2, CDC42, PRKAR2B, ATP2B4, NARS2, DHX36, STK39, ACAD8, PRKACB, SUCLA2, NSF, SRPK2, ARL1, UBE2A, OPA1, RABL3, TNIK, SUCLG2, GTPBP8, SUCLG1, RPS6KC1, OLA1, HLTF, GMPS, MFN2, MYO18B, ITGB1BP3, RAB18, MAPK4, DLD, YARS2, PCCB, SEPT7, PRPS1, ACADSB, BMS1, IARS, GFM1, DDX19B, HARS2, CAMK2D, RAB11A, ABCD3, GUF1, ACSL4, YES1, AGK, CSNK1A1, RAB…	304	1918	12983	1.66999	0.00296735	0.00148478	0.00772762
GOTERM_BP_FAT	GO:0006164~purine nucleotide biosynthetic process	14	3.36538	4.0737e-05	ATP2B4, ATP5B, PRKAG2, ATP5C1, ATP5F1, CECR1, ADSL, ATP5A1, HPRT1, GMPS, PAICS, ATP5G3, ATP6V1D, PRPS1	315	148	13528	4.06246	0.0674807	0.00151766	0.0687601
GOTERM_BP_FAT	GO:0051351~positive regulation of ligase activity	10	2.40385	4.59198e-05	PSMA1, PSMD12, PSMC4, PSMA5, PSMA3, PSMB2, PSME3, CDC27, PSMD7, UBE2E1	315	73	13528	5.88302	0.075733	0.00167422	0.077505
GOTERM_BP_FAT	GO:0031397~negative regulation of protein ubiquitination	10	2.40385	5.12278e-05	PSMA1, PSMD12, PSMC4, PSMA5, PSMA3, PSMB2, PSME3, CDC27, PSMD7, UBE2E1	315	74	13528	5.80352	0.0841089	0.0018287	0.0864603
GOTERM_BP_FAT	GO:0031399~regulation of protein modification process	20	4.80769	6.10706e-05	PRKAG2, NDFIP2, CDC27, YWHAE, PSMA1, PRKAR2B, NDUFS4, PSMD12, PSMC4, PSMA5, PPP2CA, PSMB2, PSEN2, PRKAR1A, PSMA3, JAK2, PDGFC, PSME3, PSMD7, UBE2E1	315	295	13528	2.9116	0.0994408	0.00213525	0.103065
GOTERM_MF_FAT	GO:0016881~acid-amino acid ligase activity	17	4.08654	1.96315e-05	UBE2A, UBE2G1, HERC6, PPCS, UBR1, ATG3, SUMO3, UBR7, RNF2, UBA3, FBXO25, PIAS2, FBXO21, FBXO9, PAICS, UBE2E2, UBE2E1	304	201	12983	3.61205	0.0109918	0.00220809	0.0287378
GOTERM_CC_FAT	GO:0000502~proteasome complex	9	2.16346	0.000117661	PSMA1, PSMD12, PSMC4, PSMA5, PSMA3, PSMB2, PSME3, UBR1, PSMD7	316	61	12782	5.96794	0.0421522	0.00226408	0.16187
GOTERM_MF_FAT	GO:0015077~monovalent inorganic cation transmembrane transporter activity	12	2.88462	3.02459e-05	NNT, UQCRC1, COX10, ATP5B, ATP5F1, ATP5C1, ATP5A1, UQCRFS1, COX5A, ATP6V1D, ATP5G3, COX15	304	104	12983	4.92776	0.0168845	0.00242971	0.0442725
GOTERM_BP_FAT	GO:0065003~macromolecular complex assembly	33	7.93269	7.58935e-05	OXA1L, COX10, POLR2K, CAPZA2, TAF9B, HPRT1, PDSS1, BMS1, POLR2B, MTMR2, NDUFS4, PICALM, H2AFV, USP39, WDR77, PDGFC, PEX13, USP16, SCO1, COX15, CLNS1A, SRPK2, SRP54, CCNH, EPRS, MNAT1, PSMG1, H2AFY2, GTF2F2, ADSL, PRNP, ATPAF1, SEPT7	315	665	13528	2.13116	0.122047	0.00259986	0.128065
GOTERM_BP_FAT	GO:0051438~regulation of ubiquitin-protein ligase activity	10	2.40385	7.79388e-05	PSMA1, PSMD12, PSMC4, PSMA5, PSMA3, PSMB2, PSME3, CDC27, PSMD7, UBE2E1	315	78	13528	5.5059	0.125122	0.00261755	0.131514
GOTERM_BP_FAT	GO:0055114~oxidation reduction	32	7.69231	8.49228e-05	UQCRC2, HCCS, LDHB, ACADSB, NDUFB5, TYRP1, OXA1L, UQCRC1, FDX1, COX10, ADH5, UQCRFS1, COX5A, PDHB, NDUFS4, ACAD8, NDUFS1, COX15, HSD17B8, TXNL1, NDUFA9, CYCS, IDH3B, GRHPR, SDHB, NNT, HSDL2, DLD, SDHD, MECR, ALDH9A1, MDH1	315	639	13528	2.15066	0.135539	0.00269357	0.143291
GOTERM_BP_FAT	GO:0043039~tRNA aminoacylation	8	1.92308	8.35097e-05	IARS, NARS, AIMP1, NARS2, HARS2, EPRS, YARS2, AARSD1	315	46	13528	7.46888	0.133441	0.00269871	0.140908
GOTERM_BP_FAT	GO:0043038~amino acid activation	8	1.92308	8.35097e-05	IARS, NARS, AIMP1, NARS2, HARS2, EPRS, YARS2, AARSD1	315	46	13528	7.46888	0.133441	0.00269871	0.140908
GOTERM_BP_FAT	GO:0006418~tRNA aminoacylation for protein translation	8	1.92308	8.35097e-05	IARS, NARS, AIMP1, NARS2, HARS2, EPRS, YARS2, AARSD1	315	46	13528	7.46888	0.133441	0.00269871	0.140908
GOTERM_BP_FAT	GO:0070584~mitochondrion morphogenesis	5	1.20192	8.26074e-05	MFN2, DNM1L, OPA1, SSBP1, COX10	315	11	13528	19.5209	0.132099	0.00272086	0.139387
GOTERM_MF_FAT	GO:0016879~ligase activity, forming carbon-nitrogen bonds	18	4.32692	2.99051e-05	UBE2A, UBE2G1, HERC6, PPCS, UBR1, GMPS, ATG3, SUMO3, UBR7, RNF2, UBA3, FBXO25, PIAS2, FBXO21, FBXO9, PAICS, UBE2E2, UBE2E1	304	231	12983	3.32784	0.0166959	0.00280221	0.0437738
GOTERM_MF_FAT	GO:0001882~nucleoside binding	63	15.1442	4.19043e-05	XRCC5, SEPHS2, FASTKD2, NARS, UBE2G1, ATP5B, PRKAG2, PRKAR2B, ATP2B4, NARS2, DHX36, STK39, ACAD8, PRKACB, SUCLA2, NSF, SRPK2, UBE2A, TNIK, SUCLG2, SUCLG1, RPS6KC1, OLA1, HLTF, GMPS, MYO18B, ITGB1BP3, RAB18, MAPK4, DLD, YARS2, PCCB, PRPS1, ACADSB, BMS1, POLR2B, IARS, DDX19B, HARS2, CAMK2D, ABCD3, ACSL4, YES1, AGK, CSNK1A1, SRP54, RTCD1, EPRS, AARSD1, ABCB7, POLR3B, ATAD1, ILF2, PSMC4, GTF2F2, UBA3…	304	1612	12983	1.66908	0.0233165	0.00294474	0.0613327
GOTERM_BP_FAT	GO:0051340~regulation of ligase activity	10	2.40385	0.00010492	PSMA1, PSMD12, PSMC4, PSMA5, PSMA3, PSMB2, PSME3, CDC27, PSMD7, UBE2E1	315	81	13528	5.30198	0.164686	0.00326643	0.177005
GOTERM_BP_FAT	GO:0009165~nucleotide biosynthetic process	15	3.60577	0.000112959	ATP2B4, ITGB1BP3, ATP5B, PRKAG2, ATP5C1, ATP5F1, CECR1, ADSL, ATP5A1, HPRT1, GMPS, PAICS, ATP5G3, ATP6V1D, PRPS1	315	186	13528	3.46339	0.176124	0.00327827	0.190554
GOTERM_BP_FAT	GO:0031396~regulation of protein ubiquitination	11	2.64423	0.000107391	PSMA1, PSMD12, PSMC4, PSMA5, PSMA3, PSMB2, NDFIP2, PSME3, CDC27, PSMD7, UBE2E1	315	100	13528	4.72406	0.168218	0.00328361	0.181169
GOTERM_BP_FAT	GO:0006626~protein targeting to mitochondrion	7	1.68269	0.000115854	MFN2, YWHAZ, TIMM17A, MTX2, TOMM20, MIPEP, TIMM23	315	34	13528	8.84183	0.180206	0.00330622	0.195434
GOTERM_BP_FAT	GO:0070585~protein localization in mitochondrion	7	1.68269	0.000115854	MFN2, YWHAZ, TIMM17A, MTX2, TOMM20, MIPEP, TIMM23	315	34	13528	8.84183	0.180206	0.00330622	0.195434
GOTERM_BP_FAT	GO:0022904~respiratory electron transport chain	9	2.16346	0.000110162	SDHB, NDUFB5, NDUFS4, UQCRC1, COX10, NDUFA9, DLD, NDUFS1, COX15	315	64	13528	6.03929	0.172162	0.00330922	0.18584
GOTERM_BP_FAT	GO:0043933~macromolecular complex subunit organization	34	8.17308	0.000112317	OXA1L, COX10, POLR2K, CAPZA2, TAF9B, HPRT1, PDSS1, BMS1, POLR2B, MTMR2, NDUFS4, PICALM, H2AFV, USP39, WDR77, PDGFC, PEX13, USP16, SCO1, COX15, CLNS1A, SRPK2, SRP54, CCNH, EPRS, MNAT1, PSMG1, SMARCE1, GTF2F2, H2AFY2, ADSL, PRNP, ATPAF1, SEPT7	315	710	13528	2.05657	0.175217	0.00331578	0.189473
GOTERM_CC_FAT	GO:0030529~ribonucleoprotein complex	28	6.73077	0.00018287	MRPS35, STRAP, DCAF13, UTP11L, DKC1, MRPL15, PLRG1, MRPL16, MRPL39, MRPL35, BCAS2, MRPL1, SRP54, CAP2, MRPS28, MRPL3, MRPS22, RPS6KC1, PRPF18, SNURF, PSMA1, MRPS18C, ILF2, MRPL47, SRP72, MRPL46, MRPL44, DAP3	316	515	12782	2.19919	0.0647456	0.00334124	0.251476
GOTERM_BP_FAT	GO:0033365~protein localization in organelle	13	3.125	0.000151882	YWHAZ, SRP54, TIMM17A, MTX2, MIPEP, TIMM23, RAB3IP, MFN2, BBS2, TOMM20, JAK2, SRP72, KPNA1	315	146	13528	3.82396	0.229332	0.00426134	0.256136
GOTERM_BP_FAT	GO:0034654~nucleobase, nucleoside, nucleotide and nucleic acid biosynthetic process	15	3.60577	0.000167984	ATP2B4, ITGB1BP3, ATP5B, PRKAG2, ATP5C1, ATP5F1, CECR1, ADSL, ATP5A1, HPRT1, GMPS, PAICS, ATP5G3, ATP6V1D, PRPS1	315	193	13528	3.33777	0.250325	0.00463625	0.283254
GOTERM_BP_FAT	GO:0034404~nucleobase, nucleoside and nucleotide biosynthetic process	15	3.60577	0.000167984	ATP2B4, ITGB1BP3, ATP5B, PRKAG2, ATP5C1, ATP5F1, CECR1, ADSL, ATP5A1, HPRT1, GMPS, PAICS, ATP5G3, ATP6V1D, PRPS1	315	193	13528	3.33777	0.250325	0.00463625	0.283254
GOTERM_CC_FAT	GO:0005840~ribosome	16	3.84615	0.000286057	MRPL1, MRPS35, CAP2, MRPL3, MRPS28, MRPS22, RPS6KC1, MRPS18C, MRPL15, MRPL16, MRPL47, MRPL39, MRPL46, MRPL35, MRPL44, DAP3	316	215	12782	3.01019	0.0994159	0.00497386	0.393114
GOTERM_BP_FAT	GO:0006508~proteolysis	44	10.5769	0.000197187	UQCRC2, PREP, METAP2, UQCRC1, UBE2G1, MIPEP, SUMO3, USP39, PSMB2, FBXO25, CPA3, FBXO21, USP16, PSMD7, FBXO9, USP15, NSF, UBE2A, UFSP2, HERC6, UBR1, MAP1LC3B2, HLTF, CDC27, ATG3, CPVL, PSMA1, PSMD12, PSMC4, UBR7, PSMA5, RNF2, PSMA3, PSEN2, DLD, UBA3, USP47, PIAS2, PSME3, UCHL3, TCEB1, KBTBD10, UBE2E2, UBE2E1	315	1054	13528	1.79281	0.286954	0.00535401	0.332419
GOTERM_MF_FAT	GO:0050662~coenzyme binding	15	3.60577	8.8514e-05	DLST, LDHB, ACADSB, NDUFA9, ADH5, IDH3B, GRHPR, UXS1, NNT, DLD, ACAD8, PARP1, PDHX, CRYM, MDH1	304	181	12983	3.53927	0.0486142	0.00552198	0.129511
GOTERM_MF_FAT	GO:0051287~NAD or NADH binding	8	1.92308	9.93287e-05	LDHB, NNT, DLD, ADH5, IDH3B, GRHPR, PARP1, MDH1	304	47	12983	7.26932	0.0543898	0.00557687	0.145324
GOTERM_CC_FAT	GO:0005741~mitochondrial outer membrane	10	2.40385	0.000366559	MFN2, DNM1L, OPA1, SLC25A4, MTX2, TOMM20, ACSL4, VDAC2, VDAC3, VDAC1	316	90	12782	4.49437	0.125572	0.00608077	0.503487
GOTERM_MF_FAT	GO:0001883~purine nucleoside binding	61	14.6635	0.000119968	XRCC5, SEPHS2, FASTKD2, NARS, UBE2G1, ATP5B, PRKAG2, PRKAR2B, ATP2B4, NARS2, DHX36, STK39, ACAD8, PRKACB, SUCLA2, NSF, SRPK2, UBE2A, TNIK, SUCLG2, SUCLG1, RPS6KC1, OLA1, HLTF, GMPS, MYO18B, ITGB1BP3, RAB18, MAPK4, DLD, YARS2, PCCB, PRPS1, ACADSB, BMS1, IARS, DDX19B, HARS2, CAMK2D, ABCD3, ACSL4, YES1, AGK, CSNK1A1, SRP54, RTCD1, EPRS, AARSD1, ABCB7, ATAD1, ILF2, PSMC4, GTF2F2, UBA3, PRKAR1A, JAK2,…	304	1601	12983	1.6272	0.0653153	0.00612173	0.175496
GOTERM_BP_FAT	GO:0017038~protein import	12	2.88462	0.000236187	MFN2, YWHAZ, TIMM17A, MTX2, TOMM20, PEX13, JAK2, PEX3, MIPEP, TIMM23, KPNA1, PEX7	315	131	13528	3.93399	0.333096	0.00630984	0.398043
GOTERM_BP_FAT	GO:0032269~negative regulation of cellular protein metabolic process	14	3.36538	0.000297545	YWHAE, CDC27, PSMA1, PSMC4, PSMD12, PSMA5, PPP2CA, PSMB2, PSEN2, PSMA3, PSME3, EIF2B3, PSMD7, UBE2E1	315	180	13528	3.34025	0.399724	0.00758846	0.501204
GOTERM_BP_FAT	GO:0042775~mitochondrial ATP synthesis coupled electron transport	8	1.92308	0.000296792	NDUFB5, NDUFS4, UQCRC1, COX10, NDUFA9, DLD, NDUFS1, COX15	315	56	13528	6.13515	0.398948	0.00768356	0.499938
GOTERM_BP_FAT	GO:0042773~ATP synthesis coupled electron transport	8	1.92308	0.000296792	NDUFB5, NDUFS4, UQCRC1, COX10, NDUFA9, DLD, NDUFS1, COX15	315	56	13528	6.13515	0.398948	0.00768356	0.499938
GOTERM_BP_FAT	GO:0006461~protein complex assembly	26	6.25	0.000308366	OXA1L, COX10, POLR2K, CAPZA2, TAF9B, HPRT1, PDSS1, POLR2B, MTMR2, NDUFS4, PICALM, PDGFC, PEX13, USP16, SCO1, COX15, SRP54, CCNH, EPRS, MNAT1, PSMG1, GTF2F2, ADSL, ATPAF1, PRNP, SEPT7	315	505	13528	2.21108	0.410764	0.00774819	0.519386
GOTERM_BP_FAT	GO:0070271~protein complex biogenesis	26	6.25	0.000308366	OXA1L, COX10, POLR2K, CAPZA2, TAF9B, HPRT1, PDSS1, POLR2B, MTMR2, NDUFS4, PICALM, PDGFC, PEX13, USP16, SCO1, COX15, SRP54, CCNH, EPRS, MNAT1, PSMG1, GTF2F2, ADSL, ATPAF1, PRNP, SEPT7	315	505	13528	2.21108	0.410764	0.00774819	0.519386
GOTERM_BP_FAT	GO:0032268~regulation of cellular protein metabolic process	25	6.00962	0.000296322	EIF5, PRKAG2, PRKAR2B, NDUFS4, EIF3H, PPP2CA, PSMB2, PDGFC, EIF2B3, PSMD7, PAIP1, NDFIP2, YWHAE, CDC27, PSMA1, HDAC2, PSMC4, PSMD12, PSMA5, PSEN2, PRKAR1A, PSMA3, PSME3, JAK2, UBE2E1	315	474	13528	2.26509	0.398463	0.00778901	0.499149
GOTERM_BP_FAT	GO:0009205~purine ribonucleoside triphosphate metabolic process	11	2.64423	0.000391356	ATP2B4, ATP5B, PRKAG2, ATP5F1, ATP5C1, OLA1, RAB11A, ATP5A1, ATP6V1D, ATP5G3, NDUFS1	315	117	13528	4.03766	0.48896	0.00968191	0.658735
GOTERM_BP_FAT	GO:0009199~ribonucleoside triphosphate metabolic process	11	2.64423	0.000418982	ATP2B4, ATP5B, PRKAG2, ATP5F1, ATP5C1, OLA1, RAB11A, ATP5A1, ATP6V1D, ATP5G3, NDUFS1	315	118	13528	4.00344	0.512617	0.0100715	0.705081
GOTERM_BP_FAT	GO:0051188~cofactor biosynthetic process	10	2.40385	0.000415835	DLST, ALAS1, FECH, ITGB1BP3, COX10, DLD, SUCLA2, PDSS1, PDHB, COX15	315	97	13528	4.42743	0.509978	0.0101383	0.699802
GOTERM_MF_FAT	GO:0022890~inorganic cation transmembrane transporter activity	13	3.125	0.000218249	NNT, ATP2B4, UQCRC1, COX10, ATP5B, ATP5F1, ATP5C1, ATP5A1, UQCRFS1, COX5A, ATP6V1D, ATP5G3, COX15	304	151	12983	3.67678	0.115637	0.0101884	0.319054
GOTERM_BP_FAT	GO:0051248~negative regulation of protein metabolic process	14	3.36538	0.000430272	YWHAE, CDC27, PSMA1, PSMC4, PSMD12, PSMA5, PPP2CA, PSMB2, PSEN2, PSMA3, PSME3, EIF2B3, PSMD7, UBE2E1	315	187	13528	3.21521	0.521967	0.0101987	0.724015
GOTERM_BP_FAT	GO:0006886~intracellular protein transport	21	5.04808	0.00047185	YWHAZ, SRP54, TIMM17A, MTX2, PEX3, MIPEP, TIMM23, YWHAE, PEX7, MFN2, COPG2, STX18, TRAK1, YWHAQ, TOMM20, RAB11A, AKAP6, JAK2, PEX13, SRP72, KPNA1	315	374	13528	2.41141	0.554881	0.0110266	0.793717
GOTERM_MF_FAT	GO:0030554~adenyl nucleotide binding	59	14.1827	0.000263062	XRCC5, SEPHS2, FASTKD2, NARS, UBE2G1, ATP5B, PRKAG2, PRKAR2B, ATP2B4, NARS2, DHX36, STK39, ACAD8, PRKACB, SUCLA2, NSF, SRPK2, UBE2A, TNIK, SUCLG2, RPS6KC1, OLA1, HLTF, GMPS, MYO18B, ITGB1BP3, RAB18, MAPK4, DLD, YARS2, PCCB, PRPS1, ACADSB, BMS1, IARS, DDX19B, HARS2, CAMK2D, ABCD3, ACSL4, YES1, AGK, CSNK1A1, RTCD1, EPRS, AARSD1, ABCB7, ATAD1, ILF2, PSMC4, GTF2F2, UBA3, PRKAR1A, JAK2, HSPA13, ATP5A1…	304	1577	12983	1.5978	0.137675	0.0113294	0.384447
GOTERM_BP_FAT	GO:0015992~proton transport	8	1.92308	0.000505763	NNT, UCP2, ATP5B, ATP5F1, ATP5C1, ATP5A1, ATP6V1D, ATP5G3	315	61	13528	5.63227	0.580043	0.0116559	0.850534
GOTERM_BP_FAT	GO:0009144~purine nucleoside triphosphate metabolic process	11	2.64423	0.000546242	ATP2B4, ATP5B, PRKAG2, ATP5F1, ATP5C1, OLA1, RAB11A, ATP5A1, ATP6V1D, ATP5G3, NDUFS1	315	122	13528	3.87218	0.608223	0.0124164	0.918312
GOTERM_BP_FAT	GO:0043161~proteasomal ubiquitin-dependent protein catabolic process	10	2.40385	0.000602468	PSMA1, PSMD12, PSMC4, PSMA5, PSMA3, PSMB2, PSME3, CDC27, PSMD7, UBE2E1	315	102	13528	4.2104	0.644256	0.0135072	1.01238
GOTERM_BP_FAT	GO:0010498~proteasomal protein catabolic process	10	2.40385	0.000602468	PSMA1, PSMD12, PSMC4, PSMA5, PSMA3, PSMB2, PSME3, CDC27, PSMD7, UBE2E1	315	102	13528	4.2104	0.644256	0.0135072	1.01238
GOTERM_BP_FAT	GO:0006818~hydrogen transport	8	1.92308	0.000616564	NNT, UCP2, ATP5B, ATP5F1, ATP5C1, ATP5A1, ATP6V1D, ATP5G3	315	63	13528	5.45346	0.652758	0.0136429	1.03595
GOTERM_BP_FAT	GO:0009127~purine nucleoside monophosphate biosynthetic process	5	1.20192	0.000673561	CECR1, ADSL, PAICS, GMPS, PRPS1	315	18	13528	11.9295	0.685115	0.0147055	1.13121
GOTERM_BP_FAT	GO:0009168~purine ribonucleoside monophosphate biosynthetic process	5	1.20192	0.000673561	CECR1, ADSL, PAICS, GMPS, PRPS1	315	18	13528	11.9295	0.685115	0.0147055	1.13121
GOTERM_CC_FAT	GO:0031968~organelle outer membrane	10	2.40385	0.00105639	MFN2, DNM1L, OPA1, SLC25A4, MTX2, TOMM20, ACSL4, VDAC2, VDAC3, VDAC1	316	104	12782	3.88936	0.320803	0.0159893	1.44464
GOTERM_MF_FAT	GO:0032559~adenyl ribonucleotide binding	56	13.4615	0.00040132	XRCC5, SEPHS2, FASTKD2, NARS, UBE2G1, ATP5B, PRKAG2, PRKAR2B, ATP2B4, NARS2, DHX36, STK39, PRKACB, SUCLA2, NSF, SRPK2, UBE2A, TNIK, SUCLG2, RPS6KC1, OLA1, HLTF, GMPS, MYO18B, ITGB1BP3, RAB18, MAPK4, YARS2, PCCB, PRPS1, BMS1, IARS, DDX19B, HARS2, CAMK2D, ABCD3, ACSL4, YES1, AGK, CSNK1A1, RTCD1, EPRS, AARSD1, ABCB7, ATAD1, PSMC4, ILF2, GTF2F2, UBA3, PRKAR1A, JAK2, HSPA13, ATP5A1, PAICS, UBE2E2, UBE…	304	1497	12983	1.5976	0.202273	0.0160124	0.585949
GOTERM_BP_FAT	GO:0046034~ATP metabolic process	10	2.40385	0.000744046	ATP2B4, ATP5B, PRKAG2, ATP5F1, ATP5C1, OLA1, ATP5A1, ATP6V1D, ATP5G3, NDUFS1	315	105	13528	4.0901	0.720992	0.0160286	1.24889
GOTERM_CC_FAT	GO:0005753~mitochondrial proton-transporting ATP synthase complex	5	1.20192	0.00104651	ATP5B, ATP5F1, ATP5C1, ATP5A1, ATP5G3	316	19	12782	10.6446	0.318339	0.0165239	1.43121
GOTERM_MF_FAT	GO:0015399~primary active transmembrane transporter activity	11	2.64423	0.000568086	ATP2B4, ATP5B, TIMM17A, ATP5F1, TOMM20, ATP5C1, ABCD3, ATP5A1, ABCB7, TIMM23, ATP6V1D	304	122	12983	3.85065	0.273795	0.018643	0.828494
GOTERM_MF_FAT	GO:0015405~P-P-bond-hydrolysis-driven transmembrane transporter activity	11	2.64423	0.000568086	ATP2B4, ATP5B, TIMM17A, ATP5F1, TOMM20, ATP5C1, ABCD3, ATP5A1, ABCB7, TIMM23, ATP6V1D	304	122	12983	3.85065	0.273795	0.018643	0.828494
GOTERM_MF_FAT	GO:0051537~2 iron, 2 sulfur cluster binding	5	1.20192	0.000544324	SDHB, FECH, FDX1, UQCRFS1, NDUFS1	304	17	12983	12.561	0.264009	0.0189763	0.793969
GOTERM_MF_FAT	GO:0019787~small conjugating protein ligase activity	13	3.125	0.000519959	SUMO3, UBE2A, UBR7, RNF2, UBE2G1, FBXO25, PIAS2, UBR1, FBXO21, FBXO9, ATG3, UBE2E2, UBE2E1	304	166	12983	3.34454	0.253839	0.0193316	0.758556
GOTERM_BP_FAT	GO:0009113~purine base biosynthetic process	4	0.961538	0.000937779	HPRT1, PAICS, GMPS, PRPS1	315	9	13528	19.0871	0.799922	0.0199122	1.57165
GOTERM_BP_FAT	GO:0009141~nucleoside triphosphate metabolic process	11	2.64423	0.000952162	ATP2B4, ATP5B, PRKAG2, ATP5F1, ATP5C1, OLA1, RAB11A, ATP5A1, ATP6V1D, ATP5G3, NDUFS1	315	131	13528	3.60616	0.804801	0.0199675	1.59558
GOTERM_BP_FAT	GO:0048193~Golgi vesicle transport	11	2.64423	0.000952162	SCAMP1, RAB2A, ARL1, COPG2, SCFD1, PLDN, RAB9B, STX18, VAMP7, SEC22B, RAB3IP	315	131	13528	3.60616	0.804801	0.0199675	1.59558
GOTERM_CC_FAT	GO:0019867~outer membrane	10	2.40385	0.00138064	MFN2, DNM1L, OPA1, SLC25A4, MTX2, TOMM20, ACSL4, VDAC2, VDAC3, VDAC1	316	108	12782	3.74531	0.396895	0.0200234	1.88415
GOTERM_BP_FAT	GO:0034660~ncRNA metabolic process	15	3.60577	0.000983857	EXOSC9, AIMP1, NARS, EPRS, INTS12, AARSD1, IARS, DCAF13, UTP11L, SBDS, DKC1, NARS2, HARS2, YARS2, TRUB2	315	230	13528	2.80083	0.815138	0.0203767	1.64828
GOTERM_BP_FAT	GO:0006779~porphyrin biosynthetic process	5	1.20192	0.00102813	ALAS1, FECH, COX10, SUCLA2, COX15	315	20	13528	10.7365	0.828667	0.0210305	1.72184
GOTERM_BP_FAT	GO:0033014~tetrapyrrole biosynthetic process	5	1.20192	0.00102813	ALAS1, FECH, COX10, SUCLA2, COX15	315	20	13528	10.7365	0.828667	0.0210305	1.72184
GOTERM_BP_FAT	GO:0009126~purine nucleoside monophosphate metabolic process	5	1.20192	0.00102813	CECR1, ADSL, PAICS, GMPS, PRPS1	315	20	13528	10.7365	0.828667	0.0210305	1.72184
GOTERM_BP_FAT	GO:0009167~purine ribonucleoside monophosphate metabolic process	5	1.20192	0.00102813	CECR1, ADSL, PAICS, GMPS, PRPS1	315	20	13528	10.7365	0.828667	0.0210305	1.72184
GOTERM_BP_FAT	GO:0000278~mitotic cell cycle	20	4.80769	0.00105527	KHDRBS1, YEATS4, HAUS2, CDC27, PSMA1, MNAT1, PSMD12, PSMC4, PSMA5, RNF2, PSMB2, UBA3, PSMA3, CAMK2D, PSME3, MAPRE1, USP16, PSMD7, SEPT7, UBE2E1	315	370	13528	2.32141	0.836468	0.0213258	1.76691
GOTERM_CC_FAT	GO:0045259~proton-transporting ATP synthase complex	5	1.20192	0.00155438	ATP5B, ATP5F1, ATP5C1, ATP5A1, ATP5G3	316	21	12782	9.6308	0.434104	0.0216598	2.11891
GOTERM_MF_FAT	GO:0048037~cofactor binding	16	3.84615	0.000759306	DLST, LDHB, ACADSB, NDUFA9, ADH5, IDH3B, GRHPR, UXS1, ALAS1, NNT, DLD, ACAD8, PARP1, PDHX, CRYM, MDH1	304	249	12983	2.74424	0.347962	0.0222566	1.10593
GOTERM_MF_FAT	GO:0016875~ligase activity, forming carbon-oxygen bonds	7	1.68269	0.000738006	IARS, NARS, NARS2, HARS2, EPRS, YARS2, AARSD1	304	47	12983	6.36065	0.340089	0.0228271	1.07506
GOTERM_MF_FAT	GO:0016876~ligase activity, forming aminoacyl-tRNA and related compounds	7	1.68269	0.000738006	IARS, NARS, NARS2, HARS2, EPRS, YARS2, AARSD1	304	47	12983	6.36065	0.340089	0.0228271	1.07506
GOTERM_MF_FAT	GO:0004812~aminoacyl-tRNA ligase activity	7	1.68269	0.000738006	IARS, NARS, NARS2, HARS2, EPRS, YARS2, AARSD1	304	47	12983	6.36065	0.340089	0.0228271	1.07506
GOTERM_MF_FAT	GO:0005524~ATP binding	54	12.9808	0.000903725	XRCC5, SEPHS2, FASTKD2, NARS, UBE2G1, ATP5B, PRKAG2, ATP2B4, NARS2, DHX36, STK39, PRKACB, SUCLA2, NSF, SRPK2, UBE2A, TNIK, SUCLG2, RPS6KC1, OLA1, HLTF, GMPS, MYO18B, ITGB1BP3, RAB18, MAPK4, YARS2, PCCB, PRPS1, BMS1, IARS, DDX19B, HARS2, CAMK2D, ABCD3, ACSL4, YES1, AGK, CSNK1A1, RTCD1, EPRS, AARSD1, ABCB7, ATAD1, PSMC4, ILF2, GTF2F2, UBA3, JAK2, HSPA13, ATP5A1, PAICS, UBE2E2, UBE2E1	304	1477	12983	1.5614	0.39892	0.0251302	1.31498
GOTERM_BP_FAT	GO:0031401~positive regulation of protein modification process	13	3.125	0.00142604	PRKAG2, NDFIP2, CDC27, PSMA1, PSMD12, PSMC4, PSMA5, PSMB2, PSMA3, PSME3, JAK2, PSMD7, UBE2E1	315	187	13528	2.98555	0.913481	0.0283823	2.38071
GOTERM_BP_FAT	GO:0009156~ribonucleoside monophosphate biosynthetic process	5	1.20192	0.00177884	CECR1, ADSL, PAICS, GMPS, PRPS1	315	23	13528	9.33609	0.952803	0.034882	2.96142
GOTERM_BP_FAT	GO:0007031~peroxisome organization	5	1.20192	0.00177884	PEX2, ABCD3, PEX13, PEX3, PEX7	315	23	13528	9.33609	0.952803	0.034882	2.96142
GOTERM_MF_FAT	GO:0019829~cation-transporting ATPase activity	6	1.44231	0.00139481	ATP2B4, ATP5B, ATP5F1, ATP5C1, ATP5A1, ATP6V1D	304	36	12983	7.11787	0.544257	0.0367288	2.02277
GOTERM_MF_FAT	GO:0019001~guanyl nucleotide binding	20	4.80769	0.00161501	RAB2A, ARL1, SRP54, DNM1L, RABL3, OPA1, RAB9B, SUCLG2, SUCLG1, GTPBP8, EIF5, OLA1, MFN2, CDC42, RAB18, GFM1, RAB11A, GUF1, SEPT7, PRPS1	304	382	12983	2.23598	0.59747	0.0405192	2.3386
GOTERM_MF_FAT	GO:0032561~guanyl ribonucleotide binding	20	4.80769	0.00161501	RAB2A, ARL1, SRP54, DNM1L, RABL3, OPA1, RAB9B, SUCLG2, SUCLG1, GTPBP8, EIF5, OLA1, MFN2, CDC42, RAB18, GFM1, RAB11A, GUF1, SEPT7, PRPS1	304	382	12983	2.23598	0.59747	0.0405192	2.3386
GOTERM_BP_FAT	GO:0044092~negative regulation of molecular function	18	4.32692	0.00209751	OXA1L, PRKAG2, NDFIP2, CDC27, PSMA1, HDAC2, PSMC4, PSMD12, PSMA5, PPP2CA, PSMB2, PSMA3, ZNF462, JAK2, PSME3, PSMD7, CALM2, UBE2E1	315	334	13528	2.31446	0.972704	0.040546	3.48315
GOTERM_BP_FAT	GO:0015985~energy coupled proton transport, down electrochemical gradient	6	1.44231	0.00220547	ATP5B, ATP5F1, ATP5C1, ATP5A1, ATP6V1D, ATP5G3	315	40	13528	6.4419	0.977327	0.0421165	3.65931
GOTERM_BP_FAT	GO:0015986~ATP synthesis coupled proton transport	6	1.44231	0.00220547	ATP5B, ATP5F1, ATP5C1, ATP5A1, ATP6V1D, ATP5G3	315	40	13528	6.4419	0.977327	0.0421165	3.65931
GOTERM_MF_FAT	GO:0046961~proton-transporting ATPase activity, rotational mechanism	5	1.20192	0.00181368	ATP5B, ATP5F1, ATP5C1, ATP5A1, ATP6V1D	304	23	12983	9.28418	0.640136	0.0434633	2.62274
GOTERM_BP_FAT	GO:0009161~ribonucleoside monophosphate metabolic process	5	1.20192	0.00245019	CECR1, ADSL, PAICS, GMPS, PRPS1	315	25	13528	8.58921	0.985112	0.0461723	4.05748
GOTERM_CC_FAT	GO:0005779~integral to peroxisomal membrane	4	0.961538	0.00352882	PEX2, ABCD3, PEX13, PEX3	316	13	12782	12.446	0.725782	0.0467897	4.75042
GOTERM_CC_FAT	GO:0031231~intrinsic to peroxisomal membrane	4	0.961538	0.00352882	PEX2, ABCD3, PEX13, PEX3	316	13	12782	12.446	0.725782	0.0467897	4.75042
KEGG_PATHWAY	hsa05012:Parkinson's disease	21	5.04808	1.2744e-09	UQCRC2, NDUFB5, UQCRC1, SLC25A4, NDUFA9, ATP5B, UBE2G1, CYCS, ATP5F1, COX5A, VDAC2, UQCRFS1, ATP5G3, VDAC3, VDAC1, SDHB, NDUFS4, SDHD, ATP5C1, ATP5A1, NDUFS1	158	128	5085	5.28011	1.75867e-07	8.79335e-08	1.49987e-06
KEGG_PATHWAY	hsa00020:Citrate cycle (TCA cycle)	12	2.88462	8.51801e-10	DLST, SDHB, SUCLG2, SUCLG1, SDHD, DLD, CS, IDH3B, SUCLA2, PDHB, FH, MDH1	158	31	5085	12.4581	1.17549e-07	1.17549e-07	1.0025e-06
KEGG_PATHWAY	hsa00190:Oxidative phosphorylation	20	4.80769	1.07585e-08	UQCRC2, NDUFB5, UQCRC1, NDUFA9, COX10, ATP5B, ATP5F1, COX5A, UQCRFS1, ATP6V1D, ATP5G3, PPA2, PPA1, SDHB, NDUFS4, SDHD, ATP5C1, ATP5A1, NDUFS1, COX15	158	130	5085	4.95131	1.48467e-06	4.9489e-07	1.26619e-05
KEGG_PATHWAY	hsa05016:Huntington's disease	23	5.52885	2.05763e-08	UQCRC2, NDUFB5, UQCRC1, SLC25A4, POLR2K, NDUFA9, ATP5B, CYCS, ATP5F1, UQCRFS1, COX5A, VDAC2, ATP5G3, VDAC3, POLR2B, VDAC1, SDHB, HDAC2, NDUFS4, SDHD, ATP5C1, ATP5A1, NDUFS1	158	180	5085	4.11234	2.83953e-06	7.09883e-07	2.42167e-05
KEGG_PATHWAY	hsa05010:Alzheimer's disease	18	4.32692	8.67705e-06	UQCRC2, NDUFB5, UQCRC1, NDUFA9, ATP5B, CYCS, ATP5F1, COX5A, UQCRFS1, ATP5G3, SDHB, NDUFS4, SDHD, PSEN2, ATP5C1, ATP5A1, CALM2, NDUFS1	158	163	5085	3.55401	0.00119672	0.000239459	0.0102117
KEGG_PATHWAY	hsa00640:Propanoate metabolism	7	1.68269	0.000366575	LDHB, SUCLG2, SUCLG1, SUCLA2, ACAT1, PCCB, ALDH9A1	158	32	5085	7.04015	0.0493379	0.00720203	0.43058
KEGG_PATHWAY	hsa03050:Proteasome	8	1.92308	0.000520375	PSMA1, PSMD12, PSMC4, PSMA5, PSMA3, PSMB2, PSME3, PSMD7	158	47	5085	5.47805	0.0693113	0.00893861	0.610727
KEGG_PATHWAY	hsa00071:Fatty acid metabolism	7	1.68269	0.00126628	ACAA2, ACADSB, ADH5, ACSL4, ACAT1, ALDH9A1, ACAA1	158	40	5085	5.63212	0.160423	0.0192411	1.48019
KEGG_PATHWAY	hsa00620:Pyruvate metabolism	7	1.68269	0.00126628	LDHB, DLD, GRHPR, ACAT1, ALDH9A1, PDHB, MDH1	158	40	5085	5.63212	0.160423	0.0192411	1.48019
KEGG_PATHWAY	hsa00860:Porphyrin and chlorophyll metabolism	6	1.44231	0.00310315	HCCS, ALAS1, FECH, COX10, EPRS, COX15	158	33	5085	5.85155	0.348775	0.0419833	3.59175

## Sheet: Lung
Lung: Up-regulated														Lung: Down-regulated
Category	Term	Count	X.	PValue	Genes	List.Total	Pop.Hits	Pop.Total	Fold.Enrichment	Bonferroni	Benjamini	FDR		Category	Term	Count	X.	PValue	Genes	List.Total	Pop.Hits	Pop.Total	Fold.Enrichment	Bonferroni	Benjamini	FDR
KEGG_PATHWAY	hsa05215:Prostate cancer	9	3.19149	0.000142368	CDKN1A, CDKN1B, BCL2, PDGFRA, FOXO1, PIK3CA, PDGFD, AKT3, PIK3R1	90	89	5085	5.71348	0.0149788	0.00751765	0.159635		GOTERM_CC_FAT	GO:0005739~mitochondrion	58	11.9588	2.55108e-07	MRPS35, TSPO, MRPS33, CPT2, RG9MTD1, QARS, UQCRFS1, NDUFAF1, ALAS1, STARD7, SLC25A3, DNAJC5, CAT, MRPL1, ACAA2, ATPAF2, CRLS1, NUDT19, SSBP1, ALDH5A1, HKDC1, CYB5A, CDK7, MTRR, MRPS9, CTSD, ATPAF1, LRRK2, PMPCA, MRPS12, MTX1, MRPS11, UROS, KIAA0101, NLRX1, FAM136A, TFAM, MRPL13, MRPL14, ETFB, FEN1, HSD17B8, FH, AATK, FIBP, MCAT, PCK2, PPA2, TST, ACSM3, SLC25A11, ADAP2, HSDL2, UCP2, PHB2, NDUFV2, …	335	1087	12782	2.03588	9.56609e-05	9.56609e-05	0.000352482
														GOTERM_CC_FAT	GO:0005764~lysosome	19	3.91753	1.07134e-05	FAM176A, ARSD, PEBP4, STXBP2, IFI30, ACP2, ACPP, UNC13D, LAMP3, NPC2, TOM1L1, AP3M1, SFTPD, RAB14, CTSD, PLA2G4F, CAT, CTSH, SFTPB	335	211	12782	3.43578	0.0040095	0.00100388	0.0148017
														GOTERM_CC_FAT	GO:0000323~lytic vacuole	19	3.91753	1.07134e-05	FAM176A, ARSD, PEBP4, STXBP2, IFI30, ACP2, ACPP, UNC13D, LAMP3, NPC2, TOM1L1, AP3M1, SFTPD, RAB14, CTSD, PLA2G4F, CAT, CTSH, SFTPB	335	211	12782	3.43578	0.0040095	0.00100388	0.0148017
														GOTERM_CC_FAT	GO:0044429~mitochondrial part	36	7.42268	5.97723e-06	MRPS35, TSPO, MRPS33, CPT2, MRPS12, MRPS11, MTX1, NLRX1, QARS, UQCRFS1, NDUFAF1, TFAM, ALAS1, MRPL13, SLC25A3, CAT, ETFB, FH, HSD17B8, MRPL1, ACAA2, CRLS1, SSBP1, CYB5A, TST, ACSM3, SLC25A11, ADAP2, MRPS9, UCP2, PHB2, NDUFV2, SPNS1, LRRK2, SLC25A15, PMPCA	335	595	12782	2.30855	0.00223896	0.00112011	0.00825843
														GOTERM_CC_FAT	GO:0005773~vacuole	21	4.3299	1.03207e-05	FAM176A, ARSD, PEBP4, STXBP2, IFI30, ACP2, ACPP, HOOK1, UNC13D, LAMP3, NPC2, TOM1L1, AP3M1, SFTPD, RAB14, PLA2G4F, CTSD, CAT, ATP6V0D1, CTSH, SFTPB	335	252	12782	3.1796	0.00386281	0.00128926	0.0142592
														GOTERM_CC_FAT	GO:0031090~organelle membrane	48	9.89691	0.000482119	EIF6, TSPO, AP1M2, CPT2, SGMS2, LMNB1, AP2S1, ABCD1, SLC37A4, MTX1, NLRX1, PEX3, UQCRFS1, NECAB3, SPINK5, NDUFAF1, HOOK1, ST6GALNAC4, MALL, RAE1, ST3GAL6, SLC25A3, ABCD3, CAT, ATP6V0D1, JPH1, ACAA2, SCAMP3, CRLS1, RPH3AL, CFTR, CYB5A, TST, AADAC, SLC25A11, LAMP3, TOM1L1, VAMP8, UCP2, PHB2, FAAH, NDUFV2, PCNA, GOSR1, SPNS1, LRRK2, PMPCA, SLC25A15	335	1096	12782	1.67103	0.165429	0.0198926	0.664089
														GOTERM_CC_FAT	GO:0031974~membrane-enclosed lumen	72	14.8454	0.000480056	EIF6, MRPS35, MRPS33, UTP18, XRCC6, PKMYT1, QARS, MBIP, RPS2, LSR, ALAS1, DKC1, H2AFX, SERPINA1, CAT, DDX20, TGS1, CDC6, MRPL1, ATPAF2, EXOSC9, SSBP1, HKDC1, ENC1, CDK7, RBBP7, MCM4, HMGA1, RAD51, MED7, PPP1CA, RFC3, MRPS9, MED16, ABT1, SNRPB, NOL11, CPSF3, PMPCA, CLN6, FUS, UTP3, LMNB1, MRPS12, MRPS11, ACP2, COIL, RPA1, CORO2A, TFAM, UTP11L, MRPL13, POU2F3, ETFB, GEMIN4, HSD17B8, FH, TSEN34, CEB…	335	1856	12782	1.48016	0.164783	0.0222566	0.661257
														GOTERM_CC_FAT	GO:0005759~mitochondrial matrix	17	3.50515	0.000313118	MRPL1, MRPS35, MRPS33, SSBP1, MRPS12, MRPS11, QARS, ACSM3, TST, TFAM, ALAS1, MRPL13, MRPS9, PMPCA, ETFB, HSD17B8, FH	335	227	12782	2.85744	0.110804	0.0232138	0.431768
														GOTERM_CC_FAT	GO:0031980~mitochondrial lumen	17	3.50515	0.000313118	MRPL1, MRPS35, MRPS33, SSBP1, MRPS12, MRPS11, QARS, ACSM3, TST, TFAM, ALAS1, MRPL13, MRPS9, PMPCA, ETFB, HSD17B8, FH	335	227	12782	2.85744	0.110804	0.0232138	0.431768
														GOTERM_CC_FAT	GO:0043233~organelle lumen	71	14.6392	0.000455438	EIF6, MRPS35, MRPS33, UTP18, XRCC6, PKMYT1, QARS, MBIP, RPS2, LSR, ALAS1, DKC1, H2AFX, SERPINA1, DDX20, TGS1, CDC6, MRPL1, ATPAF2, EXOSC9, SSBP1, HKDC1, ENC1, CDK7, RBBP7, MCM4, HMGA1, RAD51, MED7, PPP1CA, RFC3, MRPS9, MED16, ABT1, SNRPB, NOL11, CPSF3, PMPCA, CLN6, FUS, UTP3, LMNB1, MRPS12, MRPS11, ACP2, COIL, RPA1, CORO2A, TFAM, UTP11L, MRPL13, POU2F3, ETFB, GEMIN4, HSD17B8, FH, TSEN34, CEBPA, Y…	335	1820	12782	1.48847	0.157034	0.0241087	0.627446
														GOTERM_CC_FAT	GO:0070013~intracellular organelle lumen	70	14.433	0.000397873	EIF6, MRPS35, MRPS33, UTP18, XRCC6, PKMYT1, QARS, MBIP, RPS2, LSR, ALAS1, DKC1, H2AFX, DDX20, TGS1, CDC6, MRPL1, ATPAF2, EXOSC9, SSBP1, HKDC1, ENC1, CDK7, RBBP7, MCM4, HMGA1, RAD51, MED7, PPP1CA, RFC3, MRPS9, MED16, ABT1, SNRPB, NOL11, CPSF3, PMPCA, CLN6, FUS, UTP3, LMNB1, MRPS12, MRPS11, ACP2, COIL, RPA1, CORO2A, TFAM, UTP11L, MRPL13, POU2F3, ETFB, GEMIN4, HSD17B8, FH, TSEN34, CEBPA, YEATS4, SRP…	335	1779	12782	1.50133	0.138631	0.0245652	0.548341
														KEGG_PATHWAY	hsa03030:DNA replication	7	1.4433	0.000416225	RPA1, RFC3, SSBP1, POLD1, PCNA, MCM4, FEN1	143	36	5085	6.91434	0.0562248	0.0285191	0.489387
														KEGG_PATHWAY	hsa03430:Mismatch repair	6	1.23711	0.000354804	RPA1, MSH6, RFC3, SSBP1, POLD1, PCNA	143	23	5085	9.27638	0.0481297	0.0481297	0.417308

## Sheet: Muscle
Muscle: Up-regulated														Muscle: Down-regulated
Category	Term	Count	X.	PValue	Genes	List.Total	Pop.Hits	Pop.Total	Fold.Enrichment	Bonferroni	Benjamini	FDR		Category	Term	Count	X.	PValue	Genes	List.Total	Pop.Hits	Pop.Total	Fold.Enrichment	Bonferroni	Benjamini	FDR
GOTERM_CC_FAT	GO:0031981~nuclear lumen	87	13.615	1.83029e-09	MMS19, CCNT2, YLPM1, RBM5, NAA16, INTS2, CAD, MED23, DMAP1, SART3, CBX5, PNN, IDH3G, DGCR8, SMARCD3, INTS7, SRRM2, URB2, SRRM1, ZNF540, ACIN1, LUC7L3, STX5, SYMPK, SATB2, TADA2A, DDB1, POLE, GTF2H4, EXOSC2, LAS1L, PARP10, CCNL2, RFC2, NCOA6, PRKRIP1, CPSF6, DDX31, RBM39, ANAPC7, PIAS1, WDR43, CPSF3L, ING3, ZNF274, NUP98, POLA1, AHCTF1, NFYA, POLR2A, EXOSC10, ERCC5, SLC29A2, METTL3, SMARCB1, MDC1,…	399	1450	12782	1.92211	7.48588e-07	7.48588e-07	2.56116e-06		GOTERM_CC_FAT	GO:0000786~nucleosome	5	5.20833	0.000241304	HIST2H2AA3, HIST1H2BD, HIST1H1C, HIST1H2BJ, HIST1H3E	63	63	12782	16.1023	0.0322885	0.0322885	0.2829
GOTERM_CC_FAT	GO:0070013~intracellular organelle lumen	99	15.493	5.15719e-09	MMS19, CCNT2, YLPM1, RBM5, NAA16, INTS2, MED23, CAD, DMAP1, SART3, CBX5, PNN, IDH3G, DGCR8, SMARCD3, SRRM2, URB2, INTS7, ZNF540, SRRM1, ACIN1, LUC7L3, SYMPK, STX5, SATB2, TADA2A, DDB1, POLE, EXOSC2, GTF2H4, LAS1L, PARP10, ACADL, LRPAP1, CCNL2, RFC2, PRKRIP1, NCOA6, CPSF6, DDX31, RBM39, ANAPC7, PIAS1, WDR43, CLN6, CPSF3L, NUP98, ME3, ZNF274, ING3, POLA1, AHCTF1, WARS2, NFYA, POLR2A, EXOSC10, ERCC5…	399	1779	12782	1.78273	2.10929e-06	1.05465e-06	7.21657e-06		GOTERM_BP_FAT	GO:0065004~protein-DNA complex assembly	6	6.25	8.57096e-05	HIST2H2AA3, HIST1H2BD, HIST1H1C, HIST1H2BJ, CENPV, HIST1H3E	68	91	13528	13.117	0.0682711	0.034739	0.132015
GOTERM_CC_FAT	GO:0043233~organelle lumen	99	15.493	1.66069e-08	MMS19, CCNT2, YLPM1, RBM5, NAA16, INTS2, MED23, CAD, DMAP1, SART3, CBX5, PNN, IDH3G, DGCR8, SMARCD3, SRRM2, URB2, INTS7, ZNF540, SRRM1, ACIN1, LUC7L3, SYMPK, STX5, SATB2, TADA2A, DDB1, POLE, EXOSC2, GTF2H4, LAS1L, PARP10, ACADL, LRPAP1, CCNL2, RFC2, PRKRIP1, NCOA6, CPSF6, DDX31, RBM39, ANAPC7, PIAS1, WDR43, CLN6, CPSF3L, NUP98, ME3, ZNF274, ING3, POLA1, AHCTF1, WARS2, NFYA, POLR2A, EXOSC10, ERCC5…	399	1820	12782	1.74257	6.79218e-06	2.26407e-06	2.32383e-05
GOTERM_CC_FAT	GO:0031974~membrane-enclosed lumen	99	15.493	4.42904e-08	MMS19, CCNT2, YLPM1, RBM5, NAA16, INTS2, MED23, CAD, DMAP1, SART3, CBX5, PNN, IDH3G, DGCR8, SMARCD3, SRRM2, URB2, INTS7, ZNF540, SRRM1, ACIN1, LUC7L3, SYMPK, STX5, SATB2, TADA2A, DDB1, POLE, EXOSC2, GTF2H4, LAS1L, PARP10, ACADL, LRPAP1, CCNL2, RFC2, PRKRIP1, NCOA6, CPSF6, DDX31, RBM39, ANAPC7, PIAS1, WDR43, CLN6, CPSF3L, NUP98, ME3, ZNF274, ING3, POLA1, AHCTF1, WARS2, NFYA, POLR2A, EXOSC10, ERCC5…	399	1856	12782	1.70877	1.81146e-05	4.52868e-06	6.19765e-05
GOTERM_CC_FAT	GO:0005654~nucleoplasm	57	8.92019	2.31818e-07	CCNT2, MMS19, YLPM1, NAA16, INTS2, MED23, DMAP1, SART3, CBX5, PNN, SMARCD3, SRRM2, INTS7, SRRM1, LUC7L3, SYMPK, SATB2, TADA2A, DDB1, POLE, GTF2H4, CCNL2, RFC2, NCOA6, CPSF6, PIAS1, ANAPC7, RBM39, CPSF3L, ING3, NUP98, POLA1, AHCTF1, NFYA, POLR2A, ERCC5, METTL3, MDC1, SMARCB1, NUP50, PRPF40B, KAT2A, BRD1, TAF4, DGKQ, MYO1C, MAML1, CREBBP, SMAD4, PHF12, U2AF1L4, ATM, PAXIP1, POLD1, POLD2, PARP2, HDA…	399	882	12782	2.07029	9.48093e-05	1.89626e-05	0.000324388
GOTERM_BP_FAT	GO:0016071~mRNA metabolic process	36	5.6338	9.25907e-08	TRA2B, RBM5, GDNF, SF3B3, PNN, POLR2A, EXOSC10, PRMT7, SRRM2, DHX15, SRRM1, DHX35, SNRNP70, PTBP2, DDX41, PRPF40B, RBM28, NOVA1, LUC7L3, PAN2, ZFP36, RBM23, SMG1, ELAVL1, DDX5, U2AF1L4, UPF3A, CELF6, CPSF7, CPSF6, SNRNP40, RBM39, RNPC3, THOC2, SMC1A, THOC3	475	370	13528	2.77103	0.000183498	0.000183498	0.000159025
GOTERM_CC_FAT	GO:0044451~nucleoplasm part	39	6.10329	4.22108e-06	MMS19, CPSF3L, ING3, YLPM1, NAA16, INTS2, MED23, NFYA, DMAP1, SART3, CBX5, PNN, POLR2A, ERCC5, METTL3, SRRM2, INTS7, SRRM1, PRPF40B, LUC7L3, KAT2A, BRD1, SATB2, TAF4, DGKQ, TADA2A, MAML1, CREBBP, GTF2H4, SMAD4, PHF12, U2AF1L4, CCNL2, PAXIP1, NCOA6, CPSF6, RBM39, PIAS1, HDAC6	399	555	12782	2.25111	0.00172494	0.000287696	0.00590649
GOTERM_BP_FAT	GO:0006396~RNA processing	44	6.88576	5.92818e-07	CPSF3L, ELAC2, TRA2B, DICER1, PUS10, RBM5, INTS2, QTRT1, SART3, SF3B3, PNN, POLR2A, EXOSC10, DDX17, WDR36, DGCR8, PRMT7, SRRM2, INTS7, DHX15, SRRM1, DHX35, SNRNP70, PTBP2, PRPF40B, DDX41, RBM28, NOVA1, LUC7L3, ZFP36, PPP2R1A, RBM23, EXOSC2, DDX5, U2AF1L4, CELF6, CPSF7, CPSF6, SNRNP40, RBM39, RNPC3, THOC2, SMC1A, THOC3	475	547	13528	2.2909	0.00117428	0.000587311	0.00101816
GOTERM_CC_FAT	GO:0016607~nuclear speck	14	2.19092	1.79294e-05	DGKQ, MAML1, YLPM1, SART3, U2AF1L4, CCNL2, PNN, METTL3, SRRM2, SRRM1, RBM39, PIAS1, PRPF40B, LUC7L3	399	103	12782	4.35428	0.00730637	0.00104705	0.0250861
GOTERM_CC_FAT	GO:0005643~nuclear pore	12	1.87793	3.131e-05	NUP98, NPIP, AAAS, POM121, MYO1C, NUP160, NUP205, NUP50, AHCTF1, NUP85, IPO9, POM121C	399	79	12782	4.86609	0.0127243	0.00159947	0.0438038
GOTERM_BP_FAT	GO:0006397~mRNA processing	30	4.69484	3.04678e-06	TRA2B, RBM5, SF3B3, PNN, POLR2A, PRMT7, SRRM2, DHX15, SRRM1, DHX35, PTBP2, SNRNP70, DDX41, PRPF40B, RBM28, NOVA1, LUC7L3, ZFP36, RBM23, DDX5, U2AF1L4, CELF6, CPSF7, CPSF6, SNRNP40, RBM39, RNPC3, THOC2, SMC1A, THOC3	475	321	13528	2.66168	0.00602053	0.00201088	0.00523273
GOTERM_BP_FAT	GO:0008380~RNA splicing	27	4.22535	7.82625e-06	TRA2B, RBM5, SF3B3, PNN, POLR2A, PRMT7, SRRM2, DHX15, SRRM1, DHX35, PTBP2, SNRNP70, DDX41, PRPF40B, RBM28, LUC7L3, NOVA1, PPP2R1A, DDX5, U2AF1L4, CPSF7, SNRNP40, RBM39, RNPC3, THOC2, SMC1A, THOC3	475	284	13528	2.70761	0.015392	0.00387041	0.0134408
GOTERM_BP_FAT	GO:0006281~DNA repair	27	4.22535	7.82625e-06	MMS19, C17ORF70, POLA1, MLH3, ANKRD17, ERCC5, EPC2, CHD1L, MDC1, SETMAR, REV1, DDB1, POLE, GTF2H4, SMG1, SMC6, ATM, UIMC1, DCLRE1A, EYA2, RFC2, POLD1, POLD2, NCOA6, SMC1A, PARP2, REV3L	475	284	13528	2.70761	0.015392	0.00387041	0.0134408
GOTERM_CC_FAT	GO:0046930~pore complex	12	1.87793	0.000173338	NUP98, NPIP, AAAS, POM121, MYO1C, NUP160, NUP205, NUP50, AHCTF1, NUP85, IPO9, POM121C	399	95	12782	4.04654	0.0684464	0.007847	0.242283
GOTERM_CC_FAT	GO:0016604~nuclear body	16	2.50391	0.000242072	DGKQ, MAML1, YLPM1, SART3, U2AF1L4, CCNL2, PNN, CBX5, METTL3, SRRM2, CPSF6, SRRM1, PIAS1, RBM39, PRPF40B, LUC7L3	399	168	12782	3.05096	0.094275	0.00896139	0.338205
GOTERM_CC_FAT	GO:0005681~spliceosome	14	2.19092	0.000239049	RBM5, DDX5, U2AF1L4, SF3B3, PNN, SRRM2, DHX15, SRRM1, SNRNP40, RNPC3, SNRNP70, DHX35, DDX41, RBM28	399	132	12782	3.39766	0.093154	0.00973061	0.333987
GOTERM_BP_FAT	GO:0051028~mRNA transport	13	2.03443	4.85376e-05	UPF3A, NUP98, POM121, NPIP, MYO1C, NUP160, NUP205, NUP50, SMG1, NUP85, POM121C, THOC2, THOC3	475	87	13528	4.25563	0.0917211	0.0159061	0.0833308
GOTERM_CC_FAT	GO:0005730~nucleolus	39	6.10329	0.000559049	CCNT2, ZNF274, RBM5, POLA1, CBX5, PNN, POLR2A, EXOSC10, SLC29A2, IDH3G, DGCR8, SMARCB1, URB2, GATAD2B, ZNF540, HMGXB3, USP36, ACIN1, RBM28, NOVA1, STX5, TAF4, RBM23, MYO1C, EXOSC2, LAS1L, PARP10, PHF12, DDX5, C16ORF88, PHF2, PRKRIP1, NCOA6, DDX31, KDM4A, RBPJ, PARP2, HPGD, WDR43	399	698	12782	1.78993	0.204445	0.0174396	0.779455
GOTERM_BP_FAT	GO:0006259~DNA metabolic process	37	5.7903	4.44034e-05	MMS19, NUP98, C17ORF70, POLA1, MLH3, DMAP1, TK2, ANKRD17, EPC2, ERCC5, CHD1L, PRMT7, MDC1, SMARCB1, SETMAR, POLM, REV1, DDB1, POLE, GTF2H4, SMG1, SMC6, RNASEH2A, UIMC1, ATM, DCLRE1A, EYA2, RFC2, POLD1, POLD2, NCOA6, TEP1, RBPJ, SMC1A, PARP2, TOP3B, REV3L	475	506	13528	2.08253	0.0842478	0.0174479	0.0762357
GOTERM_CC_FAT	GO:0043228~non-membrane-bounded organelle	109	17.0579	0.000536533	CROCC, RBM5, CBX5, PNN, KRT80, IDH3G, ACIN1, TADA2A, MYH3, PARP10, MYH8, RFC2, LYST, PRKRIP1, TELO2, TRIM32, DDX31, AHCTF1, CDC42SE1, AZI1, LLGL1, PXN, JRK, CORO2B, SLC29A2, TTBK2, SMARCB1, DMD, PPL, CDC42EP3, NOVA1, TAF4, SMCHD1, MYO1C, MRPS25, CREBBP, MYOZ2, DDX5, ATM, C16ORF88, PHF2, PKP2, FAAH, TSC2, SMC1A, RBPJ, PARP2, HDAC6, CCNT2, MLPH, TTLL5, DMAP1, MLH3, DGCR8, CEP250, URB2, ZNF540, VPS1…	399	2596	12782	1.34508	0.197081	0.0181255	0.748171
GOTERM_CC_FAT	GO:0043232~intracellular non-membrane-bounded organelle	109	17.0579	0.000536533	CROCC, RBM5, CBX5, PNN, KRT80, IDH3G, ACIN1, TADA2A, MYH3, PARP10, MYH8, RFC2, LYST, PRKRIP1, TELO2, TRIM32, DDX31, AHCTF1, CDC42SE1, AZI1, LLGL1, PXN, JRK, CORO2B, SLC29A2, TTBK2, SMARCB1, DMD, PPL, CDC42EP3, NOVA1, TAF4, SMCHD1, MYO1C, MRPS25, CREBBP, MYOZ2, DDX5, ATM, C16ORF88, PHF2, PKP2, FAAH, TSC2, SMC1A, RBPJ, PARP2, HDAC6, CCNT2, MLPH, TTLL5, DMAP1, MLH3, DGCR8, CEP250, URB2, ZNF540, VPS1…	399	2596	12782	1.34508	0.197081	0.0181255	0.748171
GOTERM_BP_FAT	GO:0006350~transcription	106	16.5884	6.7628e-05	MMS19, HKR1, ZNF451, CNOT3, CNOT2, MED23, GTF2IRD2B, PNN, EPC2, SMARCD2, SMARCD3, ZNF774, ZNF445, MLL3, ZNF577, ZNF594, ZNF644, TADA2A, ZNF814, SLTM, ZNF785, PRDM2, PIAS1, CRTC1, AHCTF1, TCERG1, HOXA3, ZNF226, SMARCB1, KLF5, TAF4, IKZF2, KLF13, MAML1, CREBBP, SMAD4, TFCP2, UIMC1, SAFB2, GCFC1, NRF1, DMTF1, TRPS1, ATF7, RFX3, RBPJ, HDAC6, CCNT2, ZNF84, ELF1, RSF1, TTLL5, DMAP1, ZNF345, ZNF343, PRM…	475	2101	13528	1.43688	0.125448	0.0189668	0.116088
GOTERM_BP_FAT	GO:0045449~regulation of transcription	125	19.5618	0.000105332	MMS19, HKR1, ZNF451, FST, CNOT3, CNOT2, NAA16, MED23, GDNF, GTF2IRD2B, CBX5, PNN, MAGED1, EPC2, SMARCD2, SMARCD3, ZNF774, ZNF445, MLL3, ZNF577, ZNF594, SATB2, TADA2A, ZNF644, ZNF814, SLTM, ZNF785, PRDM2, PIAS1, CRTC1, JRK, MUSK, ZNF226, TCERG1, HOXA3, SMARCB1, DMD, KLF5, TAF4, IKZF2, EHMT1, KLF13, MAML1, RFX7, CREBBP, SMAD4, TFCP2, DDX5, UIMC1, GCFC1, SAFB2, NRF1, DMTF1, TRPS1, ATF7, RFX3, RBPJ, …	475	2601	13528	1.3687	0.188425	0.0229306	0.180754
GOTERM_MF_FAT	GO:0003723~RNA binding	49	7.66823	3.43207e-05	TRMT2A, DICER1, RBM5, SART3, ANKRD17, DDX17, DGCR8, TIA1, SRRM2, PUM1, SRRM1, PTBP2, PUM2, LUC7L3, RC3H1, ZFP36, EXOSC2, RNASEH2A, SLTM, CELF6, PRKRIP1, CPSF7, CPSF6, DDX31, RBM39, THOC2, THOC3, RBM33, TRA2B, EXOSC10, JRK, NSUN6, METTL3, SNRNP70, DDX41, TNRC6A, RBM28, NOVA1, RBM26, RBM23, ELAVL1, DDX5, U2AF1L4, SAFB2, UPF3A, POLDIP3, TEP1, RNPC3, EIF4E2	475	718	12983	1.86532	0.0238391	0.0238391	0.0517749
GOTERM_BP_FAT	GO:0016568~chromatin modification	24	3.75587	0.000101591	KAT2A, BRD1, SATB2, ING3, RSF1, EHMT1, TADA2A, CREBBP, DMAP1, ARID2, UIMC1, EPC2, EYA2, CHD1L, BPTF, SMARCD2, PRMT7, SMARCD3, SMARCB1, SETMAR, KDM4A, MLL3, SRCAP, HDAC6	475	274	13528	2.4946	0.182385	0.0248564	0.17434
GOTERM_BP_FAT	GO:0006974~response to DNA damage stimulus	29	4.53834	0.000129098	MMS19, C17ORF70, XIAP, POLA1, MLH3, ANKRD17, ERCC5, EPC2, CHD1L, MDC1, SETMAR, PGAP2, REV1, DDB1, POLE, GTF2H4, SMG1, SMC6, ATM, UIMC1, DCLRE1A, EYA2, RFC2, POLD1, POLD2, NCOA6, SMC1A, PARP2, REV3L	475	373	13528	2.21426	0.225771	0.0252642	0.221494
GOTERM_BP_FAT	GO:0051236~establishment of RNA localization	13	2.03443	0.00014217	UPF3A, NUP98, POM121, NPIP, MYO1C, NUP160, NUP205, NUP50, SMG1, NUP85, POM121C, THOC2, THOC3	475	97	13528	3.81691	0.245575	0.0252928	0.243896
GOTERM_BP_FAT	GO:0050657~nucleic acid transport	13	2.03443	0.00014217	UPF3A, NUP98, POM121, NPIP, MYO1C, NUP160, NUP205, NUP50, SMG1, NUP85, POM121C, THOC2, THOC3	475	97	13528	3.81691	0.245575	0.0252928	0.243896
GOTERM_BP_FAT	GO:0050658~RNA transport	13	2.03443	0.00014217	UPF3A, NUP98, POM121, NPIP, MYO1C, NUP160, NUP205, NUP50, SMG1, NUP85, POM121C, THOC2, THOC3	475	97	13528	3.81691	0.245575	0.0252928	0.243896
GOTERM_BP_FAT	GO:0015931~nucleobase, nucleoside, nucleotide and nucleic acid transport	14	2.19092	0.000160197	UPF3A, NUP98, POM121, SLC29A2, NPIP, MYO1C, NUP160, NUP205, NUP50, SMG1, NUP85, POM121C, THOC2, THOC3	475	113	13528	3.5285	0.272059	0.0261142	0.274783
GOTERM_BP_FAT	GO:0006403~RNA localization	13	2.03443	0.000190548	UPF3A, NUP98, POM121, NPIP, MYO1C, NUP160, NUP205, NUP50, SMG1, NUP85, POM121C, THOC2, THOC3	475	100	13528	3.7024	0.314566	0.028636	0.326764
GOTERM_MF_FAT	GO:0008270~zinc ion binding	117	18.3099	0.000121562	HKR1, GDA, ZNF451, RBM5, ENPEP, GTF2IRD2B, AGAP5, AGAP6, ZNF774, LUC7L2, RNF149, ZNF445, MLL3, RC3H1, ZNF577, ZNF594, TADA2A, ZNF644, POLE, ZNF814, MTF2, ZNF785, TRIM32, PRDM2, PIAS1, UNC13C, ANKFY1, ELAC2, PXN, TRIM65, ZNF226, ZNF428, DMD, DDX41, KLF5, IKZF2, EHMT1, KLF13, CREBBP, GALT, U2AF1L4, MAN2C1, PHF2, POLD1, TRPS1, MTR, ATF7, PHF8, GPATCH8, HDAC6, ZNF84, RSF1, KIAA0913, MLPH, CAD, HELZ, …	475	2311	12983	1.38378	0.0819134	0.0418316	0.183271

## Sheet: Nerve
Nerve: Up-regulated
Category	Term	Count	X.	PValue	Genes	List.Total	Pop.Hits	Pop.Total	Fold.Enrichment	Bonferroni	Benjamini	FDR
GOTERM_BP_FAT	GO:0048812~neuron projection morphogenesis	9	8.33333	7.2288e-05	NCAM2, PTPRZ1, BCL2, CNTN2, NTNG1, L1CAM, NRXN1, BMP7, SLITRK5	89	213	13528	6.42254	0.075505	0.0129994	0.115351
GOTERM_BP_FAT	GO:0048666~neuron development	11	10.1852	6.81743e-05	NCAM2, PTPRZ1, BCL2, NTRK2, CNTN2, NTNG1, L1CAM, NRXN1, BMP7, SLITRK5, HOXD10	89	339	13528	4.93215	0.0713653	0.0146989	0.10879
GOTERM_BP_FAT	GO:0032990~cell part morphogenesis	10	9.25926	4.19821e-05	NCAM2, BBS7, PTPRZ1, BCL2, CNTN2, NTNG1, L1CAM, NRXN1, BMP7, SLITRK5	89	256	13528	5.9375	0.0445698	0.0150829	0.0670068
GOTERM_BP_FAT	GO:0048667~cell morphogenesis involved in neuron differentiation	9	8.33333	6.32744e-05	NCAM2, PTPRZ1, BCL2, CNTN2, NTNG1, L1CAM, NRXN1, BMP7, SLITRK5	89	209	13528	6.54545	0.0664103	0.0170328	0.100975
GOTERM_BP_FAT	GO:0030030~cell projection organization	11	10.1852	0.000134316	NCAM2, BBS7, PTPRZ1, BCL2, ITGB4, CNTN2, NTNG1, L1CAM, NRXN1, BMP7, SLITRK5	89	368	13528	4.54348	0.135736	0.0180693	0.21423
GOTERM_BP_FAT	GO:0030182~neuron differentiation	12	11.1111	0.000122532	NCAM2, PTPRZ1, BCL2, SOX2, NTRK2, CNTN2, NTNG1, L1CAM, NRXN1, BMP7, SLITRK5, HOXD10	89	438	13528	4.16438	0.124604	0.0188316	0.195454
GOTERM_BP_FAT	GO:0007409~axonogenesis	9	8.33333	3.59886e-05	NCAM2, PTPRZ1, BCL2, CNTN2, NTNG1, L1CAM, NRXN1, BMP7, SLITRK5	89	193	13528	7.08808	0.0383303	0.0193524	0.0574432
GOTERM_BP_FAT	GO:0000904~cell morphogenesis involved in differentiation	9	8.33333	0.000185222	NCAM2, PTPRZ1, BCL2, CNTN2, NTNG1, L1CAM, NRXN1, BMP7, SLITRK5	89	244	13528	5.60656	0.182227	0.0221043	0.295313
GOTERM_BP_FAT	GO:0031175~neuron projection development	9	8.33333	0.000256717	NCAM2, PTPRZ1, BCL2, CNTN2, NTNG1, L1CAM, NRXN1, BMP7, SLITRK5	89	256	13528	5.34375	0.243332	0.027498	0.409084
GOTERM_BP_FAT	GO:0048858~cell projection morphogenesis	10	9.25926	2.97732e-05	NCAM2, BBS7, PTPRZ1, BCL2, CNTN2, NTNG1, L1CAM, NRXN1, BMP7, SLITRK5	89	245	13528	6.20408	0.0318171	0.0318171	0.0475248
GOTERM_BP_FAT	GO:0022610~biological adhesion	14	12.963	0.000572812	NCAM1, NCAM2, FLRT1, BCL2, TTYH1, GPR56, CNKSR3, PCDHB4, ITGB4, CYFIP2, CNTN2, CNTN1, L1CAM, NRXN1	89	701	13528	3.03566	0.463266	0.046738	0.910631
GOTERM_BP_FAT	GO:0000902~cell morphogenesis	10	9.25926	0.000501311	NCAM2, BBS7, PTPRZ1, BCL2, CNTN2, NTNG1, L1CAM, NRXN1, BMP7, SLITRK5	89	356	13528	4.26966	0.419903	0.0483001	0.797389
GOTERM_BP_FAT	GO:0007155~cell adhesion	14	12.963	0.00056517	NCAM1, NCAM2, FLRT1, BCL2, TTYH1, GPR56, CNKSR3, PCDHB4, ITGB4, CYFIP2, CNTN2, CNTN1, L1CAM, NRXN1	89	700	13528	3.04	0.45879	0.0498756	0.898534

## Sheet: Blood
Blood: Up-regulated														Blood: Down-regulated
Category	Term	Count	X.	PValue	Genes	List.Total	Pop.Hits	Pop.Total	Fold.Enrichment	Bonferroni	Benjamini	FDR		Category	Term	Count	X.	PValue	Genes	List.Total	Pop.Hits	Pop.Total	Fold.Enrichment	Bonferroni	Benjamini	FDR
GOTERM_CC_FAT	GO:0043233~organelle lumen	187	15.9693	8.30789e-13	RNMT, DBF4, MORF4L2, SRP68, MED24, PKMYT1, HEMGN, ISG20, GATA1, APOA2, CDCA8, ACSS1, MDFIC, DDX24, SRRM1, H2AFX, ERAP2, DHX30, SUPT5H, IMP4, RRP1, FECH, RELA, MTA2, LIG1, POLE, PTBP1, LIG3, HES6, CERCAM, SARS2, SP140, ELL2, RCL1, PA2G4, KDM2B, NOP2, JUN, RPS15, VEGFA, FDX1L, MAPK7, UBA52, CPSF3L, MVD, LMNB2, FARS2, WARS2, BOP1, MYBL1, CALR, SERPINH1, XAB2, NR2C2, DAZAP1, HNRNPL, TAL1, FGG, KDELC2…	798	1820	12782	1.64576	3.97113e-10	3.97113e-10	1.18878e-09		GOTERM_BP_FAT	GO:0015031~protein transport	129	8.36576	3.47574e-15	SRP14, TSPO, CHMP4B, VPS54, CHMP6, C16ORF70, UNC50, RAB1B, KLHL2, KIF13A, NLRC4, ATG7, VPS4B, SAR1B, RAB27A, SCAMP2, VPS41, BCAP31, MAPK1, COPG2, RAB18, VAMP7, USO1, RAB14, SDCBP, PDCD6IP, VPS26B, RAB10, DERL2, AFTPH, SNX6, NAPG, STAM2, MTX1, SNX2, KATNB1, SNX1, ARF5, SNX3, CHMP2B, STX12, DUSP16, STX11, SRP54, RABIF, SNAPIN, LIN7A, AKTIP, ARF4, PTTG1IP, YIPF5, GOSR1, RAB5B, RAB5C, TSG101, AP3S1, …	1126	762	13528	2.0339	1.09756e-11	1.09756e-11	6.23945e-12
GOTERM_CC_FAT	GO:0070013~intracellular organelle lumen	182	15.5423	2.85879e-12	RNMT, DBF4, SRP68, MORF4L2, MED24, PKMYT1, HEMGN, ISG20, GATA1, APOA2, CDCA8, ACSS1, MDFIC, DDX24, SRRM1, H2AFX, ERAP2, DHX30, SUPT5H, IMP4, RRP1, FECH, RELA, MTA2, LIG1, POLE, PTBP1, LIG3, HES6, CERCAM, SARS2, SP140, ELL2, RCL1, PA2G4, KDM2B, NOP2, JUN, RPS15, FDX1L, MAPK7, UBA52, CPSF3L, MVD, LMNB2, FARS2, WARS2, BOP1, MYBL1, CALR, SERPINH1, XAB2, NR2C2, DAZAP1, HNRNPL, TAL1, KDELC2, SMARCB1, H…	798	1779	12782	1.63867	1.36652e-09	4.55506e-10	4.09077e-09		GOTERM_BP_FAT	GO:0045184~establishment of protein localization	129	8.36576	7.13392e-15	SRP14, TSPO, CHMP4B, VPS54, CHMP6, C16ORF70, UNC50, RAB1B, KLHL2, KIF13A, NLRC4, ATG7, VPS4B, SAR1B, RAB27A, SCAMP2, VPS41, BCAP31, MAPK1, COPG2, RAB18, VAMP7, USO1, RAB14, SDCBP, PDCD6IP, VPS26B, RAB10, DERL2, AFTPH, SNX6, NAPG, STAM2, MTX1, SNX2, KATNB1, SNX1, ARF5, SNX3, CHMP2B, STX12, DUSP16, STX11, SRP54, RABIF, SNAPIN, LIN7A, AKTIP, ARF4, PTTG1IP, YIPF5, GOSR1, RAB5B, RAB5C, TSG101, AP3S1, …	1126	769	13528	2.01539	2.26592e-11	1.13296e-11	1.28786e-11
GOTERM_CC_FAT	GO:0031974~membrane-enclosed lumen	188	16.0547	2.60032e-12	RNMT, DBF4, MORF4L2, SRP68, MED24, PKMYT1, HEMGN, ISG20, GATA1, APOA2, CDCA8, ACSS1, MDFIC, DDX24, SRRM1, H2AFX, ERAP2, DHX30, SUPT5H, IMP4, RRP1, FECH, RELA, MTA2, LIG1, POLE, PTBP1, LIG3, HES6, CERCAM, SARS2, SP140, ELL2, RCL1, PA2G4, KDM2B, NOP2, JUN, RPS15, VEGFA, FDX1L, MAPK7, UBA52, CPSF3L, MVD, LMNB2, FARS2, WARS2, BOP1, MYBL1, CALR, SERPINH1, XAB2, NR2C2, DAZAP1, HNRNPL, TAL1, FGG, KDELC2…	798	1856	12782	1.62247	1.24297e-09	6.21487e-10	3.72093e-09		GOTERM_BP_FAT	GO:0008104~protein localization	137	8.88457	4.20672e-13	SRP14, TSPO, CHMP4B, VPS54, CHMP6, C16ORF70, UNC50, RAB1B, KLHL2, KIF13A, NLRC4, ATG7, VPS4B, SAR1B, RAB27A, SCAMP2, VPS41, BCAP31, MAPK1, COPG2, RAB18, FGFR1OP, VAMP7, USO1, RAB14, SDCBP, BIN3, PDCD6IP, RAB10, VPS26B, DERL2, AFTPH, SNX6, NAPG, STAM2, MTX1, SNX2, KATNB1, SNX1, ARF5, SNX3, CHMP2B, STX12, DUSP16, STX11, SRGN, SRP54, RABIF, SNAPIN, LIN7A, AKTIP, ARF4, PTTG1IP, YIPF5, GOSR1, RAB5B, R…	1126	882	13528	1.86615	1.3415e-09	4.47165e-10	7.62634e-10
GOTERM_BP_FAT	GO:0051789~response to protein stimulus	26	2.22032	2.30768e-08	HSP90AB1, HSPA1B, VARS, SERPINH1, MANF, FOS, HSPH1, IFNG, HSPA7, HSPE1, HSPA8, EGR1, HSP90AA1, AARS, NR4A2, DDIT3, P2RX7, ID2, ERN1, HSPB1, DNAJB2, HSPD1, DNAJB1, DNAJB4, PPP1R15A, HDAC6	900	107	13528	3.65242	7.74196e-05	7.74196e-05	4.20712e-05		GOTERM_BP_FAT	GO:0016192~vesicle-mediated transport	97	6.29053	2.05926e-11	VPS54, ATL3, C16ORF70, AP3S1, CLTC, TAPBP, RTN3, COPB2, BLZF1, PICALM, GTF2H2C, CD93, COPB1, TRAPPC6B, ACTR1A, VPS4B, NECAP2, CAP1, SAR1B, AP3B1, RAB27A, STX3, SCAMP2, RAB4B, ATP6V1H, STXBP3, VPS41, CDK5, BCAP31, CHMP1A, COPG2, LRP10, RAB18, PSEN1, STXBP5, VAMP7, USO1, RAB14, LRMP, TRAPPC4, VAMP3, TRAPPC1, SEC23B, TRAPPC3, SPAST, SNAP29, YWHAZ, AP1M1, GNAI3, RAB3D, NAPG, EXOC7, CNIH, SNX2, CDC42S…	1126	576	13528	2.02323	6.56699e-08	1.64175e-08	3.73329e-08
GOTERM_BP_FAT	GO:0006986~response to unfolded protein	20	1.70794	1.12166e-07	HSP90AB1, HSP90AA1, AARS, HSPA1B, VARS, SERPINH1, MANF, DDIT3, HSPH1, IFNG, ERN1, HSPA7, HSPB1, DNAJB2, HSPE1, DNAJB1, HSPD1, DNAJB4, PPP1R15A, HSPA8	900	71	13528	4.23412	0.000376245	0.00018814	0.000204489		GOTERM_CC_FAT	GO:0031090~organelle membrane	144	9.33852	1.92607e-08	HCCS, EIF6, TSPO, SLC9A6, VAPA, SGMS2, VAPB, CHMP6, C16ORF70, UNC50, CBX3, COX5B, TLR8, SLC35A4, TAPBP, EPC1, MFF, SLC25A20, ST3GAL2, RAE1, SLC25A24, ST3GAL6, VPS4B, PDGFC, RAB27A, SCAMP2, SPTLC1, SPTLC2, SUCLG1, VPS41, BCAP31, COPG2, VAMP7, USO1, SURF1, TRAPPC3, MAVS, EXTL3, DERL2, AFTPH, CYP1B1, LMNB1, MCL1, CNIH, GRB2, MTX1, RER1, RABEPK, TAGLN2, TK2, SFXN5, HADHB, ECE1, LAPTM5, COX6B1, PCYT1A…	1066	1096	12782	1.57541	1.12097e-05	5.60484e-06	2.8328e-05
GOTERM_CC_FAT	GO:0031981~nuclear lumen	133	11.3578	3.29561e-06	RNMT, DBF4, SRP68, MORF4L2, PKMYT1, MED24, HEMGN, ISG20, GATA1, CDCA8, MDFIC, DDX24, SRRM1, H2AFX, SUPT5H, IMP4, RRP1, LIG1, RELA, MTA2, PTBP1, POLE, LIG3, HES6, SP140, ELL2, RCL1, PA2G4, KDM2B, NOP2, JUN, RPS15, MAPK7, UBA52, CPSF3L, LMNB2, BOP1, MYBL1, XAB2, NR2C2, DAZAP1, HNRNPL, TAL1, SMARCB1, HNRNPF, SBDSP1, NAT10, MBNL3, TCF3, IKZF5, TSEN54, TBL3, TAF3, NOC4L, SMAD7, NR4A1, WHSC2, FOXP4, CD…	798	1450	12782	1.4692	0.00157406	0.000393748	0.00471568		GOTERM_BP_FAT	GO:0046907~intracellular transport	93	6.03113	3.7115e-07	SRP14, TSPO, CPT2, HTATIP2, VPS54, ATL3, C16ORF70, AP3S1, CLTC, KLHL2, TAPBP, COPB2, SLC25A20, RAE1, COPB1, VPS4B, ANP32A, MKKS, SAR1B, AP3B1, RAB27A, TMCO6, STX3, SCAMP2, RPGR, VPS41, IPO8, CDK5, BCAP31, MAPK1, HHEX, COPG2, PSEN1, VAMP7, USO1, RAB14, SDCBP, TRAPPC4, KPNA4, TRAPPC1, VPS26B, SEC23B, TRAPPC3, SPAST, MYL6, BID, DERL2, YWHAZ, AP1M1, SNX6, NAPG, STAM2, ABCD1, MTX1, KATNB1, SNX2, DSCR3…	1126	657	13528	1.70064	0.0011829	0.000236692	0.000672865
GOTERM_CC_FAT	GO:0042470~melanosome	19	1.62254	7.62151e-06	HSP90AB1, P4HB, HSP90AA1, GANAB, PDIA3, SLC3A2, PDIA6, PDIA4, CANX, SLC1A4, ANXA6, SLC1A5, HSP90B1, TFRC, TPP1, SND1, SYTL2, HSPA5, HSPA8	798	89	12782	3.41948	0.00363647	0.000728354	0.0109053		GOTERM_BP_FAT	GO:0007264~small GTPase mediated signal transduction	53	3.43709	4.5436e-07	RAB5B, RAB5C, RGL4, SHOC2, RAB1B, RGL2, CDC42, ARL11, ARHGAP1, RHOA, RALB, RALA, RAB27A, RAP2C, RAB4B, ARL3, DOK1, MAPK1, RAB18, CFL1, RAB14, SDCBP, RAB10, RAPGEFL1, USP8, RAB3D, GRB2, MAPKAPK3, MAPKAPK2, ARF5, RASGRP4, SOS2, RAC1, RAB11A, ARHGDIB, RAB2A, GDI2, ABR, RABIF, YWHAB, RGS19, TAX1BP3, NRAS, RAB32, RAB31, RAB37, RAB36, MAPK14, RAB35, ARF4, RAB22A, RAP1A, RAP1B	1126	305	13528	2.08772	0.00144791	0.000241463	0.000823718
GOTERM_CC_FAT	GO:0048770~pigment granule	19	1.62254	7.62151e-06	HSP90AB1, P4HB, HSP90AA1, GANAB, PDIA3, SLC3A2, PDIA6, PDIA4, CANX, SLC1A4, ANXA6, SLC1A5, HSP90B1, TFRC, TPP1, SND1, SYTL2, HSPA5, HSPA8	798	89	12782	3.41948	0.00363647	0.000728354	0.0109053		GOTERM_BP_FAT	GO:0044257~cellular protein catabolic process	82	5.31777	9.51544e-06	TSG101, UBE2G1, NFKB1, RNF216, CUL3, CUL2, MGRN1, ATG7, PSMD1, CASP8, FBXL12, PSMD4, PSENEN, USP10, PSMD5, PSMD6, RNF34, PSMD7, UBE2A, BRCC3, UFD1L, UBE2J1, ERLIN2, LRRC29, SKP1, UBE2J2, PJA2, RFWD2, SENP2, ASB8, PSEN1, UBR7, UBE2K, FBXL5, ASB1, KLHL12, UBE2W, PSME3, ANAPC7, ASB7, CUEDC2, DERL2, USP8, APH1A, USP3, APH1B, ASB16, PSMB4, SUMO1, UEVLD, PSMB3, PPP2CB, ZMPSTE24, UBE2D1, USP33, FBXW11, …	1126	603	13528	1.63377	0.0298891	0.00275483	0.0172494
GOTERM_BP_FAT	GO:0007049~cell cycle	88	7.51494	7.83768e-07	MAD1L1, KIFC1, KIF22, SEPT1, CROCC, DBF4, PKMYT1, GTSE1, CDT1, KIF2C, CDCA8, MCM7, PCBP4, INCENP, IFNG, H2AFX, CDK10, TUBG1, SUPT5H, SIK1, FANCA, CDCA5, CDC7, LIG1, POLE, LIG3, TBRG4, NCAPD3, CDK2, DDIT3, JMY, RAD51, PA2G4, UHRF2, TIMELESS, EREG, CCND2, CNTROB, ERN1, G0S2, UBB, MAPK7, SIAH2, KPNA2, PPP1R15A, UBA52, PPP5C, HAUS5, FOXM1, POLA1, HCFC1, DMWD, CALR, LLGL2, PRR5, TUBB, NCAPH, SMARCB1, …	900	776	13528	1.70456	0.00262609	0.000876131	0.00142888		GOTERM_BP_FAT	GO:0051603~proteolysis involved in cellular protein catabolic process	82	5.31777	7.89394e-06	TSG101, UBE2G1, NFKB1, RNF216, CUL3, CUL2, MGRN1, ATG7, PSMD1, CASP8, FBXL12, PSMD4, PSENEN, USP10, PSMD5, PSMD6, RNF34, PSMD7, UBE2A, BRCC3, UFD1L, UBE2J1, ERLIN2, LRRC29, SKP1, UBE2J2, PJA2, RFWD2, SENP2, ASB8, PSEN1, UBR7, UBE2K, FBXL5, ASB1, KLHL12, UBE2W, PSME3, ANAPC7, ASB7, CUEDC2, DERL2, USP8, APH1A, USP3, APH1B, ASB16, PSMB4, SUMO1, UEVLD, PSMB3, PPP2CB, ZMPSTE24, UBE2D1, USP33, FBXW11, …	1126	600	13528	1.64194	0.0248597	0.00279319	0.0143102
GOTERM_CC_FAT	GO:0005694~chromosome	53	4.52605	2.09854e-05	KIF22, MAD1L1, HP1BP3, H1FX, RANGAP1, CITED2, KIF2C, CDCA8, MCM7, INCENP, HIST2H2AC, HIST3H2A, H2AFX, TUBG1, HIST3H2BB, CDCA5, NOL6, HIST1H1E, HIST1H1D, HMBS, MECP2, TOP1MT, HMGA1, CDK2, NCAPD3, RAD51, STRA13, TIMELESS, HIST2H2BE, ZMIZ2, JUN, HIST2H2BF, SMARCA4, POLA1, BANF1, TAL1, NCAPH, SMARCB1, JUND, CHD2, CHD1, SKA1, BAZ2A, PINX1, MAF, SSRP1, CENPM, PIF1, HIST1H2BH, TRIM28, RNF8, ID2, CENPT	798	460	12782	1.8455	0.00998099	0.00143199	0.0300244		GOTERM_BP_FAT	GO:0030163~protein catabolic process	84	5.44747	9.49038e-06	TSG101, UBE2G1, NFKB1, RNF216, CUL3, CUL2, MGRN1, ATG7, PSMD1, CASP8, FBXL12, PSMD4, PSENEN, USP10, PSMD5, PSMD6, RNF34, PSMD7, UBE2A, BRCC3, UFD1L, UBE2J1, ERLIN2, LRRC29, SKP1, UBE2J2, PJA2, RFWD2, SENP2, ASB8, PSEN1, UBR7, UBE2K, FBXL5, ASB1, KLHL12, UBE2W, PSME3, YME1L1, ANAPC7, CLN5, ASB7, CUEDC2, DERL2, USP8, APH1A, USP3, APH1B, ASB16, PSMB4, SUMO1, UEVLD, PSMB3, PPP2CB, ZMPSTE24, UBE2D1, U…	1126	622	13528	1.6225	0.0298116	0.00302192	0.0172039
GOTERM_CC_FAT	GO:0043228~non-membrane-bounded organelle	206	17.5918	8.06818e-05	KIFC2, KIFC1, CROCC, SNCA, SRP68, UTRN, RANGAP1, H1FX, CITED2, CDCA8, INCENP, H2AFX, MRPL38, DHX30, CDCA5, PTBP1, MECP2, NCAPD3, STRA13, NOP2, SPAG4, JUN, CNTROB, RPS15, LMNB2, IGF2BP2, BOP1, MYBL1, BANF1, TAL1, PROCR, SBDSP1, MRPL55, NAT10, SUPV3L1, SKA1, PPP2R2B, EMD, NUDC, IKZF5, TSEN54, NOC4L, PCNT, HBA1, VDAC1, RNF8, POLRMT, SYNE2, MCPH1, PARP3, NCOR2, TMOD1, ABCF1, GYPC, TCOF1, GTSE1, LONP1…	798	2596	12782	1.27104	0.0378332	0.0042761	0.115388		GOTERM_CC_FAT	GO:0031982~vesicle	86	5.57717	5.1152e-05	TGOLN2, VAPA, RAB5B, RAB5C, TLR1, C16ORF70, ESD, AP3S1, RGL4, CLTC, BTK, RABAC1, COPB2, PICALM, CHIC2, CD93, COPB1, NECAP2, IL1B, SPG21, DNAJC5, KCNQ1, RAB27A, AP3B1, STX3, NCF2, STXBP3, VPS41, COPG2, TMEM187, PSEN1, STXBP5, VAMP7, DLD, RAB14, SDCBP, TRAPPC4, PDCD6IP, RAB11FIP1, SLC40A1, SEC23B, SRI, PAM, AFTPH, YWHAZ, AP1M1, GNAI3, RAB3D, GRB2, CAMK2G, APH1B, ANXA7, ECE1, STX12, SYPL1, TMED2, TM…	1066	670	12782	1.53909	0.0293325	0.00371449	0.0752064
GOTERM_CC_FAT	GO:0043232~intracellular non-membrane-bounded organelle	206	17.5918	8.06818e-05	KIFC2, KIFC1, CROCC, SNCA, SRP68, UTRN, RANGAP1, H1FX, CITED2, CDCA8, INCENP, H2AFX, MRPL38, DHX30, CDCA5, PTBP1, MECP2, NCAPD3, STRA13, NOP2, SPAG4, JUN, CNTROB, RPS15, LMNB2, IGF2BP2, BOP1, MYBL1, BANF1, TAL1, PROCR, SBDSP1, MRPL55, NAT10, SUPV3L1, SKA1, PPP2R2B, EMD, NUDC, IKZF5, TSEN54, NOC4L, PCNT, HBA1, VDAC1, RNF8, POLRMT, SYNE2, MCPH1, PARP3, NCOR2, TMOD1, ABCF1, GYPC, TCOF1, GTSE1, LONP1…	798	2596	12782	1.27104	0.0378332	0.0042761	0.115388		GOTERM_CC_FAT	GO:0005885~Arp2/3 protein complex	6	0.389105	7.24552e-05	ACTR2, ARPC1B, ARPC3, ARPC2, ARPC4, ARPC5	1066	7	12782	10.2777	0.0412936	0.00467464	0.106512
GOTERM_CC_FAT	GO:0005788~endoplasmic reticulum lumen	16	1.36635	0.000107794	P4HB, PDIA3, PDIA6, PDIA4, CALR, CERCAM, SERPINH1, HYOU1, APOA2, HSP90B1, KDELC2, P4HA1, SDF2L1, SUMF2, ERAP2, HSPA5	798	80	12782	3.20351	0.0502233	0.00513958	0.154135		GOTERM_BP_FAT	GO:0009057~macromolecule catabolic process	99	6.42023	2.01972e-05	EIF2C1, RNF216, DNASE1L1, CUL3, CUL2, GTF2H2C, ATG7, PSENEN, RNF34, UBE2J1, SKP1, UBE2J2, ASB8, UBR7, FBXL5, ASB1, YME1L1, ANAPC7, XRN2, ASB7, EIF2C4, DERL2, ASB16, PSMB4, PSMB3, ZMPSTE24, UBE2D1, FBXO8, SPOP, NPLOC4, MUL1, UBOX5, UBE2L3, PSMB8, FBXO38, TXNDC12, UBA3, PSMC1, FBXO30, TSG101, UBE2G1, NFKB1, MGRN1, CASP8, PSMD1, FBXL12, USP10, PSMD4, PSMD5, PSMD6, CTBS, PSMD7, UBE2A, HYAL2, BRCC3, U…	1126	781	13528	1.52293	0.0623792	0.00535309	0.0366097
GOTERM_CC_FAT	GO:0000785~chromatin	28	2.39112	0.000119592	KIF22, HP1BP3, POLA1, H1FX, CITED2, MCM7, HIST2H2AC, INCENP, JUND, CHD2, CHD1, HIST3H2A, H2AFX, HIST3H2BB, BAZ2A, MAF, HIST1H1E, HIST1H1D, HIST1H2BH, TRIM28, MECP2, HMGA1, ID2, TIMELESS, HIST2H2BE, JUN, HIST2H2BF, SMARCA4	798	200	12782	2.24246	0.0555649	0.00518363	0.170991		GOTERM_CC_FAT	GO:0016023~cytoplasmic membrane-bounded vesicle	72	4.66926	0.000124323	TGOLN2, RAB5B, RAB5C, C16ORF70, ESD, AP3S1, RGL4, CLTC, RABAC1, COPB2, PICALM, CHIC2, CD93, COPB1, NECAP2, SPG21, IL1B, DNAJC5, RAB27A, STX3, NCF2, STXBP3, VPS41, COPG2, TMEM187, STXBP5, VAMP7, DLD, RAB14, SDCBP, TRAPPC4, PDCD6IP, RAB11FIP1, SLC40A1, SEC23B, PAM, AFTPH, YWHAZ, GNAI3, RAB3D, CAMK2G, APH1B, STX12, SYPL1, ECE1, TMED2, TMEM33, RAC1, RAB11A, SEC22B, SLC30A5, SNAP23, EHD1, SRGN, ARHGDI…	1066	550	12782	1.56968	0.0698046	0.00720994	0.182695
GOTERM_CC_FAT	GO:0044427~chromosomal part	44	3.75747	0.000150433	MAD1L1, KIF22, HP1BP3, POLA1, H1FX, RANGAP1, CITED2, KIF2C, TAL1, CDCA8, NCAPH, MCM7, INCENP, HIST2H2AC, JUND, CHD2, CHD1, H2AFX, HIST3H2A, SKA1, HIST3H2BB, BAZ2A, CDCA5, PINX1, MAF, HIST1H1E, CENPM, HIST1H1D, PIF1, HIST1H2BH, TRIM28, MECP2, HMGA1, NCAPD3, CDK2, STRA13, ID2, TIMELESS, HIST2H2BE, ZMIZ2, JUN, HIST2H2BF, CENPT, SMARCA4	798	386	12782	1.82583	0.0693875	0.00551645	0.215043		GOTERM_CC_FAT	GO:0031410~cytoplasmic vesicle	81	5.25292	0.000156376	TGOLN2, RAB5B, RAB5C, TLR1, C16ORF70, ESD, AP3S1, RGL4, CLTC, BTK, RABAC1, COPB2, PICALM, CHIC2, CD93, COPB1, NECAP2, IL1B, SPG21, DNAJC5, KCNQ1, RAB27A, AP3B1, STX3, NCF2, STXBP3, VPS41, COPG2, TMEM187, PSEN1, STXBP5, VAMP7, DLD, RAB14, SDCBP, TRAPPC4, PDCD6IP, RAB11FIP1, SLC40A1, SEC23B, PAM, AFTPH, YWHAZ, AP1M1, GNAI3, RAB3D, CAMK2G, APH1B, ECE1, STX12, SYPL1, TMED2, TMEM33, RAC1, RAB11A, SEC2…	1066	642	12782	1.51284	0.0869988	0.00824023	0.229747
GOTERM_MF_FAT	GO:0030554~adenyl nucleotide binding	141	12.041	2.78207e-05	KIFC2, KIFC1, CTPS, CLPB, PKMYT1, SNORA67, CLK1, PRKX, DMPK, DDX27, ACSS1, NLRC3, CLK3, DDX24, STK39, DDX10, DHX30, MATK, YARS, TNIK, BRAF, LIG1, AARS, LIG3, TBRG4, SARS2, MAP4K5, RIOK3, ASCC3, TESK1, PDGFRB, MAPK7, SLFN12L, SMARCA4, FGFR1, MVD, FARS2, ERBB2, MAP4K1, WARS2, HSPA1B, P2RY2, ZAP70, NAT10, HSPE1, SUPV3L1, DDX41, RUNX3, CSF1R, TEC, RECQL4, GCDH, TAOK1, PIF1, AK1, MYO1D, GARS, ABCB1, R…	834	1577	12983	1.39186	0.0284924	0.00576455	0.0441611		GOTERM_BP_FAT	GO:0034613~cellular protein localization	59	3.8262	4.43502e-05	SRP14, TSPO, C16ORF70, AP3S1, CLTC, KLHL2, CDC42, COPB2, COPB1, SAR1B, RAB27A, AP3B1, TMCO6, STX3, RPGR, VPS41, IPO8, CDK5, BCAP31, MAPK1, COPG2, USO1, SDCBP, KPNA4, SEC23B, BID, DERL2, YWHAZ, AP1M1, NAPG, SNX6, STAM2, MTX1, KATNB1, SNX2, SNX1, NUP214, STX12, AP3M1, SH3GLB1, DUSP16, BCAP29, RAB11A, PPP3CA, STX11, TNPO1, TINF2, SRGN, SRP54, IPO11, STRADA, YWHAB, PPP1R10, SNAPIN, GABARAP, GSK3B, PT…	1126	411	13528	1.72467	0.131889	0.0088008	0.0803731
GOTERM_CC_FAT	GO:0005730~nucleolus	69	5.8924	0.000149792	FOSL2, LYAR, MORF4L2, TCOF1, SRP68, GATA1, FOS, TMEM109, CDCA8, RRN3, HSF1, MDFIC, HMOX1, DDX24, BRD4, IMP4, NOL6, RRP1, EXOSC6, POLR1D, MTA2, PTBP1, LAS1L, NOC2L, RCL1, ADRB2, PA2G4, KDM2B, NOP2, POLR2H, FKBP4, POLA1, BOP1, MYBL1, NR2C2, DAZAP1, EXOSC10, STAT4, SH3GLB2, SMARCB1, HNRNPF, SBDSP1, HMGXB3, GATAD2B, USP36, NAT10, MBNL3, RBM28, BAZ2A, PINX1, IKZF5, TBL3, TSEN54, NOC4L, ILF3, ITPR3, FO…	798	698	12782	1.5834	0.0691021	0.00594937	0.214127		GOTERM_BP_FAT	GO:0070727~cellular macromolecule localization	59	3.8262	5.43617e-05	SRP14, TSPO, C16ORF70, AP3S1, CLTC, KLHL2, CDC42, COPB2, COPB1, SAR1B, RAB27A, AP3B1, TMCO6, STX3, RPGR, VPS41, IPO8, CDK5, BCAP31, MAPK1, COPG2, USO1, SDCBP, KPNA4, SEC23B, BID, DERL2, YWHAZ, AP1M1, NAPG, SNX6, STAM2, MTX1, KATNB1, SNX2, SNX1, NUP214, STX12, AP3M1, SH3GLB1, DUSP16, BCAP29, RAB11A, PPP3CA, STX11, TNPO1, TINF2, SRGN, SRP54, IPO11, STRADA, YWHAB, PPP1R10, SNAPIN, GABARAP, GSK3B, PT…	1126	414	13528	1.71217	0.159169	0.00908293	0.0985078
GOTERM_MF_FAT	GO:0005524~ATP binding	137	11.6994	5.95071e-06	KIFC2, KIFC1, CTPS, CLPB, PKMYT1, SNORA67, CLK1, PRKX, DMPK, DDX27, ACSS1, NLRC3, CLK3, DDX24, STK39, DDX10, DHX30, MATK, YARS, TNIK, BRAF, LIG1, AARS, LIG3, TBRG4, SARS2, MAP4K5, RIOK3, ASCC3, TESK1, PDGFRB, MAPK7, SLFN12L, SMARCA4, FGFR1, MVD, FARS2, ERBB2, MAP4K1, WARS2, HSPA1B, P2RY2, ZAP70, NAT10, HSPE1, SUPV3L1, DDX41, RUNX3, CSF1R, TEC, RECQL4, TAOK1, PIF1, AK1, MYO1D, GARS, ABCB1, RAD54L,…	834	1477	12983	1.44394	0.00616373	0.00616373	0.00944737		GOTERM_BP_FAT	GO:0006886~intracellular protein transport	55	3.5668	4.30951e-05	SRP14, TSPO, C16ORF70, AP3S1, CLTC, KLHL2, COPB2, COPB1, SAR1B, RAB27A, AP3B1, TMCO6, RPGR, STX3, VPS41, IPO8, CDK5, BCAP31, MAPK1, COPG2, USO1, SDCBP, KPNA4, SEC23B, BID, DERL2, YWHAZ, AP1M1, NAPG, SNX6, STAM2, MTX1, KATNB1, SNX2, SNX1, NUP214, STX12, AP3M1, DUSP16, BCAP29, RAB11A, PPP3CA, STX11, TNPO1, SRP54, IPO11, STRADA, YWHAB, PPP1R10, SNAPIN, GABARAP, GSK3B, PTTG1IP, GOSR1, SSR2	1126	374	13528	1.7668	0.128408	0.00912038	0.0780994
GOTERM_MF_FAT	GO:0032559~adenyl ribonucleotide binding	137	11.6994	1.20033e-05	KIFC2, KIFC1, CTPS, CLPB, PKMYT1, SNORA67, CLK1, PRKX, DMPK, DDX27, ACSS1, NLRC3, CLK3, DDX24, STK39, DDX10, DHX30, MATK, YARS, TNIK, BRAF, LIG1, AARS, LIG3, TBRG4, SARS2, MAP4K5, RIOK3, ASCC3, TESK1, PDGFRB, MAPK7, SLFN12L, SMARCA4, FGFR1, MVD, FARS2, ERBB2, MAP4K1, WARS2, HSPA1B, P2RY2, ZAP70, NAT10, HSPE1, SUPV3L1, DDX41, RUNX3, CSF1R, TEC, RECQL4, TAOK1, PIF1, AK1, MYO1D, GARS, ABCB1, RAD54L,…	834	1497	12983	1.42465	0.012394	0.00621633	0.0190556		GOTERM_BP_FAT	GO:0019941~modification-dependent protein catabolic process	76	4.92866	5.23863e-05	TSG101, UBE2G1, RNF216, CUL3, CUL2, MGRN1, ATG7, PSMD1, FBXL12, PSMD4, USP10, PSMD5, PSMD6, RNF34, PSMD7, UBE2A, BRCC3, UFD1L, UBE2J1, ERLIN2, LRRC29, SKP1, UBE2J2, PJA2, RFWD2, SENP2, ASB8, UBR7, UBE2K, FBXL5, ASB1, KLHL12, UBE2W, PSME3, ANAPC7, ASB7, CUEDC2, DERL2, USP8, USP3, ASB16, PSMB4, SUMO1, UEVLD, PSMB3, PPP2CB, ZMPSTE24, UBE2D1, USP33, FBXW11, FBXO8, SPOP, LRSAM1, NPLOC4, VHL, UBE4B, MU…	1126	574	13528	1.59073	0.153855	0.0092384	0.0949297
GOTERM_MF_FAT	GO:0001883~purine nucleoside binding	143	12.2118	2.52226e-05	KIFC2, KIFC1, CTPS, CLPB, PKMYT1, SNORA67, CLK1, PRKX, DMPK, DDX27, ACSS1, NLRC3, CLK3, DDX24, STK39, DDX10, DHX30, MATK, YARS, TNIK, BRAF, LIG1, AARS, LIG3, TBRG4, SARS2, MAP4K5, RIOK3, ASCC3, TESK1, PDGFRB, MAPK7, SLFN12L, SMARCA4, FGFR1, MVD, FARS2, ERBB2, MAP4K1, WARS2, HSPA1B, ADA, P2RY2, ZAP70, NAT10, HSPE1, SUPV3L1, DDX41, RUNX3, CSF1R, TEC, RECQL4, GCDH, TAOK1, PIF1, AK1, MYO1D, GARS, ABC…	834	1601	12983	1.39044	0.0258662	0.00653024	0.0400378		GOTERM_BP_FAT	GO:0043632~modification-dependent macromolecule catabolic process	76	4.92866	5.23863e-05	TSG101, UBE2G1, RNF216, CUL3, CUL2, MGRN1, ATG7, PSMD1, FBXL12, PSMD4, USP10, PSMD5, PSMD6, RNF34, PSMD7, UBE2A, BRCC3, UFD1L, UBE2J1, ERLIN2, LRRC29, SKP1, UBE2J2, PJA2, RFWD2, SENP2, ASB8, UBR7, UBE2K, FBXL5, ASB1, KLHL12, UBE2W, PSME3, ANAPC7, ASB7, CUEDC2, DERL2, USP8, USP3, ASB16, PSMB4, SUMO1, UEVLD, PSMB3, PPP2CB, ZMPSTE24, UBE2D1, USP33, FBXW11, FBXO8, SPOP, LRSAM1, NPLOC4, VHL, UBE4B, MU…	1126	574	13528	1.59073	0.153855	0.0092384	0.0949297
GOTERM_MF_FAT	GO:0001882~nucleoside binding	144	12.2972	2.34517e-05	KIFC2, KIFC1, CTPS, CLPB, PKMYT1, SNORA67, CLK1, PRKX, DMPK, DDX27, ACSS1, NLRC3, CLK3, DDX24, STK39, DDX10, DHX30, MATK, YARS, TNIK, BRAF, LIG1, AARS, LIG3, TBRG4, SARS2, MAP4K5, RIOK3, ASCC3, TESK1, PDGFRB, MAPK7, SLFN12L, SMARCA4, FGFR1, MVD, FARS2, ERBB2, MAP4K1, WARS2, HSPA1B, ADA, P2RY2, ZAP70, NAT10, HSPE1, SUPV3L1, DDX41, RUNX3, CSF1R, TEC, RECQL4, GCDH, TAOK1, PIF1, AK1, MYO1D, GARS, ABC…	834	1612	12983	1.39061	0.0240721	0.0080893	0.0372272		GOTERM_BP_FAT	GO:0006915~apoptosis	79	5.12322	4.97249e-05	RTN4, FASTKD3, TSPO, HTATIP2, NUAK2, DEDD, NFKB1, RNF216, RTN3, BAG4, NLRC4, MAP3K5, CASP9, SLK, PAK2, CASP8, IL1B, PSENEN, RNF34, CASP2, NDUFS1, BCL10, ARHGEF6, FADD, LIG4, DAPK2, CDK5, NME6, BCAP31, PPM1F, SLTM, RNF130, PSEN1, BNIP2, RIPK1, HIPK3, RIPK3, PSME3, PDCD6IP, FASTKD5, NEK6, BLCAP, C1D, BID, ING4, TMEM85, APH1A, MCL1, APH1B, ITM2B, ECE1, PDE1B, SH3GLB1, RAC1, SOS2, DAD1, PYCARD, BCAP2…	1126	602	13528	1.57662	0.146642	0.00928467	0.0901091
GOTERM_MF_FAT	GO:0003714~transcription corepressor activity	24	2.04953	4.80725e-05	KLF12, L3MBTL2, TRIM28, MECP2, CSDA, MXI1, CBFA2T2, DDIT3, CITED2, ATF3, AES, ATN1, NR1D1, NAB2, MAP3K10, JAZF1, TGIF1, PEX14, SIAH2, HSF4, DDX54, NFIL3, NCOR2, ENO1	834	145	12983	2.57663	0.0487217	0.00829021	0.0762963		GOTERM_CC_FAT	GO:0031988~membrane-bounded vesicle	73	4.73411	0.000196491	TGOLN2, RAB5B, RAB5C, C16ORF70, ESD, AP3S1, RGL4, CLTC, RABAC1, COPB2, PICALM, CHIC2, CD93, COPB1, NECAP2, SPG21, IL1B, DNAJC5, RAB27A, STX3, NCF2, STXBP3, VPS41, COPG2, TMEM187, STXBP5, VAMP7, DLD, RAB14, SDCBP, TRAPPC4, PDCD6IP, RAB11FIP1, SLC40A1, SEC23B, PAM, AFTPH, YWHAZ, GNAI3, RAB3D, GRB2, CAMK2G, APH1B, STX12, SYPL1, ECE1, TMED2, TMEM33, RAC1, RAB11A, SEC22B, SLC30A5, SNAP23, EHD1, SRGN, …	1066	568	12782	1.54105	0.108071	0.00948546	0.288603
GOTERM_BP_FAT	GO:0051726~regulation of cell cycle	44	3.75747	1.77414e-05	MAD1L1, ILKAP, HCFC1, PKMYT1, BOP1, CALR, SCRIB, GTSE1, CITED2, CDT1, LIF, MDC1, PCBP4, CAMK2D, SBDSP1, RHOB, H2AFX, CDK10, FANCG, SIK1, CDK5RAP1, TCF3, RUNX3, HSPA8, CDC7, PLA2G16, DDB1, CDK2, OSM, OBFC2B, CDKN1C, PRKCQ, CDKN1A, UHRF2, EREG, ID2, TIMELESS, CCND2, JUN, GADD45G, BTG3, CKS2, GADD45B, SMARCA4	900	331	13528	1.99809	0.0577861	0.00987144	0.0323394		GOTERM_BP_FAT	GO:0044265~cellular macromolecule catabolic process	91	5.90143	6.66053e-05	EIF2C1, TSG101, UBE2G1, NFKB1, RNF216, DNASE1L1, CUL3, CUL2, GTF2H2C, MGRN1, ATG7, PSMD1, CASP8, FBXL12, PSMD4, PSENEN, USP10, PSMD5, PSMD6, RNF34, PSMD7, UBE2A, BRCC3, UFD1L, UBE2J1, ERLIN2, MBD4, LRRC29, SKP1, CDK7, UBE2J2, PJA2, RFWD2, SENP2, ASB8, PSEN1, UBR7, UBE2K, FBXL5, ASB1, KLHL12, UBE2W, PSME3, ANAPC7, ASB7, XRN2, EIF2C4, CUEDC2, DERL2, USP8, APH1A, USP3, APH1B, ASB16, SMUG1, PSMB4, SU…	1126	725	13528	1.50799	0.191368	0.0105644	0.120681
GOTERM_BP_FAT	GO:0022402~cell cycle process	65	5.55081	1.7298e-05	MAD1L1, KIF22, KIFC1, DBF4, PKMYT1, GTSE1, KIF2C, CDCA8, PCBP4, INCENP, IFNG, H2AFX, CDK10, TUBG1, FANCA, CDCA5, CDC7, POLE, LIG3, TBRG4, NCAPD3, DDIT3, CDK2, JMY, RAD51, PA2G4, TIMELESS, EREG, CCND2, CNTROB, ERN1, UBB, KPNA2, PPP1R15A, UBA52, PPP5C, HAUS5, POLA1, DMWD, CALR, TUBB, NCAPH, CAMK2D, SBDSP1, GFI1, SKA1, THBS1, TCF3, NUDC, PINX1, IL8, CKAP5, PCNT, AK1, ILF3, RACGAP1, RAD54L, FSD1, RNF…	900	565	13528	1.72924	0.0563833	0.0115399	0.0315312		GOTERM_CC_FAT	GO:0031975~envelope	78	5.05837	0.00025436	HCCS, RTN4, EIF6, S100A6, TSPO, HTATIP2, CPT2, UNC50, CBX3, UQCRFS1, COX5B, NDUFAF1, SLC25A20, MFF, EPC1, RAE1, SLC25A24, CASP8, SLC25A3, NDUFS2, NDUFS1, COX15, SQRDL, SUOX, TMCO6, SUCLG1, TMEM38A, TMEM70, IPO8, CLIC1, NDUFC1, SENP2, MFN1, PSEN1, BNIP2, KPNA4, SURF1, MAVS, BID, NDUFB6, LMNB1, MCL1, NDUFB9, MTX1, NLRX1, TAGLN2, TK2, SFXN5, HADHB, ANXA7, SUMO1, NUP214, SH3GLB1, ALOX5AP, TOR1A, COX6…	1066	622	12782	1.50365	0.137617	0.0113243	0.373452
GOTERM_MF_FAT	GO:0000166~nucleotide binding	186	15.8839	9.95803e-05	KIFC2, KIFC1, SEPT1, CTPS, CLPB, U2AF2, PKMYT1, SNORA67, CLK1, PRKX, DMPK, DDX27, ACSS1, NLRC3, CLK3, DDX24, STK39, TUBG1, DDX10, CRY1, DHX30, TUBG2, RAB20, MATK, GTPBP1, YARS, TNIK, GTPBP6, BRAF, LIG1, POLE, AARS, PTBP1, LIG3, TBRG4, SARS2, MAP4K5, RIOK3, ASCC3, TESK1, SNRPA, PDGFRB, RAB13, MAPK7, EEFSEC, SLFN12L, SMARCA4, FGFR1, HSD17B10, MVD, FARS2, ERBB2, HDGF, MAP4K1, WARS2, IGF2BP2, ARF6, H…	834	2245	12983	1.28975	0.0982961	0.0128504	0.157984		GOTERM_BP_FAT	GO:0012501~programmed cell death	79	5.12322	8.39618e-05	RTN4, FASTKD3, TSPO, HTATIP2, NUAK2, DEDD, NFKB1, RNF216, RTN3, BAG4, NLRC4, MAP3K5, CASP9, SLK, PAK2, CASP8, IL1B, PSENEN, RNF34, CASP2, NDUFS1, BCL10, ARHGEF6, FADD, LIG4, DAPK2, CDK5, NME6, BCAP31, PPM1F, SLTM, RNF130, PSEN1, BNIP2, RIPK1, HIPK3, RIPK3, PSME3, PDCD6IP, FASTKD5, NEK6, BLCAP, C1D, BID, ING4, TMEM85, APH1A, MCL1, APH1B, ITM2B, ECE1, PDE1B, SH3GLB1, RAC1, SOS2, DAD1, PYCARD, BCAP2…	1126	611	13528	1.55339	0.234913	0.0126698	0.152107
GOTERM_MF_FAT	GO:0032553~ribonucleotide binding	157	13.4073	9.14463e-05	KIFC2, KIFC1, SEPT1, CTPS, CLPB, PKMYT1, SNORA67, CLK1, PRKX, DMPK, DDX27, ACSS1, NLRC3, CLK3, DDX24, STK39, TUBG1, DDX10, DHX30, TUBG2, RAB20, MATK, GTPBP1, YARS, TNIK, BRAF, GTPBP6, LIG1, AARS, LIG3, TBRG4, SARS2, MAP4K5, RIOK3, ASCC3, TESK1, PDGFRB, RAB13, MAPK7, EEFSEC, SLFN12L, SMARCA4, FGFR1, MVD, FARS2, ERBB2, MAP4K1, WARS2, ARF6, HSPA1B, TUBB, P2RY2, GMPPA, ZAP70, NAT10, HSPE1, SUPV3L1, D…	834	1836	12983	1.33118	0.0906425	0.0134821	0.145088		GOTERM_BP_FAT	GO:0031400~negative regulation of protein modification process	24	1.55642	0.000107083	YWHAB, FKBP1A, FKBP1C, CDK5, PSMB8, PSMB4, PSMD13, PSEN1, PSMD12, PSMB3, PSMD10, PPP2CA, PSMD1, PSMC1, NLRP12, PSME3, PSMD4, PSMD5, ANAPC7, UBE2D1, PSMD6, PSMD7, TINF2, HHATL	1126	119	13528	2.42303	0.2893	0.0147384	0.193955
GOTERM_MF_FAT	GO:0032555~purine ribonucleotide binding	157	13.4073	9.14463e-05	KIFC2, KIFC1, SEPT1, CTPS, CLPB, PKMYT1, SNORA67, CLK1, PRKX, DMPK, DDX27, ACSS1, NLRC3, CLK3, DDX24, STK39, TUBG1, DDX10, DHX30, TUBG2, RAB20, MATK, GTPBP1, YARS, TNIK, BRAF, GTPBP6, LIG1, AARS, LIG3, TBRG4, SARS2, MAP4K5, RIOK3, ASCC3, TESK1, PDGFRB, RAB13, MAPK7, EEFSEC, SLFN12L, SMARCA4, FGFR1, MVD, FARS2, ERBB2, MAP4K1, WARS2, ARF6, HSPA1B, TUBB, P2RY2, GMPPA, ZAP70, NAT10, HSPE1, SUPV3L1, D…	834	1836	12983	1.33118	0.0906425	0.0134821	0.145088		GOTERM_BP_FAT	GO:0016265~death	90	5.83658	0.000104587	RTN4, FASTKD3, TSPO, HTATIP2, NUAK2, VAPB, DEDD, NFKB1, RNF216, RTN3, BAG4, NLRC4, MAP3K5, PAK2, CASP9, SLK, CASP8, SPG21, IL1B, PSENEN, RNF34, CASP2, NDUFS1, BCL10, ARHGEF6, FADD, LIG4, DAPK2, CDK5, NME6, BCAP31, PPM1F, SLTM, EIF4G2, RNF130, PSEN1, BNIP2, RIPK1, HIPK3, RIPK3, PSME3, PDCD6IP, FASTKD5, CLN5, NEK6, SPAST, BLCAP, C1D, MAP3K11, BID, ING4, TMEM85, APH1A, MCL1, APH1B, KIAA0196, ITM2B, …	1126	724	13528	1.49348	0.28362	0.0150468	0.189438
GOTERM_MF_FAT	GO:0051082~unfolded protein binding	20	1.70794	0.000122938	HSP90AB1, HSP90AA1, HSPA1B, CALR, SERPINH1, CANX, PFDN2, HSP90B1, DNAJB9, DNAJB2, HSPE1, RUVBL2, DNAJB1, HSPA5, HSPD1, DNAJB4, CHAF1A, DNAJA4, HSPA8, HSPA9	834	115	12983	2.70733	0.119918	0.0140931	0.195007		GOTERM_CC_FAT	GO:0031967~organelle envelope	77	4.99351	0.000373658	HCCS, RTN4, EIF6, S100A6, TSPO, HTATIP2, CPT2, UNC50, CBX3, UQCRFS1, COX5B, NDUFAF1, SLC25A20, MFF, EPC1, RAE1, SLC25A24, CASP8, SLC25A3, NDUFS2, NDUFS1, COX15, SQRDL, SUOX, TMCO6, SUCLG1, TMEM38A, TMEM70, IPO8, CLIC1, NDUFC1, SENP2, MFN1, PSEN1, BNIP2, KPNA4, SURF1, MAVS, BID, NDUFB6, LMNB1, MCL1, NDUFB9, MTX1, NLRX1, TAGLN2, TK2, SFXN5, HADHB, ANXA7, SUMO1, NUP214, SH3GLB1, ALOX5AP, TOR1A, COX6…	1066	620	12782	1.48916	0.19548	0.0154163	0.548158
GOTERM_CC_FAT	GO:0031980~mitochondrial lumen	29	2.47652	0.000417579	ATP5D, FARS2, ECHS1, WARS2, ALAS1, LONP1, ACSS1, ALAS2, MRPL55, SUPV3L1, HSPE1, DHX30, HSPA9, PDK1, GCDH, FECH, ACO2, CYCS, GARS, TOP1MT, SARS2, VDAC1, HAGH, POLRMT, GLS, FDX1L, HSPD1, AARS2, PC	798	227	12782	2.04629	0.180978	0.0141591	0.595868		GOTERM_BP_FAT	GO:0016044~membrane organization	54	3.50195	0.00013629	VAPA, CLTC, COPB2, PICALM, GTF2H2C, CD93, ATG7, COPB1, NECAP2, CAP1, SAR1B, AP3B1, STX3, ATP6V1H, LPCAT2, CDK5, MFN1, LRP10, RAB18, VAMP7, USO1, LRMP, VAMP3, BID, SNAP29, AP1M1, GNAI3, NAPG, SNX2, RABEPK, SNX1, CDC42SE1, SNX3, ELMOD3, SH3GLB1, RAC1, FCER1G, PAFAH1B1, ZMPSTE24, SNAP23, STX11, EHD1, ELMOD2, LRSAM1, NPLOC4, RABIF, HCK, TGFBR2, VAV1, NRAS, CORO1A, RAB22A, CHRNB1, GCA	1126	381	13528	1.7028	0.352515	0.0165787	0.246796
GOTERM_CC_FAT	GO:0005759~mitochondrial matrix	29	2.47652	0.000417579	ATP5D, FARS2, ECHS1, WARS2, ALAS1, LONP1, ACSS1, ALAS2, MRPL55, SUPV3L1, HSPE1, DHX30, HSPA9, PDK1, GCDH, FECH, ACO2, CYCS, GARS, TOP1MT, SARS2, VDAC1, HAGH, POLRMT, GLS, FDX1L, HSPD1, AARS2, PC	798	227	12782	2.04629	0.180978	0.0141591	0.595868		GOTERM_BP_FAT	GO:0008219~cell death	89	5.77173	0.000132185	RTN4, FASTKD3, TSPO, HTATIP2, NUAK2, VAPB, DEDD, NFKB1, RNF216, RTN3, BAG4, NLRC4, MAP3K5, PAK2, CASP9, SLK, CASP8, SPG21, IL1B, PSENEN, RNF34, CASP2, NDUFS1, BCL10, ARHGEF6, FADD, LIG4, DAPK2, CDK5, NME6, BCAP31, PPM1F, SLTM, EIF4G2, RNF130, PSEN1, BNIP2, RIPK1, HIPK3, RIPK3, PSME3, PDCD6IP, FASTKD5, CLN5, NEK6, SPAST, BLCAP, C1D, MAP3K11, BID, ING4, TMEM85, APH1A, MCL1, APH1B, KIAA0196, ITM2B, …	1126	719	13528	1.48716	0.343981	0.0167213	0.23937
GOTERM_BP_FAT	GO:0033554~cellular response to stress	64	5.46541	3.46673e-05	KIF22, CLPB, MORF4L2, SNCA, PRDX2, GTSE1, FOS, LONP1, MCM7, MDFIC, PCBP4, HMOX1, IFNG, H2AFX, FANCG, CRY1, EIF2B3, FANCA, EIF2B5, NUDT1, TNIK, DTL, DDB1, LIG1, POLE, AARS, LIG3, NEIL1, GTF2H4, DDIT3, JMY, RAD51, PYCR1, MAP4K5, TIMELESS, JUN, GADD45G, MAP3K10, ERN1, RUVBL2, PPP1R15B, PPP1R15A, RAD23A, DUSP10, POLA1, MAP4K1, XAB2, TRIB1, MDC1, HSPA5, THBS1, RECQL4, GPS1, SSRP1, RAD54L, RNF8, OBFC2B…	900	566	13528	1.69963	0.109802	0.0164786	0.063183		GOTERM_BP_FAT	GO:0031398~positive regulation of protein ubiquitination	19	1.23217	0.000152268	BCL10, NDFIP1, FKBP1A, SKP1, PSMB8, PSMB4, PSMD13, PSMD12, PSMB3, PSMD10, PSMC1, PSMD1, PSME3, PSMD4, PSMD5, ANAPC7, UBE2D1, PSMD6, PSMD7	1126	84	13528	2.7175	0.384683	0.0178251	0.27569
GOTERM_MF_FAT	GO:0017076~purine nucleotide binding	161	13.7489	0.000183685	KIFC2, KIFC1, SEPT1, CTPS, CLPB, PKMYT1, SNORA67, CLK1, PRKX, DMPK, DDX27, ACSS1, NLRC3, CLK3, DDX24, STK39, TUBG1, DDX10, DHX30, TUBG2, RAB20, MATK, GTPBP1, YARS, TNIK, BRAF, GTPBP6, LIG1, AARS, LIG3, TBRG4, SARS2, MAP4K5, RIOK3, ASCC3, TESK1, PDGFRB, RAB13, MAPK7, EEFSEC, SLFN12L, SMARCA4, FGFR1, MVD, FARS2, ERBB2, MAP4K1, WARS2, ARF6, HSPA1B, TUBB, P2RY2, GMPPA, ZAP70, NAT10, HSPE1, SUPV3L1, D…	834	1918	12983	1.30673	0.173757	0.0189057	0.291235		GOTERM_BP_FAT	GO:0006793~phosphorus metabolic process	113	7.32815	0.00020978	STK38, EFNA1, STK35, DSTYK, BTK, MAP3K5, PSKH1, ILK, PIK3C3, PIK3CA, IL1B, MLKL, PRKACA, TLK2, FRS2, MAP2K6, SYK, PIK3CG, CSNK1G1, PIK3CB, RPS6KC1, SCYL3, MAPK1, PPP1CA, DLD, RIPK3, NEK6, STK16, CDK5R1, SSH1, FGR, GNAI2, SSH2, MAPKAPK3, DUSP11, MAPKAPK2, IRAK4, VRK3, DUSP16, STK38L, PTPN6, TGFBR2, MAP2K4, BMX, DUSP22, MUL1, PPA2, DUSP28, GRK6, FPGT, ATP6V0E1, IMPA2, NUAK2, TOLLIP, PRKAG1, FES, ND…	1126	973	13528	1.39528	0.48781	0.0236118	0.379633
GOTERM_MF_FAT	GO:0004386~helicase activity	22	1.87874	0.000226585	RECQL4, PIF1, SNORA67, RAD54L, DDX27, EIF4A3, DDX56, MCM7, DDX19A, ASCC3, DDX24, CHD2, CHD1, CHTF18, SUPV3L1, RUVBL2, DDX10, DHX30, DDX54, DDX41, DDX51, SMARCA4	834	140	12983	2.44627	0.209783	0.0211769	0.359137		GOTERM_BP_FAT	GO:0006796~phosphate metabolic process	113	7.32815	0.00020978	STK38, EFNA1, STK35, DSTYK, BTK, MAP3K5, PSKH1, ILK, PIK3C3, PIK3CA, IL1B, MLKL, PRKACA, TLK2, FRS2, MAP2K6, SYK, PIK3CG, CSNK1G1, PIK3CB, RPS6KC1, SCYL3, MAPK1, PPP1CA, DLD, RIPK3, NEK6, STK16, CDK5R1, SSH1, FGR, GNAI2, SSH2, MAPKAPK3, DUSP11, MAPKAPK2, IRAK4, VRK3, DUSP16, STK38L, PTPN6, TGFBR2, MAP2K4, BMX, DUSP22, MUL1, PPA2, DUSP28, GRK6, FPGT, ATP6V0E1, IMPA2, NUAK2, TOLLIP, PRKAG1, FES, ND…	1126	973	13528	1.39528	0.48781	0.0236118	0.379633
GOTERM_BP_FAT	GO:0022403~cell cycle phase	49	4.18446	0.000111289	MAD1L1, KIF22, KIFC1, HAUS5, DBF4, POLA1, PKMYT1, DMWD, GTSE1, KIF2C, TUBB, NCAPH, CDCA8, INCENP, CAMK2D, H2AFX, CDK10, GFI1, SKA1, TUBG1, TCF3, FANCA, CDCA5, NUDC, PINX1, CDC7, CKAP5, PCNT, POLE, LIG3, TBRG4, ILF3, RAD54L, NCAPD3, CDK2, RAD51, RNF8, CDKN1C, FSD1, MPHOSPH9, CDKN1A, GSPT1, EREG, TIMELESS, CCND2, POLD1, CKS2, KPNA2, PPP5C	900	414	13528	1.77904	0.311607	0.0283142	0.202696		GOTERM_BP_FAT	GO:0010498~proteasomal protein catabolic process	21	1.36187	0.000241217	DERL2, NPLOC4, ERLIN2, PSMB8, CUL3, PSMB4, PSMD13, PSMD12, PSMB3, PSMD10, PPP2CB, PSMD1, PSMC1, PSME3, PSMD4, PSMD5, ANAPC7, UBE2D1, PSMD6, TBL1X, PSMD7	1126	102	13528	2.47351	0.536679	0.02618	0.436406
GOTERM_BP_FAT	GO:0051090~regulation of transcription factor activity	19	1.62254	0.000137069	SMAD7, RELA, PRDX2, NLRP3, TNFRSF4, DDIT3, FLNA, SIGIRR, TRIB1, JMY, CARD11, PRKCQ, NLRC3, ID2, SMARCB1, HMOX1, PEX14, TGFBR3, SMARCA4	900	103	13528	2.77273	0.368652	0.0301946	0.249595		GOTERM_BP_FAT	GO:0043161~proteasomal ubiquitin-dependent protein catabolic process	21	1.36187	0.000241217	DERL2, NPLOC4, ERLIN2, PSMB8, CUL3, PSMB4, PSMD13, PSMD12, PSMB3, PSMD10, PPP2CB, PSMD1, PSMC1, PSME3, PSMD4, PSMD5, ANAPC7, UBE2D1, PSMD6, TBL1X, PSMD7	1126	102	13528	2.47351	0.536679	0.02618	0.436406
GOTERM_BP_FAT	GO:0006457~protein folding	27	2.30572	0.000109764	HSP90AB1, LTBP4, FKBP4, PDIA6, CALR, CANX, CD74, APOA2, BAG3, HSPE1, DNAJA4, HSPA8, HSPA9, HSP90AA1, AARS, HSPBP1, ST13, PFDN2, HSP90B1, DNAJB9, TBCD, DNAJB2, RUVBL2, DNAJB1, HSPD1, DNAJB4, FKBP11	900	177	13528	2.29288	0.308075	0.0302236	0.199921		GOTERM_BP_FAT	GO:0006461~protein complex assembly	66	4.28016	0.000253122	PRKAG1, CAPZA2, ATL3, CAPZA1, NDUFAF1, TAPBP, GTF2E1, PICALM, GTF2H2C, PAK2, ILK, GTF2A2, CASP8, PDGFC, TUBA1A, COX15, SYK, BCL10, BRF2, PRKAB1, TMEM70, STXBP3, FADD, CBR4, IPO8, DECR1, CDK7, MBD2, GTF2B, CDK5, MED4, TAF12, GTF2I, TBCA, VAMP3, ATPAF1, SURF1, SEPT7, SPAST, MAP3K11, STK16, NAPG, GRB2, POLR2J, FKBP1A, ARPC4, POLR2B, PXN, ALOX5AP, RAC1, CDA, TNPO1, APC, SRP54, NACC1, NACC2, VHL, IPO1…	1126	505	13528	1.57017	0.553943	0.0265514	0.457898
GOTERM_BP_FAT	GO:0034660~ncRNA metabolic process	32	2.73271	0.000130411	CPSF3L, HSD17B10, VARS2, FARS2, TRMT1, WARS2, BOP1, VARS, EXOSC10, TYW1, CTU2, THG1L, SBDSP1, FTSJ1, CDK5RAP1, IMP4, YARS, TBL3, TSEN54, RRP1, EXOSC6, AARS, GARS, SARS2, EIF4A3, DDX56, PA2G4, NOP2, RPS15, FARSA, AARS2, DDX51	900	230	13528	2.09129	0.354388	0.0307707	0.237485		GOTERM_BP_FAT	GO:0070271~protein complex biogenesis	66	4.28016	0.000253122	PRKAG1, CAPZA2, ATL3, CAPZA1, NDUFAF1, TAPBP, GTF2E1, PICALM, GTF2H2C, PAK2, ILK, GTF2A2, CASP8, PDGFC, TUBA1A, COX15, SYK, BCL10, BRF2, PRKAB1, TMEM70, STXBP3, FADD, CBR4, IPO8, DECR1, CDK7, MBD2, GTF2B, CDK5, MED4, TAF12, GTF2I, TBCA, VAMP3, ATPAF1, SURF1, SEPT7, SPAST, MAP3K11, STK16, NAPG, GRB2, POLR2J, FKBP1A, ARPC4, POLR2B, PXN, ALOX5AP, RAC1, CDA, TNPO1, APC, SRP54, NACC1, NACC2, VHL, IPO1…	1126	505	13528	1.57017	0.553943	0.0265514	0.457898
GOTERM_BP_FAT	GO:0010033~response to organic substance	75	6.40478	0.000107277	HSP90AB1, EIF2C2, SNCA, FASLG, PRDX2, PMAIP1, SLC2A8, HSPH1, FOS, APOA2, AES, HSF1, APOE, GATA3, HMOX1, IFNG, SUPT5H, EIF2B3, SIK2, EIF2B5, EGR1, HSP90AA1, EGR2, PFKL, RELA, AARS, LPIN1, DDIT3, PRKCQ, CD83, CCND2, SLC25A36, JUN, ERN1, HSPB1, CA2, PPP1R15A, PPP5C, PRF1, ERBB2, HSPA1B, CCL5, VARS, SERPINH1, MANF, TRIB1, IL12RB2, PHIP, SRRT, PLIN2, ENO2, HSPA7, HSPE1, KDM3A, THBS1, HSPA8, NUDC, SPP1…	900	721	13528	1.56357	0.302278	0.0321918	0.195396		GOTERM_MF_FAT	GO:0003924~GTPase activity	36	2.33463	3.38703e-05	GNAI3, GNAI2, RAB3D, RAB5B, RAB5C, ATL3, NCF1C, ARF5, CDC42, RAC1, RALB, RHOA, RAB11A, RALA, TUBA1A, EHD1, GNG5, MX2, RAB27A, RAB2A, SRP54, RAP2C, NCF1, RAB4B, MFN1, NRAS, RAB31, RAB18, GNAQ, GNG10, RAB35, ARF4, RAB22A, RAB14, TUBD1, RAP1A, RAP1B	1051	211	12983	2.10762	0.0367029	0.0367029	0.0541749
GOTERM_BP_FAT	GO:0002684~positive regulation of immune system process	33	2.8181	0.000107084	TRAF2, TBX21, CD247, CRP, CACNB3, TNFRSF4, SKAP1, CD74, ADA, SH2D1A, IFNG, ZAP70, C2, THBS1, TCF3, LAG3, SPN, RELA, SLA2, C8G, POLR3D, NCR3, CARD11, CD83, PRKCQ, CDKN1A, P2RX7, CBLB, EREG, FYN, LAX1, VEGFA, HSPD1	900	238	13528	2.08415	0.301825	0.0352907	0.195044		GOTERM_BP_FAT	GO:0051437~positive regulation of ubiquitin-protein ligase activity during mitotic cell cycle	16	1.03761	0.000379938	SKP1, PSMB8, PSMB4, PSMD13, PSMD12, PSMB3, PSMD10, PSMC1, PSMD1, PSME3, PSMD4, PSMD5, ANAPC7, UBE2D1, PSMD6, PSMD7	1126	68	13528	2.82687	0.702354	0.0371622	0.686561
GOTERM_BP_FAT	GO:0002694~regulation of leukocyte activation	26	2.22032	9.83964e-05	TRAF2, SLA2, TBX21, ERBB2, SNCA, PRDX2, RORA, TNFRSF4, CD74, ADA, TIGIT, CARD11, PRKCQ, CD83, CBLB, CDKN1A, LAX1, HMOX1, IFNG, ZAP70, HSPD1, THBS1, TCF3, PAG1, SPN, LAG3	900	166	13528	2.35427	0.281174	0.0360172	0.179234		GOTERM_BP_FAT	GO:0043254~regulation of protein complex assembly	19	1.23217	0.000376823	TRIOBP, CAPZA2, CAPZA1, ARPC5, SRF, CAPZB, ARPC1A, CDC42, ARPC1B, SUMO1, CORO1A, ARPC3, ARPC2, GSK3B, RAC1, CAPG, TMSB4X, MAPRE1, APC	1126	90	13528	2.53633	0.699382	0.0380295	0.680952
GOTERM_BP_FAT	GO:0050865~regulation of cell activation	27	2.30572	9.06382e-05	TRAF2, ERBB2, TBX21, SNCA, PRDX2, RORA, TNFRSF4, ADA, CD74, APOE, HMOX1, IFNG, ZAP70, THBS1, TCF3, LAG3, SPN, PAG1, SLA2, TIGIT, CARD11, CD83, PRKCQ, CDKN1A, CBLB, LAX1, HSPD1	900	175	13528	2.31909	0.262216	0.0372997	0.165113		GOTERM_BP_FAT	GO:0032269~negative regulation of cellular protein metabolic process	30	1.94553	0.000414577	SRP14, EIF2C1, FKBP1A, NFKB1, FKBP1C, PSMB4, EIF4EBP2, PSMB3, PPP2CA, PSMD1, PSMD4, PSMD5, UBE2D1, PSMD6, TINF2, PSMD7, HHATL, PAIP2, YWHAB, CDK5, PSMB8, PSMD13, PSMD12, PSEN1, PSMD10, PSMC1, NLRP12, PSME3, ANAPC7, EIF2C4	1126	180	13528	2.00237	0.733495	0.0392793	0.748935
GOTERM_MF_FAT	GO:0008026~ATP-dependent helicase activity	17	1.45175	0.00047268	RECQL4, PIF1, SNORA67, DDX27, EIF4A3, DDX56, DDX19A, ASCC3, DDX24, CHD2, CHD1, RUVBL2, DDX10, DHX30, DDX54, DDX41, DDX51	834	98	12983	2.70042	0.388127	0.0401093	0.747829		GOTERM_CC_FAT	GO:0022624~proteasome accessory complex	6	0.389105	0.00119947	PSMD13, PSMD12, PSMD10, PSMD1, PSME3, PSMD7	1066	11	12782	6.54034	0.502674	0.0402561	1.74971
GOTERM_MF_FAT	GO:0070035~purine NTP-dependent helicase activity	17	1.45175	0.00047268	RECQL4, PIF1, SNORA67, DDX27, EIF4A3, DDX56, DDX19A, ASCC3, DDX24, CHD2, CHD1, RUVBL2, DDX10, DHX30, DDX54, DDX41, DDX51	834	98	12983	2.70042	0.388127	0.0401093	0.747829		GOTERM_BP_FAT	GO:0006511~ubiquitin-dependent protein catabolic process	37	2.39948	0.000441917	DERL2, USP8, USP3, TSG101, UBE2G1, CUL3, PSMB4, CUL2, PSMB3, PPP2CB, PSMD1, FBXL12, PSMD4, USP10, PSMD5, UBE2D1, PSMD6, PSMD7, USP33, FBXO8, UBE2A, NPLOC4, UFD1L, UBE4B, ERLIN2, SKP1, UBE2L3, PSMB8, PSMD13, PSMD12, UBE2K, PSMD10, PSMC1, PSME3, ANAPC7, CUL4B, TBL1X	1126	242	13528	1.83688	0.755755	0.0406107	0.798136
GOTERM_BP_FAT	GO:0019835~cytolysis	8	0.683177	0.000284761	GZMM, PRF1, P2RX7, GZMA, GZMB, TSTA3, GZMH, C8G	900	21	13528	5.72614	0.615383	0.0490463	0.517875		GOTERM_CC_FAT	GO:0000502~proteasome complex	14	0.907912	0.00130622	PSMB8, PSMB4, PSMD13, PSMD12, PSMB3, PSMD10, PSMC1, PSMD1, POMP, PSME3, PSMD4, PSMD5, PSMD6, PSMD7	1066	61	12782	2.75195	0.53267	0.0413816	1.90405
														GOTERM_CC_FAT	GO:0005739~mitochondrion	119	7.71725	0.00138959	HCCS, MRPS36, TSPO, SLC9A6, FAM110B, COX5B, PDHB, GLT8D1, MFF, SLC25A20, SLC25A24, PRKACA, DNAJC5, MRPL33, SUCLG1, PISD, LYPLA1, MRPS18C, DLD, ABAT, YME1L1, MTFMT, SURF1, MAVS, ME2, MCL1, NAPG, TDRD7, TMX4, MRPS11, MTX1, MTIF3, TK2, SFXN5, HADHB, MUT, HARS2, QTRTD1, COX6B1, KIAA1683, FIBP, MMADHC, MUL1, VDAC3, LACTB2, PPA2, SLC25A11, TXNDC12, SLC25A14, KIAA1279, HEBP2, C2ORF47, CARS2, ACOX1, CPT2…	1066	1087	12782	1.31268	0.554832	0.0417005	2.02441
														GOTERM_BP_FAT	GO:0051443~positive regulation of ubiquitin-protein ligase activity	16	1.03761	0.000528038	SKP1, PSMB8, PSMB4, PSMD13, PSMD12, PSMB3, PSMD10, PSMC1, PSMD1, PSME3, PSMD4, PSMD5, ANAPC7, UBE2D1, PSMD6, PSMD7	1126	70	13528	2.74611	0.814436	0.04571	0.952975
														GOTERM_BP_FAT	GO:0031396~regulation of protein ubiquitination	20	1.29702	0.000517491	BCL10, NDFIP1, FKBP1A, SKP1, CDK5, PSMB8, PSMB4, PSMD13, PSMD12, PSMB3, PSMD10, PSMC1, PSMD1, PSME3, PSMD4, PSMD5, ANAPC7, UBE2D1, PSMD6, PSMD7	1126	100	13528	2.40284	0.808085	0.0460681	0.934025
														KEGG_PATHWAY	hsa04722:Neurotrophin signaling pathway	28	1.81582	1.00311e-05	YWHAZ, GRB2, CAMK2G, NFKB1, MAPKAPK2, IRAK4, CDC42, MAP3K5, RAC1, SOS2, RHOA, PIK3CA, FRS2, ARHGDIB, PIK3CG, PIK3CB, YWHAB, BAD, NRAS, MAPK1, RPS6KA3, RPS6KA1, PSEN1, MAPK14, GSK3B, RAP1A, RAP1B, CALM2, CALM1	459	124	5085	2.50158	0.00171386	0.00171386	0.0122492
														KEGG_PATHWAY	hsa04662:B cell receptor signaling pathway	18	1.16732	0.000269548	PIK3CG, BCL10, PTPN6, PIK3CB, GRB2, NFKB1, VAV1, PRKCB, BTK, MAPK1, NRAS, GSK3B, SOS2, RAC1, NFAT5, PIK3CA, PPP3CA, SYK	459	75	5085	2.65882	0.0450524	0.0152488	0.328672
														KEGG_PATHWAY	hsa05010:Alzheimer's disease	29	1.88067	0.000555578	BID, CDK5R1, NDUFB6, APH1A, NDUFB9, UQCRFS1, COX5B, CASP9, CASP8, COX6B1, IL1B, PSENEN, PPP3CA, NDUFS2, NDUFS1, ATP5F1, FADD, NDUFC1, BAD, CDK5, MAPK1, SDHB, GNAQ, PSEN1, ATP2A3, GSK3B, SDHC, SDHD, CALM2, CALM1	459	163	5085	1.97101	0.0906546	0.0188266	0.676358
														KEGG_PATHWAY	hsa03050:Proteasome	12	0.77821	0.00245308	PSMB4, PSMD13, PSMD12, PSMB3, PSMC1, PSMD1, POMP, PSMD4, PSME3, PSMD6, PSMD7, PSMB8	459	47	5085	2.82854	0.342948	0.0455937	2.95483
														KEGG_PATHWAY	hsa04370:VEGF signaling pathway	16	1.03761	0.00237073	PIK3CG, PIK3CB, MAPKAPK3, MAPKAPK2, BAD, PXN, PRKCB, CDC42, NRAS, MAPK1, CASP9, MAPK14, RAC1, NFAT5, PIK3CA, PPP3CA	459	75	5085	2.3634	0.333607	0.049469	2.85695
