# Supplementary material for: Synchronized age-related gene expression changes across multiple tissues in human and the link to complex diseases
Source: Sci Rep. 2015 Oct 19;5:15145. doi: 10.1038/srep15145 (PMC4609956; doi:10.1038/srep15145)
Supplement: Supplementary Data S4 [file srep15145-s5.xls]

## Sheet: Sheet1
Supplementary Data S4 - Correlation between diseases and aging in multiple tissues
*Each entry denotes the p-value for the Fisher's ecact test on overlapping genes
*The disease-tissue pairs mentioned in the manuscript are marked in yellow
UP-regulated aging genes									Down-regulated aging genes
	Adipose	Artery	Heart	Lung	Muscle	Nerve	Blood			Adipose	Artery	Heart	Lung	Muscle	Nerve	Blood
Abdominal aortic aneurysm	1	1	1	1	1	1	1		Abdominal aortic aneurysm	1	1	1	1	1	1	1
Acid plasma levels	1	1	1	1	1	1	1		Acid plasma levels	1	1	1	0.003586	1	1	1
Activated partial thromboplastin time	1	1	1	1	1	1	1		Activated partial thromboplastin time	1	1	1	1	1	1	1
Acute lymphoblastic leukemia	1	1	1	1	1	1	1		Acute lymphoblastic leukemia	1	1	1	1	1	1	1
Adiponectin levels	1	1	1	1	1	1	1		Adiponectin levels	1	1	1	1	1	1	1
Adiposity	1	1	1	1	1	1	1		Adiposity	1	1	0.014819	1	1	1	1
Age-related macular degeneration	0.0489699	0.0111418	1	0.00065699	1	1	1		Age-related macular degeneration	1	0.046236	1	1	1	1	1
Age-related macular degeneration (GA)	0.00798994	0.0112708	1	0.00174159	1	0.030091	0.0280768		Age-related macular degeneration (GA)	1	1	1	1	1	1	1
AIDS progression	1	1	1	1	1	1	0.00596718		AIDS progression	1	1	1	1	1	1	1
Alcohol dependence	1	1	1	1	0.0424849	1	1		Alcohol dependence	1	1	1	1	0.046391	1	1
Allergy	1	0.0128895	1	1	1	1	0.018469		Allergy	1	1	1	1	1	1	1
Alopecia areata	1	1	1	1	1	1	1		Alopecia areata	1	1	1	1	1	1	1
Alzheimer's disease	1	0.00108398	1	1	1	1	1		Alzheimer's disease	1	1	1	1	1	1	1
Alzheimer's disease (cognitive decline)	1	1	1	1	1	1	1		Alzheimer's disease (cognitive decline)	1	1	1	1	1	1	1
Amyloid A serum levels	1	1	1	1	1	1	1		Amyloid A serum levels	1	1	1	1	1	1	1
Amyotrophic lateral sclerosis	1	1	1	1	1	1	1		Amyotrophic lateral sclerosis	1	1	1	1	1	1	1
Ankylosing spondylitis	1	1	1	1	1	1	1		Ankylosing spondylitis	1	1	0.04023	1	1	1	1
Antineutrophil cytoplasmic antibody-associated vasculitis	1	1	1	1	1	1	1		Antineutrophil cytoplasmic antibody-associated vasculitis	1	1	1	0.023063	1	1	1
Aortic root size	1	1	1	1	1	1	1		Aortic root size	1	1	1	1	1	1	1
Asthma	1	0.000112706	1	1	1	1	0.00412971		Asthma	1	1	1	1	1	1	1
Asthma and hay fever	1	1	1	1	1	1	1		Asthma and hay fever	1	1	1	1	1	1	1
Atopic dermatitis	1	1	1	1	1	1	1		Atopic dermatitis	1	1	1	1	1	1	1
Atrial fibrillation	1	1	1	1	1	0.030091	1		Atrial fibrillation	1	1	1	1	1	1	1
Autism	1	1	1	1	1	1	1		Autism	1	1	1	1	1	1	1
Axial length	1	1	1	1	1	1	1		Axial length	1	1	1	1	1	1	1
Barrett's esophagus	1	0.0143166	1	1	1	1	1		Barrett's esophagus	1	1	1	1	1	1	1
Basal cell carcinoma	1	1	1	1	1	1	1		Basal cell carcinoma	1	1	1	1	1	1	1
Behcet's disease	1	1	1	1	1	1	1		Behcet's disease	1	1	1	1	1	1	1
Beta thalassemia/hemoglobin E disease	1	1	1	1	1	1	1		Beta thalassemia/hemoglobin E disease	1	1	1	1	1	1	1
Beta-2 microglubulin plasma levels	1	0.0334475	1	1	1	1	1		Beta-2 microglubulin plasma levels	1	1	1	1	1	1	1
Bilirubin levels	1	1	1	1	1	1	1		Bilirubin levels	1	1	1	1	1	1	1
Biomedical quantitative traits	1	1	1	1	0.0463983	1	1		Biomedical quantitative traits	1	1	1	1	1	1	1
Bipolar disorder	1	1	0.0379905	1	1	1	1		Bipolar disorder	1	1	1	1	1	1	1
Birth weight	1	1	1	1	1	1	0.01457		Birth weight	1	1	1	1	1	1	1
Bladder cancer	1	1	1	1	1	1	1		Bladder cancer	1	1	1	1	1	1	1
Blood pressure	0.00608113	0.00275394	1	1	0.0151024	1	1		Blood pressure	1	1	1	1	1	1	1
Blood trace element (Cu levels)	1	1	1	1	1	1	1		Blood trace element (Cu levels)	1	1	1	1	1	1	1
Blood trace element (Zn levels)	1	1	1	1	1	1	1		Blood trace element (Zn levels)	1	1	1	0.034395	1	1	1
Body mass index	1	0.00641241	1	0.0264493	1	1	1		Body mass index	1	1	1	0.032842	1	1	1
Bone mineral density	1	1	1	1	1	1	1		Bone mineral density	1	0.003725	1	1	1	1	1
Brain connectivity	1	1	1	1	1	1	1		Brain connectivity	1	1	1	1	1	1	1
Breast cancer	1	1	1	1	1	1	1		Breast cancer	1	0.001739	1	1	1	1	1
Breast size	1	1	0.00148045	1	1	1	1		Breast size	1	1	1	1	1	1	1
Calcium levels	1	1	1	1	1	1	1		Calcium levels	1	1	0.03664	1	1	1	1
Cardiovascular disease risk factors	1	1	1	1	1	1	1		Cardiovascular disease risk factors	1	1	1	1	1	1	1
Carotid intima media thickness	1	1	1	1	1	1	1		Carotid intima media thickness	1	1	1	1	1	1	1
Celiac disease	0.0471144	5.43429e-05	1	1	1	1	1		Celiac disease	1	1	1	1	1	1	1
Celiac disease and Rheumatoid arthritis	1	0.00101341	1	1	1	1	1		Celiac disease and Rheumatoid arthritis	1	1	1	1	1	1	1
Cervical cancer	1	0.0452776	1	1	1	1	1		Cervical cancer	1	1	1	1	1	1	1
Cholesterol, total	1	0.00331967	1	1	1	1	1		Cholesterol, total	0.008318	5.62e-05	1	1	1	1	1
Chronic hepatitis C infection	1	0.00387225	1	1	1	1	1		Chronic hepatitis C infection	1	1	1	1	1	1	1
Chronic kidney disease	1	1	1	1	1	1	1		Chronic kidney disease	1	1	1	1	1	1	0.013876
Chronic lymphocytic leukemia	1	1	1	1	1	1	1		Chronic lymphocytic leukemia	1	1	1	1	1	1	1
Chronic obstructive pulmonary disease	1	1	1	1	1	1	1		Chronic obstructive pulmonary disease	1	1	1	0.041878	1	1	1
Chronic obstructive pulmonary disease-related biomarkers	1	1	1	1	1	1	1		Chronic obstructive pulmonary disease-related biomarkers	1	1	1	2.51e-05	1	1	1
Circulating myeloperoxidase levels (serum)	1	0.0011945	1	1	1	1	1		Circulating myeloperoxidase levels (serum)	1	1	1	1	1	1	1
Coagulation	1	1	1	1	1	1	1		Coagulation	1	1	1	1	1	1	1
Coffee consumption	1	1	0.0426374	1	1	1	1		Coffee consumption	1	1	1	1	1	1	1
Colorectal cancer	1	1	1	1	1	1	0.0204363		Colorectal cancer	1	1	1	1	1	1	1
Complement C3 and C4 levels	1	0.0452776	1	1	1	1	1		Complement C3 and C4 levels	1	1	1	1	1	1	1
Corneal	1	1	1	1	1	1	1		Corneal	1	1	1	1	1	1	1
Coronary artery disease	1	1	1	1	1	1	0.00767366		Coronary artery disease	0.01138	1	1	1	1	1	1
C-reactive protein	0.0200827	1	1	1	1	1	0.0267391		C-reactive protein	1	1	1	1	1	1	1
Creatinine levels	1	1	1	1	1	1	1		Creatinine levels	1	1	1	1	1	1	1
Crohn's disease	1	6.509e-07	1	1	0.0247774	1	0.0133669		Crohn's disease	1	1	1	1	1	1	1
Dehydroepiandrosterone sulphate levels	1	1	1	1	1	1	1		Dehydroepiandrosterone sulphate levels	1	1	1	1	1	1	1
Dietary macronutrient intake	1	1	1	1	1	1	1		Dietary macronutrient intake	1	1	1	1	1	1	1
Dupuytren's disease	1	1	1	1	1	1	1		Dupuytren's disease	1	1	1	1	0.026775	1	1
Educational attainment	1	1	1	1	1	1	1		Educational attainment	1	1	1	1	1	1	1
Electrocardiographic traits	1	1	1	1	1	1	0.0411274		Electrocardiographic traits	1	1	1	1	1	1	1
Endometriosis	1	1	1	1	1	1	1		Endometriosis	1	1	1	1	1	1	1
Eosinophil counts	1	1	1	1	1	1	1		Eosinophil counts	1	1	1	1	1	1	1
Epilepsy (generalized)	1	1	1	1	1	1	1		Epilepsy (generalized)	1	0.041887	1	1	0.037721	1	1
Epstein-Barr virus immune response (EBNA-1)	1	0.00387225	1	1	1	1	1		Epstein-Barr virus immune response (EBNA-1)	1	1	1	1	1	1	1
Erythrocyte sedimentation rate	1	1	1	1	1	1	1		Erythrocyte sedimentation rate	1	1	1	1	1	1	1
Esophageal cancer	1	1	1	1	0.0388342	1	1		Esophageal cancer	1	0.005337	1	1	0.044231	1	1
Esophageal cancer (squamous cell)	1	1	1	1	1	1	1		Esophageal cancer (squamous cell)	1	1	1	1	1	1	1
Ewing sarcoma	1	1	1	1	1	1	1		Ewing sarcoma	1	1	1	1	1	1	1
Eye color	1	1	1	1	1	1	1		Eye color	1	1	1	1	1	1	1
Eye color traits	1	1	1	1	1	1	1		Eye color traits	1	1	1	1	1	1	1
Factor VII	1	1	1	1	1	1	1		Factor VII	1	1	1	1	1	1	1
Fasting insulin-related traits (interaction with BMI)	1	1	1	1	1	1	1		Fasting insulin-related traits (interaction with BMI)	1	1	0.04023	1	1	0.009774	1
Fibrinogen	1	0.0100025	1	1	1	1	1		Fibrinogen	1	0.022486	1	1	1	1	0.0171
Folate pathway vitamin levels	1	1	1	1	1	1	1		Folate pathway vitamin levels	1	1	1	1	1	1	0.032638
Fractional exhaled nitric oxide (childhood)	1	1	1	1	1	1	1		Fractional exhaled nitric oxide (childhood)	1	1	1	1	1	1	1
Freckles	1	1	1	1	1	1	1		Freckles	1	1	1	1	1	1	1
Gamma glutamyl transpeptidase	1	1	1	1	1	1	1		Gamma glutamyl transpeptidase	1	1	1	1	1	1	1
Glaucoma	0.00888587	1	1	1	0.0353109	1	1		Glaucoma	1	1	1	1	1	1	1
Glioma	1	0.0230647	1	1	1	1	1		Glioma	1	1	1	1	1	1	1
Glycated hemoglobin levels	0.0332736	1	1	1	1	1	1		Glycated hemoglobin levels	1	1	1	1	1	1	1
Glycemic traits	1	1	1	1	1	1	0.00897793		Glycemic traits	1	1	1	1	1	1	1
Graves' disease	1	0.000181466	1	1	1	1	1		Graves' disease	1	1	1	1	1	1	1
Hair color	1	1	1	1	1	1	1		Hair color	1	1	0.033037	1	1	1	1
Heart rate	1	1	1	1	1	0.0366561	1		Heart rate	1	1	1	1	1	1	1
Height	0.000318017	1	1	1	1	1	1		Height	1	0.001125	0.008788	1	0.013781	1	1
Helicobacter pylori serologic status	1	1	1	1	1	1	1		Helicobacter pylori serologic status	1	1	1	1	1	1	1
Hematological and biochemical traits	1	1	1	1	1	1	1		Hematological and biochemical traits	0.015199	1	1	1	1	1	1
Hematology traits	1	1	1	1	1	1	1		Hematology traits	1	1	1	1	1	1	1
Hemoglobin	1	1	1	1	1	1	1		Hemoglobin	1	1	1	1	1	1	1
Hepatitis B	1	0.0086112	1	1	1	1	1		Hepatitis B	1	1	1	1	1	1	1
Hepatitis B vaccine response	1	0.0334475	1	1	1	1	1		Hepatitis B vaccine response	1	1	1	1	1	1	1
Hepatocellular carcinoma	1	1	1	1	1	1	1		Hepatocellular carcinoma	1	1	1	1	1	1	1
Hippocampal atrophy	1	1	1	1	1	1	1		Hippocampal atrophy	1	1	1	1	1	1	1
HIV-1 control	1	1	1	1	1	1	0.00865154		HIV-1 control	1	1	1	1	1	1	1
Hodgkin's lymphoma	1	1	1	1	1	1	0.0471964		Hodgkin's lymphoma	1	1	1	1	1	1	1
Homocysteine levels	1	1	1	1	1	1	1		Homocysteine levels	1	1	1	1	1	1	1
Hypertension	1	1	1	1	1	1	1		Hypertension	1	1	1	1	1	1	1
Hypertriglyceridemia	1	1	1	1	1	0.0317364	1		Hypertriglyceridemia	1	1	1	1	1	1	1
Hypothyroidism	1	1	1	1	0.00540226	1	1		Hypothyroidism	1	0.049851	1	1	1	1	1
Idiopathic pulmonary fibrosis	1	1	1	1	1	1	1		Idiopathic pulmonary fibrosis	1	1	1	0.045598	1	1	1
IgA nephropathy	1	0.0230647	1	1	1	1	1		IgA nephropathy	1	1	1	0.019256	1	1	1
IgE levels	1	1	1	1	1	1	1		IgE levels	1	1	1	1	1	1	1
IgG glycosylation	1	1	1	1	0.0424849	1	1		IgG glycosylation	1	1	1	1	1	1	1
Immune reponse to smallpox (secreted IFN-alpha)	1	1	1	1	1	1	1		Immune reponse to smallpox (secreted IFN-alpha)	1	1	0.04023	1	1	1	1
Immune reponse to smallpox (secreted IL-1beta)	1	1	1	1	1	1	1		Immune reponse to smallpox (secreted IL-1beta)	1	1	1	0.019256	1	1	1
Immune reponse to smallpox (secreted IL-2)	1	1	1	1	1	1	1		Immune reponse to smallpox (secreted IL-2)	1	1	1	1	1	1	1
Immune response to smallpox vaccine (IL-6)	1	1	1	1	1	1	0.0376849		Immune response to smallpox vaccine (IL-6)	1	1	0.02579	1	0.017929	1	1
Inflammatory biomarkers	1	1	1	1	1	1	1		Inflammatory biomarkers	1	1	1	1	1	1	0.023523
Inflammatory bowel disease	1	3.88251e-12	1	1	1	1	2.18486e-06		Inflammatory bowel disease	1	1	1	1	1	1	1
Inflammatory bowel disease (early onset)	1	0.0372038	1	1	1	1	1		Inflammatory bowel disease (early onset)	1	1	1	1	1	1	1
Insulin-like growth factors	1	1	1	1	1	1	1		Insulin-like growth factors	1	1	1	1	1	1	1
Interstitial lung disease	1	1	1	1	1	1	1		Interstitial lung disease	1	1	1	0.034395	1	1	1
Intracranial aneurysm	1	1	1	1	1	1	1		Intracranial aneurysm	1	1	1	1	1	1	1
Intracranial volume	1	1	1	1	1	1	1		Intracranial volume	1	1	1	1	1	1	1
Iron status biomarkers	1	1	1	1	1	1	1		Iron status biomarkers	1	1	1	1	0.009005	1	1
Kawasaki disease	1	1	1	1	1	1	1		Kawasaki disease	1	1	1	1	1	1	1
Leprosy	1	1	1	1	1	1	1		Leprosy	1	1	1	1	1	1	1
Lipid traits	1	1	1	1	1	1	1		Lipid traits	1	1	1	1	1	1	1
Lipoprotein-associated phospholipase A2 activity and mass	1	1	1	1	1	1	1		Lipoprotein-associated phospholipase A2 activity and mass	1	1	1	1	1	1	1
Liver enzyme levels	1	1	1	1	1	1	1		Liver enzyme levels	0.023201	1	1	1	1	1	1
Liver enzyme levels (gamma-glutamyl transferase)	1	1	1	1	1	1	0.0104973		Liver enzyme levels (gamma-glutamyl transferase)	1	1	1	1	1	0.031905	1
Lung cancer	1	1	1	1	1	1	1		Lung cancer	1	1	1	1	1	1	1
Lymphoma	1	0.00726524	1	1	1	1	1		Lymphoma	1	1	1	1	1	1	1
Magnesium levels	0.037114	1	1	1	1	1	1		Magnesium levels	1	1	1	1	1	1	1
Male-pattern baldness	1	0.00596355	1	0.0306263	1	0.0134853	1		Male-pattern baldness	1	1	1	1	1	1	1
Mean corpuscular hemoglobin concentration	1	1	1	1	1	1	1		Mean corpuscular hemoglobin concentration	1	1	1	1	1	1	1
Melanoma	1	0.00912568	1	1	0.0255555	1	1		Melanoma	1	1	1	1	1	1	0.000545
Menarche (age at onset)	1	1	1	1	1	1	1		Menarche (age at onset)	1	1	1	1	1	1	1
Menarche and menopause (age at onset)	0.00888587	1	1	1	1	1	1		Menarche and menopause (age at onset)	1	1	1	1	1	1	1
Metabolic syndrome	1	1	1	1	1	1	0.0431196		Metabolic syndrome	1	1	1	1	1	1	1
Metabolic syndrome (bivariate traits)	1	1	1	1	1	1	1		Metabolic syndrome (bivariate traits)	1	1	1	1	1	1	1
Metabolic traits	1	1	1	1	1	1	1		Metabolic traits	1	1	1	1	1	1	1
Migraine	1	1	1	1	1	1	1		Migraine	1	1	1	1	1	1	1
Multiple myeloma	1	1	1	1	1	1	1		Multiple myeloma	1	0.021394	1	1	1	1	1
Multiple sclerosis	1	0.000289845	0.037332	1	1	1	0.0144461		Multiple sclerosis	1	1	1	1	1	1	1
Multiple sclerosis (OCB status)	1	0.00596355	1	1	1	1	1		Multiple sclerosis (OCB status)	1	1	1	1	1	1	1
Myocardial infarction (early onset)	1	1	1	1	1	1	1		Myocardial infarction (early onset)	1	1	1	1	1	1	1
Myopia (pathological)	1	1	1	1	0.0319199	1	1		Myopia (pathological)	1	0.034458	1	1	1	0.017527	1
Narcolepsy	1	1	1	1	1	1	1		Narcolepsy	1	1	1	1	1	1	1
Nasopharyngeal carcinoma	1	0.000201459	1	1	1	1	1		Nasopharyngeal carcinoma	1	1	1	1	1	1	1
Neonatal lupus	1	1	1	1	1	1	1		Neonatal lupus	1	1	1	1	1	1	1
Nephrolithiasis	1	1	1	1	1	1	1		Nephrolithiasis	1	1	1	1	1	1	1
Nephropathy	1	5.17706e-05	1	1	1	1	1		Nephropathy	1	1	1	1	1	1	1
Nephropathy (idiopathic membranous)	1	1	1	1	1	1	1		Nephropathy (idiopathic membranous)	1	1	1	1	1	1	1
Neuroblastoma	1	1	1	1	1	1	1		Neuroblastoma	1	1	1	1	1	1	1
N-glycan levels	1	1	1	1	1	1	1		N-glycan levels	1	1	1	1	1	1	1
Non-obstructive azoospermia	1	1	1	1	1	1	1		Non-obstructive azoospermia	1	1	1	1	1	1	1
Obesity	1	0.0274994	1	0.0145007	1	1	0.0380406		Obesity	1	1	1	0.018105	1	1	1
Obesity (early onset extreme)	1	1	1	1	1	1	1		Obesity (early onset extreme)	1	1	1	0.006458	1	1	1
Obesity-related traits	1	1	1	1	1	1	1		Obesity-related traits	0.028394	1	1	0.01163	1	1	1
Optic disc parameters	1	1	1	1	1	1	1		Optic disc parameters	1	1	1	1	1	1	1
Orofacial clefts	1	1	1	1	1	1	1		Orofacial clefts	1	1	1	1	1	1	1
Ovarian cancer	0.0316768	1	1	1	1	1	1		Ovarian cancer	0.025744	1	1	1	1	1	1
Paget's disease	1	1	1	1	1	1	0.0471964		Paget's disease	1	1	1	1	1	1	1
Pancreatic cancer	1	1	1	1	0.0255555	1	1		Pancreatic cancer	1	1	1	1	1	1	1
Pancreatitis	1	1	1	1	1	1	1		Pancreatitis	1	1	1	0.030632	1	1	1
Parkinson's disease	1	0.0249444	1	1	1	1	1		Parkinson's disease	1	1	1	1	1	1	1
Phospholipid levels (plasma)	1	1	1	1	1	1	1		Phospholipid levels (plasma)	1	1	1	1	1	1	1
Phosphorus levels	1	1	1	1	1	1	1		Phosphorus levels	1	1	0.02942	1	1	1	1
Plasminogen activator inhibitor type 1 levels (PAI-1)	1	0.000386745	0.0379905	1	1	1	1		Plasminogen activator inhibitor type 1 levels (PAI-1)	1	1	1	1	1	1	1
Platelet	1	0.00784283	1	1	1	0.0114001	1		Platelet	1	0.000911	1	1	1	1	1
Polycystic ovary syndrome	1	1	1	0.040627	1	1	1		Polycystic ovary syndrome	1	1	1	1	1	1	1
Primary biliary cirrhosis	1	0.00514863	1	1	1	1	1		Primary biliary cirrhosis	1	1	1	1	1	1	1
Primary tooth development	1	1	1	1	1	1	1		Primary tooth development	1	0.038103	1	1	1	1	1
Progressive supranuclear palsy	1	1	1	1	1	1	1		Progressive supranuclear palsy	1	1	1	1	1	1	1
Proinsulin levels	1	1	1	1	1	1	1		Proinsulin levels	1	1	1	1	1	1	1
Prostate cancer	1	0.0037919	1	1	1	1	1		Prostate cancer	1	1	1	1	1	1	1
Prostate-specific antigen levels	1	1	1	1	1	1	1		Prostate-specific antigen levels	1	1	1	1	1	1	1
Protein quantitative trait loci	1	1	1	1	1	0.0134853	1		Protein quantitative trait loci	1	1	1	1	1	1	1
Prothrombin time	1	1	1	1	1	1	1		Prothrombin time	1	1	1	1	1	1	1
Psoriasis	1	1	1	1	0.0388342	1	1		Psoriasis	1	1	1	1	1	1	1
Pubertal anthropometrics	1	1	1	1	1	1	1		Pubertal anthropometrics	1	1	1	1	1	1	1
Pulmonary function	1	1	1	1	1	1	1		Pulmonary function	1	1	1	3.4e-05	1	1	1
Red blood cell	1	5.61188e-05	0.0101217	1	1	1	7.41936e-06		Red blood cell	1	1	1	1	1	1	1
Refractive error	1	1	1	1	0.0388342	1	1		Refractive error	1	1	1	1	1	1	1
Relative hand skill in reading disability	1	1	1	1	1	1	1		Relative hand skill in reading disability	1	1	1	1	1	1	1
Renal cell carcinoma	1	1	0.047262	1	1	1	1		Renal cell carcinoma	1	0.000481	0.03664	1	1	1	1
Renal function-related traits	1	1	1	1	1	1	1		Renal function-related traits	1	1	1	1	1	1	1
Renal function-related traits (BUN)	1	1	1	1	1	1	1		Renal function-related traits (BUN)	1	1	1	1	1	1	1
Response to fenofibrate (adiponectin levels)	0.0443705	0.0334475	1	1	1	1	1		Response to fenofibrate (adiponectin levels)	1	1	1	1	1	1	1
Response to statin therapy	1	1	1	1	1	1	1		Response to statin therapy	1	1	1	1	1	1	1
Restless legs syndrome	1	1	1	1	1	1	1		Restless legs syndrome	1	1	1	1	1	1	1
Retinal arteriolar caliber	1	1	1	1	1	1	1		Retinal arteriolar caliber	1	1	1	1	1	1	1
Retinal vascular caliber	1	1	1	1	1	1	1		Retinal vascular caliber	1	0.011046	1	1	1	1	1
Rheumatoid arthritis	0.0110036	5.92355e-07	1	1	1	1	0.00195457		Rheumatoid arthritis	1	1	1	0.010289	1	1	1
Sarcoidosis	1	1	1	1	1	1	1		Sarcoidosis	1	1	1	1	1	1	1
Schizophrenia	0.0198013	9.29036e-05	1	1	1	1	1		Schizophrenia	0.013662	0.008769	1	1	0.038013	1	1
Schizophrenia or bipolar disorder	1	0.0308052	1	1	1	1	1		Schizophrenia or bipolar disorder	1	1	1	1	1	1	1
Serum albumin level	1	1	1	1	1	0.0201608	1		Serum albumin level	1	1	1	1	1	1	1
Serum protein levels (sST2)	1	1	1	1	1	1	1		Serum protein levels (sST2)	1	1	1	1	1	1	1
Sex hormone-binding globulin levels	1	1	1	0.040627	1	1	1		Sex hormone-binding globulin levels	1	1	1	1	1	1	1
Sexual dimorphism in anthropometric traits	1	1	1	1	1	1	1		Sexual dimorphism in anthropometric traits	1	1	0.02579	1	1	0.006852	1
Sjögren's syndrome	1	0.00596355	1	1	1	1	1		Sjögren's syndrome	1	1	1	1	1	1	1
Smoking behavior	1	1	1	1	1	1	1		Smoking behavior	1	1	1	1	1	1	1
Sphingolipid levels	0.0024451	0.0010692	1	0.0339713	1	1	1		Sphingolipid levels	1	1	1	1	1	1	1
Stevens-Johnson syndrome and toxic epidermal necrolysis (SJS-TEN)	1	1	1	1	1	1	1		Stevens-Johnson syndrome and toxic epidermal necrolysis (SJS-TEN)	1	1	1	1	1	1	1
Stroke (ischemic)	1	1	1	1	1	1	1		Stroke (ischemic)	1	1	1	1	1	1	1
Sudden cardiac arrest	0.0443705	0.0334475	1	1	1	0.0101308	1		Sudden cardiac arrest	1	1	1	0.023063	1	1	1
Systemic lupus erythematosus	1	5.91953e-08	1	1	1	1	1		Systemic lupus erythematosus	1	1	1	1	1	1	1
Tanning	1	1	1	1	1	1	1		Tanning	1	1	1	1	1	1	1
Testicular germ cell cancer	1	1	1	1	1	1	1		Testicular germ cell cancer	1	1	1	1	1	1	1
Thyroid cancer	1	1	1	1	1	1	1		Thyroid cancer	1	1	1	1	1	1	1
Thyroid function	1	1	1	1	1	1	1		Thyroid function	1	1	1	1	1	1	1
Triglycerides	1	0.0364005	1	1	1	1	0.00412317		Triglycerides	1	1	1	1	1	1	1
Triglycerides and Cholesterol	1	1	1	1	1	1	1		Triglycerides and Cholesterol	1	1	1	1	1	1	1
Tuberculosis	1	1	1	1	1	1	1		Tuberculosis	1	1	1	1	1	1	1
Tumor biomarkers	1	1	1	1	1	1	1		Tumor biomarkers	1	1	1	1	1	1	0.017269
Type 1 diabetes	1	0.00108398	1	1	1	1	1		Type 1 diabetes	1	1	1	1	1	1	1
Type 2 diabetes	1	1	1	1	1	1	0.0103677		Type 2 diabetes	1	1	1	1	1	1	1
Type 2 diabetes and other traits	1	1	1	1	1	1	1		Type 2 diabetes and other traits	1	1	1	1	1	1	1
Ulcerative colitis	1	1.9825e-10	1	1	0.0419183	1	0.0317853		Ulcerative colitis	1	1	1	1	1	1	1
Upper aerodigestive tract cancers	1	1	1	0.0137284	1	1	1		Upper aerodigestive tract cancers	1	1	1	1	1	1	1
Uric acid levels	1	1	0.00118086	1	1	1	1		Uric acid levels	1	1	1	1	1	1	1
Urinary metabolites	1	1	1	1	1	1	1		Urinary metabolites	1	1	1	1	1	1	1
Uterine fibroids	1	1	1	1	1	1	1		Uterine fibroids	1	0.011046	0.033037	1	1	1	1
Vascular endothelial growth factor levels	0.037114	1	1	1	1	1	1		Vascular endothelial growth factor levels	1	1	1	1	1	1	1
Venous thromboembolism	1	1	1	1	1	1	1		Venous thromboembolism	1	1	1	1	1	1	1
Vitamin E levels	1	1	1	1	1	1	1		Vitamin E levels	1	1	1	1	1	1	1
Vitiligo	1	8.71808e-06	1	1	1	1	1		Vitiligo	1	1	1	1	1	1	1
Waist-hip ratio	1	0.000668247	1	1	1	1	1		Waist-hip ratio	1	1	0.033037	1	1	1	1
Warfarin maintenance dose	1	1	1	1	1	1	1		Warfarin maintenance dose	1	1	1	1	1	1	1
Wegener's granulomatosis	1	0.000386745	1	1	1	1	1		Wegener's granulomatosis	1	1	1	1	1	1	1
Weight	1	1	1	1	1	1	1		Weight	1	1	1	0.009111	1	1	1
White blood cell count	1	0.0030877	1	1	1	1	1		White blood cell count	1	1	1	1	1	1	1
