# Supplementary material for: Synchronized age-related gene expression changes across multiple tissues in human and the link to complex diseases
Source: Sci Rep. 2015 Oct 19;5:15145. doi: 10.1038/srep15145 (PMC4609956; doi:10.1038/srep15145)
Supplement: Supplementary Data S5 [file srep15145-s6.xls]

## Sheet: Heart
Supplementary Data S5 - Homologous genes between human and mouse in heart and lung
*the genes marked in yellow are aging genes at p-value less than 0.001
		Human heart							Mouse heart
Human Gene ID	Entrez ID	Gene Symbol	Age Coef	p-value	FDR		Mouse Unigene	Entrez ID	Gene Symbol	Gene Ontology	Age Coef	p-value
ENSG00000168395.10	84289	ING5	0.0359774	1.73543e-07	0.00281405		Mm.64065	66262	Ing5	molecular function|DNA binding|IEA|GO:0003677|MGI|na//biological process|regulation of transcription, DNA-dependent|IEA|GO:0006355|MGI|na	0.00338	0.829
ENSG00000064652.6	28966	SNX24	-0.0253167	7.32872e-07	0.00281405		Mm.32414	69226	Snx24	biological process|intracellular signaling cascade|IEA|GO:0007242|MGI|na//biological process|protein transport|IEA|GO:0015031|MGI|na//biological process|transport|IEA|GO:0006810|MGI|na	0.000376	0.544
ENSG00000143669.8	1130	LYST	0.0259753	8.73596e-07	0.00281405		Mm.342337	17101	Lyst	biological process|cellular defense response|ISS|GO:0006968|MGI|12466851//cellular component|endosome|ISS|GO:0005768|MGI|12466851//biological process|endosome to lysosome transport|ISS|GO:0008333|MGI|12466851//cellular component|microtubule cytoskeleton|ISS|GO:0015630|MGI|12466851//biological process|protein transport|IEA|GO:0015031|MGI|na//biological process|signal transduction|ISS|GO:0007165|MG…	-0.00401	0.214
ENSG00000116455.9	79084	WDR77	-0.0247163	1.11705e-06	0.00323845		Mm.5110	70465	2610312E17Rik		0.00524	0.871
ENSG00000103653.11	1445	CSK	0.0320678	1.88096e-06	0.00419469		Mm.21974	12988	Csk	molecular function|ATP binding|IEA|GO:0005524|MGI|na//biological process|intracellular signaling cascade|IEA|GO:0007242|MGI|na//molecular function|kinase activity|IEA|GO:0016301|MGI|na//biological process|protein amino acid phosphorylation|IEA|GO:0006468|MGI|na//molecular function|protein kinase activity|IEA|GO:0004672|MGI|na//molecular function|protein serine/threonine kinase activity|ISS|GO:000…	-0.00242	0.0802
ENSG00000106028.6	6742	SSBP1	-0.027263	3.81166e-06	0.006358		Mm.276356	381760	Ssbp1	molecular function|DNA binding|IEA|GO:0003677|MGI|na//biological process|DNA replication|IEA|GO:0006260|MGI|na//cellular component|mitochondrion|IEA|GO:0005739|MGI|na//molecular function|nucleic acid binding|IEA|GO:0003676|MGI|na//molecular function|single-stranded DNA binding|IEA|GO:0003697|MGI|na	-0.00667	0.0163
ENSG00000104671.3	10671	DCTN6	-0.0316611	4.06913e-06	0.006358		Mm.150373	22428	Dctn6	cellular component|cytoskeleton|IEA|GO:0005856|MGI|na//cellular component|dynactin complex|ISS|GO:0005869|MGI|10525537	0.00265	0.866
ENSG00000124160.7	57727	NCOA5	0.0325722	4.16688e-06	0.006358		Mm.233080	228869	Ncoa5	cellular component|nucleus|IEA|GO:0005634|MGI|na//biological process|regulation of transcription, DNA-dependent|IEA|GO:0006355|MGI|na//biological process|transcription|IEA|GO:0006350|MGI|na	-0.00306	0.149
ENSG00000181458.6	55076	TMEM45A	0.0273277	4.65896e-06	0.00653673		Mm.262328	56277	C630002M10Rik	cellular component|integral to membrane|TAS|GO:0016021|MGI|12466851//cellular component|integral to plasma membrane|ISS|GO:0005887|MGI|1980600	0.0131	0.873
ENSG00000163516.8	55139	ANKZF1	0.0248346	5.41138e-06	0.00653673		Mm.259326	52231	D1Ertd161e	molecular function|DNA binding|ISS|GO:0003677|MGI|12466851//biological process|regulation of transcription, DNA-dependent|ISS|GO:0006355|MGI|12466851//molecular function|transcription factor activity|ISS|GO:0003700|MGI|12466851	0.00404	0.702
ENSG00000105849.5	221830	TWISTNB	-0.0240836	6.88987e-06	0.00746579		Mm.196472	28071	Twistnb		0.000265	0.537
ENSG00000153487.11	3621	ING1	0.0304839	8.63201e-06	0.00779925		Mm.25709	26356	Ing1	molecular function|DNA binding|ISS|GO:0003677|MGI|12466851//biological process|cell cycle|IEA|GO:0007049|MGI|na//biological process|negative regulation of cell cycle|IEA|GO:0045786|MGI|na//cellular component|nucleus|IEA|GO:0005634|MGI|na//biological process|regulation of transcription, DNA-dependent|ISS|GO:0006355|MGI|12466851	-0.000203	0.472
ENSG00000116752.5	10286	BCAS2	-0.0287398	9.14679e-06	0.00779925		Mm.104919	68183	Bcas2	biological process|biological process unknown|ND|GO:0000004|MGI|na//molecular function|molecular function unknown|ND|GO:0005554|MGI|na//cellular component|nucleus|IEA|GO:0005634|MGI|na//cellular component|spliceosome complex|ISS|GO:0005681|MGI|na	0.000919	0.659
ENSG00000137547.4	29088	MRPL15	-0.0314851	9.48267e-06	0.00785463		Mm.182927	27395	Mrpl15	cellular component|intracellular|ISS|GO:0005622|MGI|12466851//biological process|mitochondrial genome maintenance|TAS|GO:0000002|MGI|10593885//cellular component|mitochondrial large ribosomal subunit|IEA|GO:0005762|MGI|10593885//cellular component|mitochondrial large ribosomal subunit|ISS|GO:0005762|MGI|10593885//cellular component|mitochondrion|IDA|GO:0005739|MGI|14651853//biological process|pro…	0.00246	0.774
ENSG00000072518.14	2011	MARK2	0.0216267	1.1323e-05	0.00787217		Mm.258986	13728	Mark2	molecular function|ATP binding|IEA|GO:0005524|MGI|na//biological process|carbohydrate metabolism|IEA|GO:0005975|MGI|na//molecular function|catalytic activity|IEA|GO:0003824|MGI|na//biological process|cell differentiation|IEA|GO:0030154|MGI|na//biological process|development|IEA|GO:0007275|MGI|na//biological process|electron transport|IEA|GO:0006118|MGI|na//molecular function|endopeptidase inhibit…	-0.00399	0.0432
ENSG00000187954.8	50626	CYHR1	0.0263334	1.16141e-05	0.00787217		Mm.247752	54151	Cyhr1	biological process|biological process unknown|ND|GO:0000004|MGI|na//cellular component|cytoplasm|IDA|GO:0005737|MGI|10745073//cellular component|nuclear membrane|IDA|GO:0005635|MGI|10745073//molecular function|protein binding|IPI|GO:0005515|MGI|10745073	-1.84e-05	0.495
ENSG00000143303.7	51093	RRNAD1	0.0288231	1.23045e-05	0.00810116		Mm.296008	229503	Mrpl24		-0.0013	0.269
ENSG00000075426.7	2355	FOSL2	0.0242432	1.25747e-05	0.00810116		Mm.24684	14284	Fosl2	molecular function|DNA binding|IEA|GO:0003677|MGI|na//cellular component|nucleus|IEA|GO:0005634|MGI|na//biological process|regulation of transcription, DNA-dependent|IEA|GO:0006355|MGI|na	0.00126	0.663
ENSG00000146083.7	22838	RNF44	0.0275303	1.32977e-05	0.00820241		Mm.25366	105239	Rnf44		0.000466	0.567
ENSG00000137221.9	93643	TJAP1	0.029528	1.5794e-05	0.00915766		Mm.284594	74094	0610041D19Rik	biological process|biological process unknown|ND|GO:0000004|MGI|na//molecular function|protein binding|ISS|GO:0005515|MGI|11602598//cellular component|tight junction|ISS|GO:0005923|MGI|11602598	0.00559	0.834
ENSG00000155463.7	5018	OXA1L	-0.0230041	1.87611e-05	0.00937766		Mm.182340	69089	Oxa1l	molecular function|carrier activity|ISS|GO:0005386|MGI|12466851//cellular component|inner membrane|IEA|GO:0019866|MGI|na//cellular component|integral to membrane|TAS|GO:0016021|MGI|12466851//cellular component|integral to plasma membrane|ISS|GO:0005887|MGI|12466851//cellular component|membrane|ISS|GO:0016020|MGI|12466851//cellular component|mitochondrion|IDA|GO:0005739|MGI|14651853//biological pr…	0.00182	0.693
ENSG00000155304.4	6782	HSPA13	-0.0212382	1.9478e-05	0.00945117		Mm.26704	110920	Stch	molecular function|ATP binding|IEA|GO:0005524|MGI|na//cellular component|extracellular space|TAS|GO:0005615|MGI|12466851//cellular component|nucleus|IEA|GO:0005634|MGI|na//biological process|protein folding|IEA|GO:0006457|MGI|na	-0.00169	0.251
ENSG00000085982.8	55230	USP40	0.0228332	1.96828e-05	0.00945117		Mm.80484	227334	Usp40	molecular function|cysteine-type endopeptidase activity|IEA|GO:0004197|MGI|na//molecular function|cysteine-type peptidase activity|IEA|GO:0008234|MGI|na//molecular function|hydrolase activity|IEA|GO:0016787|MGI|na//molecular function|peptidase activity|IEA|GO:0008233|MGI|na//biological process|ubiquitin cycle|IEA|GO:0006512|MGI|na//molecular function|ubiquitin thiolesterase activity|IEA|GO:000422…	-0.000143	0.477
ENSG00000075415.8	5250	SLC25A3	-0.0267005	2.06115e-05	0.00945117		Mm.298	18674	Slc25a3	molecular function|binding|IEA|GO:0005488|MGI|na//cellular component|inner membrane|IEA|GO:0019866|MGI|na//cellular component|integral to membrane|IEA|GO:0016021|MGI|na//cellular component|membrane|IEA|GO:0016020|MGI|na//cellular component|mitochondrion|IDA|GO:0005739|MGI|14651853//cellular component|mitochondrion|IEA|GO:0005739|MGI|14651853//molecular function|symporter activity|IEA|GO:0015293|M…	-0.00114	0.294
ENSG00000067533.5	51018	RRP15	-0.0301432	2.06324e-05	0.00945117		Mm.289841	67223	2810430M08Rik		-0.00425	0.105
ENSG00000111077.10	23371	TENC1	0.0330249	2.06395e-05	0.00945117		Mm.29389	209039	Krt2-8	biological process|biological process unknown|ND|GO:0000004|MGI|na//cellular component|cellular component unknown|ND|GO:0008372|MGI|na//molecular function|protein kinase binding|ISS|GO:0019901|MGI|na//molecular function|receptor binding|ISS|GO:0005102|MGI|na	0.0052	0.865
ENSG00000113575.5	5515	PPP2CA	-0.0285278	2.08642e-05	0.00945117		Mm.260288	19052	Ppp2ca	molecular function|CTD phosphatase activity|ISS|GO:0008420|MGI|12466851//cellular component|cytoplasm|IDA|GO:0005737|MGI|9882488,10781942//cellular component|cytosol|IDA|GO:0005829|MGI|12885400//molecular function|hydrolase activity|ISS|GO:0016787|MGI|12466851//molecular function|manganese ion binding|ISS|GO:0030145|MGI|12466851//biological process|mesoderm development|IMP|GO:0007498|MGI|9770493/…	-0.0028	0.0696
ENSG00000172081.8	126308	MOB3A	0.02643	2.19157e-05	0.0095808		Mm.49309	208228	Mobkl2a		0.00082	0.581
ENSG00000124226.6	55905	RNF114	0.0255128	2.25865e-05	0.0095808		Mm.22225	81018	Zfp313	biological process|cell differentiation|IEA|GO:0030154|MGI|na//biological process|development|IEA|GO:0007275|MGI|na//cellular component|nucleus|IEA|GO:0005634|MGI|na//biological process|protein ubiquitination|IEA|GO:0016567|MGI|na//biological process|spermatogenesis|IEA|GO:0007283|MGI|na//cellular component|ubiquitin ligase complex|IEA|GO:0000151|MGI|na//molecular function|ubiquitin-protein ligas…	0.00907	0.976
ENSG00000165689.12	10807	SDCCAG3	0.028229	2.27871e-05	0.0095808		Mm.253771	68112	C330016H24Rik		0.00167	0.673
ENSG00000153395.5	79888	LPCAT1	0.0268485	2.33536e-05	0.0095808		Mm.284649	210992	BC005662	molecular function|acyltransferase activity|IEA|GO:0008415|MGI|na//molecular function|calcium ion binding|IEA|GO:0005509|MGI|na//molecular function|transferase activity|IEA|GO:0016740|MGI|na	0.000931	0.707
ENSG00000105643.3	27106	ARRDC2	0.0331519	2.34637e-05	0.0095808		Mm.24215	70807	Arrdc2	biological process|biological process unknown|ND|GO:0000004|MGI|na//cellular component|cellular component unknown|ND|GO:0008372|MGI|na//molecular function|molecular function unknown|ND|GO:0005554|MGI|na	0.000995	0.65
ENSG00000145293.9	58478	ENOPH1	-0.0271802	2.46269e-05	0.00968849		Mm.11311	67870	2310057D15Rik	molecular function|hydrolase activity|ISS|GO:0016787|MGI|12466851//biological process|metabolism|ISS|GO:0008152|MGI|12466851	0.00121	0.725
ENSG00000033030.9	55596	ZCCHC8	0.0277972	2.59004e-05	0.00968849		Mm.279427	70650	Zcchc8	molecular function|nucleic acid binding|ISS|GO:0003676|MGI|12466851	0.00469	0.842
ENSG00000115762.12	55041	PLEKHB2	-0.0170997	2.66074e-05	0.00968849		Mm.292751	226971	Plekhb2	biological process|biological process unknown|ND|GO:0000004|MGI|na//cellular component|membrane|IEA|GO:0016020|MGI|na//molecular function|molecular function unknown|ND|GO:0005554|MGI|na	0.001	0.627
ENSG00000078699.15	9139	CBFA2T2	0.0206432	2.68455e-05	0.00968849		Mm.29914	12396	Cbfa2t2h	cellular component|nucleus|IEA|GO:0005634|MGI|na//biological process|regulation of transcription, DNA-dependent|IEA|GO:0006355|MGI|na//molecular function|transcription factor activity|IEA|GO:0003700|MGI|na	0.00174	0.785
ENSG00000197599.8	645811	CCDC154	0.0314997	2.70694e-05	0.00968849		Mm.207121	207209	Gm317		0.000248	0.523
ENSG00000100038.14	8940	TOP3B	0.0295058	2.87356e-05	0.00980113		Mm.326089	21976	Top3b	molecular function|DNA binding|IEA|GO:0003677|MGI|na//biological process|DNA modification|IEA|GO:0006304|MGI|na//molecular function|DNA topoisomerase activity|IEA|GO:0003916|MGI|na//molecular function|DNA topoisomerase type I activity|IEA|GO:0003917|MGI|na//biological process|DNA topological change|IEA|GO:0006265|MGI|na//biological process|DNA unwinding|IEA|GO:0006268|MGI|na//biological process|c…	0.00346	0.749
ENSG00000108604.10	6603	SMARCD2	0.028228	2.97869e-05	0.00992589		Mm.21772	83796	Smarcd2	biological process|chromatin modification|IEA|GO:0016568|MGI|na//cellular component|nucleus|IEA|GO:0005634|MGI|na//biological process|regulation of transcription, DNA-dependent|IEA|GO:0006355|MGI|na//biological process|transcription|IEA|GO:0006350|MGI|na	-0.00204	0.312
ENSG00000164258.7	4724	NDUFS4	-0.0289677	3.05335e-05	0.0100591		Mm.253142	17993	Ndufs4	molecular function|NADH dehydrogenase (ubiquinone) activity|IDA|GO:0008137|MGI|10747996//molecular function|NADH dehydrogenase activity|IEA|GO:0003954|MGI|na//biological process|electron transport|IEA|GO:0006118|MGI|na//cellular component|mitochondrion|IDA|GO:0005739|MGI|14651853//molecular function|oxidoreductase activity|IEA|GO:0016491|MGI|na//molecular function|oxidoreductase activity, acting …	0.000323	0.604
ENSG00000198917.6	51490	C9orf114	0.0244505	3.16245e-05	0.0101466		Mm.4449	227695	D2Wsu81e	molecular function|endonuclease activity|IEA|GO:0004519|MGI|na	0.00254	0.886
ENSG00000086062.7	2683	B4GALT1	0.022968	3.18494e-05	0.0101466		Mm.15622	14595	B4galt1	cellular component|Golgi apparatus|IDA|GO:0005794|MGI|2503706//molecular function|N-acetyllactosamine synthase activity|IEA|GO:0003945|MGI|na//molecular function|beta-N-acetylglucosaminylglycopeptide beta-1,4-galactosyltransferase activity|IDA|GO:0003831|MGI|9013935,9813328,11900463//molecular function|beta-N-acetylglucosaminylglycopeptide beta-1,4-galactosyltransferase activity|IMP|GO:0003831|MG…	-0.00575	0.0457
ENSG00000155111.9	23097	CDK19	0.0212951	3.45871e-05	0.0101517		Mm.200924	78334	2700084L06Rik	molecular function|ATP binding|IEA|GO:0005524|MGI|na//molecular function|kinase activity|IEA|GO:0016301|MGI|na//molecular function|protein serine/threonine kinase activity|IEA|GO:0004674|MGI|na//molecular function|transferase activity|IEA|GO:0016740|MGI|na	-5.44e-05	0.49
ENSG00000181026.12	64782	AEN	0.0217348	3.46406e-05	0.0101517		Mm.34109	68048	Isg20l1	molecular function|exonuclease activity|IEA|GO:0004527|MGI|na//cellular component|nucleus|IEA|GO:0005634|MGI|na	-7.4e-05	0.483
ENSG00000025434.14	10062	NR1H3	0.027901	3.57109e-05	0.0101517		Mm.22690	22259	Nr1h3	molecular function|DNA binding|IDA|GO:0003677|MGI|14739254,15319426//biological process|cellular lipid metabolism|IDA|GO:0044255|MGI|14739254//molecular function|copper ion binding|ISS|GO:0005507|MGI|12466851//biological process|electron transport|ISS|GO:0006118|MGI|12466851//molecular function|electron transporter activity|ISS|GO:0005489|MGI|12466851//molecular function|ligand-dependent nuclear …	0.00652	0.789
ENSG00000112576.8	896	CCND3	0.024041	4.01109e-05	0.0107771		Mm.246520	12445	Ccnd3	biological process|T cell proliferation|IMP|GO:0042098|MGI|14706337//biological process|cell cycle|IEA|GO:0007049|MGI|na//molecular function|cyclin-dependent protein kinase activity|IDA|GO:0004693|MGI|12130539//molecular function|cyclin-dependent protein kinase regulator activity|IEA|GO:0016538|MGI|na//biological process|cytokinesis|IEA|GO:0000910|MGI|na//cellular component|nucleus|IEA|GO:0005634…	-0.00349	0.072
ENSG00000144655.9	64651	CSRNP1	0.0263514	4.04255e-05	0.0107771		Mm.125196	215418	Axud1	biological process|apoptosis|IEA|GO:0006915|MGI|na//cellular component|nucleus|IEA|GO:0005634|MGI|na	0.0053	0.951
ENSG00000130638.10	25814	ATXN10	-0.0282512	4.17016e-05	0.0107771		Mm.248906	54138	Sca10	molecular function|binding|IEA|GO:0005488|MGI|na//biological process|biological process unknown|ND|GO:0000004|MGI|na//cellular component|cellular component unknown|ND|GO:0008372|MGI|na	-0.00122	0.292
ENSG00000143624.9	65123	INTS3	0.027004	4.27249e-05	0.0107771		Mm.268564	229543	C77668		-0.00628	0.0325
ENSG00000188783.5	5549	PRELP	0.0284269	4.43426e-05	0.0107771		Mm.214514	116847	Prelp	cellular component|extracellular matrix (sensu Metazoa)|IEA|GO:0005578|MGI|na//molecular function|extracellular matrix structural constituent|ISS|GO:0005201|MGI|12466851//cellular component|extracellular space|TAS|GO:0005615|MGI|12466851//biological process|skeletal development|ISS|GO:0001501|MGI|12466851	0.00906	0.908
ENSG00000100227.12	84271	POLDIP3	0.0210487	4.57705e-05	0.0107771		Mm.23758	73826	Poldip3	molecular function|RNA binding|IEA|GO:0003723|MGI|na//molecular function|nucleic acid binding|ISS|GO:0003676|MGI|12466851//cellular component|nucleus|IEA|GO:0005634|MGI|na	-0.00222	0.151
ENSG00000113578.13	2246	FGF1	-0.0263049	4.57921e-05	0.0107771		Mm.241282	14164	Fgf1	biological process|angiogenesis|ISS|GO:0001525|MGI|12466851//biological process|cell differentiation|IEA|GO:0030154|MGI|na//biological process|cell proliferation|ISS|GO:0008283|MGI|12466851//biological process|development|IEA|GO:0007275|MGI|na//cellular component|extracellular space|IDA|GO:0005615|MGI|15576401//molecular function|fibroblast growth factor receptor binding|IEA|GO:0005104|MGI|na//mo…	-0.00106	0.238
ENSG00000101367.8	22919	MAPRE1	-0.0196778	4.67256e-05	0.0107771		Mm.143877	13589	Mapre1	cellular component|Golgi apparatus|IDA|GO:0005794|MGI|11290329//biological process|cell cycle|IEA|GO:0007049|MGI|na//biological process|cytokinesis|IEA|GO:0000910|MGI|na//cellular component|microtubule|IDA|GO:0005874|MGI|11290329//molecular function|microtubule binding|IEA|GO:0008017|MGI|na//biological process|mitosis|IEA|GO:0007067|MGI|na	0.00215	0.813
ENSG00000176046.7	26471	NUPR1	0.0304451	4.68394e-05	0.0107771		Mm.18742	56312	Nupr1	cellular component|nucleus|ISS|GO:0005634|MGI|12466851	-0.00047	0.353
ENSG00000143258.11	27005	USP21	0.0256666	4.98698e-05	0.0112076		Mm.27510	30941	Usp21	molecular function|cysteine-type endopeptidase activity|IEA|GO:0004197|MGI|na//molecular function|cysteine-type peptidase activity|IEA|GO:0008234|MGI|na//molecular function|hydrolase activity|IEA|GO:0016787|MGI|na//molecular function|peptidase activity|IEA|GO:0008233|MGI|na//biological process|ubiquitin cycle|IEA|GO:0006512|MGI|na//molecular function|ubiquitin thiolesterase activity|IEA|GO:000422…	-0.00187	0.175
ENSG00000115998.3	54980	C2orf42	0.0298257	5.42084e-05	0.0119057		Mm.333219	232196	Tia1	molecular function|peptidase activity|IEA|GO:0008233|MGI|na	-0.00389	0.181
ENSG00000107745.10	10367	MICU1	-0.0291475	5.70879e-05	0.0120682		Mm.27199	216001	Cbara1	biological process|biological process unknown|ND|GO:0000004|MGI|na//molecular function|calcium ion binding|IEA|GO:0005509|MGI|na//cellular component|cellular component unknown|ND|GO:0008372|MGI|na	0.00622	0.997
ENSG00000164934.8	25879	DCAF13	-0.0180116	5.76156e-05	0.0120682		Mm.321937	223499	MGC65348		0.00694	0.991
ENSG00000164022.11	9255	AIMP1	-0.0242632	5.83478e-05	0.0120682		Mm.235137	13722	Scye1	molecular function|DNA binding|IEA|GO:0003677|MGI|na//molecular function|RNA binding|IEA|GO:0003723|MGI|na//molecular function|cytokine activity|IEA|GO:0005125|MGI|na//biological process|protein biosynthesis|IEA|GO:0006412|MGI|na//molecular function|tRNA binding|IEA|GO:0000049|MGI|na	-0.00225	0.332
ENSG00000074201.3	1207	CLNS1A	-0.0220637	5.85867e-05	0.0120682		Mm.21482	12729	Clns1a	biological process|chloride transport|IEA|GO:0006821|MGI|na//cellular component|nucleus|IEA|GO:0005634|MGI|na//biological process|regulation of cell volume|IEA|GO:0006884|MGI|na	8.54e-05	0.508
ENSG00000177084.9	5426	POLE	0.0271148	5.86905e-05	0.0120682		Mm.35061	18973	Pole	molecular function|3'-5' exonuclease activity|IEA|GO:0008408|MGI|na//molecular function|DNA binding|IEA|GO:0003677|MGI|na//biological process|DNA repair|IEA|GO:0006281|MGI|na//biological process|DNA replication|IEA|GO:0006260|MGI|na//molecular function|DNA-directed DNA polymerase activity|IEA|GO:0003887|MGI|na//molecular function|nucleotide binding|IEA|GO:0000166|MGI|na//molecular function|nucleo…	-0.00276	0.0463
ENSG00000156711.10	5603	MAPK13	0.0284096	5.99511e-05	0.0120682		Mm.27970	26415	Mapk13	molecular function|ATP binding|IEA|GO:0005524|MGI|na//molecular function|MAP kinase activity|IEA|GO:0004707|MGI|na//biological process|cell cycle|IEA|GO:0007049|MGI|na//molecular function|kinase activity|IEA|GO:0016301|MGI|na//biological process|protein amino acid phosphorylation|IEA|GO:0006468|MGI|na//molecular function|protein kinase activity|IEA|GO:0004672|MGI|na//molecular function|protein se…	-0.00464	0.223
ENSG00000135473.10	9924	PAN2	0.0261861	6.00635e-05	0.0120682		Mm.244183	103135	Usp52	molecular function|3'-5'-exoribonuclease activity|ISS|GO:0000175|MGI|na//molecular function|cysteine-type peptidase activity|IEA|GO:0008234|MGI|na//cellular component|cytoplasm|ISS|GO:0005737|MGI|na//molecular function|exonuclease activity|IEA|GO:0004527|MGI|na//molecular function|hydrolase activity|IEA|GO:0016787|MGI|na//biological process|mRNA catabolism, exonucleolytic|ISS|GO:0000291|MGI|na//c…	0.00334	0.878
ENSG00000160741.11	200186	CRTC2	0.0292768	6.0451e-05	0.0120682		Mm.35627	74343	4632407F12Rik		0.00567	0.9
ENSG00000179918.14	22928	SEPHS2	-0.021033	6.14399e-05	0.0120682		Mm.20294	20768	Sephs2	molecular function|ATP binding|IEA|GO:0005524|MGI|na//molecular function|catalytic activity|IEA|GO:0003824|MGI|na//molecular function|selenide, water dikinase activity|IEA|GO:0004756|MGI|na//molecular function|transferase activity|IEA|GO:0016740|MGI|na	-0.00145	0.223
ENSG00000117118.5	6390	SDHB	-0.0252178	6.21755e-05	0.0120975		Mm.246965	67680	Sdhb	biological process|aerobic respiration|ISS|GO:0009060|MGI|12466851//molecular function|electron carrier activity|ISS|GO:0009055|MGI|12466851//biological process|electron transport|ISS|GO:0006118|MGI|12466851//molecular function|electron transporter activity|IEA|GO:0005489|MGI|na//molecular function|iron ion binding|IEA|GO:0005506|MGI|na//cellular component|mitochondrion|IDA|GO:0005739|MGI|1246685…	-0.00475	0.124
ENSG00000116459.6	515	ATP5F1	-0.0288867	7.29535e-05	0.0131389		Mm.251152	11950	Atp5f1		-0.00161	0.348
ENSG00000154639.14	1525	CXADR	-0.0291051	7.31007e-05	0.0131389		Mm.66222	13052	Cxadr	cellular component|extracellular space|TAS|GO:0005615|MGI|12466851//cellular component|integral to membrane|TAS|GO:0016021|MGI|12466851//molecular function|receptor activity|IEA|GO:0004872|MGI|na	0.00195	0.736
ENSG00000110955.3	506	ATP5B	-0.0265966	7.34193e-05	0.0131389		Mm.238973	11947	Atp5b	molecular function|ATP binding|IEA|GO:0005524|MGI|na//biological process|ATP biosynthesis|IEA|GO:0006754|MGI|na//biological process|ATP synthesis coupled proton transport|IEA|GO:0015986|MGI|na//molecular function|hydrogen ion transporter activity|IEA|GO:0015078|MGI|na//molecular function|hydrogen-exporting ATPase activity, phosphorylative mechanism|IEA|GO:0008553|MGI|na//cellular component|hydrog…	-0.0078	0.0273
ENSG00000125734.7	56927	GPR108	0.0260772	7.51555e-05	0.0132856		Mm.28468	78308	Gpr108	cellular component|integral to membrane|TAS|GO:0016021|MGI|12466851//molecular function|receptor activity|IEA|GO:0004872|MGI|na	0.000679	0.561
ENSG00000143621.12	3608	ILF2	-0.017801	7.84432e-05	0.0133017		Mm.227258	67781	Ilf2	molecular function|DNA binding|ISS|GO:0003677|MGI|11804788//cellular component|nucleolus|IDA|GO:0005730|MGI|11804788//cellular component|nucleus|IDA|GO:0005634|MGI|11804788//molecular function|protein binding|ISS|GO:0005515|MGI|11804788//biological process|regulation of transcription, DNA-dependent|IEA|GO:0006355|MGI|na//biological process|transcription|IEA|GO:0006350|MGI|na	-0.00331	0.171
ENSG00000065989.9	5141	PDE4A	0.0266222	7.85953e-05	0.0133017		Mm.191749	18577	Pde4a	molecular function|3',5'-cyclic-nucleotide phosphodiesterase activity|IEA|GO:0004114|MGI|na//molecular function|cAMP-specific phosphodiesterase activity|ISS|GO:0004115|MGI|10213096//molecular function|catalytic activity|IEA|GO:0003824|MGI|na//molecular function|hydrolase activity|IEA|GO:0016787|MGI|na//biological process|signal transduction|IEA|GO:0007165|MGI|na	0.00149	0.739
ENSG00000079246.11	7520	XRCC5	-0.0236839	7.88014e-05	0.0133017		Mm.246952	22596	Xrcc5	molecular function|ATP binding|IEA|GO:0005524|MGI|na//molecular function|ATP-dependent DNA helicase activity|IEA|GO:0004003|MGI|na//molecular function|DNA binding|IEA|GO:0003677|MGI|na//biological process|DNA recombination|IEA|GO:0006310|MGI|na//biological process|DNA repair|IEA|GO:0006281|MGI|na//cellular component|DNA-dependent protein kinase complex|IEA|GO:0005958|MGI|na//cellular component|cy…	0.00476	0.971
ENSG00000162298.11	84447	SYVN1	0.0208627	8.40556e-05	0.0133017		Mm.149870	74126	Mrpl49	cellular component|endoplasmic reticulum|ISS|GO:0005783|MGI|12459480//cellular component|integral to membrane|TAS|GO:0016021|MGI|12466851//cellular component|nucleus|IEA|GO:0005634|MGI|na//biological process|response to unfolded protein|ISS|GO:0006986|MGI|12459480//cellular component|ubiquitin ligase complex|ISS|GO:0000151|MGI|12459480//molecular function|ubiquitin-protein ligase activity|ISS|GO:…	0.0104	0.97
ENSG00000130254.5	9667	SAFB2	0.0258845	8.64855e-05	0.0133017		Mm.214973	224902	AI255170	molecular function|DNA binding|IEA|GO:0003677|MGI|na//molecular function|RNA binding|IEA|GO:0003723|MGI|na//molecular function|nucleic acid binding|IEA|GO:0003676|MGI|na//cellular component|nucleus|IEA|GO:0005634|MGI|na//biological process|regulation of transcription, DNA-dependent|IEA|GO:0006355|MGI|na//biological process|transcription|IEA|GO:0006350|MGI|na	0.00981	0.961
ENSG00000143384.7	4170	MCL1	0.0209927	8.77561e-05	0.0133017		Mm.1639	17210	Mcl1	biological process|apoptosis|ISS|GO:0006915|MGI|12466851//cellular component|integral to membrane|TAS|GO:0016021|MGI|12466851//molecular function|protein binding|IPI|GO:0005515|MGI|11546872	0.00471	0.984
ENSG00000259494.1	26589	MRPL46	-0.0249768	8.79881e-05	0.0133017		Mm.193181	67308	Mrpl46	cellular component|mitochondrion|IEA|GO:0005739|MGI|na//cellular component|ribonucleoprotein complex|IEA|GO:0030529|MGI|na//molecular function|structural constituent of ribosome|IEA|GO:0003735|MGI|na	0.00155	0.651
ENSG00000100813.9	22985	ACIN1	0.0259131	8.82943e-05	0.0133017		Mm.297078	56215	Acinus	molecular function|DNA binding|ISS|GO:0003677|MGI|12466851//biological process|apoptosis|IEA|GO:0006915|MGI|na//biological process|apoptotic program|ISS|GO:0008632|MGI|10490026//cellular component|nucleolus|IDA|GO:0005730|MGI|10716735//cellular component|nucleus|ISS|GO:0005634|MGI|10490026	0.000543	0.58
ENSG00000129084.13	5682	PSMA1	-0.026615	8.99875e-05	0.0134476		Mm.121265	26440	Psma1	cellular component|cytosol|IEA|GO:0005829|MGI|na//molecular function|endopeptidase activity|IEA|GO:0004175|MGI|na//molecular function|hydrolase activity|IEA|GO:0016787|MGI|na//cellular component|membrane|ISS|GO:0016020|MGI|12466851//molecular function|peptidase activity|IEA|GO:0008233|MGI|na//cellular component|proteasome core complex (sensu Eukaryota)|IEA|GO:0005839|MGI|na//molecular function|th…	-0.00365	0.2
ENSG00000108561.4	708	C1QBP	-0.0252047	9.10843e-05	0.0135417		Mm.30049	12261	C1qbp	biological process|complement activation|IEA|GO:0006956|MGI|na//cellular component|mitochondrial matrix|IEA|GO:0005759|MGI|na//cellular component|mitochondrion|IDA|GO:0005739|MGI|14651853	0.00249	0.746
ENSG00000138777.15	27068	PPA2	-0.0304851	9.25726e-05	0.0135544		Mm.210305	74776	1110013G13Rik	cellular component|cytoplasm|IEA|GO:0005737|MGI|na//cellular component|extracellular space|TAS|GO:0005615|MGI|12466851//molecular function|hydrolase activity|IEA|GO:0016787|MGI|na//molecular function|inorganic diphosphatase activity|IEA|GO:0004427|MGI|na//molecular function|magnesium ion binding|IEA|GO:0000287|MGI|na//biological process|metabolism|ISS|GO:0008152|MGI|12466851//cellular component|m…	-0.00269	0.146
ENSG00000061455.9	93166	PRDM6	0.0306711	9.86983e-05	0.0141652		Mm.297645	225518	Gm92		0.00215	0.772
ENSG00000148090.7	549	AUH	-0.0249242	9.92936e-05	0.0141804		Mm.252034	11992	Auh	molecular function|RNA binding|IDA|GO:0003723|MGI|10072761//biological process|branched chain family amino acid catabolism|IEA|GO:0009083|MGI|na//molecular function|catalytic activity|ISS|GO:0003824|MGI|12466851//molecular function|enoyl-CoA hydratase activity|IDA|GO:0004300|MGI|10072761//molecular function|lyase activity|IEA|GO:0016829|MGI|na//biological process|mRNA catabolism, deadenylylation-…	-0.00412	0.147
ENSG00000116350.9	6429	SRSF4	0.0199434	0.000101809	0.0143279		Mm.2478	57317	Sfrs4	molecular function|RNA binding|IEA|GO:0003723|MGI|na//biological process|mRNA processing|IEA|GO:0006397|MGI|na//biological process|nuclear mRNA splicing, via spliceosome|IEA|GO:0000398|MGI|na//molecular function|nucleic acid binding|IEA|GO:0003676|MGI|na//cellular component|nucleus|IEA|GO:0005634|MGI|na	-0.00108	0.357
ENSG00000010256.6	7384	UQCRC1	-0.0176832	0.000107198	0.0150135		Mm.335460	22273	Uqcrc1	biological process|electron transport|IEA|GO:0006118|MGI|na//cellular component|inner membrane|IEA|GO:0019866|MGI|na//cellular component|membrane|IEA|GO:0016020|MGI|na//molecular function|metalloendopeptidase activity|IEA|GO:0004222|MGI|na//cellular component|mitochondrial electron transport chain|IEA|GO:0005746|MGI|na//cellular component|mitochondrion|IDA|GO:0005739|MGI|14651853//molecular funct…	-0.00601	0.0375
ENSG00000158201.4	171586	ABHD3	0.0261704	0.000112489	0.0153829		Mm.273108	106861	Abhd3	biological process|biological process unknown|ND|GO:0000004|MGI|na//molecular function|catalytic activity|ISS|GO:0003824|MGI|12466851//molecular function|hydrolase activity|IEA|GO:0016787|MGI|na//cellular component|integral to membrane|TAS|GO:0016021|MGI|12466851	0.000513	0.561
ENSG00000133895.9	4221	MEN1	0.0228561	0.000114216	0.015473		Mm.12917	17283	Men1	molecular function|DNA binding|IDA|GO:0003677|MGI|14992727//biological process|histone methylation|IDA|GO:0016571|MGI|14992727//cellular component|histone methyltransferase complex|ISS|GO:0035097|MGI|14992727//cellular component|nucleus|TAS|GO:0005634|MGI|12755956//biological process|positive regulation of transcription|IDA|GO:0045941|MGI|14992727//molecular function|protein binding|ISS|GO:000551…	-0.00113	0.35
ENSG00000187147.11	55182	RNF220	0.0219916	0.000117403	0.0157379		Mm.318331	66743	4931406I20Rik	cellular component|nucleus|IEA|GO:0005634|MGI|na	-0.00307	0.178
ENSG00000020426.6	4331	MNAT1	-0.0254285	0.000117894	0.0157379		Mm.246750	17420	Mnat1	biological process|cell cycle|IEA|GO:0007049|MGI|na//cellular component|nucleus|IEA|GO:0005634|MGI|na//biological process|protein ubiquitination|IEA|GO:0016567|MGI|na//biological process|regulation of transcription, DNA-dependent|IEA|GO:0006355|MGI|na//biological process|transcription|IEA|GO:0006350|MGI|na//cellular component|ubiquitin ligase complex|IEA|GO:0000151|MGI|na//molecular function|ubiq…	-0.00051	0.4
ENSG00000168488.13	11273	ATXN2L	0.0248104	0.000120486	0.0157436		Mm.231450	233871	A2lp	biological process|biological process unknown|ND|GO:0000004|MGI|na//cellular component|membrane|ISS|GO:0016020|MGI|na//molecular function|molecular function unknown|ND|GO:0005554|MGI|na	0.00137	0.695
ENSG00000131467.4	10197	PSME3	-0.018576	0.000121784	0.0157436		Mm.288477	19192	Psme3	cellular component|cytosol|IEA|GO:0005829|MGI|na//molecular function|proteasome activator activity|ISS|GO:0008538|MGI|12466851//cellular component|proteasome activator complex|ISS|GO:0008537|MGI|12466851//cellular component|proteasome complex (sensu Eukaryota)|ISS|GO:0000502|MGI|12466851	-0.000319	0.476
ENSG00000143155.8	261726	TIPRL	-0.0253453	0.000123273	0.0157436		Mm.21520	226591	1810011K17Rik		0.00918	0.966
ENSG00000203879.6	2664	GDI1	0.0199673	0.000125591	0.0159541		Mm.205830	14567	Gdi1	molecular function|GTPase activator activity|IEA|GO:0005096|MGI|na//molecular function|Rab GDP-dissociation inhibitor activity|ISS|GO:0005093|MGI|12466851//biological process|protein transport|ISS|GO:0015031|MGI|12466851//biological process|regulation of GTPase activity|IEA|GO:0043087|MGI|na	0.00108	0.682
ENSG00000143799.7	142	PARP1	-0.0278134	0.000126699	0.0159701		Mm.277779	11545	Adprt1	molecular function|DNA binding|IEA|GO:0003677|MGI|na//biological process|DNA metabolism|IMP|GO:0006259|MGI|11756244,12707040//biological process|DNA repair|TAS|GO:0006281|MGI|12065591//molecular function|NAD+ ADP-ribosyltransferase activity|IEA|GO:0003950|MGI|na//biological process|base-excision repair|IMP|GO:0006284|MGI|11948190//cellular component|intracellular|IEA|GO:0005622|MGI|na//cellular c…	0.000853	0.619
ENSG00000165629.14	509	ATP5C1	-0.0282485	0.000130645	0.016047		Mm.12677	11949	Atp5c1	biological process|ATP biosynthesis|IEA|GO:0006754|MGI|na//biological process|ATP synthesis coupled proton transport|IEA|GO:0015986|MGI|na//biological process|generation of precursor metabolites and energy|ISS|GO:0006091|MGI|12466851//molecular function|hydrogen ion transporter activity|IEA|GO:0015078|MGI|na//molecular function|hydrogen-transporting ATP synthase activity, rotational mechanism|IEA…	-0.000745	0.347
ENSG00000130826.11	1736	DKC1	-0.0177453	0.000130851	0.016047		Mm.291062	245474	Mpp1	cellular component|membrane|IEA|GO:0016020|MGI|na//molecular function|protein binding|IEA|GO:0005515|MGI|na	-0.00294	0.0913
ENSG00000162972.6	79568	C2orf47	-0.0276945	0.000131065	0.016047		Mm.275428	68115	9430016H08Rik		0.00599	0.963
ENSG00000158545.10	124245	ZC3H18	0.0203559	0.000131536	0.016047		Mm.241489	76014	5830416A07Rik		-0.00512	0.138
ENSG00000173156.2	29984	RHOD	0.0231228	0.000134237	0.0162591		Mm.27701	11854	Arhd	molecular function|GTP binding|IEA|GO:0005525|MGI|na//biological process|small GTPase mediated signal transduction|IEA|GO:0007264|MGI|na	0.00401	0.926
ENSG00000167716.12	124997	WDR81	0.0239488	0.000134874	0.0162591		Mm.340378	192652	BC054822		-0.000559	0.367
ENSG00000105321.6	26093	CCDC9	0.0236319	0.000136282	0.0162591		Mm.218698	243846	Ccdc9	biological process|biological process unknown|ND|GO:0000004|MGI|na//cellular component|cellular component unknown|ND|GO:0008372|MGI|na//molecular function|molecular function unknown|ND|GO:0005554|MGI|na	-0.00749	0.073
ENSG00000056558.6	7185	TRAF1	0.0256632	0.000140538	0.01663		Mm.239514	22029	Traf1	biological process|apoptosis|IEA|GO:0006915|MGI|na//molecular function|receptor activity|IEA|GO:0004872|MGI|na	-0.00498	0.0236
ENSG00000068323.11	7030	TFE3	0.0222878	0.000146303	0.0170157		Mm.249142	209446	Tcfe3	molecular function|DNA binding|IEA|GO:0003677|MGI|na//cellular component|nucleus|IEA|GO:0005634|MGI|na//biological process|regulation of osteoclast differentiation|IGI|GO:0045670|MGI|11930005//biological process|regulation of transcription, DNA-dependent|IEA|GO:0006355|MGI|na//biological process|transcription|IEA|GO:0006350|MGI|na//molecular function|transcription factor activity|IEA|GO:0003700|M…	-0.000594	0.397
ENSG00000049323.10	4052	LTBP1	-0.0236032	0.000149878	0.0171648		Mm.269747	268977	Ltbp1	molecular function|calcium ion binding|IEA|GO:0005509|MGI|na//cellular component|extracellular matrix (sensu Metazoa)|IDA|GO:0005578|MGI|9008713//cellular component|extracellular space|TAS|GO:0005615|MGI|12466851//molecular function|growth factor binding|ISS|GO:0019838|MGI|12466851//biological process|transforming growth factor beta receptor signaling pathway|TAS|GO:0007179|MGI|7730318	-0.00141	0.274
ENSG00000087053.12	8898	MTMR2	-0.0208083	0.000150386	0.0171648		Mm.210405	77116	Mtmr2	cellular component|cytoplasm|IDA|GO:0005737|MGI|12837694//molecular function|hydrolase activity|IEA|GO:0016787|MGI|na//molecular function|inositol or phosphatidylinositol phosphatase activity|IEA|GO:0004437|MGI|na//biological process|phospholipid dephosphorylation|IEA|GO:0046839|MGI|na//molecular function|phosphoprotein phosphatase activity|IEA|GO:0004721|MGI|na//biological process|protein amino …	-0.00086	0.362
ENSG00000172943.13	23133	PHF8	0.0259476	0.000156793	0.0173491		Mm.17156	320595	9830141C09Rik	molecular function|DNA binding|ISS|GO:0003677|MGI|12466851//biological process|regulation of transcription, DNA-dependent|ISS|GO:0006355|MGI|12466851	0.004	0.774
ENSG00000023330.9	211	ALAS1	-0.0279142	0.000157387	0.0173491		Mm.290578	11655	Alas1	molecular function|5-aminolevulinate synthase activity|IEA|GO:0003870|MGI|12466851//molecular function|5-aminolevulinate synthase activity|ISS|GO:0003870|MGI|12466851//molecular function|acyltransferase activity|IEA|GO:0008415|MGI|na//biological process|biosynthesis|ISS|GO:0009058|MGI|12466851//biological process|heme biosynthesis|IEA|GO:0006783|MGI|12466851//biological process|heme biosynthesis|…	0.00287	0.793
ENSG00000139263.7	121227	LRIG3	0.0179783	0.000158401	0.0173947		Mm.275586	320398	9430095K15Rik	cellular component|membrane|IEA|GO:0016020|MGI|na	-0.00273	0.208
ENSG00000108773.5	2648	KAT2A	0.0282158	0.000162083	0.0174339		Mm.218837	14534	Gcn5l2	molecular function|N-acetyltransferase activity|IEA|GO:0008080|MGI|na//molecular function|histone acetyltransferase activity|IDA|GO:0004402|MGI|9742083//cellular component|histone acetyltransferase complex|IDA|GO:0000123|MGI|9742083//cellular component|nucleus|IEA|GO:0005634|MGI|na//molecular function|protein binding|IPI|GO:0005515|MGI|9742083//biological process|regulation of transcription, DNA-…	-0.000121	0.484
ENSG00000174780.10	6731	SRP72	-0.0191499	0.000162398	0.0174339		Mm.296976	66661	Srp72		-1.94e-05	0.496
ENSG00000213585.6	7416	VDAC1	-0.0292168	0.000162967	0.0174339		Mm.3555	22333	Vdac1	biological process|anion transport|IEA|GO:0006820|MGI|na//biological process|behavioral fear response|IMP|GO:0001662|MGI|11907043//cellular component|extracellular space|TAS|GO:0005615|MGI|12466851//cellular component|integral to membrane|IEA|GO:0016021|MGI|na//biological process|ion transport|IEA|GO:0006811|MGI|na//biological process|learning|IMP|GO:0007612|MGI|11907043//cellular component|membr…	-0.00113	0.369
ENSG00000130856.10	7776	ZNF236	0.0206632	0.000165219	0.017481		Mm.34438	329002	Zfp236		-0.00192	0.316
ENSG00000204231.6	6257	RXRB	0.0210543	0.000171416	0.0178757		Mm.1243	20182	Rxrb	molecular function|DNA binding|IEA|GO:0003677|MGI|na//molecular function|ligand-dependent nuclear receptor activity|IEA|GO:0004879|MGI|na//cellular component|nucleus|IEA|GO:0005634|MGI|na//molecular function|protein binding|ISS|GO:0005515|MGI|15207008//molecular function|receptor activity|IEA|GO:0004872|MGI|na//biological process|regulation of transcription, DNA-dependent|IEA|GO:0006355|MGI|na//m…	-0.00198	0.222
ENSG00000071859.10	9130	FAM50A	0.0238108	0.000173567	0.0179071		Mm.4370	108160	D0HXS9928E		0.000376	0.55
ENSG00000069509.5	139341	FUNDC1	-0.0252519	0.000176395	0.0180066		Mm.41558	72018	1500005J14Rik	biological process|biological process unknown|ND|GO:0000004|MGI|na//cellular component|cellular component unknown|ND|GO:0008372|MGI|na//molecular function|molecular function unknown|ND|GO:0005554|MGI|na	-0.000968	0.39
ENSG00000177576.5	497661	C18orf32	-0.0244075	0.000177291	0.0180345		Mm.29866	407819	BC031181		0.00534	0.984
ENSG00000149328.9	89944	GLB1L2	0.0231552	0.000182835	0.0181837		Mm.293696	244757	BC038479	molecular function|beta-galactosidase activity|IEA|GO:0004565|MGI|na//cellular component|lysosome|IEA|GO:0005764|MGI|na	-0.00169	0.309
ENSG00000163754.12	2992	GYG1	-0.0261573	0.00018358	0.0181837		Mm.6375	27357	Gyg1	biological process|carbohydrate biosynthesis|IEA|GO:0016051|MGI|na//biological process|glycogen biosynthesis|IEA|GO:0005978|MGI|na//molecular function|glycogenin glucosyltransferase activity|IEA|GO:0008466|MGI|na//molecular function|transferase activity|IEA|GO:0016740|MGI|na//molecular function|transferase activity, transferring hexosyl groups|IEA|GO:0016758|MGI|na	0.00504	0.907
ENSG00000176720.3	666	BOK	0.0262269	0.000183775	0.0181837		Mm.3295	51800	Bok	biological process|apoptosis|ISS|GO:0006915|MGI|12466851//cellular component|cellular component unknown|ND|GO:0008372|MGI|na//biological process|induction of apoptosis|IDA|GO:0006917|MGI|9535847//biological process|regulation of apoptosis|IEA|GO:0042981|MGI|na	0.00599	0.865
ENSG00000163482.6	27148	STK36	0.0236503	0.00018726	0.0183034		Mm.310974	269209	1700112N14Rik	molecular function|ATP binding|ISS|GO:0005524|MGI|12466851//molecular function|kinase activity|IEA|GO:0016301|MGI|na//biological process|protein amino acid phosphorylation|ISS|GO:0006468|MGI|12466851//molecular function|protein kinase activity|ISS|GO:0004672|MGI|12466851//molecular function|protein serine/threonine kinase activity|ISS|GO:0004674|MGI|12466851//molecular function|protein-tyrosine k…	0.0119	0.895
ENSG00000070831.11	998	CDC42	-0.0171285	0.000189134	0.0183034		Mm.1022	12540	Cdc42	molecular function|GTP binding|IEA|GO:0005525|MGI|na//molecular function|GTPase activity|IDA|GO:0003924|MGI|10490598,10699171,12466851,12637522,15249579//molecular function|GTPase activity|ISS|GO:0003924|MGI|10490598,10699171,12466851,12637522,15249579//molecular function|GTPase activity|TAS|GO:0003924|MGI|10490598,10699171,12466851,12637522,15249579//biological process|Rho protein signal transdu…	-0.000748	0.312
ENSG00000126012.7	8242	KDM5C	0.0153788	0.000190606	0.0183034		Mm.142655	20591	Jarid1c	molecular function|DNA binding|IEA|GO:0003677|MGI|na//cellular component|intracellular|IEA|GO:0005622|MGI|na//cellular component|nucleus|IEA|GO:0005634|MGI|na//biological process|regulation of transcription, DNA-dependent|IEA|GO:0006355|MGI|na	-0.00141	0.362
ENSG00000091483.6	2271	FH	-0.028629	0.000191887	0.0183034		Mm.41502	14194	Fh1	molecular function|catalytic activity|IEA|GO:0003824|MGI|na//molecular function|fumarate hydratase activity|IEA|GO:0004333|MGI|na//biological process|fumarate metabolism|IEA|GO:0006106|MGI|na//molecular function|lyase activity|IEA|GO:0016829|MGI|na//cellular component|mitochondrion|IDA|GO:0005739|MGI|14651853//biological process|tricarboxylic acid cycle|IEA|GO:0006099|MGI|na//cellular component|t…	-0.00234	0.324
ENSG00000221869.3	1052	CEBPD	0.0247838	0.000192451	0.0183034		Mm.347407	12609	Cebpd	molecular function|DNA binding|IDA|GO:0003677|MGI|12821655//cellular component|nucleus|IDA|GO:0005634|MGI|11940593,12821655//molecular function|protein homodimerization activity|IDA|GO:0042803|MGI|12821655//biological process|regulation of transcription, DNA-dependent|IEA|GO:0006355|MGI|na//biological process|transcription|IEA|GO:0006350|MGI|na	0.00295	0.786
ENSG00000188878.9	85302	FBF1	0.0262026	0.000192879	0.0183034		Mm.35241	217335	1110033G01Rik		-0.00324	0.106
ENSG00000066926.5	2235	FECH	-0.027303	0.000194022	0.0183034		Mm.1070	14151	Fech	biological process|detection of UV|IMP|GO:0009589|MGI|12149233//molecular function|ferrochelatase activity|IDA|GO:0004325|MGI|12149233//biological process|heme biosynthesis|TAS|GO:0006783|MGI|12149233//molecular function|lyase activity|IEA|GO:0016829|MGI|na//cellular component|mitochondrial inner membrane|TAS|GO:0005743|MGI|12149233//cellular component|mitochondrion|IEA|GO:0005739|MGI|na//biologi…	0.000207	0.541
ENSG00000154832.9	30827	CXXC1	0.0251242	0.000195427	0.0183034		Mm.17537	74322	Cxxc1	molecular function|DNA binding|IEA|GO:0003677|MGI|na//cellular component|nuclear matrix|IDA|GO:0016363|MGI|12200428//cellular component|nucleus|IEA|GO:0005634|MGI|na//biological process|regulation of transcription, DNA-dependent|IEA|GO:0006355|MGI|na//biological process|transcription|IEA|GO:0006350|MGI|na//molecular function|zinc ion binding|IEA|GO:0008270|MGI|na	-0.00219	0.38
ENSG00000130382.6	4298	MLLT1	0.020748	0.000197268	0.0183034		Mm.148748	64144	Mllt1	molecular function|DNA binding|ISS|GO:0003677|MGI|12466851//molecular function|RNA polymerase II transcription factor activity|ISS|GO:0003702|MGI|12466851//biological process|cellular physiological process|ISS|GO:0050875|MGI|12466851//cellular component|nucleus|ISS|GO:0005634|MGI|12466851//biological process|regulation of transcription, DNA-dependent|ISS|GO:0006355|MGI|12466851//biological proces…	0.00136	0.684
ENSG00000172890.4	55191	NADSYN1	0.0267927	0.000201497	0.01858		Mm.35104	78914	Nadsyn1	biological process|NAD biosynthesis|ISS|GO:0009435|MGI|12547821//molecular function|NAD+ synthase (glutamine-hydrolyzing) activity|ISS|GO:0003952|MGI|12547821//molecular function|NAD+ synthase activity|ISS|GO:0008795|MGI|12547821//cellular component|cellular component unknown|ND|GO:0008372|MGI|na//molecular function|ligase activity|IEA|GO:0016874|MGI|na	-0.00633	0.0325
ENSG00000154310.12	23043	TNIK	-0.0282093	0.000205794	0.01858		Mm.126193	665113	Satb1	molecular function|ATP binding|IEA|GO:0005524|MGI|na//molecular function|kinase activity|IEA|GO:0016301|MGI|na//biological process|protein amino acid phosphorylation|IEA|GO:0006468|MGI|na//molecular function|protein kinase activity|IEA|GO:0004672|MGI|na//molecular function|protein serine/threonine kinase activity|IEA|GO:0004674|MGI|na//molecular function|small GTPase regulator activity|ISS|GO:000…	-0.000242	0.452
ENSG00000094631.13	10013	HDAC6	0.0226149	0.000207678	0.01858		Mm.29854	15185	Hdac6	molecular function|actin binding|IEA|GO:0003779|MGI|na//biological process|chromatin modification|IEA|GO:0016568|MGI|na//cellular component|cytoplasm|IDA|GO:0005737|MGI|11689694//molecular function|histone deacetylase activity|IDA|GO:0004407|MGI|11689694//molecular function|hydrolase activity|IEA|GO:0016787|MGI|na//biological process|negative regulation of microtubule depolymerization|IDA|GO:0007…	0.000629	0.601
ENSG00000143401.10	81611	ANP32E	-0.0223328	0.000207795	0.01858		Mm.218657	66471	Anp32e	biological process|biological process unknown|ND|GO:0000004|MGI|na//cellular component|cytoplasm|IDA|GO:0005737|MGI|11430900//cellular component|cytoplasmic membrane-bound vesicle|IDA|GO:0016023|MGI|11430900//cellular component|nucleus|IDA|GO:0005634|MGI|11430900//molecular function|phosphatase inhibitor activity|IDA|GO:0019212|MGI|11430900	0.00457	0.989
ENSG00000109089.7	30850	CDR2L	0.0216987	0.000215287	0.0190286		Mm.102872	237988	D030068L24Rik		-0.00157	0.239
ENSG00000168883.14	10713	USP39	-0.0207581	0.000225808	0.0195415		Mm.281900	28035	Usp39	molecular function|cysteine-type endopeptidase activity|ISS|GO:0004197|MGI|12466851//molecular function|cysteine-type peptidase activity|IEA|GO:0008234|MGI|na//molecular function|hydrolase activity|IEA|GO:0016787|MGI|na//cellular component|nucleus|IEA|GO:0005634|MGI|na//molecular function|peptidase activity|IEA|GO:0008233|MGI|na//biological process|ubiquitin cycle|IEA|GO:0006512|MGI|na//molecular…	-0.00319	0.208
ENSG00000119471.10	84263	HSDL2	-0.0276815	0.000229693	0.0196471		Mm.272905	72479	2610207I16Rik	biological process|metabolism|ISS|GO:0008152|MGI|12466851//cellular component|mitochondrion|IDA|GO:0005739|MGI|14651853//molecular function|oxidoreductase activity|IEA|GO:0016491|MGI|na//molecular function|sterol carrier activity|ISS|GO:0005498|MGI|12466851	0.000807	0.598
ENSG00000116353.8	51102	MECR	-0.0219182	0.000229739	0.0196471		Mm.192706	26922	Nrbf1	cellular component|cytosol|ISS|GO:0005829|MGI|9795230//biological process|fatty acid biosynthesis|IEA|GO:0006633|MGI|na//molecular function|ligand-dependent nuclear receptor binding|ISS|GO:0016922|MGI|9795230//biological process|lipid biosynthesis|IEA|GO:0008610|MGI|na//cellular component|mitochondrion|IEA|GO:0005739|MGI|na//cellular component|nucleus|ISS|GO:0005634|MGI|9795230//molecular functio…	-0.00783	0.005
ENSG00000162004.10	124093	CCDC78	0.0290194	0.000230654	0.0196673		Mm.328867	381077	Gm938		0.00292	0.797
ENSG00000114686.3	11222	MRPL3	-0.0215764	0.000238263	0.01999		Mm.29746	94062	Mrpl3	cellular component|extracellular space|TAS|GO:0005615|MGI|12466851//cellular component|intracellular|IEA|GO:0005622|MGI|na//cellular component|mitochondrial large ribosomal subunit|IDA|GO:0005762|MGI|11279069//cellular component|mitochondrion|IDA|GO:0005739|MGI|14651853//biological process|protein biosynthesis|TAS|GO:0006412|MGI|11279069//cellular component|ribonucleoprotein complex|IEA|GO:003052…	0.000742	0.616
ENSG00000144579.3	58190	CTDSP1	0.0222901	0.000242042	0.0201061		Mm.165042	227292	Ctdsp1	molecular function|hydrolase activity|IEA|GO:0016787|MGI|na//cellular component|nucleus|IEA|GO:0005634|MGI|na//molecular function|phosphoprotein phosphatase activity|IEA|GO:0004721|MGI|na	0.00178	0.709
ENSG00000085377.8	5550	PREP	-0.0255794	0.000242945	0.0201235		Mm.37294	19072	Prep	molecular function|catalytic activity|IEA|GO:0003824|MGI|na//cellular component|cytoplasm|IDA|GO:0005737|MGI|9538240//molecular function|hydrolase activity|IEA|GO:0016787|MGI|na//cellular component|nucleus|IDA|GO:0005634|MGI|9538240//molecular function|peptidase activity|IEA|GO:0008233|MGI|na//molecular function|prolyl oligopeptidase activity|ISS|GO:0004287|MGI|9538240//biological process|protein…	0.00194	0.687
ENSG00000070814.12	6949	TCOF1	0.017966	0.000247076	0.0203494		Mm.2215	21453	Tcof1	cellular component|nucleolus|ISS|GO:0005730|MGI|na//cellular component|nucleus|IEA|GO:0005634|MGI|na//biological process|transcription of nuclear rRNA large RNA polymerase I transcript|IMP|GO:0042790|MGI|15249688//biological process|transport|IEA|GO:0006810|MGI|na	-0.00544	0.00192
ENSG00000076650.1	55094	GPATCH1	0.0175343	0.000252835	0.0204235		Mm.358705	67471	Slc7a10	cellular component|intracellular|ISS|GO:0005622|MGI|12466851//molecular function|nucleic acid binding|ISS|GO:0003676|MGI|12466851	-0.000572	0.413
ENSG00000127054.12	54973	CPSF3L	0.0213973	0.000254624	0.020505		Mm.259270	71957	2410006F12Rik	molecular function|RNA binding|IEA|GO:0003723|MGI|na//molecular function|hydrolase activity|IEA|GO:0016787|MGI|na//biological process|mRNA processing|IEA|GO:0006397|MGI|na	0.00534	0.926
ENSG00000120509.6	51248	PDZD11	-0.0219791	0.000260622	0.0208172		Mm.291607	72621	Kif4	molecular function|ATP binding|IEA|GO:0005524|MGI|na//molecular function|DNA binding|IEA|GO:0003677|MGI|na//cellular component|kinesin complex|IEA|GO:0005871|MGI|na//cellular component|microtubule associated complex|IEA|GO:0005875|MGI|na//molecular function|microtubule motor activity|IEA|GO:0003777|MGI|na//biological process|microtubule-based movement|IEA|GO:0007018|MGI|na//biological process|mic…	0.00157	0.685
ENSG00000198042.5	84549	MAK16	-0.0221465	0.000262969	0.0208172		Mm.289818	67920	2600016B03Rik		0.000965	0.639
ENSG00000163607.8	29083	GTPBP8	-0.0280182	0.000266081	0.0208172		Mm.34520	66067	0610037H22Rik	molecular function|GTP binding|IEA|GO:0005525|MGI|na	0.00112	0.663
ENSG00000140326.7	146059	CDAN1	0.0222671	0.000266542	0.0208172		Mm.2289	68968	Cdan1	biological process|nuclear membrane organization and biogenesis|TAS|GO:0006998|MGI|12434312	0.00246	0.846
ENSG00000106070.12	2887	GRB10	0.0270606	0.000267118	0.0208172		Mm.273117	14783	Grb10	molecular function|SH3/SH2 adaptor activity|IPI|GO:0005070|MGI|9062339//cellular component|cytosol|TAS|GO:0005829|MGI|9815134//biological process|insulin-like growth factor receptor signaling pathway|IPI|GO:0048009|MGI|12771153//biological process|intracellular signaling cascade|IEA|GO:0007242|MGI|na//molecular function|protein binding|IPI|GO:0005515|MGI|12771153//molecular function|receptor acti…	-0.00255	0.18
ENSG00000173726.6	9804	TOMM20	-0.0265518	0.000281376	0.0216376		Mm.6932	67952	Tomm20		0.00504	0.984
ENSG00000078043.9	9063	PIAS2	-0.0270723	0.000286406	0.0219082		Mm.6370	17344	Miz1	molecular function|DNA binding|IDA|GO:0003677|MGI|9256341//molecular function|RNA polymerase II transcription factor activity|IDA|GO:0003702|MGI|9256341//biological process|development|IEA|GO:0007275|MGI|na//cellular component|nucleus|ISS|GO:0005634|MGI|12466851//biological process|regulation of transcription, DNA-dependent|IEA|GO:0006355|MGI|na//biological process|transcription|IEA|GO:0006350|MG…	0.000494	0.581
ENSG00000146733.9	5723	PSPH	0.0247017	0.000291627	0.0220745		Mm.271784	100678	Psph	biological process|L-serine biosynthesis|ISS|GO:0006564|MGI|12466851//biological process|L-serine metabolism|ISS|GO:0006563|MGI|12466851//biological process|amino acid biosynthesis|IEA|GO:0008652|MGI|na//molecular function|catalytic activity|IEA|GO:0003824|MGI|na//molecular function|hydrolase activity|ISS|GO:0016787|MGI|12466851//molecular function|magnesium ion binding|ISS|GO:0000287|MGI|1246685…	-0.000506	0.408
ENSG00000158623.10	26958	COPG2	-0.0269497	0.000295544	0.0223128		Mm.381860	54160	Copg2		-0.00192	0.213
ENSG00000128272.10	468	ATF4	0.0240567	0.000301959	0.0223307		Mm.641	11911	Atf4	molecular function|DNA binding|IDA|GO:0003677|MGI|12749859//cellular component|cytoplasm|IDA|GO:0005737|MGI|15013631//biological process|gluconeogenesis|IDA|GO:0006094|MGI|11916968//cellular component|nucleus|IDA|GO:0005634|MGI|15013631//biological process|positive regulation of transcription from RNA polymerase II promoter|IDA|GO:0045944|MGI|12749859//molecular function|protein binding|IPI|GO:00…	0.000125	0.524
ENSG00000103769.5	8766	RAB11A	-0.0207129	0.000302714	0.0223307		Mm.1387	53869	Rab11a	molecular function|DNA binding|ISS|GO:0003677|MGI|12466851//molecular function|GTP binding|IEA|GO:0005525|MGI|na//biological process|protein transport|IEA|GO:0015031|MGI|na//biological process|regulation of transcription, DNA-dependent|ISS|GO:0006355|MGI|12466851//biological process|small GTPase mediated signal transduction|IEA|GO:0007264|MGI|na//biological process|transport|IEA|GO:0006810|MGI|na…	0.00219	0.91
ENSG00000004897.6	996	CDC27	-0.0219951	0.000303765	0.0223468		Mm.89845	217232	Cdc27	cellular component|centrosome|ISS|GO:0005813|MGI|na//biological process|cytokinesis|IEA|GO:0000910|MGI|na//biological process|mitotic metaphase/anaphase transition|ISS|GO:0007091|MGI|na//molecular function|molecular function unknown|ND|GO:0005554|MGI|na//cellular component|spindle microtubule|ISS|GO:0005876|MGI|na	4.68e-05	0.511
ENSG00000034693.8	8504	PEX3	-0.0270945	0.000308227	0.0223627		Mm.282711	56535	Pex3	cellular component|integral to membrane|IEA|GO:0016021|MGI|na//cellular component|integral to peroxisomal membrane|IEA|GO:0005779|MGI|na//cellular component|integral to plasma membrane|ISS|GO:0005887|MGI|10839463//cellular component|peroxisome|IEA|GO:0005777|MGI|na//biological process|peroxisome organization and biogenesis|IEA|GO:0007031|MGI|na	0.00195	0.726
ENSG00000113387.6	10923	SUB1	-0.025528	0.000308281	0.0223627		Mm.41746	20024	Rpo2tc1	molecular function|DNA binding|IEA|GO:0003677|MGI|na//cellular component|nucleus|IEA|GO:0005634|MGI|na//biological process|regulation of transcription, DNA-dependent|IEA|GO:0006355|MGI|na//biological process|transcription|IEA|GO:0006350|MGI|na//molecular function|transcription coactivator activity|IEA|GO:0003713|MGI|na	-0.000813	0.269
ENSG00000169683.2	201255	LRRC45	0.0204544	0.00031009	0.0223627		Mm.347545	217366	BC023296		-0.00206	0.157
ENSG00000115657.7	10058	ABCB6	0.0240161	0.000312643	0.0224374		Mm.28663	74104	Abcb6	molecular function|ATP binding|ISS|GO:0005524|MGI|na//cellular component|inner membrane|ISS|GO:0019866|MGI|12466851//cellular component|integral to membrane|TAS|GO:0016021|MGI|12466851//cellular component|membrane|ISS|GO:0016020|MGI|12466851//cellular component|mitochondrial membrane|ISS|GO:0005740|MGI|na//cellular component|mitochondrion|ISS|GO:0005739|MGI|12466851//molecular function|nucleotide…	0.00116	0.683
ENSG00000167702.6	90990	KIFC2	0.0228663	0.00031793	0.0226464		Mm.378950	16581	Kifc2	molecular function|ATP binding|IEA|GO:0005524|MGI|na//cellular component|extracellular space|TAS|GO:0005615|MGI|12466851//cellular component|kinesin complex|IEA|GO:0005871|MGI|na//cellular component|microtubule associated complex|ISS|GO:0005875|MGI|12466851//molecular function|microtubule motor activity|IEA|GO:0003777|MGI|na//biological process|microtubule-based movement|IEA|GO:0007018|MGI|na//bi…	-0.00387	0.228
ENSG00000099875.8	2872	MKNK2	0.02521	0.000323677	0.022841		Mm.42126	17347	Mknk2	molecular function|ATP binding|IEA|GO:0005524|MGI|na//molecular function|kinase activity|IEA|GO:0016301|MGI|na//biological process|protein amino acid phosphorylation|ISS|GO:0006468|MGI|12466851//molecular function|protein kinase activity|ISS|GO:0004672|MGI|12466851//molecular function|protein serine/threonine kinase activity|IEA|GO:0004674|MGI|na//molecular function|protein-tyrosine kinase activi…	0.000292	0.555
ENSG00000132680.6	22889	KIAA0907	0.0223346	0.000328745	0.0229895		Mm.251800	74200	2810403A07Rik		-0.0042	0.00553
ENSG00000196305.11	3376	IARS	-0.0232824	0.000329068	0.0229895		Mm.21118	105148	Iars	molecular function|ATP binding|IEA|GO:0005524|MGI|na//cellular component|cytoplasm|ISS|GO:0005737|MGI|na//molecular function|isoleucine-tRNA ligase activity|ISS|GO:0004822|MGI|na//biological process|isoleucyl-tRNA aminoacylation|ISS|GO:0006428|MGI|na//molecular function|ligase activity|IEA|GO:0016874|MGI|na//biological process|protein biosynthesis|IEA|GO:0006412|MGI|na//biological process|tRNA am…	-0.000102	0.485
ENSG00000124228.9	55661	DDX27	0.0197261	0.000331265	0.0230418		Mm.295031	228889	Ddx27	molecular function|ATP binding|ISS|GO:0005524|MGI|12466851//molecular function|ATP-dependent helicase activity|ISS|GO:0008026|MGI|12466851//molecular function|helicase activity|ISS|GO:0004386|MGI|12466851//molecular function|hydrolase activity|IEA|GO:0016787|MGI|na//molecular function|nucleic acid binding|ISS|GO:0003676|MGI|12466851//cellular component|nucleus|IEA|GO:0005634|MGI|na	-0.000268	0.416
ENSG00000157796.12	57728	WDR19	0.0235117	0.00033226	0.0230418		Mm.127550	213081	D330023L08Rik	cellular component|coated pit|IEA|GO:0005905|MGI|na	-0.00122	0.257
ENSG00000132305.15	10989	IMMT	-0.0260995	0.000333812	0.0230418		Mm.235123	76614	Immt	cellular component|inner membrane|IEA|GO:0019866|MGI|na//cellular component|integral to membrane|IEA|GO:0016021|MGI|na//cellular component|membrane|IEA|GO:0016020|MGI|na//cellular component|mitochondrion|IDA|GO:0005739|MGI|14651853	-0.0035	0.0685
ENSG00000108946.7	5573	PRKAR1A	-0.0288498	0.000336473	0.0230851		Mm.30039	19084	Prkar1a	molecular function|3',5'-cAMP binding|ISS|GO:0030552|MGI|12466851//cellular component|cAMP-dependent protein kinase complex|ISS|GO:0005952|MGI|12466851//molecular function|cAMP-dependent protein kinase regulator activity|IDA|GO:0008603|MGI|7775586,12004056//molecular function|cAMP-dependent protein kinase regulator activity|IGI|GO:0008603|MGI|7775586,12004056//molecular function|cAMP-dependent pr…	0.0015	0.722
ENSG00000104907.7	55621	TRMT1	0.0240721	0.000336828	0.0230851		Mm.275720	212528	D8Ertd812e	molecular function|methyltransferase activity|IEA|GO:0008168|MGI|na//molecular function|transferase activity|IEA|GO:0016740|MGI|na	-0.000823	0.403
ENSG00000071626.10	26528	DAZAP1	0.0176304	0.00033927	0.0231976		Mm.148693	70248	Dazap1	cellular component|NOT mitochondrion|IDA|GO:0005739|MGI|11604102//molecular function|RNA binding|ISS|GO:0003723|MGI|11604102//biological process|cell differentiation|IEA|GO:0030154|MGI|na//cellular component|cytoplasm|IDA|GO:0005737|MGI|11604102//biological process|development|IEA|GO:0007275|MGI|na//molecular function|nucleic acid binding|ISS|GO:0003676|MGI|12466851//cellular component|nucleus|IE…	0.0112	1
ENSG00000126249.1	84306	PDCD2L	-0.0208548	0.000342422	0.0232574		Mm.38173	68079	6030457N17Rik		-0.00181	0.294
ENSG00000101680.8	284217	LAMA1	0.0230638	0.000344735	0.0232574		Mm.303386	16772	Lama1	cellular component|basal lamina|TAS|GO:0005605|MGI|8995276//cellular component|basement membrane|IDA|GO:0005604|MGI|12051813,12670870//biological process|cell adhesion|IEA|GO:0007155|MGI|na//biological process|cell surface receptor linked signal transduction|IDA|GO:0007166|MGI|11827968//biological process|establishment of epithelial cell polarity|IMP|GO:0045198|MGI|15668394//cellular component|ex…	-0.00371	0.153
ENSG00000171163.10	55657	ZNF692	0.0269638	0.000345708	0.0232574		Mm.41440	103836	AI839920		-0.0041	0.215
ENSG00000177706.8	56975	FAM20C	0.0232932	0.000346663	0.0232574		Mm.320355	80752	BC004044	molecular function|structural molecule activity|IEA|GO:0005198|MGI|na	-0.00505	0.0812
ENSG00000110435.6	8050	PDHX	-0.0284659	0.000348901	0.0232574		Mm.315011	27402	Pdhx	molecular function|acyltransferase activity|ISS|GO:0008415|MGI|12466851//molecular function|electron transporter activity|ISS|GO:0005489|MGI|12466851//biological process|metabolism|ISS|GO:0008152|MGI|12466851//cellular component|mitochondrion|IDA|GO:0005739|MGI|12466851,14651853//cellular component|mitochondrion|ISS|GO:0005739|MGI|12466851,14651853//molecular function|protein binding|ISS|GO:00055…	0.000384	0.568
ENSG00000186352.4	353322	ANKRD37	0.0267894	0.000350773	0.0232574		Mm.334517	654824	2310006J04Rik	cellular component|cytoplasm|ISS|GO:0005737|MGI|12508107//molecular function|protein binding|ISS|GO:0005515|MGI|12508107	0.00296	0.902
ENSG00000006695.5	1352	COX10	-0.0276871	0.000350929	0.0232574		Mm.340211	70383	Cox10	molecular function|farnesyltranstransferase activity|ISS|GO:0004311|MGI|na//cellular component|mitochondrion|ISS|GO:0005739|MGI|na//biological process|protein amino acid farnesylation|ISS|GO:0018347|MGI|na	-0.00412	0.0488
ENSG00000130723.12	84726	PRRC2B	0.0220381	0.000351376	0.0232574		Mm.25504	227723	5830434P21Rik		0.00294	0.756
ENSG00000167315.10	10449	ACAA2	-0.02735	0.000353749	0.0233612		Mm.245724	52538	Acaa2	molecular function|acetyl-CoA C-acyltransferase activity|ISS|GO:0003988|MGI|12466851//molecular function|acyltransferase activity|ISS|GO:0008415|MGI|12466851//biological process|fatty acid metabolism|ISS|GO:0006631|MGI|12466851//cellular component|mitochondrion|IDA|GO:0005739|MGI|12466851,14651853//cellular component|mitochondrion|ISS|GO:0005739|MGI|12466851,14651853//molecular function|transfera…	0.000607	0.571
ENSG00000187325.4	51616	TAF9B	-0.0260364	0.000356527	0.0234911		Mm.19440	407786	Taf9b	biological process|regulation of transcription, DNA-dependent|IEA|GO:0006355|MGI|na	-0.00155	0.283
ENSG00000104946.4	79735	TBC1D17	0.0168307	0.000357683	0.0235138		Mm.27567	233204	BC017607	molecular function|GTPase activator activity|IEA|GO:0005096|MGI|na	0.000843	0.596
ENSG00000105438.3	10945	KDELR1	0.013614	0.000363441	0.0237845		Mm.298433	68137	Kdelr1	molecular function|KDEL sequence binding|ISS|GO:0005046|MGI|12466851//cellular component|endoplasmic reticulum|IEA|GO:0005783|MGI|na//cellular component|extracellular space|TAS|GO:0005615|MGI|12466851//cellular component|integral to membrane|TAS|GO:0016021|MGI|12466851//cellular component|membrane fraction|ISS|GO:0005624|MGI|12466851//biological process|protein transport|IEA|GO:0015031|MGI|na//mo…	0.000119	0.516
ENSG00000077238.8	3566	IL4R	0.0233098	0.000367329	0.0238943		Mm.233802	16190	Il4ra	biological process|cell surface receptor linked signal transduction|IEA|GO:0007166|MGI|na//cellular component|extracellular space|TAS|GO:0005615|MGI|12466851//molecular function|hematopoietin/interferon-class (D200-domain) cytokine receptor activity|IEA|GO:0004896|MGI|na//biological process|immune response|IEA|GO:0006955|MGI|na//cellular component|integral to membrane|IEA|GO:0016021|MGI|na//cellu…	-0.000748	0.432
ENSG00000154511.6	388650	FAM69A	-0.0214903	0.000375839	0.0242676		Mm.277897	67266	2900024C23Rik		-7.83e-05	0.477
ENSG00000144848.6	64422	ATG3	-0.0191164	0.000375845	0.0242676		Mm.41775	67841	2610016C12Rik	biological process|autophagy|IEA|GO:0006914|MGI|na//cellular component|cytoplasmic ubiquitin ligase complex|ISS|GO:0000153|MGI|na//biological process|protein modification|ISS|GO:0006464|MGI|na//biological process|protein transport|IEA|GO:0015031|MGI|na//biological process|transport|IEA|GO:0006810|MGI|na//biological process|ubiquitin cycle|IEA|GO:0006512|MGI|na//molecular function|ubiquitin-like c…	-0.00551	0.0975
ENSG00000126067.7	5690	PSMB2	-0.0169442	0.000377341	0.02431		Mm.22233	26445	Psmb2	cellular component|cytosol|IEA|GO:0005829|MGI|na//molecular function|endopeptidase activity|IEA|GO:0004175|MGI|na//molecular function|hydrolase activity|IEA|GO:0016787|MGI|na//molecular function|peptidase activity|IEA|GO:0008233|MGI|na//cellular component|proteasome core complex (sensu Eukaryota)|IEA|GO:0005839|MGI|na//molecular function|threonine endopeptidase activity|IEA|GO:0004298|MGI|na//bio…	-0.00595	0.0172
ENSG00000122557.4	64224	HERPUD2	0.0186099	0.000378446	0.0243151		Mm.142843	80517	5031400M07Rik	cellular component|integral to membrane|TAS|GO:0016021|MGI|12466851	-0.000117	0.48
ENSG00000115520.4	80219	COQ10B	-0.0212661	0.000383067	0.0243317		Mm.281019	67876	1500041J02Rik		0.00258	0.874
ENSG00000163930.5	8314	BAP1	0.0169027	0.000399209	0.0249595		Mm.3779	104416	Bap1	molecular function|hydrolase activity|IEA|GO:0016787|MGI|na//cellular component|intracellular|ISS|GO:0005622|MGI|12466851//biological process|negative regulation of cell proliferation|ISS|GO:0008285|MGI|9528852//cellular component|nucleus|ISS|GO:0005634|MGI|9528852//molecular function|protein binding|IPI|GO:0005515|MGI|9528852//biological process|protein deubiquitination|ISS|GO:0016579|MGI|952885…	0.00557	0.97
ENSG00000154582.11	6921	TCEB1	-0.0178962	0.000399889	0.0249595		Mm.289248	67923	Tceb1	cellular component|nucleus|IEA|GO:0005634|MGI|na//molecular function|protein binding|IPI|GO:0005515|MGI|15601820//biological process|regulation of transcription, DNA-dependent|IEA|GO:0006355|MGI|na//biological process|transcription|IEA|GO:0006350|MGI|na//biological process|ubiquitin cycle|IEA|GO:0006512|MGI|na	0.000737	0.626
ENSG00000167508.5	4597	MVD	0.0212217	0.000400338	0.0249595		Mm.28146	192156	Mvd	molecular function|ATP binding|ISS|GO:0005524|MGI|12466851//biological process|cholesterol biosynthesis|ISS|GO:0006695|MGI|12466851//molecular function|diphosphomevalonate decarboxylase activity|ISS|GO:0004163|MGI|12466851//biological process|isoprenoid biosynthesis|IEA|GO:0008299|MGI|na//molecular function|kinase activity|IEA|GO:0016301|MGI|na//biological process|lipid biosynthesis|IEA|GO:000861…	0.00123	0.66
ENSG00000186566.5	23131	GPATCH8	0.0209364	0.000408667	0.0252464		Mm.260282	237943	5430405G24Rik		3.93e-05	0.509
ENSG00000138074.9	8884	SLC5A6	0.0184621	0.000410207	0.0252464		Mm.205463	330064	Slc5a6	molecular function|biotin binding|IEA|GO:0009374|MGI|na//cellular component|integral to membrane|IEA|GO:0016021|MGI|na//biological process|ion transport|IEA|GO:0006811|MGI|na//cellular component|membrane|IEA|GO:0016020|MGI|na//biological process|sodium ion transport|IEA|GO:0006814|MGI|na//molecular function|symporter activity|IEA|GO:0015293|MGI|na//biological process|transport|IEA|GO:0006810|MGI|…	-0.0016	0.253
ENSG00000197894.6	128	ADH5	-0.0252647	0.000413351	0.025335		Mm.3874	11532	Adh5	molecular function|alcohol dehydrogenase activity|IEA|GO:0004022|MGI|na//molecular function|formaldehyde dehydrogenase (glutathione) activity|IEA|GO:0004327|MGI|na//molecular function|oxidoreductase activity|IEA|GO:0016491|MGI|na//biological process|retinoid metabolism|IMP|GO:0001523|MGI|12027900//molecular function|zinc ion binding|IEA|GO:0008270|MGI|na	0.00213	0.726
ENSG00000143514.12	7159	TP53BP2	-0.021441	0.000423165	0.0256652		Mm.287450	209456	Trp53bp2	biological process|apoptosis|IEA|GO:0006915|MGI|na//biological process|cell cycle|IEA|GO:0007049|MGI|na	-0.00654	0.132
ENSG00000070785.12	8891	EIF2B3	-0.0242519	0.000425063	0.0256755		Mm.34612	108067	Eif2b3	biological process|biological process unknown|ND|GO:0000004|MGI|na//cellular component|cellular component unknown|ND|GO:0008372|MGI|na//molecular function|molecular function unknown|ND|GO:0005554|MGI|na	0.00103	0.659
ENSG00000144567.5	79137	FAM134A	0.0167903	0.00042659	0.0256755		Mm.273062	227298	BC038286		0.000576	0.61
ENSG00000141867.11	23476	BRD4	0.0143339	0.000427666	0.0256755		Mm.253518	57261	Brd4	cellular component|nucleus|ISS|GO:0005634|MGI|12466851	0.0008	0.615
ENSG00000169288.12	65008	MRPL1	-0.0253067	0.000434511	0.0257262		Mm.295499	94061	Mrpl1	cellular component|mitochondrial large ribosomal subunit|IDA|GO:0005762|MGI|11279069//biological process|protein biosynthesis|IDA|GO:0006412|MGI|11279069//molecular function|structural constituent of ribosome|IDA|GO:0003735|MGI|11279069	-0.0029	0.0883
ENSG00000145349.12	817	CAMK2D	-0.0283689	0.000434517	0.0257262		Mm.255822	108058	Camk2d	molecular function|ATP binding|IEA|GO:0005524|MGI|na//biological process|G1/S transition of mitotic cell cycle|IMP|GO:0000082|MGI|12660151//biological process|autophosphorylation|IMP|GO:0046777|MGI|12660151//biological process|calcium ion transport|IMP|GO:0006816|MGI|12660151//molecular function|kinase activity|IEA|GO:0016301|MGI|na//molecular function|protein serine/threonine kinase activity|IMP…	-0.000814	0.309
ENSG00000128050.4	10606	PAICS	-0.0180317	0.000439889	0.0258076		Mm.182931	67054	Paics	biological process|'de novo' IMP biosynthesis|IEA|GO:0006189|MGI|na//molecular function|carboxy-lyase activity|IEA|GO:0016831|MGI|na//molecular function|catalytic activity|IEA|GO:0003824|MGI|na//molecular function|ligase activity|IEA|GO:0016874|MGI|na//molecular function|lyase activity|IEA|GO:0016829|MGI|na//molecular function|phosphoribosylaminoimidazole carboxylase activity|IEA|GO:0004638|MGI|n…	-0.00158	0.327
ENSG00000135250.12	6733	SRPK2	-0.0230858	0.00044178	0.0258076		Mm.288728	20817	Srpk2	molecular function|ATP binding|IEA|GO:0005524|MGI|na//molecular function|kinase activity|IEA|GO:0016301|MGI|na//biological process|protein amino acid phosphorylation|ISS|GO:0006468|MGI|12466851//molecular function|protein kinase activity|ISS|GO:0004672|MGI|12466851//molecular function|protein serine/threonine kinase activity|IEA|GO:0004674|MGI|na//molecular function|protein-tyrosine kinase activi…	-0.00124	0.236
ENSG00000166831.4	348093	RBPMS2	-0.0216348	0.000445155	0.0258553		Mm.29148	71973	2400008B06Rik	molecular function|RNA binding|ISS|GO:0003723|MGI|12466851//biological process|mRNA processing|IEA|GO:0006397|MGI|na//biological process|nuclear mRNA splicing, via spliceosome|IEA|GO:0000398|MGI|na//molecular function|nucleic acid binding|ISS|GO:0003676|MGI|12466851	-0.00241	0.108
ENSG00000108312.10	7343	UBTF	0.0169163	0.00044592	0.0258553		Mm.2845	21429	Ubtf	molecular function|DNA binding|IEA|GO:0003677|MGI|na//cellular component|nucleolus|IDA|GO:0005730|MGI|11555636,12878164//cellular component|nucleus|IEA|GO:0005634|MGI|na//molecular function|protein binding|IPI|GO:0005515|MGI|11592397//biological process|regulation of transcription, DNA-dependent|IEA|GO:0006355|MGI|na//biological process|transcription|IEA|GO:0006350|MGI|na//molecular function|tran…	2.76e-06	0.5
ENSG00000091317.7	54918	CMTM6	-0.0212087	0.000456836	0.0261224		Mm.28858	67213	Cklfsf6	biological process|chemotaxis|IEA|GO:0006935|MGI|na//molecular function|cytokine activity|IEA|GO:0005125|MGI|na//cellular component|integral to membrane|IEA|GO:0016021|MGI|na//cellular component|membrane|IEA|GO:0016020|MGI|na//biological process|sensory perception|IEA|GO:0007600|MGI|na	-0.00404	0.171
ENSG00000155380.7	6566	SLC16A1	-0.0274817	0.000459189	0.026154		Mm.9086	20501	Slc16a1	molecular function|carrier activity|IEA|GO:0005386|MGI|na//cellular component|integral to membrane|TAS|GO:0016021|MGI|12466851//cellular component|integral to plasma membrane|IEA|GO:0005887|MGI|na//molecular function|monocarboxylate porter activity|IEA|GO:0015355|MGI|na//biological process|organic anion transport|IEA|GO:0015711|MGI|na//molecular function|symporter activity|IEA|GO:0015293|MGI|na//…	0.00239	0.926
ENSG00000108932.6	9120	SLC16A6	0.0256518	0.000462222	0.026275		Mm.265874	104681	Slc16a6	biological process|biological process unknown|ND|GO:0000004|MGI|na//cellular component|integral to membrane|IEA|GO:0016021|MGI|na//molecular function|molecular function unknown|ND|GO:0005554|MGI|na	-0.0027	0.134
ENSG00000173120.8	22992	KDM2A	0.0225148	0.000470656	0.026598		Mm.31941	225876	Fbxl11	molecular function|DNA binding|IEA|GO:0003677|MGI|na//biological process|regulation of transcription, DNA-dependent|IEA|GO:0006355|MGI|na//biological process|ubiquitin cycle|IEA|GO:0006512|MGI|na	-0.00579	0.0111
ENSG00000126215.9	7517	XRCC3	0.0257138	0.000473615	0.0267132		Mm.19082	74335	Xrcc3	molecular function|ATP binding|IEA|GO:0005524|MGI|na//molecular function|DNA binding|IEA|GO:0003677|MGI|na//biological process|DNA recombination|IEA|GO:0006310|MGI|na//biological process|DNA repair|IEA|GO:0006281|MGI|na//molecular function|DNA-dependent ATPase activity|IEA|GO:0008094|MGI|na//molecular function|damaged DNA binding|IEA|GO:0003684|MGI|na//cellular component|nucleus|IEA|GO:0005634|MG…	-0.00411	0.027
ENSG00000134375.6	10440	TIMM17A	-0.0261383	0.000482258	0.0268295		Mm.2368	21854	Timm17a	cellular component|inner membrane|IEA|GO:0019866|MGI|na//cellular component|integral to membrane|TAS|GO:0016021|MGI|12466851//biological process|intracellular protein transport|IEA|GO:0006886|MGI|na//cellular component|membrane|IEA|GO:0016020|MGI|na//cellular component|mitochondrial inner membrane|IEA|GO:0005743|MGI|na//cellular component|mitochondrial inner membrane presequence translocase compl…	-0.00343	0.0687
ENSG00000198000.6	55035	NOL8	0.0202309	0.000484531	0.0268295		Mm.258915	70930	Nol8		0.00191	0.75
ENSG00000160917.9	10898	CPSF4	0.0232572	0.000486068	0.0268295		Mm.196884	54188	Cpsf4	molecular function|RNA binding|IEA|GO:0003723|MGI|na//biological process|mRNA processing|IEA|GO:0006397|MGI|na//molecular function|nucleic acid binding|ISS|GO:0003676|MGI|12466851//cellular component|nucleus|IEA|GO:0005634|MGI|na	0.00615	0.987
ENSG00000100083.14	26088	GGA1	0.018617	0.00048723	0.0268295		Mm.251331	106039	Gga1	cellular component|Golgi apparatus|ISS|GO:0005794|MGI|12466851//cellular component|Golgi stack|ISS|GO:0005795|MGI|12466851//cellular component|clathrin coat of trans-Golgi network vesicle|IEA|GO:0030130|MGI|na//biological process|intra-Golgi transport|ISS|GO:0006891|MGI|12466851//biological process|intracellular protein transport|ISS|GO:0006886|MGI|12466851//cellular component|membrane|IEA|GO:001…	0.000212	0.552
ENSG00000093144.13	55862	ECHDC1	-0.0248793	0.000487706	0.0268295		Mm.41728	52665	Echdc1	cellular component|mitochondrion|IEA|GO:0005739|MGI|na	0.000181	0.543
ENSG00000134440.6	4677	NARS	-0.026086	0.000487885	0.0268295		Mm.29192	70223	Nars	molecular function|ATP binding|ISS|GO:0005524|MGI|12466851//molecular function|asparagine-tRNA ligase activity|ISS|GO:0004816|MGI|12466851//biological process|asparaginyl-tRNA aminoacylation|IEA|GO:0006421|MGI|na//molecular function|aspartate-tRNA ligase activity|ISS|GO:0004815|MGI|12466851//biological process|aspartyl-tRNA aminoacylation|ISS|GO:0006422|MGI|12466851//cellular component|cytoplasm|…	0.0015	0.694
ENSG00000165494.5	51585	PCF11	0.018579	0.000488318	0.0268295		Mm.288645	74737	5730417B17Rik		-0.005	0.00611
ENSG00000169221.9	26000	TBC1D10B	0.0172977	0.000500178	0.0273082		Mm.41420	68449	1110003P22Rik	molecular function|catalytic activity|ISS|GO:0003824|MGI|12466851//biological process|metabolism|ISS|GO:0008152|MGI|12466851	0.00166	0.677
ENSG00000056050.6	54969	C4orf27	-0.0196154	0.000501421	0.0273246		Mm.25263	72612	2700029M09Rik		0.00285	0.814
ENSG00000143801.12	5664	PSEN2	-0.0194581	0.000507403	0.0274442		Mm.330850	19165	Psen2	cellular component|Golgi apparatus|IEA|GO:0005794|MGI|na//biological process|N-linked glycosylation|IMP|GO:0006487|MGI|15280425//biological process|anagen|IGI|GO:0042640|MGI|15525534//biological process|cell fate specification|IGI|GO:0001708|MGI|15525534//cellular component|endoplasmic reticulum|TAS|GO:0005783|MGI|10854253//cellular component|integral to membrane|TAS|GO:0016021|MGI|12466851//biol…	-0.0037	0.114
ENSG00000140497.11	10066	SCAMP2	0.0154718	0.000515702	0.0277895		Mm.286069	24044	Scamp2	cellular component|integral to membrane|TAS|GO:0016021|MGI|12466851//biological process|intracellular protein transport|ISS|GO:0006886|MGI|12466851//cellular component|membrane fraction|ISS|GO:0005624|MGI|12466851//biological process|post-Golgi transport|ISS|GO:0006892|MGI|12466851//biological process|protein transport|ISS|GO:0015031|MGI|12466851//molecular function|protein transporter activity|I…	-0.0027	0.167
ENSG00000091140.5	1738	DLD	-0.0269188	0.000520784	0.0279377		Mm.3131	13382	Dld	molecular function|FAD binding|IEA|GO:0050660|MGI|na//cellular component|cytoplasm|IEA|GO:0005737|MGI|na//molecular function|dihydrolipoyl dehydrogenase activity|IEA|GO:0004148|MGI|na//molecular function|disulfide oxidoreductase activity|IEA|GO:0015036|MGI|na//biological process|electron transport|IEA|GO:0006118|MGI|na//cellular component|mitochondrion|IDA|GO:0005739|MGI|14651853//molecular funct…	0.000612	0.652
ENSG00000005075.11	5439	POLR2J	0.0215701	0.000522516	0.0279377		Mm.4896	20022	Polr2j	molecular function|DNA binding|IEA|GO:0003677|MGI|na//cellular component|DNA-directed RNA polymerase III complex|TAS|GO:0005666|MGI|15226435//molecular function|DNA-directed RNA polymerase activity|IEA|GO:0003899|MGI|na//molecular function|nucleotidyltransferase activity|IEA|GO:0016779|MGI|na//cellular component|nucleus|IEA|GO:0005634|MGI|na//molecular function|protein binding|IPI|GO:0005515|MGI|…	-0.0005	0.392
ENSG00000115756.8	3241	HPCAL1	0.0248044	0.000522732	0.0279377		Mm.313619	53602	6030426L16Rik		-0.00246	0.228
ENSG00000075142.9	6717	SRI	-0.0182881	0.00052693	0.0279377		Mm.96211	109552	2210417O06Rik	molecular function|calcium ion binding|IEA|GO:0005509|MGI|na//cellular component|intracellular|IDA|GO:0005622|MGI|14644162//cellular component|plasma membrane|IDA|GO:0005886|MGI|14644162//molecular function|protein binding|IPI|GO:0005515|MGI|14644162	0.00259	0.922
ENSG00000138463.8	84925	DIRC2	-0.0225673	0.000532819	0.0279377		Mm.24094	224132	Dirc2	molecular function|peptidase activity|IEA|GO:0008233|MGI|na	0.000497	0.554
ENSG00000132612.13	27183	VPS4A	0.0182795	0.000533387	0.0279377		Mm.236004	116733	Cog8	molecular function|ATP binding|ISS|GO:0005524|MGI|12466851//cellular component|membrane|IEA|GO:0016020|MGI|na//molecular function|nucleoside-triphosphatase activity|IEA|GO:0017111|MGI|na//molecular function|nucleotide binding|ISS|GO:0000166|MGI|12466851//biological process|protein transport|IEA|GO:0015031|MGI|na//biological process|transport|IEA|GO:0006810|MGI|na	0.00658	0.999
ENSG00000128159.7	85378	TUBGCP6	0.0242026	0.00053882	0.0279945		Mm.44763	328580	Tubgcp6	molecular function|G-protein coupled receptor activity|IEA|GO:0004930|MGI|na//biological process|G-protein coupled receptor protein signaling pathway|IEA|GO:0007186|MGI|na//cellular component|integral to membrane|IEA|GO:0016021|MGI|na//molecular function|receptor activity|IEA|GO:0004872|MGI|na//molecular function|rhodopsin-like receptor activity|IEA|GO:0001584|MGI|na//molecular function|signal tr…	0.00101	0.684
ENSG00000165733.6	9790	BMS1	-0.0188231	0.000542504	0.028058		Mm.25269	213895	Bms1l	biological process|biological process unknown|ND|GO:0000004|MGI|na//cellular component|cellular component unknown|ND|GO:0008372|MGI|na//molecular function|hydrolase activity|IEA|GO:0016787|MGI|na	-0.0011	0.342
ENSG00000105656.4	8178	ELL	0.0220113	0.000547942	0.028058		Mm.271973	13716	Ell	cellular component|nucleus|IEA|GO:0005634|MGI|na//biological process|regulation of transcription, DNA-dependent|IEA|GO:0006355|MGI|na//biological process|transcription|IEA|GO:0006350|MGI|na	0.00427	0.766
ENSG00000027001.7	4285	MIPEP	-0.0259216	0.00055294	0.028058		Mm.274650	70478	Mipep	molecular function|hydrolase activity|ISS|GO:0016787|MGI|12466851//molecular function|magnesium ion binding|ISS|GO:0000287|MGI|12466851//molecular function|manganese ion binding|ISS|GO:0030145|MGI|12466851//molecular function|metallopeptidase activity|ISS|GO:0008237|MGI|12466851//molecular function|mitochondrial intermediate peptidase activity|ISS|GO:0004243|MGI|12466851//cellular component|mitoc…	-0.00391	0.108
ENSG00000090470.9	10081	PDCD7	0.017971	0.00056219	0.0283945		Mm.29193	50996	Pdcd7	biological process|apoptosis|IDA|GO:0006915|MGI|10087507//cellular component|nucleus|IEA|GO:0005634|MGI|na//biological process|regulation of transcription, DNA-dependent|ISS|GO:0006355|MGI|10037816	0.00296	0.811
ENSG00000101109.7	6789	STK4	0.0171531	0.000568929	0.0285781		Mm.234472	58231	Stk4	molecular function|ATP binding|IEA|GO:0005524|MGI|na//cellular component|cytoplasm|IDA|GO:0005737|MGI|12384512//molecular function|kinase activity|IEA|GO:0016301|MGI|na//cellular component|nucleus|IDA|GO:0005634|MGI|12384512//biological process|protein amino acid phosphorylation|ISS|GO:0006468|MGI|12466851//molecular function|protein binding|IPI|GO:0005515|MGI|12384512//molecular function|protein…	0.00399	0.859
ENSG00000111647.8	23074	UHRF1BP1L	-0.0235658	0.000573432	0.0287122		Mm.268922	75089	E030041M21Rik		0.00808	0.904
ENSG00000132676.10	7818	DAP3	-0.0223894	0.000574903	0.0287363		Mm.29028	65111	Dap3	biological process|apoptosis|ISS|GO:0006915|MGI|12819136//biological process|apoptotic mitochondrial changes|IDA|GO:0008637|MGI|11017876//cellular component|mitochondrial matrix|IDA|GO:0005759|MGI|11017876//cellular component|mitochondrial ribosome|IEA|GO:0005761|MGI|na//cellular component|mitochondrion|IEA|GO:0005739|MGI|na//biological process|regulation of apoptosis|ISS|GO:0042981|MGI|12819136/…	0.00354	0.906
ENSG00000167792.6	4723	NDUFV1	-0.0132916	0.000576695	0.0287367		Mm.29842	17995	Ndufv1	molecular function|FMN binding|IEA|GO:0010181|MGI|na//molecular function|NAD binding|IEA|GO:0051287|MGI|na//molecular function|NADH dehydrogenase (ubiquinone) activity|ISS|GO:0008137|MGI|12466851//molecular function|NADH dehydrogenase activity|ISS|GO:0003954|MGI|12466851//biological process|electron transport|IEA|GO:0006118|MGI|na//cellular component|extracellular space|TAS|GO:0005615|MGI|1246685…	-0.0041	0.00359
ENSG00000163655.8	8833	GMPS	-0.0197361	0.000576962	0.0287367		Mm.331051	229363	Gmps	molecular function|ATP binding|IEA|GO:0005524|MGI|na//biological process|GMP biosynthesis|ISS|GO:0006177|MGI|na//molecular function|GMP synthase (glutamine-hydrolyzing) activity|IEA|GO:0003922|MGI|na//molecular function|GMP synthase activity|ISS|GO:0003921|MGI|na//cellular component|cytosol|ISS|GO:0005829|MGI|na//molecular function|ligase activity|IEA|GO:0016874|MGI|na//biological process|purine …	-0.000551	0.382
ENSG00000100906.6	4792	NFKBIA	0.0263389	0.000577885	0.0287367		Mm.170515	18035	Nfkbia	cellular component|cytoplasm|IDA|GO:0005737|MGI|11799106//cellular component|cytosol|IDA|GO:0005829|MGI|11799106//biological process|negative regulation of Notch signaling pathway|IMP|GO:0045746|MGI|15845452//biological process|negative regulation of myeloid cell differentiation|IMP|GO:0045638|MGI|15845452//cellular component|nucleus|IDA|GO:0005634|MGI|11799106//molecular function|protein binding…	0.00338	0.903
ENSG00000177169.3	8408	ULK1	0.0206591	0.000582179	0.0288512		Mm.271898	22241	Ulk1	molecular function|ATP binding|IEA|GO:0005524|MGI|na//biological process|Ras protein signal transduction|IDA|GO:0007265|MGI|15014045//biological process|axonogenesis|IDA|GO:0007409|MGI|15014045//cellular component|cytoplasmic vesicle membrane|IDA|GO:0030659|MGI|15014045//molecular function|kinase activity|IEA|GO:0016301|MGI|na//cellular component|membrane fraction|IDA|GO:0005624|MGI|15014045//cel…	0.00211	0.813
ENSG00000144589.15	114790	STK11IP	0.0189086	0.000587257	0.0289523		Mm.312650	71728	Stk11ip	molecular function|kinase activity|IEA|GO:0016301|MGI|na	0.00541	0.979
ENSG00000154518.5	518	ATP5G3	-0.0233276	0.000590863	0.0289523		Mm.2966	228033	Atp5g3	biological process|ATP synthesis coupled proton transport|IEA|GO:0015986|MGI|na//biological process|glyoxylate cycle|ISS|GO:0006097|MGI|12466851//molecular function|hydrogen ion transporter activity|ISS|GO:0015078|MGI|12466851//biological process|hydrogen transport|ISS|GO:0006818|MGI|12466851//molecular function|hydrogen-exporting ATPase activity, phosphorylative mechanism|ISS|GO:0008553|MGI|1246…	0.0075	0.994
ENSG00000177125.5	403341	ZBTB34	0.0195114	0.000596978	0.0289523		Mm.296512	241311	Zbtb34	cellular component|nucleus|IEA|GO:0005634|MGI|na	-0.00249	0.102
ENSG00000140995.12	54849	DEF8	0.0221518	0.000598122	0.0289523		Mm.275127	23854	Def8	cellular component|cellular component unknown|ND|GO:0008372|MGI|na//biological process|intracellular signaling cascade|ISS|GO:0007242|MGI|12466851//molecular function|molecular function unknown|ND|GO:0005554|MGI|na	-0.00109	0.345
ENSG00000174953.9	170506	DHX36	-0.0232134	0.000598592	0.0289523		Mm.224233	72162	Dhx36	molecular function|ATP binding|ISS|GO:0005524|MGI|12466851//molecular function|ATP-dependent helicase activity|ISS|GO:0008026|MGI|12466851//molecular function|helicase activity|ISS|GO:0004386|MGI|12466851//molecular function|hydrolase activity|IEA|GO:0016787|MGI|na//molecular function|nucleic acid binding|ISS|GO:0003676|MGI|12466851//cellular component|nucleus|IEA|GO:0005634|MGI|na	-0.00299	0.0299
ENSG00000063176.9	56848	SPHK2	0.0216742	0.000604078	0.0289523		Mm.24222	56632	Sphk2	molecular function|ATP binding|IEA|GO:0005524|MGI|na//molecular function|D-erythro-sphingosine kinase activity|IDA|GO:0017050|MGI|10751414//molecular function|diacylglycerol kinase activity|IEA|GO:0004143|MGI|na//molecular function|kinase activity|IEA|GO:0016301|MGI|na//biological process|protein kinase C activation|IEA|GO:0007205|MGI|na//molecular function|transferase activity|IEA|GO:0016740|MGI…	-0.000903	0.42
ENSG00000184900.10	6612	SUMO3	-0.0187228	0.000605314	0.0289523		Mm.24433	20610	Smt3h1	biological process|protein modification|IEA|GO:0006464|MGI|na//biological process|ubiquitin cycle|IEA|GO:0006512|MGI|na	0.00259	0.795
ENSG00000134686.11	1912	PHC2	0.0214065	0.00060651	0.0289523		Mm.259103	54383	Phc2	cellular component|nucleus|IDA|GO:0005634|MGI|12034499//molecular function|protein binding|IDA|GO:0005515|MGI|9627119,12034499//molecular function|protein binding|IPI|GO:0005515|MGI|9627119,12034499	-0.00391	0.049
ENSG00000003756.11	10181	RBM5	0.022744	0.00060665	0.0289523		Mm.259197	83486	Rbm5	biological process|biological process unknown|ND|GO:0000004|MGI|na//cellular component|cellular component unknown|ND|GO:0008372|MGI|na//molecular function|molecular function unknown|ND|GO:0005554|MGI|na	-0.00114	0.287
ENSG00000162032.9	90864	SPSB3	0.0206601	0.000615097	0.0289523		Mm.274794	79043	Tce1	biological process|intracellular signaling cascade|ISS|GO:0007242|MGI|12466851	0.00186	0.837
ENSG00000188906.9	120892	LRRK2	0.0184358	0.00061618	0.0289523		Mm.37558	66725	Lrrk2	molecular function|ATP binding|IEA|GO:0005524|MGI|na//molecular function|kinase activity|IEA|GO:0016301|MGI|na//biological process|protein amino acid phosphorylation|ISS|GO:0006468|MGI|12466851//molecular function|protein kinase activity|ISS|GO:0004672|MGI|12466851//molecular function|protein serine/threonine kinase activity|IEA|GO:0004674|MGI|na//molecular function|transferase activity|IEA|GO:00…	-0.000878	0.412
ENSG00000181090.12	79813	EHMT1	0.021004	0.000617425	0.0289523		Mm.24176	77683	9230102N17Rik	molecular function|DNA binding|ISS|GO:0003677|MGI|12466851//molecular function|methyltransferase activity|IEA|GO:0008168|MGI|na//biological process|regulation of transcription, DNA-dependent|ISS|GO:0006355|MGI|12466851//molecular function|transcription factor activity|ISS|GO:0003700|MGI|12466851//molecular function|transferase activity|IEA|GO:0016740|MGI|na	0.000275	0.542
ENSG00000196591.7	3066	HDAC2	-0.0192192	0.000618173	0.0289523		Mm.19806	15182	Hdac2	biological process|chromatin modification|IEA|GO:0016568|MGI|na//cellular component|heterochromatin|IDA|GO:0000792|MGI|14519686//molecular function|histone deacetylase activity|IEA|GO:0004407|MGI|na//molecular function|hydrolase activity|IEA|GO:0016787|MGI|na//cellular component|nucleus|IDA|GO:0005634|MGI|10888872//molecular function|protein binding|IPI|GO:0005515|MGI|10888872,11923873//biologica…	-0.000462	0.366
ENSG00000183943.5	5613	PRKX	0.0244519	0.000624026	0.0291793		Mm.290338	19108	Prkx	molecular function|ATP binding|IEA|GO:0005524|MGI|na//molecular function|kinase activity|IEA|GO:0016301|MGI|na//biological process|protein amino acid phosphorylation|ISS|GO:0006468|MGI|12466851//molecular function|protein kinase activity|ISS|GO:0004672|MGI|12466851//molecular function|protein serine/threonine kinase activity|ISS|GO:0004674|MGI|10729225//molecular function|protein-tyrosine kinase …	0.000796	0.622
ENSG00000108262.9	28964	GIT1	0.0219701	0.000629323	0.0292968		Mm.290182	216963	Git1	molecular function|kinase activity|IEA|GO:0016301|MGI|na//molecular function|protein binding|IPI|GO:0005515|MGI|10428811//molecular function|receptor activity|IEA|GO:0004872|MGI|na	0.00123	0.682
ENSG00000204209.6	1616	DAXX	0.0195506	0.000630794	0.0292968		Mm.271809	13163	Daxx	cellular component|PML body|IDA|GO:0016605|MGI|11971979,12529400//biological process|apoptosis|IEA|GO:0006915|MGI|na//cellular component|nucleus|IDA|GO:0005634|MGI|12529400//molecular function|protein binding|IPI|GO:0005515|MGI|12529400//biological process|regulation of transcription, DNA-dependent|IEA|GO:0006355|MGI|na//biological process|transcription|IEA|GO:0006350|MGI|na//molecular function|t…	0.00142	0.678
ENSG00000130165.5	84337	ELOF1	0.0183489	0.000631901	0.0292968		Mm.29801	66126	1110011K10Rik		0.00765	0.935
ENSG00000038358.10	23644	EDC4	0.0193045	0.000632603	0.0292968		Mm.28979	234699	BC022641		0.00151	0.642
ENSG00000124587.9	5190	PEX6	0.020898	0.000634701	0.02933		Mm.299399	224824	Pex6	molecular function|ATP binding|IEA|GO:0005524|MGI|na//cellular component|membrane|IEA|GO:0016020|MGI|na//molecular function|nucleoside-triphosphatase activity|IEA|GO:0017111|MGI|na//molecular function|nucleotide binding|IEA|GO:0000166|MGI|na//cellular component|peroxisome|IEA|GO:0005777|MGI|na//molecular function|protein binding|IPI|GO:0005515|MGI|na	-0.0019	0.234
ENSG00000133243.3	55643	BTBD2	0.0191455	0.000641666	0.02933		Mm.60720	208198	Btbd2	molecular function|protein binding|ISS|GO:0005515|MGI|12466851	-0.00187	0.324
ENSG00000087470.12	10059	DNM1L	-0.024133	0.000641877	0.02933		Mm.218820	74006	Dnm1l	molecular function|GTP binding|ISS|GO:0005525|MGI|12466851//molecular function|GTPase activity|ISS|GO:0003924|MGI|12466851//molecular function|hydrolase activity|IEA|GO:0016787|MGI|na//cellular component|membrane|IEA|GO:0016020|MGI|na	-0.000137	0.471
ENSG00000162878.8	91461	PKDCC	0.0272385	0.000643165	0.02933		Mm.311974	106522	AW548124		0.00243	0.797
ENSG00000188981.6	345222	MSANTD1	0.0267424	0.000644449	0.02933		Mm.291225	403174	A930005I04Rik		-0.0176	0.0664
ENSG00000104365.9	3551	IKBKB	0.0247504	0.000646488	0.0293767		Mm.277886	16150	Ikbkb	molecular function|ATP binding|IEA|GO:0005524|MGI|na//biological process|B cell homeostasis|IMP|GO:0001782|MGI|12235208//biological process|I-kappaB phosphorylation|TAS|GO:0007252|MGI|9597130//cellular component|cytoplasm|TAS|GO:0005737|MGI|9597130//molecular function|kinase activity|IEA|GO:0016301|MGI|na//biological process|protein amino acid phosphorylation|IEA|GO:0006468|MGI|na//molecular func…	0.00139	0.643
ENSG00000175224.10	9776	ATG13	0.0213137	0.000650335	0.0294542		Mm.28492	51897	D2Ertd391e		0.00382	0.953
ENSG00000130558.14	10439	OLFM1	0.0270076	0.000656146	0.0295837		Mm.43278	56177	Olfm1	biological process|development|IEA|GO:0007275|MGI|na//cellular component|endoplasmic reticulum|IEA|GO:0005783|MGI|na//cellular component|extracellular space|TAS|GO:0005615|MGI|12466851//molecular function|latrotoxin receptor activity|IEA|GO:0016524|MGI|na//cellular component|membrane|IEA|GO:0016020|MGI|na	0.00269	0.758
ENSG00000140740.6	7385	UQCRC2	-0.0237784	0.000659792	0.0296694		Mm.334206	67003	Uqcrc2	biological process|electron transport|IEA|GO:0006118|MGI|na//cellular component|inner membrane|IEA|GO:0019866|MGI|na//cellular component|membrane|IEA|GO:0016020|MGI|na//molecular function|metalloendopeptidase activity|IEA|GO:0004222|MGI|na//cellular component|mitochondrial electron transport chain|IEA|GO:0005746|MGI|na//cellular component|mitochondrion|IEA|GO:0005739|MGI|na//molecular function|ox…	0.00477	0.962
ENSG00000100554.7	51382	ATP6V1D	-0.0274677	0.000662757	0.0297406		Mm.311549	73834	Atp6v1d	biological process|ATP biosynthesis|IEA|GO:0006754|MGI|na//biological process|ATP synthesis coupled proton transport|IEA|GO:0015986|MGI|na//molecular function|hydrogen ion transporter activity|IEA|GO:0015078|MGI|na//molecular function|hydrogen-transporting ATP synthase activity, rotational mechanism|IEA|GO:0046933|MGI|na//molecular function|hydrogen-transporting ATPase activity, rotational mechan…	-0.00119	0.287
ENSG00000125124.6	583	BBS2	-0.0220277	0.000663729	0.0297406		Mm.292107	67378	Bbs2	biological process|adult behavior|IMP|GO:0030534|MGI|15539463//biological process|cell adhesion|IEA|GO:0007155|MGI|na//biological process|cell-matrix adhesion|IEA|GO:0007160|MGI|na//cellular component|integrin complex|IEA|GO:0008305|MGI|na//molecular function|molecular function unknown|ND|GO:0005554|MGI|na//biological process|negative regulation of body size|IMP|GO:0040015|MGI|15539463//biologica…	0.00448	0.931
ENSG00000118246.9	22868	FASTKD2	-0.0273729	0.000671065	0.0299827		Mm.30965	75619	2810421I24Rik		0.0025	0.768
ENSG00000137038.7	90871	C9orf123	-0.0169648	0.000671202	0.0299827		Mm.24332	66928	3110001D03Rik	cellular component|integral to membrane|TAS|GO:0016021|MGI|12466851	0.00255	0.732
ENSG00000135655.9	9958	USP15	-0.0238237	0.000673626	0.0299897		Mm.244209	14479	Usp15	molecular function|cysteine-type endopeptidase activity|IEA|GO:0004197|MGI|na//molecular function|cysteine-type peptidase activity|IEA|GO:0008234|MGI|na//molecular function|hydrolase activity|IEA|GO:0016787|MGI|na//molecular function|peptidase activity|IEA|GO:0008233|MGI|na//biological process|ubiquitin cycle|IEA|GO:0006512|MGI|na//molecular function|ubiquitin thiolesterase activity|IEA|GO:000422…	-0.00142	0.217
ENSG00000076924.6	56949	XAB2	0.0189293	0.000676365	0.0299897		Mm.23739	67439	Xab2	biological process|DNA repair|IEA|GO:0006281|MGI|na//biological process|RNA processing|IEA|GO:0006396|MGI|na//molecular function|binding|IEA|GO:0005488|MGI|na//cellular component|intracellular|IEA|GO:0005622|MGI|na//cellular component|nucleus|IEA|GO:0005634|MGI|na//biological process|response to DNA damage stimulus|IEA|GO:0006974|MGI|na//biological process|transcription|IEA|GO:0006350|MGI|na	-0.00141	0.334
ENSG00000090238.7	83719	YPEL3	0.0245161	0.000676529	0.0299897		Mm.27114	66090	0610043B10Rik		0.00101	0.599
ENSG00000162148.5	220004	PPP1R32	0.0261824	0.000680066	0.0300545		Mm.25939	67752	4930579J09Rik	biological process|biological process unknown|ND|GO:0000004|MGI|na//cellular component|cellular component unknown|ND|GO:0008372|MGI|na//molecular function|molecular function unknown|ND|GO:0005554|MGI|na	0.000726	0.643
ENSG00000186111.3	23396	PIP5K1C	0.0197278	0.000685776	0.0301088		Mm.29836	18717	Pip5k1c	molecular function|1-phosphatidylinositol-4-phosphate 5-kinase activity|IDA|GO:0016308|MGI|9535851,12466851,14741049//molecular function|1-phosphatidylinositol-4-phosphate 5-kinase activity|ISS|GO:0016308|MGI|9535851,12466851,14741049//biological process|axonogenesis|IDA|GO:0007409|MGI|14741049//molecular function|kinase activity|IEA|GO:0016301|MGI|na//biological process|phosphatidylinositol meta…	-0.00443	0.0643
ENSG00000196498.8	9612	NCOR2	0.020982	0.000695489	0.0302747		Mm.278646	20602	Ncor2	molecular function|DNA binding|IEA|GO:0003677|MGI|na//cellular component|nucleus|IEA|GO:0005634|MGI|na//molecular function|protein binding|IPI|GO:0005515|MGI|10640276//biological process|regulation of transcription, DNA-dependent|IEA|GO:0006355|MGI|na//biological process|transcription|IEA|GO:0006350|MGI|na	0.00193	0.824
ENSG00000120896.9	10174	SORBS3	0.0251681	0.000698297	0.0303074		Mm.5068	20410	Sh3d4	biological process|cell adhesion|IEA|GO:0007155|MGI|na//cellular component|cytoskeleton|IEA|GO:0005856|MGI|na//molecular function|protein binding|IDA|GO:0005515|MGI|9630982	-0.00245	0.257
ENSG00000198648.6	27347	STK39	-0.0216153	0.000699378	0.0303074		Mm.198414	53416	Stk39	molecular function|ATP binding|IEA|GO:0005524|MGI|na//molecular function|kinase activity|IEA|GO:0016301|MGI|na//biological process|protein amino acid phosphorylation|IEA|GO:0006468|MGI|na//molecular function|protein kinase activity|IEA|GO:0004672|MGI|na//molecular function|protein serine/threonine kinase activity|IEA|GO:0004674|MGI|na//molecular function|transferase activity|IEA|GO:0016740|MGI|na	0.0019	0.847
ENSG00000126456.10	3661	IRF3	0.023956	0.000703236	0.0303838		Mm.3960	54131	Irf3	molecular function|DNA binding|IEA|GO:0003677|MGI|na//cellular component|nucleus|IEA|GO:0005634|MGI|na//molecular function|protein homodimerization activity|IDA|GO:0042803|MGI|14556004//biological process|regulation of transcription, DNA-dependent|IEA|GO:0006355|MGI|na//biological process|transcription|IEA|GO:0006350|MGI|na//molecular function|transcription factor activity|IEA|GO:0003700|MGI|na	0.000164	0.532
ENSG00000147224.6	5631	PRPS1	-0.018626	0.000708563	0.0304777		Mm.287178	19139	Prps1	molecular function|kinase activity|ISS|GO:0016301|MGI|12466851//molecular function|lipoate-protein ligase B activity|ISS|GO:0016978|MGI|12466851//molecular function|magnesium ion binding|ISS|GO:0000287|MGI|12466851//biological process|neurogenesis|ISS|GO:0007399|MGI|12466851//biological process|nucleoside metabolism|ISS|GO:0009116|MGI|12466851//biological process|nucleotide biosynthesis|ISS|GO:00…	0.00777	0.825
ENSG00000102606.11	8874	ARHGEF7	0.0238661	0.000726063	0.0308641		Mm.244068	54126	Arhgef7	molecular function|guanyl-nucleotide exchange factor activity|IEA|GO:0005085|MGI|na//biological process|intracellular signaling cascade|IEA|GO:0007242|MGI|na//molecular function|protein binding|IPI|GO:0005515|MGI|14580336	0.00188	0.679
ENSG00000129933.11	23383	MAU2	0.0187262	0.000728514	0.0308777		Mm.269061	74549	9130404D08Rik		-0.00214	0.204
ENSG00000143149.8	223	ALDH9A1	-0.0257051	0.000731377	0.0308781		Mm.330055	56752	Aldh9a1	molecular function|4-trimethylammoniobutyraldehyde dehydrogenase activity|IEA|GO:0047105|MGI|na//molecular function|aldehyde dehydrogenase (NAD) activity|ISS|GO:0004029|MGI|12466851//molecular function|aldehyde dehydrogenase activity|ISS|GO:0004028|MGI|12466851//biological process|aldehyde metabolism|ISS|GO:0006081|MGI|12466851//molecular function|aminobutyraldehyde dehydrogenase activity|ISS|GO:…	-0.00313	0.0883
ENSG00000003096.9	90293	KLHL13	-0.0246693	0.000732903	0.0308781		Mm.224306	67455	Klhl13	molecular function|protein binding|IEA|GO:0005515|MGI|na	0.00104	0.613
ENSG00000108799.6	2145	EZH1	0.0182001	0.000736464	0.0309432		Mm.5027	14055	Ezh1	molecular function|DNA binding|IEA|GO:0003677|MGI|na//cellular component|nucleus|IDA|GO:0005634|MGI|9584197//molecular function|protein binding|IPI|GO:0005515|MGI|9584197//biological process|regulation of transcription, DNA-dependent|IEA|GO:0006355|MGI|na//biological process|transcription|IEA|GO:0006350|MGI|na	0.0103	0.909
ENSG00000009844.9	51534	VTA1	-0.0232469	0.000742194	0.0310042		Mm.227983	66201	1110059P08Rik		-0.00243	0.176
ENSG00000142864.10	26135	SERBP1	-0.0191939	0.00074385	0.0310287		Mm.240490	66870	1200009K13Rik	molecular function|RNA binding|IEA|GO:0003723|MGI|na//cellular component|nucleus|IEA|GO:0005634|MGI|na	-0.00128	0.266
ENSG00000132313.9	51318	MRPL35	-0.0264179	0.000756742	0.0312464		Mm.28579	66223	Mrpl35	cellular component|intracellular|IEA|GO:0005622|MGI|na//cellular component|mitochondrion|IEA|GO:0005739|MGI|na//biological process|protein biosynthesis|IEA|GO:0006412|MGI|na//cellular component|ribonucleoprotein complex|IEA|GO:0030529|MGI|na//cellular component|ribosome|IEA|GO:0005840|MGI|na//molecular function|structural constituent of ribosome|IEA|GO:0003735|MGI|na	0.00319	0.961
ENSG00000114030.8	3836	KPNA1	-0.0221297	0.000758082	0.0312464		Mm.6952	16646	Kpna1	biological process|intracellular protein transport|IEA|GO:0006886|MGI|na//cellular component|nucleus|IEA|GO:0005634|MGI|na//biological process|protein transport|IEA|GO:0015031|MGI|na//molecular function|protein transporter activity|IEA|GO:0008565|MGI|na//biological process|protein-nucleus import|IEA|GO:0006606|MGI|na//biological process|transport|IEA|GO:0006810|MGI|na	0.00329	0.978
ENSG00000127666.7	148022	TICAM1	0.0211372	0.000765032	0.0313453		Mm.203952	106759	AW046014	biological process|I-kappaB kinase/NF-kappaB cascade|IMP|GO:0007249|MGI|12855817//biological process|immune response|IEA|GO:0006955|MGI|na//biological process|inflammatory response|IEA|GO:0006954|MGI|na	-0.000801	0.335
ENSG00000119689.10	1743	DLST	-0.0222681	0.000766948	0.0313453		Mm.296221	78920	Dlst	molecular function|acyltransferase activity|IEA|GO:0008415|MGI|na//molecular function|dihydrolipoyllysine-residue succinyltransferase activity|IEA|GO:0004149|MGI|na//biological process|metabolism|IEA|GO:0008152|MGI|na//cellular component|mitochondrion|IEA|GO:0005739|MGI|na//cellular component|oxoglutarate dehydrogenase complex|IEA|GO:0045252|MGI|na//molecular function|transferase activity|IEA|GO:…	-0.000824	0.251
ENSG00000177239.9	11253	MAN1B1	0.0193474	0.000769455	0.0313453		Mm.270798	227619	Man1b1	biological process|ER-associated protein catabolism|IMP|GO:0030433|MGI|15294975//molecular function|mannosyl-oligosaccharide 1,2-alpha-mannosidase activity|IMP|GO:0004571|MGI|15294975	0.00229	0.764
ENSG00000100246.7	10126	DNAL4	0.0211907	0.000774902	0.031376		Mm.288159	54152	Dnalc4	cellular component|dynein complex|IEA|GO:0030286|MGI|na//cellular component|microtubule associated complex|IEA|GO:0005875|MGI|na//molecular function|microtubule motor activity|IEA|GO:0003777|MGI|na//biological process|microtubule-based process|IEA|GO:0007017|MGI|na//molecular function|motor activity|IEA|GO:0003774|MGI|na	0.00878	0.86
ENSG00000168137.11	55209	SETD5	0.019624	0.000780462	0.0314485		Mm.367159	72895	Setd5	cellular component|nucleus|IEA|GO:0005634|MGI|na	0.00197	0.837
ENSG00000205358.3	4496	MT1H	0.021584	0.000783311	0.0314485		Mm.147226	17750	Mt2	molecular function|metal ion binding|IEA|GO:0046872|MGI|na//biological process|nitric oxide mediated signal transduction|IMP|GO:0007263|MGI|11792622//molecular function|zinc ion binding|TAS|GO:0008270|MGI|11792622//biological process|zinc ion homeostasis|IMP|GO:0006882|MGI|11792622	-0.00141	0.318
ENSG00000171621.9	80176	SPSB1	0.0221737	0.000783405	0.0314485		Mm.30	74646	4930422J18Rik	biological process|intracellular signaling cascade|ISS|GO:0007242|MGI|12466851	0.00517	0.96
ENSG00000148143.8	58499	ZNF462	-0.0237645	0.000786458	0.0314775		Mm.102904	242466	Zfp462		-0.00652	0.0449
ENSG00000133422.7	22880	MORC2	0.0184888	0.000787181	0.0314775		Mm.139127	74522	Morc2a		0.00104	0.633
ENSG00000125447.11	23163	GGA3	0.0190613	0.000792779	0.0315274		Mm.119479	260302	Gga3	molecular function|ADP-ribosylation factor binding|ISS|GO:0030306|MGI|na//cellular component|Golgi apparatus|IEA|GO:0005794|MGI|na//cellular component|Golgi stack|IEA|GO:0005795|MGI|na//cellular component|Golgi trans face|ISS|GO:0005802|MGI|na//cellular component|clathrin coat of trans-Golgi network vesicle|IEA|GO:0030130|MGI|na//biological process|intra-Golgi transport|IEA|GO:0006891|MGI|na//bio…	-0.00432	0.0949
ENSG00000023734.6	11171	STRAP	-0.0218148	0.000794948	0.031528		Mm.22584	20901	Strap	molecular function|kinase activity|IEA|GO:0016301|MGI|na//biological process|negative regulation of transcription from RNA polymerase II promoter|IDA|GO:0000122|MGI|9856985//biological process|negative regulation of transforming growth factor beta receptor signaling pathway|IDA|GO:0030512|MGI|9856985//molecular function|protein binding|IPI|GO:0005515|MGI|9856985//molecular function|receptor activ…	-0.00121	0.0763
ENSG00000100567.8	5684	PSMA3	-0.0197235	0.000796198	0.031528		Mm.296338	19167	Psma3	cellular component|cytosol|IEA|GO:0005829|MGI|na//molecular function|endopeptidase activity|IEA|GO:0004175|MGI|na//molecular function|hydrolase activity|IEA|GO:0016787|MGI|na//molecular function|peptidase activity|IEA|GO:0008233|MGI|na//cellular component|proteasome core complex (sensu Eukaryota)|IEA|GO:0005839|MGI|na//molecular function|protein binding|IPI|GO:0005515|MGI|11890701//molecular func…	0.00321	0.811
ENSG00000047315.10	5431	POLR2B	-0.0256318	0.000802027	0.0316348		Mm.273217	231329	Polr2b	molecular function|DNA binding|IEA|GO:0003677|MGI|na//molecular function|DNA-directed RNA polymerase activity|IEA|GO:0003899|MGI|na//molecular function|nucleotidyltransferase activity|IEA|GO:0016779|MGI|na//cellular component|nucleus|IEA|GO:0005634|MGI|na//biological process|transcription|IEA|GO:0006350|MGI|na//molecular function|transferase activity|IEA|GO:0016740|MGI|na	-0.0041	0.069
ENSG00000148943.7	55327	LIN7C	0.0167789	0.000805544	0.0316873		Mm.235300	22343	Lin7c	biological process|exocytosis|IEA|GO:0006887|MGI|na//cellular component|membrane|IEA|GO:0016020|MGI|na//molecular function|protein binding|IEA|GO:0005515|MGI|na//biological process|protein transport|IEA|GO:0015031|MGI|na//cellular component|synaptosome|IEA|GO:0019717|MGI|na//cellular component|tight junction|IEA|GO:0005923|MGI|na//biological process|transport|IEA|GO:0006810|MGI|na	-0.000764	0.372
ENSG00000168288.7	27249	MMADHC	-0.025795	0.000808558	0.0317198		Mm.29214	109129	2010311D03Rik		-0.00402	0.063
ENSG00000078668.8	7419	VDAC3	-0.0234849	0.000814971	0.0318851		Mm.227704	22335	Vdac3	biological process|anion transport|IEA|GO:0006820|MGI|na//biological process|behavioral fear response|IMP|GO:0001662|MGI|11907043//cellular component|integral to membrane|IEA|GO:0016021|MGI|na//biological process|ion transport|IEA|GO:0006811|MGI|na//biological process|learning|IMP|GO:0007612|MGI|11907043//cellular component|membrane|IEA|GO:0016020|MGI|na//cellular component|mitochondrial outer me…	0.00778	0.981
ENSG00000068724.10	57217	TTC7A	0.0232921	0.000822441	0.0319348		Mm.77396	225049	Ttc7	molecular function|binding|IEA|GO:0005488|MGI|na//biological process|hemopoiesis|IMP|GO:0030097|MGI|15155459//biological process|iron ion homeostasis|IMP|GO:0006879|MGI|15155459	-0.000978	0.356
ENSG00000172340.9	8801	SUCLG2	-0.0258048	0.000822705	0.0319348		Mm.371585	20917	Suclg2	molecular function|catalytic activity|IEA|GO:0003824|MGI|na//molecular function|ligase activity|IEA|GO:0016874|MGI|na//biological process|metabolism|IEA|GO:0008152|MGI|na//cellular component|mitochondrion|IDA|GO:0005739|MGI|14651853//molecular function|succinate-CoA ligase (GDP-forming) activity|IEA|GO:0004776|MGI|na//molecular function|succinate-semialdehyde dehydrogenase activity|ISS|GO:0004777…	-0.00134	0.267
ENSG00000176476.4	112869	CCDC101	0.0233382	0.00082461	0.0319348		Mm.45686	75565	1700023O11Rik		-0.00507	0.028
ENSG00000064932.9	22904	SBNO2	0.0191636	0.000824692	0.0319348		Mm.262102	216161	BC019206		0.000745	0.661
ENSG00000061794.7	60488	MRPS35	-0.0260912	0.000825062	0.0319348		Mm.46656	232536	Mrps35	molecular function|structural constituent of ribosome|IEA|GO:0003735|MGI|na	0.000334	0.622
ENSG00000131238.10	5538	PPT1	-0.0145683	0.000827611	0.0319348		Mm.277719	19063	Ppt1	biological process|adult locomotory behavior|IMP|GO:0008344|MGI|11717424//molecular function|catalytic activity|IEA|GO:0003824|MGI|na//cellular component|extracellular space|TAS|GO:0005615|MGI|12466851//biological process|grooming behavior|IMP|GO:0007625|MGI|11717424//molecular function|hydrolase activity|IEA|GO:0016787|MGI|na//cellular component|lysosome|IEA|GO:0005764|MGI|na//molecular function…	-0.00236	0.137
ENSG00000176095.7	9807	IP6K1	0.0197469	0.000829973	0.0319545		Mm.276155	27399	Ihpk1	molecular function|inositol or phosphatidylinositol kinase activity|ISS|GO:0004428|MGI|10574768//molecular function|inositol-hexakisphosphate kinase activity|IEA|GO:0050517|MGI|na//molecular function|inositol-trisphosphate 3-kinase activity|IEA|GO:0008440|MGI|na//molecular function|kinase activity|IEA|GO:0016301|MGI|na//biological process|myo-inositol metabolism|ISS|GO:0006020|MGI|10574768//cellu…	-0.00145	0.277
ENSG00000104976.5	6618	SNAPC2	0.0121007	0.000833819	0.0320029		Mm.28452	102209	Snapc2	cellular component|nucleus|IEA|GO:0005634|MGI|na//biological process|regulation of transcription, DNA-dependent|IEA|GO:0006355|MGI|na//biological process|transcription|IEA|GO:0006350|MGI|na	0.00567	0.921
ENSG00000134480.9	902	CCNH	-0.0190656	0.000835644	0.0320029		Mm.18474	66671	Ccnh	biological process|cell cycle|IEA|GO:0007049|MGI|na//molecular function|cyclin-dependent protein kinase activity|ISS|GO:0004693|MGI|11319144//molecular function|kinase activity|IDA|GO:0016301|MGI|11319144//cellular component|nucleus|IDA|GO:0005634|MGI|11319144//biological process|regulation of cell cycle|IEA|GO:0000074|MGI|na//biological process|regulation of transcription, DNA-dependent|IEA|GO:0…	-0.00242	0.239
ENSG00000198960.6	54470	ARMCX6	-0.0168961	0.000837367	0.0320265		Mm.113272	278097	Armcx6		0.00136	0.631
ENSG00000177150.7	125228	FAM210A	-0.0251521	0.00085055	0.0323176		Mm.125857	108654	4933403F05Rik		0.0047	0.875
ENSG00000172331.7	669	BPGM	-0.0222286	0.000855289	0.0323909		Mm.282863	12183	Bpgm	molecular function|bisphosphoglycerate mutase activity|IEA|GO:0004082|MGI|na//molecular function|bisphosphoglycerate phosphatase activity|IEA|GO:0004083|MGI|na//molecular function|catalytic activity|IEA|GO:0003824|MGI|na//biological process|glycolysis|IEA|GO:0006096|MGI|na//molecular function|hydrolase activity|IEA|GO:0016787|MGI|na//molecular function|intramolecular transferase activity, phospho…	0.00151	0.76
ENSG00000138279.10	310	ANXA7	-0.0241282	0.000857237	0.0323909		Mm.280231	11750	Anxa7	molecular function|calcium ion binding|IEA|GO:0005509|MGI|na//biological process|calcium ion homeostasis|IMP|GO:0006874|MGI|14644162//molecular function|calcium-dependent phospholipid binding|IEA|GO:0005544|MGI|na//biological process|cell proliferation|IMP|GO:0008283|MGI|14644162//cellular component|nuclear membrane|IDA|GO:0005635|MGI|14644162//cellular component|plasma membrane|IDA|GO:0005886|MG…	0.000275	0.59
ENSG00000155903.6	5922	RASA2	0.0180811	0.000874573	0.0324645		Mm.124502	114713	Rasa2	molecular function|GTPase activator activity|IEA|GO:0005096|MGI|na//biological process|intracellular signaling cascade|IEA|GO:0007242|MGI|na	-0.00491	0.0737
ENSG00000156256.10	10600	USP16	-0.0245879	0.000878418	0.0324895		Mm.152941	74112	Usp16	molecular function|cysteine-type peptidase activity|IEA|GO:0008234|MGI|na//molecular function|hydrolase activity|IEA|GO:0016787|MGI|na//molecular function|peptidase activity|IEA|GO:0008233|MGI|na//biological process|ubiquitin cycle|IEA|GO:0006512|MGI|na	0.00481	0.802
ENSG00000086189.5	27292	DIMT1	-0.0175925	0.000878445	0.0324895		Mm.9563	66254	1500031M22Rik	molecular function|S-adenosylmethionine-dependent methyltransferase activity|IEA|GO:0008757|MGI|na//molecular function|methyltransferase activity|IEA|GO:0008168|MGI|na//cellular component|nucleus|IEA|GO:0005634|MGI|na//molecular function|rRNA (adenine-N6,N6-)-dimethyltransferase activity|IEA|GO:0000179|MGI|na//molecular function|rRNA methyltransferase activity|IEA|GO:0008649|MGI|na//biological pr…	-0.00933	0.0369
ENSG00000151498.6	27034	ACAD8	-0.0207902	0.000878608	0.0324895		Mm.289244	66948	5730454B08Rik	molecular function|acyl-CoA dehydrogenase activity|IEA|GO:0003995|MGI|na//biological process|branched chain family amino acid catabolism|IEA|GO:0009083|MGI|na//biological process|electron transport|IEA|GO:0006118|MGI|na//cellular component|mitochondrion|IEA|GO:0005739|MGI|na//molecular function|oxidoreductase activity|IEA|GO:0016491|MGI|na	0.000113	0.519
ENSG00000137692.5	84259	DCUN1D5	-0.0207462	0.000883747	0.0326378		Mm.27293	76863	4833420K19Rik		0.00145	0.727
ENSG00000132376.13	51763	INPP5K	0.0176508	0.000885478	0.0326602		Mm.1458	19062	Pps	cellular component|endoplasmic reticulum|ISS|GO:0005783|MGI|12536145//molecular function|hydrolase activity|IEA|GO:0016787|MGI|na//molecular function|inositol or phosphatidylinositol phosphatase activity|ISS|GO:0004437|MGI|12466851,12536145//molecular function|inositol-polyphosphate 5-phosphatase activity|IEA|GO:0004445|MGI|na//cellular component|membrane fraction|ISS|GO:0005624|MGI|12536145//cel…	-0.00415	0.0261
ENSG00000013503.4	55703	POLR3B	-0.0238678	0.000893364	0.032769		Mm.335007	70428	2700078H01Rik	molecular function|DNA binding|ISS|GO:0003677|MGI|12466851//molecular function|DNA-directed RNA polymerase activity|ISS|GO:0003899|MGI|12466851//molecular function|nucleotidyltransferase activity|IEA|GO:0016779|MGI|na//cellular component|nucleus|ISS|GO:0005634|MGI|12466851//biological process|transcription|ISS|GO:0006350|MGI|12466851//molecular function|transferase activity|IEA|GO:0016740|MGI|na	0.00133	0.587
ENSG00000183696.9	7378	UPP1	0.0232238	0.000894906	0.032769		Mm.4610	22271	Upp1	molecular function|catalytic activity|IEA|GO:0003824|MGI|na//cellular component|cytoplasm|IEA|GO:0005737|MGI|na//biological process|nucleoside metabolism|IEA|GO:0009116|MGI|na//biological process|nucleotide catabolism|IEA|GO:0009166|MGI|na//molecular function|transferase activity|IEA|GO:0016740|MGI|na//molecular function|transferase activity, transferring glycosyl groups|IEA|GO:0016757|MGI|na//mo…	0.00279	0.773
ENSG00000171552.8	598	BCL2L1	0.0195394	0.000895313	0.032769		Mm.238213	12048	Bcl2l	biological process|anti-apoptosis|IDA|GO:0006916|MGI|11717309//biological process|apoptosis|IDA|GO:0006915|MGI|12115603//cellular component|integral to membrane|IEA|GO:0016021|MGI|na//cellular component|membrane|IEA|GO:0016020|MGI|na//cellular component|mitochondrion|IDA|GO:0005739|MGI|12931191//biological process|negative regulation of apoptosis|IMP|GO:0043066|MGI|14517295//molecular function|pr…	-0.00328	0.196
ENSG00000163541.7	8802	SUCLG1	-0.0200755	0.000896342	0.032769		Mm.29845	56451	Suclg1	molecular function|GTP binding|IEA|GO:0005525|MGI|na//molecular function|catalytic activity|IEA|GO:0003824|MGI|na//molecular function|ligase activity|IEA|GO:0016874|MGI|na//biological process|metabolism|ISS|GO:0008152|MGI|12466851//cellular component|mitochondrion|IDA|GO:0005739|MGI|14651853//molecular function|succinate-CoA ligase (GDP-forming) activity|IEA|GO:0004776|MGI|na//biological process|…	-0.00138	0.226
ENSG00000100664.6	1983	EIF5	-0.0251052	0.000902004	0.0328931		Mm.271222	217869	Eif5	molecular function|GTP binding|IEA|GO:0005525|MGI|na//biological process|protein biosynthesis|IEA|GO:0006412|MGI|na//biological process|regulation of translational initiation|IEA|GO:0006446|MGI|na//molecular function|translation initiation factor activity|IEA|GO:0003743|MGI|na//biological process|translational initiation|IEA|GO:0006413|MGI|na	-0.0039	0.03
ENSG00000148925.5	84280	BTBD10	-0.014922	0.000912737	0.0332041		Mm.238034	68815	1110056N09Rik	molecular function|ion channel activity|IEA|GO:0005216|MGI|na	-0.00041	0.447
ENSG00000111790.9	26127	FGFR1OP2	0.0175375	0.000922076	0.0333454		Mm.333499	67529	1500031J01Rik	biological process|biological process unknown|ND|GO:0000004|MGI|na//cellular component|cellular component unknown|ND|GO:0008372|MGI|na//molecular function|molecular function unknown|ND|GO:0005554|MGI|na	-0.00602	0.0206
ENSG00000122545.12	989	2014-09-07	-0.0170561	0.000922812	0.0333454		Mm.270259	235072	3177360000	molecular function|GTP binding|IEA|GO:0005525|MGI|na//biological process|cell cycle|IEA|GO:0007049|MGI|na//biological process|cytokinesis|IEA|GO:0000910|MGI|na//molecular function|protein binding|IPI|GO:0005515|MGI|11739749//cellular component|synaptosome|IDA|GO:0019717|MGI|11739749	-0.00457	0.0303
ENSG00000158669.7	137964	AGPAT6	0.0157656	0.000927062	0.0333454		Mm.200898	102247	AU041707	molecular function|acyltransferase activity|ISS|GO:0008415|MGI|12466851//cellular component|integral to membrane|TAS|GO:0016021|MGI|12466851//biological process|metabolism|ISS|GO:0008152|MGI|12466851//biological process|phospholipid biosynthesis|IEA|GO:0008654|MGI|na//molecular function|transferase activity|IEA|GO:0016740|MGI|na	-0.00124	0.343
ENSG00000176422.9	283377	SPRYD4	-0.0240355	0.000927479	0.0333454		Mm.29694	66701	A330074B06Rik	molecular function|receptor activity|IEA|GO:0004872|MGI|na	-0.00464	0.061
ENSG00000134308.8	10971	YWHAQ	-0.0198138	0.000929601	0.0333454		Mm.289630	22630	Ywhaq	cellular component|cellular component unknown|ND|GO:0008372|MGI|na//molecular function|protein domain specific binding|IDA|GO:0019904|MGI|12446771//biological process|protein targeting|IDA|GO:0006605|MGI|12446771//biological process|signal transduction|TAS|GO:0007165|MGI|9211421//biological process|small GTPase mediated signal transduction|IPI|GO:0007264|MGI|9211421	0.00197	0.863
ENSG00000166925.4	81628	TSC22D4	0.0179765	0.00093041	0.0333454		Mm.286399	78829	0610009M14Rik	cellular component|nucleus|IEA|GO:0005634|MGI|na//biological process|regulation of transcription, DNA-dependent|IEA|GO:0006355|MGI|na//biological process|transcription|IEA|GO:0006350|MGI|na//molecular function|transcription factor activity|IEA|GO:0003700|MGI|na	-0.00734	0.0282
ENSG00000183283.9	9802	DAZAP2	-0.0218696	0.000938718	0.0334369		Mm.292530	23994	Dazap2	molecular function|protein binding|IPI|GO:0005515|MGI|14530442//cellular component|transcription factor complex|IC|GO:0005667|MGI|14530442	-0.000277	0.46
ENSG00000162222.8	283237	TTC9C	0.0185999	0.000939827	0.0334369		Mm.261082	70387	2210019E14Rik		-0.000692	0.412
ENSG00000169251.7	51068	NMD3	-0.0190141	0.000941873	0.0334369		Mm.21062	97112	C87860	cellular component|cytoplasm|ISS|GO:0005737|MGI|na//cellular component|nucleus|ISS|GO:0005634|MGI|na//molecular function|ribosomal large subunit binding|ISS|GO:0043023|MGI|na//biological process|ribosomal large subunit-nucleus export|ISS|GO:0000055|MGI|na	0.00241	0.699
ENSG00000138663.4	51138	COPS4	-0.0254802	0.000943444	0.0334369		Mm.957	26891	Cops4	cellular component|nucleus|IEA|GO:0005634|MGI|na//molecular function|protein binding|IPI|GO:0005515|MGI|9707402//cellular component|signalosome complex|IDA|GO:0008180|MGI|9707402	-0.00175	0.212
ENSG00000174483.15	582	BBS1	0.0265552	0.000953357	0.0337058		Mm.23636	52028	Bbs1	cellular component|cellular component unknown|ND|GO:0008372|MGI|na//biological process|dendrite morphogenesis|IMP|GO:0016358|MGI|15322545//biological process|microtubule cytoskeleton organization and biogenesis|IMP|GO:0000226|MGI|15322545//molecular function|molecular function unknown|ND|GO:0005554|MGI|na//biological process|perception of smell|IMP|GO:0007608|MGI|15322545//biological process|reti…	-0.00228	0.259
ENSG00000132005.3	5989	RFX1	0.0202694	0.000955626	0.0337156		Mm.7892	19724	Rfx1	molecular function|DNA binding|IEA|GO:0003677|MGI|na//cellular component|nucleus|IEA|GO:0005634|MGI|na//biological process|regulation of transcription|IEA|GO:0045449|MGI|na//biological process|regulation of transcription, DNA-dependent|IEA|GO:0006355|MGI|na//biological process|transcription|IEA|GO:0006350|MGI|na//molecular function|transcription regulator activity|IEA|GO:0030528|MGI|na	-0.0038	0.0327
ENSG00000136699.14	55627	SMPD4	0.0161754	0.000972888	0.0341879		Mm.34659	77626	4122402O22Rik	molecular function|hydrolase activity|IEA|GO:0016787|MGI|na//cellular component|integral to membrane|TAS|GO:0016021|MGI|12466851	0.000181	0.536
ENSG00000031003.6	51306	FAM13B	-0.0250856	0.000978422	0.0343209		Mm.292258	225358	AW060714	molecular function|GTPase activator activity|IEA|GO:0005096|MGI|na	0.00296	0.802
ENSG00000101464.6	128869	PIGU	-0.0204114	0.000982946	0.0343747		Mm.5434	228812	LOC228812	cellular component|endoplasmic reticulum|IEA|GO:0005783|MGI|na//cellular component|integral to membrane|IEA|GO:0016021|MGI|na	-0.000929	0.42
ENSG00000154767.9	7508	XPC	0.0211219	0.00098957	0.0345189		Mm.2806	22591	Xpc	molecular function|DNA binding|IEA|GO:0003677|MGI|na//biological process|DNA repair|IMP|GO:0006281|MGI|12555660//molecular function|damaged DNA binding|IEA|GO:0003684|MGI|na//biological process|nucleotide-excision repair|IDA|GO:0006289|MGI|9067411,12815074//biological process|nucleotide-excision repair|IMP|GO:0006289|MGI|9067411,12815074//cellular component|nucleus|IDA|GO:0005634|MGI|12815074//bi…	0.00782	0.985
ENSG00000205250.4	1874	E2F4	0.0193099	0.000993339	0.0345189		Mm.34554	104394	E2f4	molecular function|DNA binding|IDA|GO:0003677|MGI|10779331,12466851//molecular function|DNA binding|ISS|GO:0003677|MGI|10779331,12466851//biological process|cell cycle|ISS|GO:0007049|MGI|12466851//biological process|circulation|IMP|GO:0008015|MGI|10983977//cellular component|cytoplasm|TAS|GO:0005737|MGI|10983976//cellular component|nucleus|IDA|GO:0005634|MGI|10779331,10983976,12466851//cellular c…	0.000344	0.578
ENSG00000171566.7	5356	PLRG1	-0.021766	0.000994215	0.0345189		Mm.286349	53317	Plrg1	biological process|mRNA processing|IEA|GO:0006397|MGI|na//molecular function|molecular function unknown|ND|GO:0005554|MGI|na//biological process|nuclear mRNA splicing, via spliceosome|IEA|GO:0000398|MGI|na//cellular component|nucleus|IEA|GO:0005634|MGI|na//cellular component|spliceosome complex|IEA|GO:0005681|MGI|na	0.000505	0.583
ENSG00000148834.8	9446	GSTO1	-0.0160364	0.00100107	0.0345912		Mm.378931	14873	Gsto1	cellular component|cytoplasm|ISS|GO:0005737|MGI|12466851//molecular function|glutathione transferase activity|ISS|GO:0004364|MGI|12466851//biological process|metabolism|IEA|GO:0008152|MGI|na//molecular function|transferase activity|IEA|GO:0016740|MGI|na	0.000625	0.603
ENSG00000185298.8	339230	CCDC137	0.0174105	0.00100612	0.0346831		Mm.264266	67291	3110023B02Rik		0.00496	0.875
ENSG00000111641.6	4839	NOP2	0.0173988	0.00101343	0.0348024		Mm.29203	110109	Nol1	biological process|biological process unknown|ND|GO:0000004|MGI|na//cellular component|cellular component unknown|ND|GO:0008372|MGI|na//molecular function|molecular function unknown|ND|GO:0005554|MGI|na	0.00826	0.836
ENSG00000073921.12	8301	PICALM	-0.0136385	0.00101573	0.0348024		Mm.235175	233489	Picalm	cellular component|Golgi apparatus|IEA|GO:0005794|MGI|na//cellular component|coated pit|IEA|GO:0005905|MGI|na//biological process|development|IEA|GO:0007275|MGI|na//biological process|endocytosis|IEA|GO:0006897|MGI|na	0.00197	0.604
ENSG00000022267.11	2273	FHL1	-0.0210424	0.00102069	0.0348024		Mm.3126	14199	Fhl1	biological process|cell differentiation|IEA|GO:0030154|MGI|na//biological process|cell growth|ISS|GO:0016049|MGI|12466851//biological process|development|IEA|GO:0007275|MGI|na//biological process|muscle development|ISS|GO:0007517|MGI|12466851//molecular function|zinc ion binding|IEA|GO:0008270|MGI|na	-6.3e-05	0.491
ENSG00000143418.14	29956	CERS2	0.0199928	0.00102255	0.0348024		Mm.181009	76893	Setdb1	molecular function|DNA binding|IEA|GO:0003677|MGI|na//cellular component|integral to membrane|TAS|GO:0016021|MGI|12466851//biological process|lipid biosynthesis|IEA|GO:0008610|MGI|na//cellular component|nucleus|ISS|GO:0005634|MGI|12466851//biological process|regulation of transcription, DNA-dependent|ISS|GO:0006355|MGI|12466851//molecular function|transcription factor activity|ISS|GO:0003700|MGI|…	0.00129	0.655
ENSG00000137124.5	219	ALDH1B1	-0.0205887	0.00102279	0.0348024		Mm.331583	72535	Aldh1b1	molecular function|aldehyde dehydrogenase (NAD) activity|ISS|GO:0004029|MGI|12466851//molecular function|aldehyde dehydrogenase activity|ISS|GO:0004028|MGI|12466851//biological process|carbohydrate metabolism|ISS|GO:0005975|MGI|12466851//cellular component|extracellular space|TAS|GO:0005615|MGI|12466851//biological process|metabolism|ISS|GO:0008152|MGI|12466851//cellular component|mitochondrion|I…	0.00424	0.936
ENSG00000115211.10	8890	EIF2B4	0.0140736	0.00102869	0.0349251		Mm.29394	13667	Eif2b4	molecular function|GTP binding|IEA|GO:0005525|MGI|na//cellular component|eukaryotic translation initiation factor 2B complex|IEA|GO:0005851|MGI|na//biological process|protein biosynthesis|IEA|GO:0006412|MGI|na//molecular function|translation initiation factor activity|IEA|GO:0003743|MGI|na//biological process|translational initiation|IEA|GO:0006413|MGI|na	-0.00394	0.0707
ENSG00000139835.8	79774	GRTP1	0.0244602	0.00104104	0.0350533		Mm.34901	66790	Grtp1	cellular component|extracellular region|ISS|GO:0005576|MGI|12466851//molecular function|hormone activity|ISS|GO:0005179|MGI|12466851	0.00441	0.809
ENSG00000111716.8	3945	LDHB	-0.0206664	0.00105003	0.0351518		Mm.9745	16832	Ldh2	molecular function|L-lactate dehydrogenase activity|IEA|GO:0004459|MGI|na//biological process|anaerobic glycolysis|IEA|GO:0019642|MGI|na//cellular component|cytoplasm|IEA|GO:0005737|MGI|na//biological process|glycolysis|IEA|GO:0006096|MGI|na//molecular function|oxidoreductase activity|IEA|GO:0016491|MGI|na//biological process|tricarboxylic acid cycle intermediate metabolism|IEA|GO:0006100|MGI|na	-0.0046	0.126
ENSG00000112855.9	23438	HARS2	-0.0190126	0.00105891	0.0352861		Mm.282700	70791	Harsl	molecular function|ATP binding|ISS|GO:0005524|MGI|12466851//cellular component|cytoplasm|ISS|GO:0005737|MGI|12466851//cellular component|extracellular space|TAS|GO:0005615|MGI|12466851//molecular function|histidine-tRNA ligase activity|ISS|GO:0004821|MGI|12466851//biological process|histidyl-tRNA aminoacylation|ISS|GO:0006427|MGI|12466851//molecular function|ligase activity|IEA|GO:0016874|MGI|na/…	-0.00402	0.0129
ENSG00000130749.4	23211	ZC3H4	0.0196991	0.00106714	0.0353757		Mm.333594	330474	BC057627		-0.00261	0.215
ENSG00000023228.8	4719	NDUFS1	-0.0251921	0.00106784	0.0353757		Mm.290791	227197	Ndufs1	molecular function|NADH dehydrogenase (ubiquinone) activity|ISS|GO:0008137|MGI|12466851//molecular function|NADH dehydrogenase activity|ISS|GO:0003954|MGI|12466851//molecular function|electron carrier activity|ISS|GO:0009055|MGI|12466851//biological process|electron transport|ISS|GO:0006118|MGI|12466851//molecular function|electron transporter activity|IEA|GO:0005489|MGI|na//molecular function|ir…	-0.00221	0.108
ENSG00000175866.10	10458	BAIAP2	0.0250181	0.00106892	0.0353757		Mm.197534	108100	Baiap2	biological process|Rho protein signal transduction|TAS|GO:0007266|MGI|10814512//molecular function|kinase activity|IEA|GO:0016301|MGI|na//molecular function|protein binding|IPI|GO:0005515|MGI|10814512//molecular function|receptor activity|IEA|GO:0004872|MGI|na	0.00166	0.711
ENSG00000183520.7	51118	UTP11L	-0.0187163	0.00107742	0.0354837		Mm.259121	67205	2700082D03Rik	cellular component|nucleus|IEA|GO:0005634|MGI|na//biological process|rRNA processing|IEA|GO:0006364|MGI|na//cellular component|ribonucleoprotein complex|IEA|GO:0030529|MGI|na	0.00384	0.903
ENSG00000196363.4	11091	WDR5	0.0166727	0.00107953	0.0354837		Mm.28265	140858	Wdr5	biological process|G-protein coupled receptor protein signaling pathway|IEA|GO:0007186|MGI|na//cellular component|heterotrimeric G-protein complex|IEA|GO:0005834|MGI|na//cellular component|intracellular|IDA|GO:0005622|MGI|11551928//molecular function|signal transducer activity|IEA|GO:0004871|MGI|na//biological process|skeletal development|IDA|GO:0001501|MGI|11551928	0.00153	0.935
ENSG00000100883.7	6729	SRP54	-0.0222998	0.00108443	0.0356045		Mm.12848	24067	4930511A21Rik	molecular function|ATP binding|IEA|GO:0005524|MGI|na//molecular function|GTP binding|IEA|GO:0005525|MGI|na//molecular function|RNA binding|IEA|GO:0003723|MGI|na//biological process|SRP-dependent cotranslational protein-membrane targeting|IEA|GO:0006614|MGI|na//molecular function|nucleoside-triphosphatase activity|IEA|GO:0017111|MGI|na//molecular function|nucleotide binding|ISS|GO:0000166|MGI|1246…	0.000171	0.523
ENSG00000012963.8	55148	UBR7	-0.0230275	0.00108859	0.0356615		Mm.34261	66622	5730410I19Rik	molecular function|DNA binding|ISS|GO:0003677|MGI|12466851//biological process|regulation of transcription, DNA-dependent|ISS|GO:0006355|MGI|12466851//biological process|ubiquitin cycle|ISS|GO:0006512|MGI|12466851//molecular function|ubiquitin-protein ligase activity|ISS|GO:0004842|MGI|12466851	-0.00107	0.295
ENSG00000164219.5	5229	PGGT1B	-0.0221434	0.00109083	0.0356615		Mm.262096	225467	Pggt1b	molecular function|catalytic activity|ISS|GO:0003824|MGI|12466851//molecular function|prenyltransferase activity|ISS|GO:0004659|MGI|12466851//molecular function|transferase activity|ISS|GO:0016740|MGI|12466851	0.00266	0.836
ENSG00000187531.7	51547	SIRT7	0.0228753	0.00112045	0.0363698		Mm.292957	209011	Sirt7	molecular function|DNA binding|ISS|GO:0003677|MGI|12466851//biological process|chromatin silencing|ISS|GO:0006342|MGI|12466851//cellular component|chromatin silencing complex|ISS|GO:0005677|MGI|12466851//molecular function|hydrolase activity|IEA|GO:0016787|MGI|na//biological process|regulation of transcription, DNA-dependent|ISS|GO:0006355|MGI|12466851	-0.00478	0.0222
ENSG00000120805.9	400	ARL1	-0.02226	0.00112474	0.0363698		Mm.291247	104303	Arl1	molecular function|GTP binding|IEA|GO:0005525|MGI|na//cellular component|Golgi apparatus|IEA|GO:0005794|MGI|na//biological process|intracellular protein transport|ISS|GO:0006886|MGI|12466851//biological process|protein transport|IEA|GO:0015031|MGI|na//biological process|small GTPase mediated signal transduction|IEA|GO:0007264|MGI|na//biological process|transport|IEA|GO:0006810|MGI|na//molecular f…	0.00441	0.824
ENSG00000144591.11	29926	GMPPA	0.0188009	0.00112535	0.0363698		Mm.23951	69080	Gmppa	biological process|biosynthesis|ISS|GO:0009058|MGI|12466851//molecular function|nucleotidyltransferase activity|ISS|GO:0016779|MGI|12466851	-0.00136	0.367
ENSG00000182247.5	7325	UBE2E2	-0.0209279	0.00112896	0.0363698		Mm.23551	218793	Ube2e2	molecular function|ligase activity|IEA|GO:0016874|MGI|na//biological process|protein modification|IEA|GO:0006464|MGI|na//molecular function|ubiquitin conjugating enzyme activity|IEA|GO:0004840|MGI|na//biological process|ubiquitin cycle|IEA|GO:0006512|MGI|na//molecular function|ubiquitin-protein ligase activity|IEA|GO:0004842|MGI|na	-0.000464	0.403
ENSG00000139631.12	51380	CSAD	0.0203753	0.00113223	0.0363698		Mm.296382	246277	Csad		-0.00204	0.189
ENSG00000170242.11	55031	USP47	-0.0230948	0.00113278	0.0363698		Mm.16974	74996	Usp47	molecular function|cysteine-type endopeptidase activity|ISS|GO:0004197|MGI|12466851//molecular function|cysteine-type peptidase activity|IEA|GO:0008234|MGI|na//molecular function|hydrolase activity|IEA|GO:0016787|MGI|na//molecular function|peptidase activity|IEA|GO:0008233|MGI|na//biological process|ubiquitin cycle|IEA|GO:0006512|MGI|na//molecular function|ubiquitin thiolesterase activity|ISS|GO:…	0.000897	0.673
ENSG00000130702.9	3911	LAMA5	0.0241941	0.00114125	0.0365926		Mm.4339	16776	Lama5	cellular component|basal lamina|IEA|GO:0005605|MGI|na//cellular component|basement membrane|IDA|GO:0005604|MGI|8707838,12051813,12743034,12921739,14568553//biological process|branching morphogenesis|IDA|GO:0001763|MGI|14568553//biological process|cell adhesion|IEA|GO:0007155|MGI|na//cellular component|extracellular matrix (sensu Metazoa)|IEA|GO:0005578|MGI|na//molecular function|extracellular mat…	-0.00821	0.0198
ENSG00000178425.7	221294	NT5DC1	-0.0255891	0.00114588	0.0366238		Mm.73467	319638	6030401B09Rik		0.000588	0.576
ENSG00000079134.6	9984	THOC1	0.0210972	0.00114866	0.0366238		Mm.219648	225160	Thoc1	molecular function|DNA binding|IEA|GO:0003677|MGI|na//molecular function|RNA binding|IEA|GO:0003723|MGI|na//biological process|apoptosis|ISS|GO:0006915|MGI|12819136//biological process|mRNA processing|IEA|GO:0006397|MGI|na//biological process|mRNA-nucleus export|IEA|GO:0006406|MGI|na//biological process|nuclear mRNA splicing, via spliceosome|IEA|GO:0000398|MGI|na//cellular component|nucleus|IEA|G…	0.00364	0.993
ENSG00000102241.6	27336	HTATSF1	-0.0251192	0.00114959	0.0366238		Mm.2152	72459	2600017A12Rik	biological process|mRNA processing|IEA|GO:0006397|MGI|na//biological process|nuclear mRNA splicing, via spliceosome|IEA|GO:0000398|MGI|na//molecular function|translation elongation factor activity|IEA|GO:0003746|MGI|na	-0.00692	0.00723
ENSG00000070047.6	57661	PHRF1	0.0187604	0.00115821	0.0367154		Mm.248656	101471	AA673488		-0.00597	0.00898
ENSG00000109736.10	10227	MFSD10	0.0210818	0.00116481	0.0368253		Mm.34564	68294	0610009O03Rik	cellular component|integral to membrane|TAS|GO:0016021|MGI|12466851//cellular component|membrane|ISS|GO:0016020|MGI|12466851//biological process|transport|ISS|GO:0006810|MGI|12466851//molecular function|transporter activity|ISS|GO:0005215|MGI|12466851	0.00072	0.588
ENSG00000170142.7	7324	UBE2E1	-0.0176312	0.00116542	0.0368253		Mm.4429	22194	2400004O09Rik	molecular function|ligase activity|IEA|GO:0016874|MGI|na//biological process|protein modification|IEA|GO:0006464|MGI|na//molecular function|ubiquitin conjugating enzyme activity|IEA|GO:0004840|MGI|na//biological process|ubiquitin cycle|IEA|GO:0006512|MGI|na//biological process|ubiquitin-dependent protein catabolism|IEA|GO:0006511|MGI|na//molecular function|ubiquitin-protein ligase activity|IEA|GO…	0.00174	0.824
ENSG00000077232.10	54431	DNAJC10	-0.0168871	0.00116631	0.0368253		Mm.21762	66861	1200006L06Rik	cellular component|endoplasmic reticulum|ISS|GO:0005783|MGI|12411443//biological process|protein folding|IEA|GO:0006457|MGI|na//molecular function|unfolded protein binding|IEA|GO:0051082|MGI|na	0.001	0.753
ENSG00000091527.11	55573	CDV3	-0.0173731	0.00116734	0.0368253		Mm.261025	321022	Cdv3		-0.00149	0.279
ENSG00000091527.11	55573	CDV3	-0.0173731	0.00116734	0.0368253		Mm.304299	666561	1700049E17Rik		-0.00206	0.278
ENSG00000058673.10	9877	ZC3H11A	0.0191755	0.0011713	0.0368886		Mm.245357	70579	5730454B08Rik		-0.00165	0.187
ENSG00000100060.12	4242	MFNG	0.0236587	0.00117317	0.0368886		Mm.149235	17305	Mfng	cellular component|Golgi apparatus|IEA|GO:0005794|MGI|na//biological process|development|IEA|GO:0007275|MGI|na//cellular component|extracellular space|TAS|GO:0005615|MGI|12466851//cellular component|integral to membrane|IEA|GO:0016021|MGI|na//cellular component|membrane|IEA|GO:0016020|MGI|na//molecular function|transferase activity|IEA|GO:0016740|MGI|na//molecular function|transferase activity, t…	0.00348	0.975
ENSG00000129625.8	7905	REEP5	-0.0230815	0.00117503	0.0369071		Mm.280075	13476	Dp1	cellular component|integral to membrane|TAS|GO:0016021|MGI|12466851//biological process|phosphoenolpyruvate-dependent sugar phosphotransferase system|ISS|GO:0009401|MGI|12466851//molecular function|receptor activity|IEA|GO:0004872|MGI|na//molecular function|sugar porter activity|ISS|GO:0005351|MGI|12466851	-0.000895	0.33
ENSG00000014641.13	4190	MDH1	-0.0245464	0.00117891	0.0369489		Mm.212703	17449	Mdh1	molecular function|L-lactate dehydrogenase activity|IEA|GO:0004459|MGI|na//molecular function|L-malate dehydrogenase activity|IEA|GO:0030060|MGI|na//cellular component|cytosol|ISS|GO:0005829|MGI|na//biological process|glycolysis|IEA|GO:0006096|MGI|na//molecular function|malate dehydrogenase activity|IEA|GO:0016615|MGI|na//biological process|malate metabolism|IEA|GO:0006108|MGI|na//molecular funct…	-0.00488	0.0289
ENSG00000197461.8	5154	PDGFA	0.020569	0.00118852	0.0371697		Mm.2675	18590	Pdgfa	biological process|actin cytoskeleton organization and biogenesis|IDA|GO:0030036|MGI|12176888//biological process|cell projection biogenesis|IDA|GO:0030031|MGI|12176888//biological process|cell proliferation|IEA|GO:0008283|MGI|na//cellular component|extracellular space|TAS|GO:0005615|MGI|12466851//molecular function|growth factor activity|IEA|GO:0008083|MGI|na//cellular component|membrane|IEA|GO:…	-0.0031	0.199
ENSG00000084774.8	790	CAD	0.0216941	0.0011995	0.037232		Mm.305535	69719	Cad	biological process|'de novo' pyrimidine base biosynthesis|ISS|GO:0006207|MGI|12466851//molecular function|aspartate carbamoyltransferase activity|IEA|GO:0004070|MGI|na//cellular component|aspartate carbamoyltransferase complex|ISS|GO:0009347|MGI|12466851//molecular function|ligase activity|IEA|GO:0016874|MGI|na//biological process|pyrimidine nucleotide biosynthesis|IEA|GO:0006221|MGI|na//molecula…	-0.00364	0.0293
ENSG00000101166.11	51012	SLMO2	-0.018229	0.00120851	0.037409		Mm.182294	66390	2310042G06Rik		-0.00258	0.135
ENSG00000018510.7	8540	AGPS	-0.0193465	0.00120989	0.037409		Mm.31227	228061	Agps	molecular function|alkylglycerone-phosphate synthase activity|ISS|GO:0008609|MGI|na//biological process|lipid biosynthesis|ISS|GO:0008610|MGI|na//cellular component|peroxisome|ISS|GO:0005777|MGI|na//molecular function|transferase activity|IEA|GO:0016740|MGI|na	-0.00791	0.0154
ENSG00000177595.12	55367	PIDD	0.0222612	0.00121036	0.037409		Mm.334321	57913	Lrdd	biological process|signal transduction|ISS|GO:0007165|MGI|12466851	0.00385	0.893
ENSG00000083168.5	7994	KAT6A	0.0185455	0.00122845	0.0378068		Mm.182776	244349	Myst3	molecular function|DNA binding|ISS|GO:0003677|MGI|12466851//biological process|chromosome organization and biogenesis (sensu Eukaryota)|ISS|GO:0007001|MGI|12466851//cellular component|nucleosome|ISS|GO:0000786|MGI|12466851//biological process|nucleosome assembly|ISS|GO:0006334|MGI|12466851//cellular component|nucleus|IDA|GO:0005634|MGI|10716735,12466851//cellular component|nucleus|ISS|GO:0005634|…	0.00162	0.8
ENSG00000155959.6	7411	VBP1	-0.0244798	0.00123436	0.0379082		Mm.8294	22327	Vbp1	cellular component|cytoplasm|TAS|GO:0005737|MGI|9931330//cellular component|nucleus|TAS|GO:0005634|MGI|9931330//cellular component|prefoldin complex|ISS|GO:0016272|MGI|12466851//molecular function|protein binding|ISS|GO:0005515|MGI|12466851//biological process|protein folding|ISS|GO:0006457|MGI|12466851//molecular function|unfolded protein binding|IEA|GO:0051082|MGI|na	-0.000869	0.341
ENSG00000145431.5	56034	PDGFC	-0.0223058	0.00124345	0.0380239		Mm.331089	54635	Pdgfc	cellular component|extracellular region|IDA|GO:0005576|MGI|10806482//cellular component|extracellular space|TAS|GO:0005615|MGI|12466851//biological process|organogenesis|IGI|GO:0009887|MGI|15361870//biological process|organogenesis|IMP|GO:0009887|MGI|15361870//molecular function|platelet-derived growth factor receptor binding|IDA|GO:0005161|MGI|10806482,15372073//biological process|platelet-deriv…	-0.00446	0.0333
ENSG00000099246.10	22931	RAB18	-0.0235167	0.00124365	0.0380239		Mm.132802	19330	Rab18		-0.00147	0.181
ENSG00000162231.7	10482	NXF1	0.0238408	0.00124474	0.0380239		Mm.7271	53319	Nxf1	molecular function|RNA binding|IDA|GO:0003723|MGI|11579093//biological process|RNA-nucleus export|IDA|GO:0006405|MGI|11579093//cellular component|intracellular|ISS|GO:0005622|MGI|12466851//biological process|mRNA processing|IEA|GO:0006397|MGI|na//biological process|mRNA-nucleus export|IEA|GO:0006406|MGI|na//cellular component|nuclear inclusion body|IDA|GO:0042405|MGI|15615787//cellular component|…	-0.00729	0.029
ENSG00000174442.7	55055	ZWILCH	-0.0204211	0.00125033	0.0380759		Mm.335237	68014	2310031L18Rik		0.0044	0.76
ENSG00000144840.4	285282	RABL3	-0.0212411	0.00125174	0.0380788		Mm.28158	67657	Rabl3	molecular function|DNA binding|ISS|GO:0003677|MGI|12466851//biological process|regulation of transcription, DNA-dependent|ISS|GO:0006355|MGI|12466851//biological process|two-component signal transduction system (phosphorelay)|ISS|GO:0000160|MGI|12466851	0.00395	0.938
ENSG00000105726.11	57130	ATP13A1	0.0203868	0.00126199	0.0382703		Mm.186066	170759	Atp13a	molecular function|ATP binding|IEA|GO:0005524|MGI|na//molecular function|ATPase activity|IEA|GO:0016887|MGI|na//molecular function|ATPase activity, coupled to transmembrane movement of ions, phosphorylative mechanism|IEA|GO:0015662|MGI|na//molecular function|catalytic activity|IEA|GO:0003824|MGI|na//biological process|cation transport|IEA|GO:0006812|MGI|na//molecular function|hydrolase activity|I…	0.00287	0.892
ENSG00000179010.10	93621	MRFAP1	-0.0190563	0.00126376	0.0382837		Mm.332336	67568	9130413I22Rik	biological process|biological process unknown|ND|GO:0000004|MGI|na//cellular component|cellular component unknown|ND|GO:0008372|MGI|na//molecular function|protein binding|IPI|GO:0005515|MGI|15367658	-0.00136	0.228
ENSG00000227500.4	113178	SCAMP4	0.0210597	0.00126513	0.0382854		Mm.273170	56214	Scamp4	molecular function|hydrolase activity|IEA|GO:0016787|MGI|na//cellular component|integral to membrane|TAS|GO:0016021|MGI|12466851//biological process|protein transport|IEA|GO:0015031|MGI|na//biological process|transport|IEA|GO:0006810|MGI|na	-0.00315	0.139
ENSG00000160213.5	1476	CSTB	0.0180129	0.00127174	0.0383398		Mm.6095	13014	Cstb	molecular function|cysteine protease inhibitor activity|IEA|GO:0004869|MGI|na//molecular function|endopeptidase inhibitor activity|IEA|GO:0004866|MGI|na//cellular component|intracellular|IEA|GO:0005622|MGI|na	0.00314	0.812
ENSG00000122068.6	84248	FYTTD1	-0.0198892	0.00127821	0.0383457		Mm.12831	69823	3830421F13Rik		0.00417	0.905
ENSG00000160200.12	875	CBS	0.0220448	0.00129716	0.0387778		Mm.206417	12411	Cbs	biological process|amino acid metabolism|ISS|GO:0006520|MGI|12466851//molecular function|cystathionine beta-synthase activity|IEA|GO:0004122|MGI|na//biological process|cysteine biosynthesis from serine|ISS|GO:0006535|MGI|12466851//molecular function|lyase activity|ISS|GO:0016829|MGI|12466851	0.000103	0.519
ENSG00000178971.8	80169	CTC1	0.0239432	0.00130291	0.038781		Mm.285785	68964	1500010J02Rik		-0.00234	0.0852
ENSG00000108292.11	4302	MLLT6	0.0229259	0.00131414	0.0389949		Mm.23685	246198	Mllt6	molecular function|DNA binding|ISS|GO:0003677|MGI|12466851//biological process|cellular physiological process|ISS|GO:0050875|MGI|12466851//cellular component|nucleus|ISS|GO:0005634|MGI|12466851//biological process|regulation of transcription, DNA-dependent|ISS|GO:0006355|MGI|12466851	-0.00369	0.096
ENSG00000128708.8	8520	HAT1	-0.0216241	0.00133854	0.0395018		Mm.272472	107435	Hat1	biological process|DNA packaging|ISS|GO:0006323|MGI|12466851//molecular function|acyltransferase activity|ISS|GO:0008415|MGI|12466851//molecular function|histone acetyltransferase activity|ISS|GO:0004402|MGI|12466851//biological process|internal protein amino acid acetylation|ISS|GO:0006475|MGI|12466851//cellular component|nucleus|ISS|GO:0005634|MGI|12466851//molecular function|protein binding|IS…	-0.00173	0.183
ENSG00000183087.9	2621	GAS6	0.0210481	0.00134234	0.0395018		Mm.3982	14456	Gas6	molecular function|calcium ion binding|IEA|GO:0005509|MGI|na//biological process|cell adhesion|IEA|GO:0007155|MGI|na//cellular component|extracellular region|ISS|GO:0005576|MGI|12466851//cellular component|extracellular space|TAS|GO:0005615|MGI|12466851//biological process|regulation of cell growth|IEA|GO:0001558|MGI|na//molecular function|structural molecule activity|IEA|GO:0005198|MGI|na	0.000598	0.605
ENSG00000198721.8	10455	ECI2	-0.0201402	0.00134511	0.0395018		Mm.28883	23986	Peci	molecular function|acyl-CoA binding|IEA|GO:0000062|MGI|na//molecular function|catalytic activity|IEA|GO:0003824|MGI|na//molecular function|dodecenoyl-CoA delta-isomerase activity|IEA|GO:0004165|MGI|na//molecular function|isomerase activity|IEA|GO:0016853|MGI|na//biological process|metabolism|IEA|GO:0008152|MGI|na//cellular component|peroxisome|IEA|GO:0005777|MGI|na//biological process|peroxisome …	-0.0022	0.1
ENSG00000115289.8	84759	PCGF1	0.0195051	0.00134763	0.0395018		Mm.12261	69837	Nspc1		-0.00579	0.0177
ENSG00000104341.10	55353	LAPTM4B	-0.0250227	0.00135029	0.0395018		Mm.197518	114128	Laptm4b	cellular component|integral to membrane|TAS|GO:0016021|MGI|12466851	0.000256	0.536
ENSG00000164751.10	5828	PEX2	-0.0220761	0.0013546	0.0395514		Mm.132336	19302	Pxmp3	cellular component|integral to membrane|IEA|GO:0016021|MGI|na//biological process|neurogenesis|IMP|GO:0007399|MGI|12746876//biological process|neuron migration|IMP|GO:0001764|MGI|12746876//cellular component|peroxisome|IEA|GO:0005777|MGI|na//biological process|peroxisome organization and biogenesis|IEA|GO:0007031|MGI|na//biological process|protein ubiquitination|IEA|GO:0016567|MGI|na//cellular co…	-0.00118	0.18
ENSG00000138138.8	84896	ATAD1	-0.0250464	0.00135607	0.0395514		Mm.27123	67979	4921525H23Rik	molecular function|ATP binding|IEA|GO:0005524|MGI|na//cellular component|mitochondrion|IEA|GO:0005739|MGI|na//molecular function|nucleotide binding|ISS|GO:0000166|MGI|12466851//cellular component|nucleus|IEA|GO:0005634|MGI|na	-0.00131	0.266
ENSG00000111817.11	29940	DSE	0.0225569	0.00135608	0.0395514		Mm.34557	212898	Sart2	cellular component|integral to membrane|TAS|GO:0016021|MGI|12466851	0.00729	0.994
ENSG00000135900.3	65080	MRPL44	-0.0245672	0.00135903	0.0395622		Mm.238455	69163	Mrpl44	biological process|biological process unknown|ND|GO:0000004|MGI|na//cellular component|cellular component unknown|ND|GO:0008372|MGI|na//molecular function|structural constituent of ribosome|IEA|GO:0003735|MGI|na	-0.00154	0.283
ENSG00000005249.6	5577	PRKAR2B	-0.0242664	0.00135918	0.0395622		Mm.25594	19088	Prkar2b	molecular function|3',5'-cAMP binding|IEA|GO:0030552|MGI|na//cellular component|cAMP-dependent protein kinase complex|ISS|GO:0005952|MGI|12466851//molecular function|cAMP-dependent protein kinase regulator activity|IDA|GO:0008603|MGI|7775586//biological process|cell proliferation|TAS|GO:0008283|MGI|7775586//biological process|fatty acid metabolism|IMP|GO:0006631|MGI|8757131//biological process|le…	0.000454	0.59
ENSG00000166508.12	4176	MCM7	0.0217332	0.00136089	0.0395722		Mm.378965	17220	Mcm7	molecular function|ATP binding|IEA|GO:0005524|MGI|na//molecular function|DNA binding|IEA|GO:0003677|MGI|na//biological process|DNA replication|IEA|GO:0006260|MGI|na//biological process|DNA replication initiation|IEA|GO:0006270|MGI|na//molecular function|DNA-dependent ATPase activity|IEA|GO:0008094|MGI|na//biological process|cell cycle|IEA|GO:0007049|MGI|na//biological process|cell proliferation|I…	-0.000809	0.37
ENSG00000100425.13	23774	BRD1	0.0211438	0.0013711	0.0397686		Mm.254438	223770	Brd1	biological process|biological process unknown|ND|GO:0000004|MGI|na//molecular function|molecular function unknown|ND|GO:0005554|MGI|na//cellular component|nucleus|ISS|GO:0005634|MGI|na	-0.00154	0.212
ENSG00000102471.9	54602	NDFIP2	-0.0245185	0.00138099	0.0397686		Mm.290669	76273	Ndfip2	cellular component|integral to membrane|TAS|GO:0016021|MGI|12466851	0.00153	0.761
ENSG00000178741.7	9377	COX5A	-0.0176211	0.00138136	0.0397686		Mm.273403	12858	Cox5a	molecular function|cytochrome-c oxidase activity|IEA|GO:0004129|MGI|na//biological process|electron transport|IEA|GO:0006118|MGI|na//cellular component|inner membrane|IEA|GO:0019866|MGI|na//cellular component|membrane|IEA|GO:0016020|MGI|na//cellular component|mitochondrion|IDA|GO:0005739|MGI|14645204,14651853//molecular function|oxidoreductase activity|IEA|GO:0016491|MGI|na	0.00332	0.805
ENSG00000096968.7	3717	JAK2	-0.025843	0.00139225	0.0398047		Mm.275839	16452	Jak2	molecular function|ATP binding|IEA|GO:0005524|MGI|na//biological process|JAK-STAT cascade|IDA|GO:0007259|MGI|11821424,12147240,15354294//biological process|JAK-STAT cascade|IMP|GO:0007259|MGI|11821424,12147240,15354294//molecular function|Janus kinase activity|IDA|GO:0004718|MGI|12147240,15012602//molecular function|Janus kinase activity|IMP|GO:0004718|MGI|12147240,15012602//biological process|ST…	-0.000276	0.423
ENSG00000062485.12	1431	CS	-0.0245886	0.00140003	0.0398047		Mm.58836	12974	Cs	molecular function|citrate (Si)-synthase activity|IEA|GO:0004108|MGI|na//cellular component|cytoplasm|IEA|GO:0005737|MGI|na//biological process|main pathways of carbohydrate metabolism|IEA|GO:0006092|MGI|na//cellular component|mitochondrion|IDA|GO:0005739|MGI|12466851,14651853//cellular component|mitochondrion|ISS|GO:0005739|MGI|12466851,14651853//molecular function|transferase activity|IEA|GO:00…	-0.00154	0.243
ENSG00000164951.11	54704	PDP1	-0.0247805	0.00140006	0.0398047		Mm.331489	381511	Ppm2c		0.000528	0.574
ENSG00000146729.5	2631	GBAS	-0.0240303	0.00141148	0.0399191		Mm.12468	14467	Gbas	biological process|biological process unknown|ND|GO:0000004|MGI|na//cellular component|extracellular space|TAS|GO:0005615|MGI|12466851//cellular component|mitochondrion|IDA|GO:0005739|MGI|14651853//molecular function|molecular function unknown|ND|GO:0005554|MGI|na	0.000854	0.687
ENSG00000099991.11	23523	CABIN1	0.0174777	0.00141336	0.0399191		Mm.257404	104248	Cabin1	cellular component|nucleus|ISS|GO:0005634|MGI|9655484//molecular function|protein phosphatase inhibitor activity|ISS|GO:0004864|MGI|9655484//biological process|signal transduction|TAS|GO:0007165|MGI|9655484	-0.00343	0.215
ENSG00000167962.8	90850	ZNF598	0.0173378	0.00141535	0.0399191		Mm.219581	213753	BC023040		1.6e-05	0.502
ENSG00000121579.6	80218	NAA50	-0.0202111	0.00141935	0.0399482		Mm.278726	72117	Mak3p	molecular function|N-acetyltransferase activity|ISS|GO:0008080|MGI|12466851	0.000969	0.653
ENSG00000099953.5	4320	MMP11	0.0237867	0.00142067	0.0399482		Mm.4561	17385	Mmp11	molecular function|calcium ion binding|IEA|GO:0005509|MGI|na//biological process|collagen catabolism|IEA|GO:0030574|MGI|na//cellular component|extracellular matrix (sensu Metazoa)|IEA|GO:0005578|MGI|na//cellular component|extracellular space|TAS|GO:0005615|MGI|12466851//molecular function|hydrolase activity|IEA|GO:0016787|MGI|na//molecular function|metalloendopeptidase activity|IEA|GO:0004222|MGI…	-0.00591	0.066
ENSG00000148384.11	56623	INPP5E	0.0235463	0.00142576	0.0399836		Mm.330070	64436	Inpp5e	cellular component|Golgi apparatus|IEA|GO:0005794|MGI|na//cellular component|Golgi membrane|IDA|GO:0000139|MGI|10806194//molecular function|hydrolase activity|IEA|GO:0016787|MGI|na//molecular function|inositol or phosphatidylinositol phosphatase activity|IDA|GO:0004437|MGI|10806194//biological process|lipid metabolism|IEA|GO:0006629|MGI|na//molecular function|phosphoinositide 5-phosphatase activi…	-0.00112	0.277
ENSG00000103549.15	9810	RNF40	0.0153021	0.00142764	0.0399872		Mm.41122	233900	1700120K04Rik		-0.00103	0.358
ENSG00000136628.11	2058	EPRS	-0.0227773	0.00144205	0.0401326		Mm.154511	107508	Eprs	molecular function|ATP binding|ISS|GO:0005524|MGI|12466851//molecular function|catalytic activity|IEA|GO:0003824|MGI|na//cellular component|cytoplasm|IEA|GO:0005737|MGI|na//molecular function|glutamate-tRNA ligase activity|IEA|GO:0004818|MGI|na//biological process|glutamyl-tRNA aminoacylation|IEA|GO:0006424|MGI|na//molecular function|ligase activity|IEA|GO:0016874|MGI|na//molecular function|proli…	0.00667	0.98
ENSG00000086544.1	80271	ITPKC	0.0185881	0.00145959	0.0402949		Mm.30963	233011	Itpkc	molecular function|inositol-trisphosphate 3-kinase activity|IDA|GO:0008440|MGI|14517551//molecular function|kinase activity|IEA|GO:0016301|MGI|na	0.000127	0.523
ENSG00000197170.4	5718	PSMD12	-0.0190085	0.00146259	0.0402949		Mm.21667	66997	Psmd12	cellular component|cytosol|IEA|GO:0005829|MGI|na	0.0003	0.558
ENSG00000179222.11	9500	MAGED1	-0.0224804	0.00146705	0.0402949		Mm.27578	94275	Maged1	cellular component|cellular component unknown|ND|GO:0008372|MGI|na//molecular function|protein binding|IPI|GO:0005515|MGI|11084035,11959851//biological process|regulation of transcription from RNA polymerase II promoter|IDA|GO:0006357|MGI|11084035//molecular function|transcription coactivator activity|IDA|GO:0003713|MGI|11084035	-0.0018	0.175
ENSG00000152234.7	498	ATP5A1	-0.0214048	0.00147287	0.0403974		Mm.276137	11946	Atp5a1	molecular function|ATP binding|IEA|GO:0005524|MGI|na//biological process|ATP biosynthesis|IEA|GO:0006754|MGI|na//biological process|ATP synthesis coupled proton transport|IEA|GO:0015986|MGI|na//cellular component|extracellular space|TAS|GO:0005615|MGI|12466851//molecular function|hydrogen ion transporter activity|IEA|GO:0015078|MGI|na//molecular function|hydrogen-transporting ATP synthase activit…	-0.00934	0.0853
ENSG00000151247.8	1977	EIF4E	-0.0197945	0.00148348	0.0404586		Mm.3941	13684	Eif4e	molecular function|RNA binding|ISS|GO:0003723|MGI|12466851//cellular component|cytoplasm|IDA|GO:0005737|MGI|12388085,12466851//cellular component|cytoplasm|ISS|GO:0005737|MGI|12388085,12466851//biological process|protein biosynthesis|ISS|GO:0006412|MGI|12466851//biological process|regulation of protein biosynthesis|IEA|GO:0006417|MGI|na//biological process|regulation of translation|IEA|GO:0006445…	-0.00122	0.2
ENSG00000198836.4	4976	OPA1	-0.0257074	0.00149563	0.040561		Mm.274285	74143	Opa1	molecular function|GTP binding|ISS|GO:0005525|MGI|11847212//molecular function|GTPase activity|IEA|GO:0003924|MGI|na//cellular component|mitochondrion|IDA|GO:0005739|MGI|11847212,14651853//molecular function|motor activity|IEA|GO:0003774|MGI|na	6.72e-06	0.502
ENSG00000107021.11	54662	TBC1D13	0.0139984	0.00150473	0.04065		Mm.19172	70296	Tbc1d13	molecular function|GTPase activator activity|IEA|GO:0005096|MGI|na//molecular function|protein binding|IPI|GO:0005515|MGI|14640981	0.000458	0.602
ENSG00000084652.10	200081	TXLNA	0.020841	0.00150714	0.04065		Mm.268863	109658	Kpna6	biological process|exocytosis|IEA|GO:0006887|MGI|na	0.00247	0.758
ENSG00000068001.9	8692	HYAL2	0.0210911	0.0015121	0.04065		Mm.4834	15587	Hyal2	biological process|carbohydrate metabolism|IEA|GO:0005975|MGI|na//molecular function|hyalurononglucosaminidase activity|IEA|GO:0004415|MGI|na//molecular function|hydrolase activity|IEA|GO:0016787|MGI|na//molecular function|hydrolase activity, acting on glycosyl bonds|IEA|GO:0016798|MGI|na//cellular component|membrane|IEA|GO:0016020|MGI|na//molecular function|receptor activity|IEA|GO:0004872|MGI|na	-0.00149	0.242
ENSG00000163681.9	7871	SLMAP	-0.025217	0.00151491	0.04065		Mm.36769	83997	Slmap	cellular component|integral to membrane|IDA|GO:0016021|MGI|10986292,12466851//cellular component|integral to membrane|TAS|GO:0016021|MGI|10986292,12466851//biological process|protein folding|IEA|GO:0006457|MGI|na//molecular function|unfolded protein binding|IEA|GO:0051082|MGI|na	0.00225	0.792
ENSG00000117682.10	79947	DHDDS	-0.018619	0.00151623	0.04065		Mm.100290	67422	Dhdds	biological process|metabolism|ISS|GO:0008152|MGI|12466851//molecular function|transferase activity|ISS|GO:0016740|MGI|12466851	0.000413	0.642
ENSG00000183955.8	387893	SETD8	0.0170168	0.00151854	0.04065		Mm.137966	67956	2410195B05Rik	cellular component|nucleus|IEA|GO:0005634|MGI|na	-0.00429	0.0437
ENSG00000162065.7	57465	TBC1D24	0.0174612	0.00153851	0.0409577		Mm.301585	224617	C530046L02Rik		-0.000722	0.419
ENSG00000170017.8	214	ALCAM	-0.0212994	0.00155025	0.040972		Mm.288282	11658	Alcam	biological process|axon guidance|IMP|GO:0007411|MGI|15345243//biological process|cell adhesion|IEA|GO:0007155|MGI|na//cellular component|external side of plasma membrane|IDA|GO:0009897|MGI|9209500//cellular component|integral to membrane|IEA|GO:0016021|MGI|na//biological process|motor axon guidance|IMP|GO:0008045|MGI|15345243//molecular function|protein binding|IPI|GO:0005515|MGI|9209500	0.00336	0.913
ENSG00000049239.7	9563	H6PD	0.021778	0.00155539	0.040972		Mm.22183	100198	H6pd	molecular function|6-phosphogluconolactonase activity|IDA|GO:0017057|MGI|12831846//biological process|glucose metabolism|ISS|GO:0006006|MGI|12466851//molecular function|glucose-6-phosphate 1-dehydrogenase activity|IDA|GO:0004345|MGI|12466851,12831846//molecular function|glucose-6-phosphate 1-dehydrogenase activity|ISS|GO:0004345|MGI|12466851,12831846//molecular function|hydrolase activity|IEA|GO:…	-0.00382	0.213
ENSG00000142632.10	128272	ARHGEF19	0.021774	0.00155607	0.040972		Mm.134460	213649	6430573B13Rik	molecular function|guanyl-nucleotide exchange factor activity|ISS|GO:0005085|MGI|12466851	-0.00166	0.248
ENSG00000112378.9	64065	PERP	-0.024076	0.00155894	0.040972		Mm.28209	64058	Perp	cellular component|Golgi apparatus|IDA|GO:0005794|MGI|10733530//cellular component|extracellular space|TAS|GO:0005615|MGI|12466851//biological process|induction of apoptosis|IDA|GO:0006917|MGI|10733530//cellular component|integral to membrane|TAS|GO:0016021|MGI|12466851//cellular component|integral to plasma membrane|IDA|GO:0005887|MGI|10733530//cellular component|mitochondrion|IDA|GO:0005739|MGI…	-0.00612	0.0939
ENSG00000163736.3	5473	PPBP	0.0261441	0.00156052	0.040972		Mm.293614	57349	Cxcl7	molecular function|chemokine activity|ISS|GO:0008009|MGI|12466851//molecular function|cytokine activity|ISS|GO:0005125|MGI|12466851//cellular component|extracellular region|ISS|GO:0005576|MGI|12466851//cellular component|extracellular space|TAS|GO:0005615|MGI|12466851//biological process|immune response|ISS|GO:0006955|MGI|12466851//cellular component|integral to membrane|TAS|GO:0016021|MGI|124668…	-0.00144	0.293
ENSG00000125485.12	64794	DDX31	0.0166208	0.00156724	0.0410079		Mm.44179	227674	Ddx31	molecular function|ATP binding|IEA|GO:0005524|MGI|na//biological process|biological process unknown|ND|GO:0000004|MGI|na//cellular component|cellular component unknown|ND|GO:0008372|MGI|na//molecular function|helicase activity|IEA|GO:0004386|MGI|na//molecular function|hydrolase activity|IEA|GO:0016787|MGI|na	-0.00654	0.0904
ENSG00000124831.13	9208	LRRFIP1	-0.0207505	0.00156875	0.0410096		Mm.45039	16978	Lrrfip1		0.0055	0.907
ENSG00000237441.3	5863	RGL2	0.0212977	0.00158029	0.0411998		Mm.43777	19732	Rab2l	molecular function|guanyl-nucleotide exchange factor activity|ISS|GO:0005085|MGI|12466851//biological process|intracellular signaling cascade|ISS|GO:0007242|MGI|12466851//biological process|neuropeptide signaling pathway|ISS|GO:0007218|MGI|12466851//biological process|signal transduction|IEA|GO:0007165|MGI|na//biological process|small GTPase mediated signal transduction|ISS|GO:0007264|MGI|12466851	-0.00449	0.0344
ENSG00000168175.9	93487	MAPK1IP1L	-0.0164787	0.00158534	0.0412585		Mm.212297	218975	C130032J12Rik		-0.00326	0.157
ENSG00000176871.4	55884	WSB2	-0.0174242	0.00158539	0.0412585		Mm.28489	59043	Wsb2	biological process|intracellular signaling cascade|IEA|GO:0007242|MGI|na	0.000298	0.545
ENSG00000097021.14	11332	ACOT7	0.0167139	0.00158821	0.0412867		Mm.296191	70025	Acot7	molecular function|CoA hydrolase activity|ISS|GO:0016289|MGI|12466851//molecular function|catalytic activity|IEA|GO:0003824|MGI|na//cellular component|cytosol|IDA|GO:0005829|MGI|11834298//biological process|fatty acid catabolism|IDA|GO:0009062|MGI|11834298//biological process|fatty acid metabolism|ISS|GO:0006631|MGI|12466851//molecular function|hydrolase activity|IEA|GO:0016787|MGI|na//molecular …	-0.00406	0.0716
ENSG00000091164.7	9352	TXNL1	-0.0230081	0.0015927	0.0412867		Mm.19169	53382	Txnl	biological process|apoptosis|ISS|GO:0006915|MGI|12466851//molecular function|arsenate reductase (thioredoxin) activity|ISS|GO:0030612|MGI|12466851//cellular component|cytoplasm|ISS|GO:0005737|MGI|12466851//biological process|electron transport|ISS|GO:0006118|MGI|12466851//molecular function|electron transporter activity|ISS|GO:0005489|MGI|12466851//biological process|signal transduction|ISS|GO:00…	0.000211	0.52
ENSG00000163348.3	90780	PYGO2	0.0182697	0.00159957	0.0413027		Mm.22521	68911	1190004M21Rik	cellular component|nucleus|IEA|GO:0005634|MGI|na	-0.00493	0.0199
ENSG00000075239.9	38	ACAT1	-0.0201524	0.00160022	0.0413027		Mm.293233	110446	Acat1	molecular function|acetyl-CoA C-acetyltransferase activity|IDA|GO:0003985|MGI|7592824,12114517//molecular function|acyltransferase activity|IEA|GO:0008415|MGI|na//cellular component|mitochondrion|IDA|GO:0005739|MGI|14651853//molecular function|transferase activity|IEA|GO:0016740|MGI|na	0.000666	0.68
ENSG00000068784.8	55133	SRBD1	-0.0210328	0.00160254	0.0413027		Mm.146236	78586	AI461933		0.00345	0.684
ENSG00000136643.7	26750	RPS6KC1	-0.0161578	0.00160266	0.0413027		Mm.220912	320119	B130003F20Rik	molecular function|ATP binding|ISS|GO:0005524|MGI|12466851//molecular function|kinase activity|IEA|GO:0016301|MGI|na//biological process|protein amino acid phosphorylation|ISS|GO:0006468|MGI|12466851//molecular function|protein kinase activity|ISS|GO:0004672|MGI|12466851//molecular function|transferase activity|IEA|GO:0016740|MGI|na	0.00816	0.833
ENSG00000102030.10	8260	NAA10	0.0162434	0.00160452	0.0413027		Mm.305796	56292	Ard1	biological process|DNA packaging|ISS|GO:0006323|MGI|12466851//molecular function|N-acetyltransferase activity|IDA|GO:0008080|MGI|12466851,12888564//molecular function|N-acetyltransferase activity|ISS|GO:0008080|MGI|12466851,12888564//molecular function|acyltransferase activity|ISS|GO:0008415|MGI|12466851//biological process|chromosome organization and biogenesis (sensu Eukaryota)|ISS|GO:0007001|M…	-0.003	0.163
ENSG00000167925.9	84514	GHDC	0.0218678	0.00161049	0.0413183		Mm.37308	80860	D11Lgp1e	cellular component|endoplasmic reticulum|IEA|GO:0005783|MGI|na//cellular component|extracellular space|TAS|GO:0005615|MGI|12466851	-0.002	0.202
ENSG00000175806.10	4482	MSRA	-0.0207051	0.00162108	0.0413704		Mm.26713	110265	Msra	cellular component|cellular component unknown|ND|GO:0008372|MGI|na//molecular function|oxidoreductase activity|IEA|GO:0016491|MGI|na//biological process|protein modification|IEA|GO:0006464|MGI|na//molecular function|protein-methionine-S-oxide reductase activity|IMP|GO:0008113|MGI|11606777	0.00139	0.698
ENSG00000136280.10	83605	CCM2	0.0140007	0.00163798	0.0417163		Mm.221271	216527	Ccm2	biological process|biological process unknown|ND|GO:0000004|MGI|na//cellular component|cellular component unknown|ND|GO:0008372|MGI|na//molecular function|molecular function unknown|ND|GO:0005554|MGI|na	0.000911	0.585
ENSG00000160633.6	6294	SAFB	0.0174121	0.00164284	0.0417566		Mm.255066	224903	E130307D12	cellular component|cellular component unknown|ND|GO:0008372|MGI|na//biological process|estrogen receptor signaling pathway|IMP|GO:0030520|MGI|15798188//biological process|growth|IMP|GO:0040007|MGI|15798188//biological process|hormone metabolism|IMP|GO:0042445|MGI|15798188//molecular function|molecular function unknown|ND|GO:0005554|MGI|na	0.000521	0.575
ENSG00000137106.11	9380	GRHPR	-0.015501	0.00164733	0.0417566		Mm.196574	76238	Grhpr	biological process|L-serine biosynthesis|IEA|GO:0006564|MGI|na//molecular function|glyoxylate reductase (NADP) activity|IEA|GO:0030267|MGI|na//molecular function|oxidoreductase activity|IEA|GO:0016491|MGI|na//molecular function|oxidoreductase activity, acting on the CH-OH group of donors, NAD or NADP as acceptor|IEA|GO:0016616|MGI|na	0.0108	0.943
ENSG00000196576.9	23654	PLXNB2	0.0177579	0.00164898	0.0417566		Mm.267514	140570	Plxnb2	molecular function|GTPase activator activity|IEA|GO:0005096|MGI|na//biological process|cell differentiation|IEA|GO:0030154|MGI|na//biological process|development|IEA|GO:0007275|MGI|na//cellular component|integral to membrane|IEA|GO:0016021|MGI|na//biological process|neurogenesis|IEA|GO:0007399|MGI|na//biological process|positive regulation of axonogenesis|IGI|GO:0050772|MGI|15330859//molecular fu…	-0.00497	0.00412
ENSG00000151806.9	60558	GUF1	-0.0243469	0.00165169	0.0417566		Mm.21105	231279	AA407526	molecular function|GTP binding|IEA|GO:0005525|MGI|na//biological process|protein biosynthesis|IEA|GO:0006412|MGI|na//molecular function|translation elongation factor activity|IEA|GO:0003746|MGI|na	-0.000944	0.274
ENSG00000077380.11	1781	DYNC1I2	-0.0216922	0.00165463	0.0417566		Mm.249479	13427	Dncic2	cellular component|cytoplasmic dynein complex|IEA|GO:0005868|MGI|na//cellular component|dynein complex|IEA|GO:0030286|MGI|na//molecular function|microtubule motor activity|IEA|GO:0003777|MGI|na//biological process|microtubule-based movement|IEA|GO:0007018|MGI|na//molecular function|motor activity|IEA|GO:0003774|MGI|na	0.0072	0.995
ENSG00000158805.7	92822	ZNF276	0.0228873	0.00165526	0.0417566		Mm.379084	57247	Fanca	molecular function|DNA binding|IEA|GO:0003677|MGI|na//molecular function|nucleic acid binding|IEA|GO:0003676|MGI|na//cellular component|nucleus|IEA|GO:0005634|MGI|na//biological process|regulation of transcription, DNA-dependent|IEA|GO:0006355|MGI|na//biological process|transcription|IEA|GO:0006350|MGI|na//molecular function|zinc ion binding|IEA|GO:0008270|MGI|na	0.00137	0.797
ENSG00000073969.13	4905	NSF	-0.0141127	0.00165785	0.0417566		Mm.260117	18195	Nsf	molecular function|ATP binding|IEA|GO:0005524|MGI|na//molecular function|ATPase activity, coupled|IMP|GO:0042623|MGI|12832401//cellular component|Golgi apparatus|IEA|GO:0005794|MGI|na//cellular component|endoplasmic reticulum|IEA|GO:0005783|MGI|na//molecular function|hydrolase activity|IEA|GO:0016787|MGI|na//molecular function|magnesium ion binding|IEA|GO:0000287|MGI|na//molecular function|nucleo…	-0.00345	0.0725
ENSG00000165609.7	11164	NUDT5	0.0170149	0.00165808	0.0417566		Mm.251904	53893	Nudt5	molecular function|ADP-ribose diphosphatase activity|IEA|GO:0047631|MGI|na//cellular component|cellular component unknown|ND|GO:0008372|MGI|na//molecular function|hydrolase activity|IEA|GO:0016787|MGI|na//molecular function|magnesium ion binding|IEA|GO:0000287|MGI|na//biological process|nucleobase, nucleoside, nucleotide and nucleic acid metabolism|IDA|GO:0006139|MGI|10722730//molecular function|…	0.00108	0.673
ENSG00000100099.14	89781	HPS4	0.0184642	0.00167023	0.0419234		Mm.238043	192232	Hps4	cellular component|cytoplasmic membrane-bound vesicle|IDA|GO:0016023|MGI|11836498//biological process|melanocyte differentiation|IMP|GO:0030318|MGI|11836498//biological process|organelle organization and biogenesis|IMP|GO:0006996|MGI|11836498	0.00245	0.766
ENSG00000115694.9	10494	STK25	0.0128684	0.00167768	0.0420376		Mm.28761	59041	Stk25	molecular function|ATP binding|IEA|GO:0005524|MGI|na//molecular function|kinase activity|IEA|GO:0016301|MGI|na//biological process|protein amino acid phosphorylation|IEA|GO:0006468|MGI|na//molecular function|protein kinase activity|IEA|GO:0004672|MGI|na//molecular function|protein serine/threonine kinase activity|IEA|GO:0004674|MGI|na//molecular function|protein-tyrosine kinase activity|IEA|GO:00…	-0.0034	0.161
ENSG00000144744.12	9039	UBA3	-0.0238426	0.00170116	0.0423475		Mm.277626	22200	Ube1c	molecular function|ATP binding|IEA|GO:0005524|MGI|na//molecular function|NEDD8 activating enzyme activity|TAS|GO:0019781|MGI|11696557//biological process|apoptosis|IEA|GO:0006915|MGI|na//molecular function|catalytic activity|IEA|GO:0003824|MGI|na//biological process|cell cycle|IEA|GO:0007049|MGI|na//biological process|endomitotic cell cycle|IMP|GO:0007113|MGI|11696557//molecular function|ligase a…	-0.00155	0.0919
ENSG00000134255.9	10390	CEPT1	0.0152995	0.00170173	0.0423475		Mm.14816	99712	Cept1	cellular component|endoplasmic reticulum membrane|IDA|GO:0005789|MGI|12072432//cellular component|integral to membrane|IEA|GO:0016021|MGI|na//biological process|phospholipid biosynthesis|ISS|GO:0008654|MGI|12466851//molecular function|transferase activity|IEA|GO:0016740|MGI|na	0.00209	0.764
ENSG00000154813.5	285381	DPH3	-0.0195355	0.00170965	0.0424717		Mm.2519	105638	2610018L09Rik	cellular component|nucleus|IEA|GO:0005634|MGI|na	-0.00342	0.142
ENSG00000175567.3	7351	UCP2	-0.0196206	0.00171895	0.042529		Mm.171378	22228	Ucp2	molecular function|binding|IEA|GO:0005488|MGI|na//cellular component|inner membrane|IEA|GO:0019866|MGI|na//cellular component|integral to membrane|IEA|GO:0016021|MGI|na//cellular component|membrane|IEA|GO:0016020|MGI|na//cellular component|mitochondrial inner membrane|IEA|GO:0005743|MGI|na//biological process|mitochondrial transport|IEA|GO:0006839|MGI|na//cellular component|mitochondrion|ISS|GO:0…	0.000869	0.599
ENSG00000087302.4	51637	C14orf166	-0.0224955	0.00171917	0.042529		Mm.21932	68045	2700060E02Rik		-0.00407	0.0696
ENSG00000198792.7	25829	TMEM184B	0.0196041	0.00171971	0.042529		Mm.323358	223693	4732495E13Rik	cellular component|integral to membrane|TAS|GO:0016021|MGI|12466851	-0.00533	0.0018
ENSG00000110696.4	10944	C11orf58	-0.0212023	0.00172688	0.042529		Mm.24231	56372	1110004F10Rik	biological process|biological process unknown|ND|GO:0000004|MGI|na//cellular component|cellular component unknown|ND|GO:0008372|MGI|na//molecular function|molecular function unknown|ND|GO:0005554|MGI|na	-0.00168	0.259
ENSG00000102054.12	5931	RBBP7	-0.024959	0.00172809	0.042529		Mm.249161	245688	Rbbp7		0.00163	0.713
ENSG00000132478.4	85451	UNK	0.0220203	0.00174223	0.0426597		Mm.297706	217331	B230379M23Rik	molecular function|nucleic acid binding|ISS|GO:0003676|MGI|12466851//biological process|protein ubiquitination|IEA|GO:0016567|MGI|na//cellular component|ubiquitin ligase complex|IEA|GO:0000151|MGI|na//molecular function|ubiquitin-protein ligase activity|IEA|GO:0004842|MGI|na//molecular function|zinc ion binding|IEA|GO:0008270|MGI|na	0.00136	0.745
ENSG00000135315.7	22832	KIAA1009	0.0178915	0.0017469	0.0426893		Mm.335338	382090	4922501C03Rik		0.000396	0.552
ENSG00000127663.8	23030	KDM4B	0.0216017	0.00174786	0.0426893		Mm.45047	193796	Jmjd2b	molecular function|DNA binding|ISS|GO:0003677|MGI|12466851//molecular function|nucleic acid binding|ISS|GO:0003676|MGI|12466851//biological process|regulation of transcription, DNA-dependent|ISS|GO:0006355|MGI|12466851	-0.000128	0.488
ENSG00000110274.8	22897	CEP164	0.0230126	0.00175947	0.0428821		Mm.260103	214552	D030051D21		0.00873	0.8
ENSG00000106541.7	10551	AGR2	-0.0226176	0.00176019	0.0428821		Mm.7244	23795	Agr2	cellular component|extracellular space|TAS|GO:0005615|MGI|12466851	0.00136	0.702
ENSG00000184381.11	8398	PLA2G6	0.0196044	0.00176696	0.0429707		Mm.155620	53357	Pla2g6	molecular function|DNA binding|ISS|GO:0003677|MGI|12466851//molecular function|hydrolase activity|IEA|GO:0016787|MGI|na//biological process|lipid catabolism|IEA|GO:0016042|MGI|na//molecular function|phospholipase A2 activity|IEA|GO:0004623|MGI|na//biological process|regulation of transcription, DNA-dependent|ISS|GO:0006355|MGI|12466851//molecular function|transcription factor activity|ISS|GO:0003…	-0.00955	0.083
ENSG00000099899.9	27037	TRMT2A	0.0191605	0.00176721	0.0429707		Mm.271798	15547	Htf9c	molecular function|ATP binding|ISS|GO:0005524|MGI|12466851//molecular function|RNA binding|IEA|GO:0003723|MGI|na//molecular function|S-adenosylmethionine-dependent methyltransferase activity|ISS|GO:0008757|MGI|12466851//molecular function|nucleic acid binding|IEA|GO:0003676|MGI|na//biological process|protein amino acid phosphorylation|ISS|GO:0006468|MGI|12466851//molecular function|protein kinase…	0.00557	0.937
ENSG00000103035.5	5713	PSMD7	-0.0199708	0.001776	0.0430864		Mm.18347	17463	Psmd7	cellular component|cytosol|IEA|GO:0005829|MGI|na	-0.00167	0.208
ENSG00000135365.11	51317	PHF21A	0.0211639	0.00178727	0.0431986		Mm.330408	192285	Bhc80	molecular function|DNA binding|ISS|GO:0003677|MGI|12466851//cellular component|nucleus|IEA|GO:0005634|MGI|na//biological process|regulation of transcription, DNA-dependent|ISS|GO:0006355|MGI|12466851//biological process|transcription|IEA|GO:0006350|MGI|na	0.00676	0.958
ENSG00000052841.9	55761	TTC17	0.0152384	0.0017876	0.0431986		Mm.248504	74569	9130020K17Rik		-0.0028	0.162
ENSG00000168827.9	85476	GFM1	-0.0249116	0.00179619	0.0433222		Mm.122466	28030	Gfm	molecular function|GTP binding|IEA|GO:0005525|MGI|na//cellular component|mitochondrion|IDA|GO:0005739|MGI|12466851,14651853//cellular component|mitochondrion|ISS|GO:0005739|MGI|12466851,14651853//biological process|protein biosynthesis|IEA|GO:0006412|MGI|na//molecular function|translation elongation factor activity|ISS|GO:0003746|MGI|12466851//biological process|translational elongation|ISS|GO:00…	0.00232	0.816
ENSG00000026652.9	56895	AGPAT4	0.022982	0.00180769	0.0435634		Mm.258300	68262	Agpat4	molecular function|1-acylglycerol-3-phosphate O-acyltransferase activity|ISS|GO:0003841|MGI|12466851//molecular function|acyltransferase activity|IEA|GO:0008415|MGI|na//cellular component|integral to membrane|TAS|GO:0016021|MGI|12466851//biological process|phospholipid biosynthesis|IEA|GO:0008654|MGI|na//biological process|phospholipid metabolism|ISS|GO:0006644|MGI|12466851//molecular function|tr…	0.00536	0.982
ENSG00000133226.10	10250	SRRM1	0.0167838	0.00181745	0.0436144		Mm.1963	51796	Srrm1	molecular function|NOT RNA binding|ISS|GO:0003723|MGI|9531537//molecular function|RNA splicing factor activity, transesterification mechanism|ISS|GO:0031202|MGI|9531537//biological process|nuclear mRNA splicing, via spliceosome|ISS|GO:0000398|MGI|9531537//cellular component|nuclear matrix|ISS|GO:0016363|MGI|9531537//molecular function|protein binding|ISS|GO:0005515|MGI|9531537//cellular component…	0.00191	0.738
ENSG00000143545.4	5872	RAB13	0.0204331	0.00181988	0.0436144		Mm.29355	68328	Rab13	molecular function|GTP binding|IEA|GO:0005525|MGI|na//molecular function|GTPase activity|TAS|GO:0003924|MGI|11025210//cellular component|Golgi apparatus|IDA|GO:0005794|MGI|11042173//cellular component|cytoplasmic membrane-bound vesicle|TAS|GO:0016023|MGI|11025210//cellular component|extrinsic to plasma membrane|TAS|GO:0019897|MGI|11025210//cellular component|intercellular junction|IDA|GO:0005911|…	-0.00871	0.043
ENSG00000188342.7	2963	GTF2F2	-0.0194797	0.00182668	0.0436144		Mm.20415	68705	Kctd4	cellular component|membrane|ISS|GO:0016020|MGI|12466851//biological process|potassium ion transport|ISS|GO:0006813|MGI|12466851//molecular function|protein binding|ISS|GO:0005515|MGI|12466851//molecular function|voltage-gated potassium channel activity|ISS|GO:0005249|MGI|12466851//cellular component|voltage-gated potassium channel complex|ISS|GO:0008076|MGI|12466851	-0.000208	0.47
ENSG00000067992.8	5165	PDK3	-0.0224312	0.00184241	0.0437672		Mm.12775	236900	Pdk3	molecular function|ATP binding|IEA|GO:0005524|MGI|na//molecular function|[pyruvate dehydrogenase (lipoamide)] kinase activity|IEA|GO:0004740|MGI|na//molecular function|kinase activity|IEA|GO:0016301|MGI|na//cellular component|mitochondrion|IEA|GO:0005739|MGI|na//biological process|protein amino acid phosphorylation|IEA|GO:0006468|MGI|na//molecular function|transferase activity|IEA|GO:0016740|MGI|…	0.000342	0.59
ENSG00000124181.7	5335	PLCG1	0.0222413	0.00185855	0.0439846		Mm.44463	18803	Plcg1	molecular function|calcium ion binding|IEA|GO:0005509|MGI|na//cellular component|cellular component unknown|ND|GO:0008372|MGI|na//biological process|embryonic development (sensu Mammalia)|IMP|GO:0001701|MGI|11744703//molecular function|hydrolase activity|IEA|GO:0016787|MGI|na//biological process|intracellular signaling cascade|IEA|GO:0007242|MGI|na//biological process|lipid catabolism|IEA|GO:0016…	0.00868	0.877
ENSG00000204370.4	6392	SDHD	-0.0230258	0.00186619	0.0441295		Mm.10406	66925	Sdhd	biological process|electron transport|IEA|GO:0006118|MGI|na//cellular component|extracellular space|TAS|GO:0005615|MGI|12466851//molecular function|heme binding|IEA|GO:0020037|MGI|na//cellular component|integral to membrane|IEA|GO:0016021|MGI|na//cellular component|mitochondrial membrane|IEA|GO:0005740|MGI|na//cellular component|mitochondrion|IEA|GO:0005739|MGI|na//biological process|transport|IE…	0.000911	0.566
ENSG00000108953.10	7531	YWHAE	-0.0175767	0.00187483	0.0442339		Mm.234700	22627	Ywhae	biological process|intracellular signaling cascade|ISS|GO:0007242|MGI|12466851//molecular function|monooxygenase activity|IEA|GO:0004497|MGI|na//molecular function|protein binding|ISS|GO:0005515|MGI|12466851//molecular function|protein domain specific binding|IDA|GO:0019904|MGI|12446771//biological process|protein targeting|IDA|GO:0006605|MGI|12446771	0.00632	0.944
ENSG00000165724.5	116225	ZMYND19	0.0201172	0.00187911	0.0442546		Mm.296106	67187	Zmynd19		0.00301	0.731
ENSG00000196781.8	7088	TLE1	0.0235914	0.0019272	0.0448852		Mm.278444	21885	Tle1	biological process|Wnt receptor signaling pathway|IEA|GO:0016055|MGI|na//biological process|frizzled signaling pathway|IEA|GO:0007222|MGI|na//biological process|negative regulation of transcription from RNA polymerase II promoter|IDA|GO:0000122|MGI|12359720,15528197//cellular component|nucleus|IDA|GO:0005634|MGI|12359720//molecular function|protein binding|IPI|GO:0005515|MGI|12359720,15528197//bi…	0.0024	0.81
ENSG00000142230.6	10055	SAE1	-0.0144839	0.0019278	0.0448852		Mm.258530	56459	Uble1a	molecular function|catalytic activity|ISS|GO:0003824|MGI|12466851//molecular function|ligase activity|IEA|GO:0016874|MGI|na//biological process|protein modification|IEA|GO:0006464|MGI|na//molecular function|ubiquitin activating enzyme activity|IEA|GO:0004839|MGI|na//biological process|ubiquitin cycle|IEA|GO:0006512|MGI|na	0.00387	0.875
ENSG00000140553.11	55898	UNC45A	0.0172854	0.00192911	0.0448852		Mm.243024	101869	AW538196		-0.00173	0.3
ENSG00000166902.4	54948	MRPL16	-0.0155329	0.00193715	0.0449806		Mm.203928	94063	Stx3	cellular component|mitochondrial large ribosomal subunit|IDA|GO:0005762|MGI|11279069//biological process|protein biosynthesis|IDA|GO:0006412|MGI|11279069//cellular component|ribonucleoprotein complex|IEA|GO:0030529|MGI|na//molecular function|structural constituent of ribosome|IDA|GO:0003735|MGI|11279069	0.00406	0.996
ENSG00000176105.8	7525	YES1	-0.014009	0.00195428	0.0450679		Mm.4558	22612	Yes1	molecular function|ATP binding|IEA|GO:0005524|MGI|na//biological process|cellular physiological process|IEA|GO:0050875|MGI|na//biological process|glucose transport|IDA|GO:0015758|MGI|11546805//cellular component|intracellular|IEA|GO:0005622|MGI|na//biological process|intracellular signaling cascade|IEA|GO:0007242|MGI|na//molecular function|kinase activity|IEA|GO:0016301|MGI|na//biological process…	0.0015	0.79
ENSG00000175203.9	10540	DCTN2	-0.0139767	0.00195518	0.0450679		Mm.167537	69654	Dctn2	cellular component|cytoskeleton|IEA|GO:0005856|MGI|na//cellular component|dynactin complex|IEA|GO:0005869|MGI|na//cellular component|dynein complex|IEA|GO:0030286|MGI|na//cellular component|growth cone|IDA|GO:0030426|MGI|9144527//cellular component|membrane|IEA|GO:0016020|MGI|na//biological process|microtubule-based process|IEA|GO:0007017|MGI|na//molecular function|motor activity|IEA|GO:0003774|M…	-0.000977	0.358
ENSG00000130921.3	91574	C12orf65	0.0197388	0.00195951	0.0450679		Mm.121658	72650	2810006K23Rik		6.77e-05	0.509
ENSG00000169992.5	57555	NLGN2	0.0217436	0.00196347	0.0450697		Mm.151293	216856	Nlgn2	biological process|cell adhesion|IEA|GO:0007155|MGI|na//cellular component|integral to membrane|IEA|GO:0016021|MGI|na//molecular function|protein binding|IEA|GO:0005515|MGI|na	0.00235	0.788
ENSG00000136143.7	8803	SUCLA2	-0.0248207	0.00196521	0.0450739		Mm.38951	20916	Sucla2	molecular function|catalytic activity|IEA|GO:0003824|MGI|na//molecular function|ligase activity|IEA|GO:0016874|MGI|na//biological process|metabolism|ISS|GO:0008152|MGI|12466851//cellular component|mitochondrion|IDA|GO:0005739|MGI|14651853//molecular function|succinate-CoA ligase (ADP-forming) activity|IEA|GO:0004775|MGI|na//molecular function|succinate-CoA ligase activity|ISS|GO:0004774|MGI|97652…	-0.00617	0.017
ENSG00000172725.8	57175	CORO1B	0.0183234	0.00196835	0.0451102		Mm.276859	23789	Coro1b	molecular function|actin binding|IEA|GO:0003779|MGI|na	-0.00128	0.268
ENSG00000184281.10	10078	TSSC4	0.018072	0.00197194	0.0451468		Mm.139675	56844	Tssc4		0.000488	0.554
ENSG00000127337.2	8089	YEATS4	-0.0230834	0.00201986	0.045815		Mm.233529	64050	Gas41	biological process|chromatin modification|IEA|GO:0016568|MGI|na//cellular component|nucleoplasm|IDA|GO:0005654|MGI|10913114//cellular component|nucleus|ISS|GO:0005634|MGI|12466851//molecular function|protein binding|IPI|GO:0005515|MGI|10913114//biological process|regulation of cell growth|IEA|GO:0001558|MGI|na//biological process|regulation of transcription, DNA-dependent|ISS|GO:0006355|MGI|12466…	-0.00243	0.0744
ENSG00000008394.7	4257	MGST1	0.0213634	0.00202123	0.045815		Mm.14796	56615	Mgst1	cellular component|endoplasmic reticulum|IEA|GO:0005783|MGI|na//biological process|glutathione metabolism|IDA|GO:0006749|MGI|10767383//molecular function|glutathione transferase activity|IDA|GO:0004364|MGI|10767383,12466851//molecular function|glutathione transferase activity|ISS|GO:0004364|MGI|10767383,12466851//cellular component|membrane|ISS|GO:0016020|MGI|12466851//cellular component|microsom…	0.00104	0.66
ENSG00000068745.10	51447	IP6K2	0.0228457	0.00203011	0.0459223		Mm.276336	76500	1500005N04Rik	molecular function|inositol-hexakisphosphate kinase activity|IEA|GO:0050517|MGI|na//molecular function|inositol-trisphosphate 3-kinase activity|IEA|GO:0008440|MGI|na//molecular function|kinase activity|IEA|GO:0016301|MGI|na//cellular component|nucleus|IEA|GO:0005634|MGI|na//molecular function|transferase activity|IEA|GO:0016740|MGI|na	-0.00229	0.151
ENSG00000157637.8	124565	SLC38A10	0.0176856	0.00203071	0.0459223		Mm.253403	72055	1810073N04Rik	cellular component|integral to membrane|IEA|GO:0016021|MGI|na//biological process|transport|IEA|GO:0006810|MGI|na	-0.000969	0.3
ENSG00000136521.8	4711	NDUFB5	-0.0208206	0.00204052	0.046108		Mm.28058	66046	Ndufb5	molecular function|NADH dehydrogenase (ubiquinone) activity|IEA|GO:0008137|MGI|na//molecular function|NADH dehydrogenase activity|IEA|GO:0003954|MGI|na//cellular component|mitochondrion|IDA|GO:0005739|MGI|14651853//molecular function|oxidoreductase activity|IEA|GO:0016491|MGI|na	-0.00645	0.0606
ENSG00000085365.12	9522	SCAMP1	-0.0200408	0.00204745	0.0461928		Mm.201455	107767	Scamp1	biological process|exocytosis|IMP|GO:0006887|MGI|10551807//cellular component|integral to membrane|TAS|GO:0016021|MGI|12466851//biological process|protein transport|IEA|GO:0015031|MGI|na//cellular component|synaptic vesicle|TAS|GO:0008021|MGI|10551807//cellular component|synaptic vesicle membrane|IDA|GO:0030672|MGI|12192047//biological process|transport|IEA|GO:0006810|MGI|na//cellular component|z…	0.000599	0.647
ENSG00000127328.17	117177	RAB3IP	-0.0233992	0.00204966	0.0462065		Mm.336394	216363	Rab3ip	biological process|biological process unknown|ND|GO:0000004|MGI|na//cellular component|cytoplasm|ISS|GO:0005737|MGI|na//cellular component|endoplasmic reticulum|IEA|GO:0005783|MGI|na//cellular component|nucleus|ISS|GO:0005634|MGI|na//molecular function|protein binding|ISS|GO:0005515|MGI|na	-0.00623	0.0608
ENSG00000028203.12	55591	VEZT	-0.021924	0.00208146	0.0467137		Mm.256845	215008	AI854408	cellular component|integral to membrane|IEA|GO:0016021|MGI|na	0.00412	0.75
ENSG00000131480.3	314	AOC2	0.0220946	0.00208419	0.0467137		Mm.302277	237940	Aoc2	molecular function|amine oxidase activity|IEA|GO:0008131|MGI|na//biological process|catecholamine metabolism|IEA|GO:0006584|MGI|na//cellular component|cellular component unknown|ND|GO:0008372|MGI|na//molecular function|copper ion binding|IEA|GO:0005507|MGI|na//molecular function|oxidoreductase activity|IEA|GO:0016491|MGI|na	0.00195	0.798
ENSG00000103257.4	8140	SLC7A5	0.0197143	0.00208879	0.046725		Mm.27943	20539	Slc7a5	molecular function|amino acid permease activity|IEA|GO:0015359|MGI|na//biological process|amino acid transport|IEA|GO:0006865|MGI|na//molecular function|amino acid transporter activity|IEA|GO:0015171|MGI|na//molecular function|amino acid-polyamine transporter activity|IEA|GO:0005279|MGI|na//molecular function|carrier activity|IEA|GO:0005386|MGI|na//cellular component|integral to membrane|TAS|GO:0…	0.000202	0.531
ENSG00000006576.11	57157	PHTF2	-0.0212705	0.00209039	0.046725		Mm.86410	68770	Phtf2	cellular component|nucleus|IEA|GO:0005634|MGI|na	0.00178	0.701
ENSG00000180817.6	5464	PPA1	-0.0193048	0.00210491	0.0469051		Mm.28897	67895	Ppa1	cellular component|cytoplasm|IEA|GO:0005737|MGI|na//molecular function|hydrolase activity|ISS|GO:0016787|MGI|12466851//molecular function|inorganic diphosphatase activity|ISS|GO:0004427|MGI|12466851//molecular function|magnesium ion binding|ISS|GO:0000287|MGI|12466851//biological process|metabolism|ISS|GO:0008152|MGI|12466851//molecular function|pyrophosphatase activity|ISS|GO:0016462|MGI|12466851	0.00203	0.832
ENSG00000134146.7	89978	ATPBD4	-0.022224	0.00210811	0.0469403		Mm.117809	66632	5730421E18Rik		-0.00282	0.0526
ENSG00000149100.8	10480	EIF3M	-0.0190858	0.00210991	0.0469443		Mm.379278	98221	Ga17		-0.0025	0.113
ENSG00000115540.10	25843	MOB4	-0.0227448	0.00212006	0.0470617		Mm.291037	19070	Prei3	cellular component|Golgi apparatus|IEA|GO:0005794|MGI|na//cellular component|membrane|IEA|GO:0016020|MGI|na//biological process|transport|IEA|GO:0006810|MGI|na	-0.00099	0.367
ENSG00000185915.4	257240	KLHL34	-0.0231227	0.00212284	0.0470875		Mm.295846	245683	Gm388		0.00942	0.84
ENSG00000167815.7	7001	PRDX2	-0.0128877	0.00212886	0.0471135		Mm.347009	21672	Prdx2	biological process|anti-apoptosis|IDA|GO:0006916|MGI|9115640//molecular function|antioxidant activity|IEA|GO:0016209|MGI|na//molecular function|oxidoreductase activity|IEA|GO:0016491|MGI|na//biological process|oxygen and reactive oxygen species metabolism|TAS|GO:0006800|MGI|9714804,9792801//molecular function|peroxidase activity|TAS|GO:0004601|MGI|9115640//biological process|response to oxidative…	-0.00182	0.347
ENSG00000197226.7	23061	TBC1D9B	0.0190444	0.00213792	0.0472412		Mm.290975	76795	2700008N14Rik	molecular function|calcium ion binding|ISS|GO:0005509|MGI|12466851	-0.0033	0.154
ENSG00000070476.10	79364	ZXDC	0.0189035	0.00214087	0.0472704		Mm.100116	80292	BC003332		0.00119	0.669
ENSG00000101365.13	3420	IDH3B	-0.0152578	0.00214712	0.0473722		Mm.29590	170718	Idh3b	cellular component|extracellular space|TAS|GO:0005615|MGI|12466851//molecular function|isocitrate dehydrogenase (NAD+) activity|ISS|GO:0004449|MGI|12466851//biological process|metabolism|ISS|GO:0008152|MGI|12466851//cellular component|mitochondrion|IDA|GO:0005739|MGI|12466851,14651853//cellular component|mitochondrion|ISS|GO:0005739|MGI|12466851,14651853//molecular function|oxidoreductase activit…	-0.00888	0.021
ENSG00000173039.12	5970	RELA	0.0174739	0.00215269	0.047459		Mm.249966	19697	Rela	molecular function|DNA binding|IDA|GO:0003677|MGI|14961764,15845452//cellular component|cytoplasm|IDA|GO:0005737|MGI|11567019,14961764//biological process|defense response|IMP|GO:0006952|MGI|9120401//cellular component|nucleus|IDA|GO:0005634|MGI|11567019,14961764//biological process|organogenesis|IMP|GO:0009887|MGI|9120401//biological process|positive regulation of interleukin-12 biosynthesis|IDA…	0.00494	0.999
ENSG00000138346.9	1763	DNA2	0.0220429	0.00215728	0.0474958		Mm.21492	327762	E130315B21Rik	molecular function|hydrolase activity|IEA|GO:0016787|MGI|na	-0.000186	0.454
ENSG00000117602.6	11123	RCAN3	-0.0230734	0.00217111	0.04759		Mm.331970	53902	Dscr1l2	biological process|calcium-mediated signaling|IEA|GO:0019722|MGI|na	-0.00139	0.379
ENSG00000147650.6	29967	LRP12	-0.0219204	0.00219972	0.0479094		Mm.39874	239393	Lrp12	cellular component|coated pit|IEA|GO:0005905|MGI|na//biological process|endocytosis|IEA|GO:0006897|MGI|na//cellular component|integral to membrane|IEA|GO:0016021|MGI|na//molecular function|receptor activity|IEA|GO:0004872|MGI|na	-9.76e-05	0.491
ENSG00000143570.12	27173	SLC39A1	0.0132132	0.00220273	0.0479094		Mm.294709	30791	Slc39a1	cellular component|integral to membrane|IEA|GO:0016021|MGI|na//cellular component|membrane|IEA|GO:0016020|MGI|na//biological process|metal ion transport|IEA|GO:0030001|MGI|na//molecular function|metal ion transporter activity|IEA|GO:0046873|MGI|na//biological process|transport|IEA|GO:0006810|MGI|na//biological process|zinc ion transport|IDA|GO:0006829|MGI|14525987//molecular function|zinc ion tra…	-0.00269	0.246
ENSG00000144134.12	11159	RABL2A	0.0204497	0.00220976	0.0479736		Mm.23258	68708	Rabl2a	molecular function|GTP binding|IEA|GO:0005525|MGI|na	-0.00379	0.0174
ENSG00000135108.9	23014	FBXO21	-0.0237278	0.00221117	0.0479736		Mm.21912	231670	4930438M06Rik	biological process|ubiquitin cycle|IEA|GO:0006512|MGI|na	-0.00113	0.191
ENSG00000239779.2	23559	WBP1	0.0218168	0.00222319	0.0480006		Mm.1109	22377	Wbp1	biological process|biological process unknown|ND|GO:0000004|MGI|na//cellular component|integral to membrane|TAS|GO:0016021|MGI|12466851//molecular function|protein binding|IPI|GO:0005515|MGI|11042109	-0.000966	0.38
ENSG00000108551.3	51655	RASD1	0.0221545	0.00223632	0.0481488		Mm.3903	19416	Rasd1	molecular function|GTP binding|IEA|GO:0005525|MGI|na//biological process|small GTPase mediated signal transduction|ISS|GO:0007264|MGI|12466851	0.000792	0.616
ENSG00000115593.9	150572	SMYD1	-0.0241924	0.00223978	0.0481488		Mm.234274	12180	Smyd1	molecular function|DNA binding|IEA|GO:0003677|MGI|na//biological process|chromatin remodeling|IPI|GO:0006338|MGI|11923873//cellular component|cytoplasm|IDA|GO:0005737|MGI|11923873//biological process|heart development|IMP|GO:0007507|MGI|11923873//biological process|negative regulation of transcription|IDA|GO:0016481|MGI|11923873//cellular component|nucleus|IDA|GO:0005634|MGI|11923873//molecular f…	-0.00374	0.128
ENSG00000138785.10	57117	INTS12	-0.0199648	0.00225339	0.0483196		Mm.246726	71793	1110020M19Rik	cellular component|nucleus|IEA|GO:0005634|MGI|na	0.00172	0.727
ENSG00000109180.10	54940	OCIAD1	-0.0220934	0.00226618	0.0484863		Mm.247039	68095	Asrij	biological process|biological process unknown|ND|GO:0000004|MGI|na//cellular component|cellular component unknown|ND|GO:0008372|MGI|na//molecular function|molecular function unknown|ND|GO:0005554|MGI|na	0.00234	0.804
ENSG00000100239.10	9701	PPP6R2	0.0178372	0.00226856	0.0485013		Mm.184055	71474	8430411H09Rik	biological process|transport|IEA|GO:0006810|MGI|na	-0.00167	0.228
ENSG00000084092.6	84273	NOA1	-0.021739	0.00228889	0.048792		Mm.129136	56412	2610024G14Rik	molecular function|GTP binding|IEA|GO:0005525|MGI|na//cellular component|extracellular space|TAS|GO:0005615|MGI|12466851	-0.0012	0.278
ENSG00000134086.6	7428	VHL	0.0170554	0.00229244	0.0487984		Mm.29407	22346	Vhlh	biological process|cell cycle|IEA|GO:0007049|MGI|na//biological process|negative regulation of cell cycle|IEA|GO:0045786|MGI|na//cellular component|nucleus|IEA|GO:0005634|MGI|na//molecular function|protein binding|IPI|GO:0005515|MGI|15601820//biological process|protein ubiquitination|IEA|GO:0016567|MGI|na	-0.00308	0.125
ENSG00000165704.9	3251	HPRT1	-0.0166788	0.00230089	0.0489049		Mm.299381	15452	Hprt	biological process|behavior|IMP|GO:0007610|MGI|12812988//biological process|cytolysis|IMP|GO:0019835|MGI|12944494//cellular component|cytoplasm|IEA|GO:0005737|MGI|na//molecular function|hypoxanthine phosphoribosyltransferase activity|IDA|GO:0004422|MGI|12944494//biological process|lymphocyte proliferation|IMP|GO:0046651|MGI|12944494//molecular function|magnesium ion binding|IEA|GO:0000287|MGI|na/…	-0.00496	0.0659
ENSG00000103723.8	8120	AP3B2	0.0249459	0.00230262	0.0489049		Mm.322894	11775	Ap3b2	cellular component|Golgi apparatus|IEA|GO:0005794|MGI|na//cellular component|Golgi trans face|TAS|GO:0005802|MGI|9714600//cellular component|coated pit|IEA|GO:0005905|MGI|na//biological process|endocytosis|IEA|GO:0006897|MGI|na//biological process|intracellular protein transport|TAS|GO:0006886|MGI|9714600//biological process|protein transport|IEA|GO:0015031|MGI|na//biological process|transport|IE…	0.00467	0.941
ENSG00000171867.11	5621	PRNP	-0.0213044	0.00230655	0.048905		Mm.648	19122	Prnp	cellular component|Golgi apparatus|IDA|GO:0005794|MGI|11756421//molecular function|copper ion binding|IDA|GO:0005507|MGI|12500977//biological process|copper ion homeostasis|TAS|GO:0006878|MGI|11756421//cellular component|endoplasmic reticulum|IDA|GO:0005783|MGI|11756421//cellular component|lipid raft|IDA|GO:0045121|MGI|12091459,12927782//cellular component|lipid raft|TAS|GO:0045121|MGI|12091459,1…	-0.00198	0.149
ENSG00000129691.10	9070	ASH2L	-0.0186691	0.00232558	0.0489994		Mm.27706	23808	Ash2l	biological process|regulation of transcription, DNA-dependent|IEA|GO:0006355|MGI|na//biological process|transcription|IEA|GO:0006350|MGI|na	-0.0019	0.0909
ENSG00000112941.8	11044	PAPD7	0.0204468	0.00232566	0.0489994		Mm.315959	210106	Pols	molecular function|DNA binding|IEA|GO:0003677|MGI|na//biological process|DNA metabolism|IEA|GO:0006259|MGI|na//molecular function|DNA-directed DNA polymerase activity|IEA|GO:0003887|MGI|na//biological process|cell cycle|IEA|GO:0007049|MGI|na//biological process|cytokinesis|IEA|GO:0000910|MGI|na//biological process|mitosis|IEA|GO:0007067|MGI|na//molecular function|nucleic acid binding|IEA|GO:00036…	-0.00446	0.0801
ENSG00000165637.9	7417	VDAC2	-0.0236337	0.0023632	0.0494312		Mm.262327	22334	Vdac2	biological process|anion transport|IEA|GO:0006820|MGI|na//cellular component|integral to membrane|IEA|GO:0016021|MGI|na//biological process|ion transport|IEA|GO:0006811|MGI|na//cellular component|membrane|IEA|GO:0016020|MGI|na//cellular component|mitochondrial outer membrane|IEA|GO:0005741|MGI|na//cellular component|mitochondrion|IDA|GO:0005739|MGI|14651853//cellular component|outer membrane|IEA|…	0.00105	0.73
ENSG00000113712.10	1452	CSNK1A1	-0.0138955	0.00237691	0.0495469		Mm.26908	93687	Csnk1a1	molecular function|ATP binding|IEA|GO:0005524|MGI|na//biological process|Wnt receptor signaling pathway|IEA|GO:0016055|MGI|na//cellular component|cellular component unknown|ND|GO:0008372|MGI|na//molecular function|kinase activity|IEA|GO:0016301|MGI|na//biological process|protein amino acid phosphorylation|IEA|GO:0006468|MGI|na//molecular function|protein kinase activity|IEA|GO:0004672|MGI|na//mol…	0.00222	0.959
ENSG00000123684.8	9926	LPGAT1	-0.0172083	0.00238044	0.049577		Mm.277958	226856	BC013667	molecular function|acyltransferase activity|IEA|GO:0008415|MGI|na//cellular component|integral to membrane|IEA|GO:0016021|MGI|na//biological process|metabolism|IEA|GO:0008152|MGI|na//biological process|phospholipid biosynthesis|IEA|GO:0008654|MGI|na//molecular function|transferase activity|IEA|GO:0016740|MGI|na	0.0035	0.875
ENSG00000183020.7	161	AP2A2	0.0162996	0.00238653	0.0496326		Mm.253090	11772	Ap2a2	cellular component|Golgi apparatus|IEA|GO:0005794|MGI|na//cellular component|clathrin coat of trans-Golgi network vesicle|IEA|GO:0030130|MGI|na//cellular component|coated pit|IEA|GO:0005905|MGI|na//biological process|endocytosis|IEA|GO:0006897|MGI|na//biological process|intracellular protein transport|TAS|GO:0006886|MGI|9714600//molecular function|lipid binding|IEA|GO:0008289|MGI|na//cellular com…	-0.00226	0.251
ENSG00000167112.7	26995	TRUB2	-0.0172044	0.0024005	0.049742		Mm.245739	227682	G430055L02Rik	biological process|RNA processing|ISS|GO:0006396|MGI|12466851//molecular function|pseudouridylate synthase activity|ISS|GO:0004730|MGI|12466851	-0.000702	0.348
ENSG00000116977.13	3964	LGALS8	-0.0210781	0.00240102	0.049742		Mm.171186	56048	Lgals8	molecular function|sugar binding|IEA|GO:0005529|MGI|na	0.00161	0.701
ENSG00000102409.9	56271	BEX4	-0.0210172	0.00241987	0.0499371		Mm.336245	406217	Rex3		-0.00588	0.0921
ENSG00000196177.7	36	ACADSB	-0.0231718	0.00241988	0.0499371		Mm.334274	66885	Acadsb	molecular function|acyl-CoA dehydrogenase activity|ISS|GO:0003995|MGI|12466851//molecular function|electron carrier activity|ISS|GO:0009055|MGI|12466851//biological process|electron transport|ISS|GO:0006118|MGI|12466851//biological process|fatty acid metabolism|ISS|GO:0006631|MGI|12466851//biological process|lipid metabolism|IEA|GO:0006629|MGI|na//cellular component|mitochondrion|IDA|GO:0005739|M…	-0.000518	0.375
ENSG00000169045.13	3187	HNRNPH1	0.0190631	0.00243374	0.0501576		Mm.21740	59013	Hnrph1	molecular function|RNA binding|IEA|GO:0003723|MGI|na//biological process|mRNA processing|IEA|GO:0006397|MGI|na//biological process|nuclear mRNA splicing, via spliceosome|IEA|GO:0000398|MGI|na//molecular function|nucleic acid binding|IEA|GO:0003676|MGI|na//cellular component|nucleus|IEA|GO:0005634|MGI|na//cellular component|ribonucleoprotein complex|IEA|GO:0030529|MGI|na	-0.00157	0.193
ENSG00000116120.8	10056	FARSB	-0.018593	0.00244454	0.0501576		Mm.28922	23874	Farslb	molecular function|ATP binding|IEA|GO:0005524|MGI|na//cellular component|cytoplasm|IEA|GO:0005737|MGI|na//molecular function|ligase activity|IEA|GO:0016874|MGI|na//molecular function|phenylalanine-tRNA ligase activity|IEA|GO:0004826|MGI|na//biological process|phenylalanyl-tRNA aminoacylation|IEA|GO:0006432|MGI|na//biological process|protein biosynthesis|IEA|GO:0006412|MGI|na//molecular function|t…	-0.00105	0.312
ENSG00000101557.8	9097	USP14	-0.0208942	0.0024479	0.0501576		Mm.329277	59025	Usp14	molecular function|cysteine-type endopeptidase activity|IEA|GO:0004197|MGI|na//molecular function|cysteine-type peptidase activity|IEA|GO:0008234|MGI|na//molecular function|hydrolase activity|IEA|GO:0016787|MGI|na//molecular function|peptidase activity|IEA|GO:0008233|MGI|na//biological process|protein modification|IEA|GO:0006464|MGI|na//cellular component|soluble fraction|IDA|GO:0005625|MGI|12368…	-0.00113	0.278
ENSG00000112339.10	10767	HBS1L	-0.0238689	0.00244853	0.0501576		Mm.25527	56422	Hbs1l	molecular function|GTP binding|ISS|GO:0005525|MGI|9872408//biological process|protein biosynthesis|IEA|GO:0006412|MGI|na//molecular function|translation elongation factor activity|ISS|GO:0003746|MGI|12466851//biological process|translational elongation|ISS|GO:0006414|MGI|12466851	-0.00291	0.0497
ENSG00000108846.11	8714	ABCC3	0.0160582	0.00244865	0.0501576		Mm.23942	76408	Abcc3	molecular function|ATP binding|IEA|GO:0005524|MGI|na//molecular function|ATPase activity, coupled to transmembrane movement of substances|ISS|GO:0042626|MGI|na//biological process|canalicular bile acid transport|ISS|GO:0015722|MGI|na//cellular component|integral to membrane|IEA|GO:0016021|MGI|na//cellular component|integral to plasma membrane|IDA|GO:0005887|MGI|12951053	0.00224	0.65
ENSG00000157933.9	6497	SKI	0.0199498	0.00244871	0.0501576		Mm.28520	20481	Ski	cellular component|cytoplasm|IDA|GO:0005737|MGI|12435627//biological process|embryonic limb morphogenesis|IMP|GO:0030326|MGI|12435627//cellular component|nucleus|IDA|GO:0005634|MGI|12435627//molecular function|protein binding|IPI|GO:0005515|MGI|12435627//cellular component|transcriptional repressor complex|IDA|GO:0017053|MGI|12435627	0.000424	0.617
ENSG00000151552.7	5860	QDPR	-0.0178188	0.00244983	0.0501576		Mm.30204	110391	Qdpr	molecular function|6,7-dihydropteridine reductase activity|ISS|GO:0004155|MGI|12466851//biological process|metabolism|ISS|GO:0008152|MGI|12466851//molecular function|oxidoreductase activity|ISS|GO:0016491|MGI|12466851//biological process|tetrahydrobiopterin biosynthesis|ISS|GO:0006729|MGI|12466851	-0.00748	0.163
ENSG00000160058.13	55108	BSDC1	0.0167935	0.00246368	0.0504055		Mm.17918	100383	1110063F24Rik		-9.87e-05	0.477
ENSG00000165678.13	27069	GHITM	-0.0230169	0.00246688	0.0504353		Mm.182912	66092	Ghitm	cellular component|integral to membrane|TAS|GO:0016021|MGI|12466851	-0.000435	0.408
ENSG00000186432.4	3840	KPNA4	-0.022343	0.00247215	0.0505015		Mm.30601	16649	Kpna4	biological process|intracellular protein transport|IEA|GO:0006886|MGI|na//cellular component|nucleus|IEA|GO:0005634|MGI|na//biological process|protein transport|IEA|GO:0015031|MGI|na//molecular function|protein transporter activity|IEA|GO:0008565|MGI|na//biological process|protein-nucleus import|IEA|GO:0006606|MGI|na//biological process|transport|IEA|GO:0006810|MGI|na	-0.000874	0.359
ENSG00000123329.12	64333	ARHGAP9	0.0224074	0.00248699	0.0506322		Mm.227198	216445	Arhgap9	molecular function|GTPase activator activity|ISS|GO:0005096|MGI|na//biological process|biological process unknown|ND|GO:0000004|MGI|na//cellular component|cellular component unknown|ND|GO:0008372|MGI|na	0.00192	0.792
ENSG00000213123.4	255758	TCTEX1D2	0.0197293	0.00248927	0.0506431		Mm.302693	66061	0610012D17Rik		0.00828	0.999
ENSG00000123080.6	1031	CDKN2C	0.0213629	0.00252207	0.0512385		Mm.1912	12580	Cdkn2c	molecular function|DNA binding|ISS|GO:0003677|MGI|12466851//biological process|cell cycle|IEA|GO:0007049|MGI|na//molecular function|cyclin-dependent protein kinase inhibitor activity|IEA|GO:0004861|MGI|na//molecular function|kinase activity|IEA|GO:0016301|MGI|na//biological process|regulation of transcription, DNA-dependent|ISS|GO:0006355|MGI|12466851//molecular function|transcription factor acti…	0.00134	0.836
ENSG00000125384.6	5732	PTGER2	0.021616	0.00253464	0.0513361		Mm.4630	19217	Ptger2	molecular function|G-protein coupled receptor activity|IEA|GO:0004930|MGI|na//biological process|G-protein coupled receptor protein signaling pathway|IEA|GO:0007186|MGI|na//cellular component|integral to membrane|TAS|GO:0016021|MGI|12466851//molecular function|prostaglandin E receptor activity|ISS|GO:0004957|MGI|12466851//molecular function|receptor activity|IEA|GO:0004872|MGI|na//molecular funct…	-0.00559	0.0582
ENSG00000057608.10	2665	GDI2	-0.0162606	0.00253993	0.0513361		Mm.153226	14569	Gdi3	molecular function|GTPase activator activity|IEA|GO:0005096|MGI|na//cellular component|Golgi apparatus|IPI|GO:0005794|MGI|7642711//molecular function|Rab GDP-dissociation inhibitor activity|ISS|GO:0005093|MGI|12466851//molecular function|Rab GTPase activator activity|IPI|GO:0005097|MGI|7782346//biological process|protein transport|ISS|GO:0015031|MGI|12466851//biological process|regulation of GTPa…	0.000588	0.588
ENSG00000125868.10	11034	DSTN	-0.0247636	0.00254191	0.0513361		Mm.28919	56431	Dstn	molecular function|actin binding|IEA|GO:0003779|MGI|na//cellular component|intracellular|IEA|GO:0005622|MGI|na	-0.00559	0.0355
ENSG00000163636.6	9861	PSMD6	-0.0223114	0.00254668	0.0513361		Mm.27591	66413	2400006A19Rik	cellular component|cytosol|IEA|GO:0005829|MGI|na	-8.76e-05	0.487
ENSG00000122965.6	9904	RBM19	0.0162002	0.00254766	0.0513361		Mm.41022	74111	1200009A02Rik	biological process|mRNA processing|IEA|GO:0006397|MGI|na//biological process|nuclear mRNA splicing, via spliceosome|IEA|GO:0000398|MGI|na//molecular function|nucleic acid binding|ISS|GO:0003676|MGI|12466851	0.00125	0.681
ENSG00000118894.9	196483	FAM86A	-0.0152829	0.00254984	0.0513361		Mm.45780	70511	5730409G15Rik	molecular function|methyltransferase activity|IEA|GO:0008168|MGI|na//molecular function|transferase activity|IEA|GO:0016740|MGI|na	0.000938	0.614
ENSG00000166169.10	27343	POLL	0.0163921	0.00255306	0.0513361		Mm.46509	56626	Poll	molecular function|DNA binding|IEA|GO:0003677|MGI|na//biological process|DNA metabolism|IEA|GO:0006259|MGI|na//biological process|DNA repair|ISS|GO:0006281|MGI|12466851//biological process|DNA replication|IEA|GO:0006260|MGI|na//molecular function|DNA-directed DNA polymerase activity|IDA|GO:0003887|MGI|10966791,15177179//molecular function|DNA-directed DNA polymerase activity|ISS|GO:0003887|MGI|10…	0.011	0.999
ENSG00000005194.10	57019	CIAPIN1	-0.0185992	0.00256218	0.0513394		Mm.27582	109006	2810413N20Rik	biological process|anti-apoptosis|IMP|GO:0006916|MGI|14970183//biological process|apoptosis|IEA|GO:0006915|MGI|na//biological process|hemopoiesis|IMP|GO:0030097|MGI|14970183//molecular function|methyltransferase activity|IEA|GO:0008168|MGI|na	-0.00476	0.0515
ENSG00000123933.9	10608	MXD4	0.0186748	0.00256246	0.0513394		Mm.259260	17122	Mxd4	molecular function|DNA binding|IEA|GO:0003677|MGI|na//cellular component|nucleus|IEA|GO:0005634|MGI|na//molecular function|protein binding|IPI|GO:0005515|MGI|10229200//biological process|regulation of transcription, DNA-dependent|IEA|GO:0006355|MGI|na//biological process|transcription|IEA|GO:0006350|MGI|na//molecular function|transcription factor activity|IEA|GO:0003700|MGI|na//cellular component…	0.00598	0.996
ENSG00000070540.7	55062	WIPI1	-0.0199614	0.00257794	0.0514964		Mm.35817	52639	D11Ertd498e		-0.00817	0.0216
ENSG00000120992.11	10434	LYPLA1	-0.022522	0.00258063	0.0514964		Mm.299955	18777	Lypla1	molecular function|catalytic activity|ISS|GO:0003824|MGI|12466851//biological process|fatty acid metabolism|IEA|GO:0006631|MGI|na//molecular function|hydrolase activity|IEA|GO:0016787|MGI|na//biological process|lipid metabolism|IEA|GO:0006629|MGI|na//cellular component|mitochondrion|IDA|GO:0005739|MGI|14651853	0.0049	0.964
ENSG00000173692.8	5707	PSMD1	-0.0222393	0.00258227	0.0514964		Mm.280013	70247	4930438O05Rik	molecular function|G-protein coupled receptor activity|IEA|GO:0004930|MGI|na//biological process|G-protein coupled receptor protein signaling pathway|IEA|GO:0007186|MGI|na//biological process|heart development|IMP|GO:0007507|MGI|10944220//cellular component|integral to membrane|TAS|GO:0016021|MGI|12466851//molecular function|receptor activity|IEA|GO:0004872|MGI|na//molecular function|rhodopsin-li…	-0.00314	0.199
ENSG00000106355.5	23658	LSM5	-0.021031	0.00258294	0.0514964		Mm.25642	66373	Lsm5		0.00485	0.88
ENSG00000185432.9	25840	METTL7A	0.0219911	0.0025846	0.0514964		Mm.220975	70152	3300001H21Rik	molecular function|methyltransferase activity|IEA|GO:0008168|MGI|na//molecular function|transferase activity|IEA|GO:0016740|MGI|na	0.00248	0.798
ENSG00000169764.10	7360	UGP2	-0.0191503	0.00258628	0.0514964		Mm.28877	216558	Ugp2	molecular function|UTP-glucose-1-phosphate uridylyltransferase activity|ISS|GO:0003983|MGI|12466851//molecular function|kinase activity|ISS|GO:0016301|MGI|12466851//biological process|metabolism|ISS|GO:0008152|MGI|12466851//molecular function|nucleotidyltransferase activity|ISS|GO:0016779|MGI|12466851//biological process|regulation of transcription, DNA-dependent|ISS|GO:0006355|MGI|12466851//mole…	-0.00317	0.107
ENSG00000133612.13	116988	AGAP3	0.018764	0.0025989	0.0516346		Mm.250703	213990	Centg3	molecular function|DNA binding|ISS|GO:0003677|MGI|12466851//molecular function|GTP binding|IEA|GO:0005525|MGI|na//cellular component|nucleus|ISS|GO:0005634|MGI|12466851//biological process|regulation of transcription, DNA-dependent|ISS|GO:0006355|MGI|12466851//molecular function|transcription factor activity|ISS|GO:0003700|MGI|12466851	0.00773	0.998
ENSG00000183621.9	220929	ZNF438	0.0205476	0.00260325	0.0516346		Mm.118257	240186	B830013J05Rik		-0.0212	0.11
ENSG00000136720.6	9394	HS6ST1	0.0189956	0.00260862	0.0516928		Mm.213566	50785	Hs6st1	cellular component|extracellular space|TAS|GO:0005615|MGI|12466851//molecular function|sulfotransferase activity|IEA|GO:0008146|MGI|na//molecular function|transferase activity|IEA|GO:0016740|MGI|na	0.00238	0.759
ENSG00000115275.7	7841	MOGS	0.016596	0.00261991	0.0518556		Mm.28188	57377	Gcs1	biological process|N-linked glycosylation|ISS|GO:0006487|MGI|12466851//biological process|carbohydrate metabolism|ISS|GO:0005975|MGI|12466851//cellular component|endoplasmic reticulum|ISS|GO:0005783|MGI|12466851//molecular function|glucosidase activity|ISS|GO:0015926|MGI|12466851//molecular function|hydrolase activity|ISS|GO:0016787|MGI|12466851//molecular function|hydrolase activity, acting on g…	0.00344	0.866
ENSG00000117616.12	57035	C1orf63	0.0173375	0.002626	0.0518556		Mm.331964	27981	D4Wsu53e		-0.00291	0.233
ENSG00000138095.13	10128	LRPPRC	-0.0241199	0.00262626	0.0518556		Mm.217027	72416	Lrpprc	cellular component|cytoplasm|IDA|GO:0005737|MGI|12071956//cellular component|mitochondrion|IDA|GO:0005739|MGI|14651853//cellular component|nucleus|IDA|GO:0005634|MGI|12071956//molecular function|single-stranded DNA binding|IDA|GO:0003697|MGI|12071956	0.00426	0.988
ENSG00000124222.15	8675	STX16	0.0188796	0.00264515	0.0520517		Mm.277977	228960	6330500A18Rik	cellular component|Golgi apparatus|ISS|GO:0005794|MGI|12466851//cellular component|Golgi stack|ISS|GO:0005795|MGI|12466851//molecular function|SNAP receptor activity|ISS|GO:0005484|MGI|12466851//cellular component|cytoplasm|ISS|GO:0005737|MGI|12466851//cellular component|integral to membrane|ISS|GO:0016021|MGI|12466851//biological process|intra-Golgi transport|ISS|GO:0006891|MGI|12466851//biologi…	-0.00301	0.108
ENSG00000099949.13	8216	LZTR1	0.0187647	0.00264649	0.0520517		Mm.161726	66863	Lztr1	molecular function|protein binding|ISS|GO:0005515|MGI|12466851	0.000965	0.662
ENSG00000158864.7	4720	NDUFS2	-0.0173568	0.00265126	0.0521102		Mm.21669	226646	Ndufs2	molecular function|NADH dehydrogenase (ubiquinone) activity|IEA|GO:0008137|MGI|na//molecular function|NADH dehydrogenase activity|IEA|GO:0003954|MGI|na//biological process|electron transport|IEA|GO:0006118|MGI|na//molecular function|electron transporter activity|IEA|GO:0005489|MGI|na//cellular component|mitochondrion|IDA|GO:0005739|MGI|14651853//molecular function|oxidoreductase activity|IEA|GO:0…	-0.00706	0.0176
ENSG00000162236.7	6811	STX5	0.0188751	0.00266573	0.0522883		Mm.153061	56389	Stx5a	cellular component|Golgi apparatus|ISS|GO:0005794|MGI|12466851//cellular component|Golgi membrane|TAS|GO:0000139|MGI|9094723//cellular component|integral to membrane|TAS|GO:0016021|MGI|12466851//biological process|intracellular protein transport|ISS|GO:0006886|MGI|12466851//cellular component|membrane|ISS|GO:0016020|MGI|12466851//molecular function|protein transporter activity|ISS|GO:0008565|MGI|…	0.000744	0.604
ENSG00000160953.8	84939	MUM1	0.0205511	0.0026787	0.0523438		Mm.273418	68114	9430059D04Rik		-0.000159	0.486
ENSG00000185591.5	6667	SP1	0.0167423	0.00267955	0.0523438		Mm.4618	20683	D030041N15Rik	molecular function|DNA binding|IDA|GO:0003677|MGI|12119294,14630713,14667815//molecular function|double-stranded DNA binding|IDA|GO:0003690|MGI|15282343//molecular function|nucleic acid binding|IEA|GO:0003676|MGI|na//cellular component|nucleus|IDA|GO:0005634|MGI|12119294,15016652,15282343//biological process|positive regulation of transcription, DNA-dependent|IDA|GO:0045893|MGI|14580349,15282343/…	0.00175	0.86
ENSG00000112578.5	705	BYSL	0.01107	0.00269627	0.0524263		Mm.27291	53414	Bysl	biological process|cell adhesion|ISS|GO:0007155|MGI|11252172//cellular component|cellular component unknown|ND|GO:0008372|MGI|na//molecular function|protein binding|IEA|GO:0005515|MGI|na	0.00199	0.864
ENSG00000105663.8	9757	MLL4	0.0184735	0.00269867	0.052427		Mm.168688	75410	2610014H22Rik	molecular function|DNA binding|IEA|GO:0003677|MGI|na//cellular component|nucleus|IEA|GO:0005634|MGI|na//biological process|regulation of transcription, DNA-dependent|IEA|GO:0006355|MGI|na//biological process|transcription|IEA|GO:0006350|MGI|na	0.000342	0.535
ENSG00000067704.8	55699	IARS2	-0.0239202	0.00269993	0.052427		Mm.331142	381314	2010002H18Rik		0.000818	0.667
ENSG00000140941.7	81631	MAP1LC3B	-0.0192646	0.00270578	0.0524611		Mm.28357	67443	Map1lc3b	biological process|autophagy|IEA|GO:0006914|MGI|na//cellular component|membrane|IEA|GO:0016020|MGI|na//biological process|microtubule-based process|ISS|GO:0007017|MGI|12466851//molecular function|protein binding|IPI|GO:0005515|MGI|11890701//biological process|ubiquitin cycle|IEA|GO:0006512|MGI|na	-0.000252	0.472
ENSG00000160785.7	9673	SLC25A44	-0.0169826	0.00271845	0.0525292		Mm.301740	229517	B430110G05Rik	molecular function|binding|ISS|GO:0005488|MGI|12466851//cellular component|integral to membrane|IEA|GO:0016021|MGI|na//cellular component|mitochondrial inner membrane|ISS|GO:0005743|MGI|12466851//biological process|transport|ISS|GO:0006810|MGI|12466851	0.00251	0.817
ENSG00000108406.4	79665	DHX40	-0.0200693	0.00272653	0.0525914		Mm.260627	67487	Dhx40	molecular function|ATP binding|IEA|GO:0005524|MGI|na//molecular function|RNA binding|IEA|GO:0003723|MGI|na//molecular function|helicase activity|IEA|GO:0004386|MGI|na//molecular function|hydrolase activity|IEA|GO:0016787|MGI|na//cellular component|nucleus|IEA|GO:0005634|MGI|na	0.00392	0.981
ENSG00000114650.13	22937	SCAP	0.0139872	0.00273416	0.0525955		Mm.288741	235623	Scap	cellular component|Golgi apparatus|IEA|GO:0005794|MGI|na//molecular function|cholesterol binding|TAS|GO:0015485|MGI|11358865//biological process|cholesterol metabolism|IDA|GO:0008203|MGI|11358865//cellular component|endoplasmic reticulum|IEA|GO:0005783|MGI|na//cellular component|endoplasmic reticulum membrane|IDA|GO:0005789|MGI|11358865,12242332//cellular component|endoplasmic reticulum membrane|…	-0.00384	0.129
ENSG00000066923.11	10734	STAG3	0.0213038	0.00274233	0.0526132		Mm.285609	50878	Stag3	biological process|cell cycle|IEA|GO:0007049|MGI|na//biological process|chromosome segregation|IEA|GO:0007059|MGI|na//biological process|female meiosis sister chromatid cohesion|ISS|GO:0007066|MGI|10698974//biological process|male meiosis sister chromatid cohesion|ISS|GO:0007065|MGI|10698974//biological process|meiosis|IEA|GO:0007126|MGI|na//cellular component|nucleus|IEA|GO:0005634|MGI|na//cellu…	-0.00154	0.233
ENSG00000135926.6	64114	TMBIM1	0.0155181	0.0027544	0.0526437		Mm.261182	69660	2310061B02Rik	biological process|biological process unknown|ND|GO:0000004|MGI|na//cellular component|integral to membrane|TAS|GO:0016021|MGI|12466851//molecular function|molecular function unknown|ND|GO:0005554|MGI|na	0.00356	0.867
ENSG00000121310.11	55268	ECHDC2	0.0156293	0.00275575	0.0526437		Mm.270783	52430	D4Ertd765e	cellular component|mitochondrion|IEA|GO:0005739|MGI|na	-0.00079	0.388
ENSG00000173020.6	156	ADRBK1	0.0180377	0.00275959	0.0526437		Mm.254144	110355	Adrbk1	molecular function|ATP binding|IEA|GO:0005524|MGI|na//molecular function|G-protein coupled receptor kinase activity|IDA|GO:0004703|MGI|1869533,12466851//molecular function|G-protein coupled receptor kinase activity|ISS|GO:0004703|MGI|1869533,12466851//molecular function|beta-adrenergic-receptor kinase activity|IEA|GO:0047696|MGI|na//molecular function|kinase activity|IEA|GO:0016301|MGI|na//biolog…	-0.00117	0.356
ENSG00000115307.11	550	AUP1	0.019978	0.00276011	0.0526437		Mm.386752	11993	Aup1	molecular function|acyltransferase activity|IEA|GO:0008415|MGI|na//cellular component|integral to membrane|TAS|GO:0016021|MGI|12466851//biological process|metabolism|IEA|GO:0008152|MGI|na	-0.00471	0.0281
ENSG00000065183.10	10885	WDR3	-0.0171394	0.00277328	0.0528253		Mm.24591	269470	Wdr3	cellular component|nucleus|ISS|GO:0005634|MGI|12466851//biological process|rRNA processing|IEA|GO:0006364|MGI|na	-0.00388	0.0976
ENSG00000177917.5	151188	ARL6IP6	0.0151513	0.00278054	0.0529016		Mm.37623	65103	Arl6ip6	cellular component|integral to membrane|TAS|GO:0016021|MGI|12466851//molecular function|protein binding|IPI|GO:0005515|MGI|10508919	-0.000337	0.416
ENSG00000078246.10	7289	TULP3	0.0216878	0.00278542	0.0529016		Mm.291783	22158	Tulp3		6.45e-05	0.509
ENSG00000103544.10	57020	C16orf62	-0.0175961	0.00279161	0.0529016		Mm.213298	71517	9030624J02Rik		-0.00222	0.192
ENSG00000175348.6	56674	TMEM9B	-0.0207114	0.00279188	0.0529016		Mm.240668	56786	2310004K06Rik	cellular component|extracellular space|TAS|GO:0005615|MGI|12466851//cellular component|integral to membrane|TAS|GO:0016021|MGI|12466851	0.00275	0.868
ENSG00000123106.6	55297	CCDC91	-0.0231311	0.0028167	0.0531981		Mm.209774	67015	Ccdc91	cellular component|Golgi apparatus|IEA|GO:0005794|MGI|na//cellular component|membrane|IEA|GO:0016020|MGI|na//biological process|protein transport|IEA|GO:0015031|MGI|na//biological process|transport|IEA|GO:0006810|MGI|na	-0.00192	0.174
ENSG00000109519.7	80273	GRPEL1	-0.0207545	0.00281989	0.0532235		Mm.21535	17713	Grpel1	molecular function|adenyl-nucleotide exchange factor activity|IEA|GO:0000774|MGI|na//molecular function|chaperone binding|IEA|GO:0051087|MGI|na//cellular component|extracellular space|TAS|GO:0005615|MGI|12466851//cellular component|mitochondrion|IDA|GO:0005739|MGI|14651853//cellular component|mitochondrion|IEA|GO:0005739|MGI|14651853//molecular function|protein binding|IEA|GO:0005515|MGI|na//biol…	0.00373	0.948
ENSG00000154370.8	81559	TRIM11	0.0209085	0.0028405	0.0534881		Mm.248049	94091	Trim11	cellular component|cytoplasm|IDA|GO:0005737|MGI|11331580//cellular component|intracellular|IEA|GO:0005622|MGI|na//molecular function|ligase activity|IEA|GO:0016874|MGI|na//cellular component|nucleus|IDA|GO:0005634|MGI|11331580//biological process|protein ubiquitination|IEA|GO:0016567|MGI|na//biological process|ubiquitin cycle|IEA|GO:0006512|MGI|na//cellular component|ubiquitin ligase complex|IEA|…	0.00288	0.876
ENSG00000186866.12	23275	POFUT2	0.0195387	0.00285037	0.0534881		Mm.203556	80294	BC003494	biological process|carbohydrate metabolism|IEA|GO:0005975|MGI|na//biological process|fucose metabolism|IEA|GO:0006004|MGI|na//molecular function|peptide-O-fucosyltransferase activity|IEA|GO:0046922|MGI|na//molecular function|transferase activity|IEA|GO:0016740|MGI|na//molecular function|transferase activity, transferring glycosyl groups|IEA|GO:0016757|MGI|na	-0.0012	0.307
ENSG00000132463.8	2926	GRSF1	-0.0229685	0.00285677	0.0534881		Mm.332474	231413	Grsf1	molecular function|RNA binding|IEA|GO:0003723|MGI|na//molecular function|nucleic acid binding|ISS|GO:0003676|MGI|12466851	-0.00328	0.154
ENSG00000158480.6	9825	SPATA2	0.0171602	0.00286305	0.0535502		Mm.34342	263876	Spata2		0.000876	0.598
ENSG00000184203.3	5504	PPP1R2	-0.0184635	0.00286571	0.0535652		Mm.194477	66849	Ppp1r2		0.00231	0.944
ENSG00000074582.8	617	BCS1L	0.0145409	0.00286965	0.0536039		Mm.358700	66821	1700112N14Rik	molecular function|ATP binding|IEA|GO:0005524|MGI|na//cellular component|integral to membrane|IEA|GO:0016021|MGI|na//cellular component|mitochondrion|IEA|GO:0005739|MGI|na//molecular function|nucleoside-triphosphatase activity|IEA|GO:0017111|MGI|na//molecular function|nucleotide binding|ISS|GO:0000166|MGI|12466851//biological process|protein folding|IEA|GO:0006457|MGI|na//molecular function|unfol…	-0.000377	0.438
ENSG00000186635.9	116985	ARAP1	0.0194436	0.00287499	0.0536039		Mm.277687	69710	Centd2	biological process|neuropeptide signaling pathway|ISS|GO:0007218|MGI|12466851	0.00353	0.926
ENSG00000101439.4	1471	CST3	0.0208241	0.00287887	0.0536039		Mm.4263	13010	Cst3	molecular function|cysteine protease inhibitor activity|IEA|GO:0004869|MGI|na//molecular function|endopeptidase inhibitor activity|IEA|GO:0004866|MGI|na//cellular component|extracellular space|TAS|GO:0005615|MGI|12466851	-0.00258	0.249
ENSG00000117054.8	34	ACADM	-0.022882	0.00289872	0.0538697		Mm.10530	11364	Acadm	molecular function|acyl-CoA dehydrogenase activity|IEA|GO:0003995|MGI|na//biological process|electron transport|IEA|GO:0006118|MGI|na//biological process|fatty acid metabolism|IEA|GO:0006631|MGI|na//biological process|lipid metabolism|IEA|GO:0006629|MGI|na//cellular component|mitochondrion|IDA|GO:0005739|MGI|14651853//molecular function|oxidoreductase activity|IEA|GO:0016491|MGI|na	0.0048	0.815
ENSG00000068400.8	56850	GRIPAP1	0.0186208	0.00291171	0.0540345		Mm.194811	54645	Gripap1		-0.00403	0.0315
ENSG00000107651.8	11196	SEC23IP	-0.0189663	0.00291557	0.0540345		Mm.297105	207352	Sec23ip	cellular component|Golgi apparatus|IEA|GO:0005794|MGI|na//cellular component|endoplasmic reticulum|IEA|GO:0005783|MGI|na//molecular function|metal ion binding|IEA|GO:0046872|MGI|na	-0.00447	0.0581
ENSG00000011243.10	26993	AKAP8L	0.0204537	0.00291991	0.0540345		Mm.281005	54194	Akap8l	molecular function|DNA binding|IEA|GO:0003677|MGI|na//cellular component|chromosome|IEA|GO:0005694|MGI|na//molecular function|kinase activity|IEA|GO:0016301|MGI|na//molecular function|nucleic acid binding|IEA|GO:0003676|MGI|na//cellular component|nucleus|IEA|GO:0005634|MGI|na//molecular function|zinc ion binding|IEA|GO:0008270|MGI|na	-0.00268	0.387
ENSG00000177426.14	7050	TGIF1	0.0186662	0.00292036	0.0540345		Mm.101034	21815	Tgif	molecular function|DNA binding|IEA|GO:0003677|MGI|na//cellular component|nucleus|IEA|GO:0005634|MGI|na//biological process|regulation of transcription|IEA|GO:0045449|MGI|na//biological process|regulation of transcription, DNA-dependent|IEA|GO:0006355|MGI|na//biological process|transcription|IEA|GO:0006350|MGI|na//molecular function|transcription factor activity|IEA|GO:0003700|MGI|na//cellular com…	0.000275	0.554
ENSG00000013810.13	10460	TACC3	0.0195212	0.00294488	0.0543444		Mm.379024	21335	Tacc3	cellular component|centrosome|IDA|GO:0005813|MGI|11847113,15207008//cellular component|centrosome|TAS|GO:0005813|MGI|11847113,15207008//cellular component|cytoplasm|IDA|GO:0005737|MGI|11025203//biological process|cytoplasmic sequestering of transcription factor|IDA|GO:0042994|MGI|11025203//biological process|hemopoiesis|IMP|GO:0030097|MGI|11847113//molecular function|protein binding|TAS|GO:000551…	0.00134	0.758
ENSG00000104331.4	54928	IMPAD1	-0.0207338	0.00296696	0.0545435		Mm.218889	242291	1110001C20Rik		0.000598	0.619
ENSG00000131966.6	55860	ACTR10	-0.0218642	0.00297374	0.054565		Mm.29317	56444	Actr10	cellular component|cytoskeleton|IEA|GO:0005856|MGI|na//cellular component|dynactin complex|IDA|GO:0005869|MGI|10525537//biological process|microtubule-based movement|IDA|GO:0007018|MGI|10525537//molecular function|protein binding|IPI|GO:0005515|MGI|10525537//molecular function|structural molecule activity|IEA|GO:0005198|MGI|na	0.00288	0.753
ENSG00000134321.7	91543	RSAD2	-0.0187786	0.00297377	0.054565		Mm.24045	58185	2510004L01Rik	biological process|biological process unknown|ND|GO:0000004|MGI|na//molecular function|catalytic activity|ISS|GO:0003824|MGI|12466851//cellular component|extracellular space|TAS|GO:0005615|MGI|12466851	0.00647	0.756
ENSG00000187840.4	1978	EIF4EBP1	0.0208296	0.00298157	0.0546388		Mm.6700	13685	Eif4ebp1	cellular component|cellular component unknown|ND|GO:0008372|MGI|na//molecular function|eukaryotic initiation factor 4E binding|IEA|GO:0008190|MGI|na//biological process|insulin receptor signaling pathway|IDA|GO:0008286|MGI|7629182//biological process|negative regulation of protein biosynthesis|IEA|GO:0017148|MGI|na//biological process|negative regulation of translational initiation|IEA|GO:0045947…	0.000188	0.536
ENSG00000144802.7	64332	NFKBIZ	0.0203433	0.00298799	0.054722		Mm.247272	80859	AA408868	molecular function|DNA binding|ISS|GO:0003677|MGI|12466851//biological process|inflammatory response|IDA|GO:0006954|MGI|11086164//cellular component|nucleus|IDA|GO:0005634|MGI|11086164//biological process|regulation of transcription, DNA-dependent|ISS|GO:0006355|MGI|12466851//molecular function|transcription factor activity|ISS|GO:0003700|MGI|12466851	-0.000612	0.43
ENSG00000198920.4	9851	KIAA0753	0.0169067	0.00300324	0.0549259		Mm.289697	74477	4933427D14Rik		-0.00161	0.298
ENSG00000170260.4	7988	ZNF212	0.0198248	0.00301336	0.0549259		Mm.196782	232784	Zfp212	molecular function|DNA binding|IEA|GO:0003677|MGI|na//cellular component|nucleus|IEA|GO:0005634|MGI|na	-0.000697	0.435
ENSG00000198839.5	11179	ZNF277	-0.0206553	0.0030176	0.0549259		Mm.26852	246196	Zfp277	molecular function|DNA binding|ISS|GO:0003677|MGI|12466851//cellular component|nucleus|ISS|GO:0005634|MGI|12466851//biological process|regulation of transcription, DNA-dependent|ISS|GO:0006355|MGI|12466851//molecular function|transcription factor activity|ISS|GO:0003700|MGI|12466851	0.00468	0.932
ENSG00000204160.5	84243	ZDHHC18	0.0217446	0.0030206	0.0549259		Mm.331948	503610	Zdhhc18		0.00117	0.769
ENSG00000204348.5	1797	DOM3Z	0.0218575	0.00303696	0.0549259		Mm.275309	112403	Dom3z	biological process|biological process unknown|ND|GO:0000004|MGI|na//cellular component|cellular component unknown|ND|GO:0008372|MGI|na//molecular function|molecular function unknown|ND|GO:0005554|MGI|na	-0.000623	0.42
ENSG00000122359.11	311	ANXA11	-0.0155753	0.00303707	0.0549259		Mm.294083	11744	Anxa11	molecular function|calcium ion binding|IDA|GO:0005509|MGI|12689336//molecular function|calcium-dependent phospholipid binding|IDA|GO:0005544|MGI|12689336//cellular component|nucleus|IEA|GO:0005634|MGI|na//molecular function|phosphatidylethanolamine binding|IDA|GO:0008429|MGI|12689336	-0.00301	0.133
ENSG00000115514.6	10190	TXNDC9	-0.0203189	0.00303771	0.0549259		Mm.28438	98258	AI098020	biological process|electron transport|IEA|GO:0006118|MGI|na//molecular function|electron transporter activity|IEA|GO:0005489|MGI|na	-0.00221	0.117
ENSG00000115053.10	4691	NCL	-0.0165478	0.00304215	0.0549259		Mm.154378	17975	Ncl	molecular function|DNA binding|IEA|GO:0003677|MGI|na//molecular function|RNA binding|IEA|GO:0003723|MGI|na//biological process|mRNA processing|IEA|GO:0006397|MGI|na//biological process|nuclear mRNA splicing, via spliceosome|IEA|GO:0000398|MGI|na//molecular function|nucleic acid binding|IEA|GO:0003676|MGI|na//cellular component|nucleolus|TAS|GO:0005730|MGI|12878164//cellular component|nucleus|IEA|…	-0.00249	0.111
ENSG00000152661.6	2697	GJA1	-0.021363	0.00304291	0.0549259		Mm.378921	14609	Gja1	biological process|cell communication|IEA|GO:0007154|MGI|na//biological process|cell-cell signaling|IDA|GO:0007267|MGI|11397787//molecular function|connexon channel activity|IEA|GO:0015285|MGI|na//cellular component|connexon complex|IEA|GO:0005922|MGI|na//biological process|embryonic heart tube development|IMP|GO:0035050|MGI|14732399//cellular component|gap junction|IDA|GO:0005921|MGI|12738802,14…	-0.00237	0.131
ENSG00000104419.9	10397	NDRG1	0.0233914	0.00304379	0.0549259		Mm.30837	17988	Ndr1	biological process|mast cell activation|IDA|GO:0045576|MGI|12804568	0.00182	0.721
ENSG00000115233.7	10213	PSMD14	-0.0197232	0.00304471	0.0549259		Mm.218198	59029	Psmd14	cellular component|cytosol|IEA|GO:0005829|MGI|na//molecular function|endopeptidase activity|ISS|GO:0004175|MGI|9727008//cellular component|proteasome complex (sensu Eukaryota)|ISS|GO:0000502|MGI|9727008	0.00376	0.804
ENSG00000146457.10	9589	WTAP	0.0159476	0.00304664	0.0549259		Mm.275521	60532	Wtap	cellular component|nucleoplasm|IDA|GO:0005654|MGI|11001926//cellular component|nucleus|IEA|GO:0005634|MGI|na	-0.00934	0.000925
ENSG00000143164.11	55827	DCAF6	-0.0229997	0.00305128	0.0549439		Mm.227605	74106	1200006M05Rik	molecular function|DNA binding|ISS|GO:0003677|MGI|12466851//cellular component|nucleus|ISS|GO:0005634|MGI|12466851	0.00133	0.731
ENSG00000006451.3	5898	RALA	-0.0164453	0.00305552	0.0549862		Mm.27348	56044	Rala	molecular function|GTP binding|IEA|GO:0005525|MGI|na//molecular function|GTPase activity|ISS|GO:0003924|MGI|12466851//biological process|small GTPase mediated signal transduction|ISS|GO:0007264|MGI|12466851	-0.00349	0.0701
ENSG00000167721.5	55720	TSR1	-0.0180712	0.00307414	0.0551717		Mm.220843	104662	Srr		-0.00415	0.186
ENSG00000141699.5	162427	FAM134C	0.0202343	0.00307535	0.0551717		Mm.33881	67998	1300010M03Rik		-0.00188	0.247
ENSG00000166164.11	29117	BRD7	-0.0187237	0.00309301	0.0553174		Mm.5400	26992	Brd7	molecular function|histone binding|ISS|GO:0042393|MGI|na//cellular component|nucleus|IDA|GO:0005634|MGI|10526152,11025449//cellular component|nucleus|ISS|GO:0005634|MGI|10526152,11025449//molecular function|protein binding|IPI|GO:0005515|MGI|10526152//biological process|regulation of transcription from RNA polymerase II promoter|ISS|GO:0006357|MGI|na//molecular function|transcription factor bindi…	-0.00192	0.217
ENSG00000100968.9	4776	NFATC4	0.0228784	0.00310539	0.05539		Mm.27908	73181	Nfatc4	molecular function|DNA binding|IDA|GO:0003677|MGI|12466851,12796475//molecular function|DNA binding|ISS|GO:0003677|MGI|12466851,12796475//molecular function|catalytic activity|ISS|GO:0003824|MGI|12466851//biological process|cellular respiration|IDA|GO:0045333|MGI|12750314//biological process|heart development|IGI|GO:0007507|MGI|12750314//biological process|inflammatory response|ISS|GO:0006954|MGI…	0.00103	0.637
ENSG00000165672.5	10935	PRDX3	-0.0233547	0.00310663	0.05539		Mm.29821	11757	Prdx3	molecular function|antioxidant activity|IEA|GO:0016209|MGI|na//cellular component|extracellular space|TAS|GO:0005615|MGI|12466851//cellular component|mitochondrion|IDA|GO:0005739|MGI|14651853//molecular function|oxidoreductase activity|IEA|GO:0016491|MGI|na//molecular function|peroxidase activity|IEA|GO:0004601|MGI|na	0.00221	0.821
ENSG00000136631.7	11311	VPS45	-0.0205337	0.0031136	0.0554089		Mm.263185	22365	Vps45	cellular component|Golgi apparatus|IEA|GO:0005794|MGI|na//cellular component|membrane|IEA|GO:0016020|MGI|na//molecular function|protein binding|IPI|GO:0005515|MGI|14668490//biological process|protein transport|IEA|GO:0015031|MGI|na//biological process|transport|IEA|GO:0006810|MGI|na//biological process|vesicle docking during exocytosis|IEA|GO:0006904|MGI|na//biological process|vesicle-mediated tr…	-0.00649	0.0426
ENSG00000154330.6	5239	PGM5	-0.0216948	0.00312957	0.0555599		Mm.105222	226041	E030010A14		0.00624	0.897
ENSG00000180346.2	166815	TIGD2	-0.0193998	0.00313658	0.0555861		Mm.25843	68140	Tigd2	biological process|protein targeting|ISS|GO:0006605|MGI|12466851	0.0027	0.931
ENSG00000140374.11	2108	ETFA	-0.0240234	0.00315957	0.0557851		Mm.290853	110842	Etfa		0.00487	0.936
ENSG00000204568.6	28973	MRPS18B	-0.0210953	0.00316569	0.0558336		Mm.29484	66973	Mrps18b	cellular component|extracellular space|TAS|GO:0005615|MGI|12466851//cellular component|intracellular|IEA|GO:0005622|MGI|na//cellular component|mitochondrion|IEA|GO:0005739|MGI|na//biological process|protein biosynthesis|IEA|GO:0006412|MGI|na//cellular component|ribonucleoprotein complex|IEA|GO:0030529|MGI|na//cellular component|ribosome|IEA|GO:0005840|MGI|na//molecular function|structural constit…	-0.00231	0.0903
ENSG00000140718.14	79068	FTO	-0.0218299	0.0031855	0.0559798		Mm.4375	26383	Fto	biological process|biological process unknown|ND|GO:0000004|MGI|na//cellular component|cellular component unknown|ND|GO:0008372|MGI|na//molecular function|molecular function unknown|ND|GO:0005554|MGI|na	0.000749	0.61
ENSG00000174775.12	3265	HRAS	0.0182455	0.00321537	0.0563174		Mm.334313	15461	Hras1	molecular function|GTP binding|IEA|GO:0005525|MGI|na//biological process|Ras protein signal transduction|TAS|GO:0007265|MGI|10871846//biological process|cell aging|IDA|GO:0007569|MGI|12878730//biological process|cellular physiological process|IEA|GO:0050875|MGI|na//biological process|endocytosis|IDA|GO:0006897|MGI|12446704//molecular function|protein binding|IPI|GO:0005515|MGI|10869344//biologica…	-0.00383	0.2
ENSG00000243646.3	3588	IL10RB	0.0206548	0.00321691	0.0563174		Mm.4154	16155	Il10rb	biological process|cell surface receptor linked signal transduction|IEA|GO:0007166|MGI|na//molecular function|hematopoietin/interferon-class (D200-domain) cytokine receptor activity|IEA|GO:0004896|MGI|na//cellular component|integral to membrane|IEA|GO:0016021|MGI|na//cellular component|integral to plasma membrane|IEA|GO:0005887|MGI|na//molecular function|interleukin-10 receptor activity|IMP|GO:00…	0.00555	0.866
ENSG00000141367.5	1213	CLTC	-0.0210296	0.0032258	0.0563655		Mm.254588	67300	Cltc	cellular component|coated pit|IEA|GO:0005905|MGI|na//cellular component|membrane coat|IDA|GO:0030117|MGI|11879655//cellular component|mitochondrion|IDA|GO:0005739|MGI|14651853	-0.0014	0.221
ENSG00000084754.6	3030	HADHA	-0.0230265	0.00322688	0.0563655		Mm.200497	97212	Hadha	molecular function|catalytic activity|IEA|GO:0003824|MGI|na//molecular function|enoyl-CoA hydratase activity|TAS|GO:0004300|MGI|11390422//biological process|fatty acid beta-oxidation|IMP|GO:0006635|MGI|11390422//biological process|fatty acid metabolism|IEA|GO:0006631|MGI|na//molecular function|isomerase activity|IEA|GO:0016853|MGI|na//biological process|lipid metabolism|IEA|GO:0006629|MGI|na//mol…	0.00162	0.718
ENSG00000107779.5	657	BMPR1A	-0.0219052	0.00322987	0.0563739		Mm.237825	12166	Bmpr1a	molecular function|ATP binding|IEA|GO:0005524|MGI|na//biological process|Mullerian duct regression|IMP|GO:0001880|MGI|12368913//biological process|anterior/posterior pattern formation|IMP|GO:0009952|MGI|15136140//biological process|cartilage development|IMP|GO:0051216|MGI|15492776//biological process|cell differentiation|IGI|GO:0030154|MGI|15469980//biological process|dorsal/ventral axis specific…	-0.000414	0.364
ENSG00000126391.9	83786	FRMD8	0.0182853	0.00325365	0.0566866		Mm.202092	67457	1200004M23Rik	cellular component|cytoskeleton|ISS|GO:0005856|MGI|12466851	-0.0037	0.0157
ENSG00000014824.7	10463	SLC30A9	-0.0233752	0.00327121	0.0569491		Mm.234455	109108	Slc30a9	cellular component|cytoplasm|ISS|GO:0005737|MGI|11906820//cellular component|integral to membrane|IEA|GO:0016021|MGI|na//molecular function|molecular function unknown|ND|GO:0005554|MGI|na//cellular component|nucleus|ISS|GO:0005634|MGI|11906820//biological process|protein biosynthesis|IEA|GO:0006412|MGI|na//biological process|transport|IEA|GO:0006810|MGI|na	-0.00511	0.109
ENSG00000069275.11	64710	NUCKS1	-0.0216184	0.00328359	0.0569784		Mm.246869	98415	8430423A01Rik	molecular function|kinase activity|IEA|GO:0016301|MGI|na//cellular component|nucleus|IDA|GO:0005634|MGI|11298763,12466851//cellular component|nucleus|ISS|GO:0005634|MGI|11298763,12466851	0.00224	0.869
ENSG00000115561.10	51652	CHMP3	-0.0218558	0.00328446	0.0569784		Mm.181278	66700	4921505F14Rik		-0.00525	0.0272
ENSG00000108039.12	7511	XPNPEP1	-0.0133827	0.0033039	0.0570479		Mm.99776	170750	Xpnpep1	molecular function|aminopeptidase activity|IEA|GO:0004177|MGI|na//molecular function|dipeptidase activity|IEA|GO:0016805|MGI|na//molecular function|hydrolase activity|IEA|GO:0016787|MGI|na//molecular function|manganese ion binding|IEA|GO:0030145|MGI|na//molecular function|metalloexopeptidase activity|ISS|GO:0008235|MGI|12466851//molecular function|metallopeptidase activity|IEA|GO:0008237|MGI|na//…	-0.00367	0.0571
ENSG00000166200.10	9318	COPS2	-0.0203563	0.00331323	0.057175		Mm.3596	12848	Cops2	biological process|cell proliferation|IMP|GO:0008283|MGI|12972599//biological process|negative regulation of transcription|IDA|GO:0016481|MGI|15062575//cellular component|nucleus|IDA|GO:0005634|MGI|12606288//molecular function|protein binding|IPI|GO:0005515|MGI|9707402//biological process|signal transduction|ISS|GO:0007165|MGI|12466851//cellular component|signalosome complex|IDA|GO:0008180|MGI|97…	-0.000353	0.437
ENSG00000106459.10	4899	NRF1	0.0167779	0.00331556	0.0571811		Mm.259258	18181	Nrf1	molecular function|DNA binding|IEA|GO:0003677|MGI|na//biological process|carbohydrate metabolism|ISS|GO:0005975|MGI|12466851//biological process|mitochondrion organization and biogenesis|IMP|GO:0007005|MGI|11134326//cellular component|nucleus|IEA|GO:0005634|MGI|na//biological process|regulation of transcription, DNA-dependent|IEA|GO:0006355|MGI|na//biological process|transcription|IEA|GO:0006350|…	0.00421	0.851
ENSG00000081026.13	260425	MAGI3	-0.0182048	0.00332073	0.0572348		Mm.264849	99470	4732496O19Rik	molecular function|kinase activity|IEA|GO:0016301|MGI|na	0.00494	0.939
ENSG00000157184.5	1376	CPT2	-0.0220797	0.00333541	0.0573031		Mm.307620	12896	Cpt2	molecular function|acyltransferase activity|IEA|GO:0008415|MGI|na//molecular function|carnitine O-palmitoyltransferase activity|IEA|GO:0004095|MGI|na//biological process|fatty acid metabolism|IEA|GO:0006631|MGI|na//cellular component|inner membrane|IEA|GO:0019866|MGI|na//biological process|lipid metabolism|IEA|GO:0006629|MGI|na//cellular component|membrane|IEA|GO:0016020|MGI|na//cellular componen…	0.00303	0.811
ENSG00000166523.3	26253	CLEC4E	0.0213101	0.00333797	0.0573031		Mm.248327	56619	Clecsf9	biological process|immune response|IEA|GO:0006955|MGI|na//cellular component|integral to membrane|TAS|GO:0016021|MGI|12466851//molecular function|sugar binding|ISS|GO:0005529|MGI|12466851	0.0117	0.963
ENSG00000214575.4	64506	CPEB1	0.0208807	0.00333845	0.0573031		Mm.273122	12877	Cpeb1	molecular function|mRNA binding|TAS|GO:0003729|MGI|12815066//molecular function|nucleic acid binding|ISS|GO:0003676|MGI|12466851//biological process|regulation of translation|TAS|GO:0006445|MGI|12815066//biological process|synaptonemal complex formation|IMP|GO:0007130|MGI|12815066	0.000129	0.519
ENSG00000110876.8	6404	SELPLG	0.0193521	0.00336185	0.0574895		Mm.332590	20345	Selpl	biological process|cell adhesion|IEA|GO:0007155|MGI|na//cellular component|extracellular space|TAS|GO:0005615|MGI|12466851//cellular component|integral to membrane|TAS|GO:0016021|MGI|12466851//molecular function|protein binding|IPI|GO:0005515|MGI|11238599//molecular function|sugar binding|IEA|GO:0005529|MGI|na	-0.000302	0.464
ENSG00000178950.11	2580	GAK	0.0210945	0.00336319	0.0574895		Mm.276647	231580	Gak	molecular function|ATP binding|IEA|GO:0005524|MGI|na//biological process|cell cycle|IEA|GO:0007049|MGI|na//cellular component|endoplasmic reticulum|IEA|GO:0005783|MGI|na//molecular function|heat shock protein binding|IEA|GO:0031072|MGI|na//molecular function|kinase activity|IEA|GO:0016301|MGI|na//cellular component|nucleus|IEA|GO:0005634|MGI|na//biological process|protein amino acid phosphorylati…	0.000353	0.547
ENSG00000111237.12	51699	VPS29	-0.018997	0.0033777	0.0576882		Mm.216528	56433	Vps29	biological process|Golgi to vacuole transport|ISS|GO:0006896|MGI|11062004//molecular function|hydrolase activity|ISS|GO:0016787|MGI|12466851//biological process|protein transport|IEA|GO:0015031|MGI|na//biological process|transport|IEA|GO:0006810|MGI|na	-0.00421	0.0425
ENSG00000141084.5	57610	RANBP10	0.0184639	0.00337879	0.0576882		Mm.4206	74334	4432417N03Rik	cellular component|nucleus|IEA|GO:0005634|MGI|na	0.000826	0.58
ENSG00000143207.14	64326	RFWD2	-0.0160163	0.00340768	0.0579521		Mm.328135	26374	Rfwd2	molecular function|ligase activity|IEA|GO:0016874|MGI|na//cellular component|nucleus|IEA|GO:0005634|MGI|na//biological process|protein ubiquitination|IEA|GO:0016567|MGI|na//biological process|ubiquitin cycle|IEA|GO:0006512|MGI|na//cellular component|ubiquitin ligase complex|IEA|GO:0000151|MGI|na//molecular function|ubiquitin-protein ligase activity|IEA|GO:0004842|MGI|na//molecular function|zinc i…	0.00794	0.905
ENSG00000115946.3	56902	PNO1	-0.0122862	0.00341192	0.0579667		Mm.27831	66249	1810003N24Rik	molecular function|nucleic acid binding|ISS|GO:0003676|MGI|12466851	0.0011	0.684
ENSG00000113013.7	3313	HSPA9	-0.0234312	0.0034131	0.0579667		Mm.209419	15526	Hspa9a	molecular function|ATP binding|IEA|GO:0005524|MGI|na//cellular component|cytoplasm|TAS|GO:0005737|MGI|11900485//cellular component|mitochondrion|IDA|GO:0005739|MGI|12931191,14651853//molecular function|protein binding|IPI|GO:0005515|MGI|11900485//biological process|protein folding|IEA|GO:0006457|MGI|na//biological process|protein-nucleus export|IDA|GO:0006611|MGI|11900485//biological process|resp…	-0.00222	0.174
ENSG00000134283.12	51535	PPHLN1	-0.0154014	0.00341813	0.0580182		Mm.74208	223828	1600022A19Rik	cellular component|nucleus|IEA|GO:0005634|MGI|na	-0.00478	0.0995
ENSG00000109189.7	64854	USP46	-0.0223163	0.00342248	0.0580581		Mm.48795	69727	2410018I08Rik	molecular function|cysteine-type endopeptidase activity|IEA|GO:0004197|MGI|na//molecular function|cysteine-type peptidase activity|IEA|GO:0008234|MGI|na//molecular function|hydrolase activity|IEA|GO:0016787|MGI|na//molecular function|peptidase activity|IEA|GO:0008233|MGI|na//biological process|ubiquitin cycle|IEA|GO:0006512|MGI|na//molecular function|ubiquitin thiolesterase activity|IEA|GO:000422…	0.00685	0.981
ENSG00000168026.11	199223	TTC21A	0.0238659	0.00342854	0.0580589		Mm.189573	74052	4921538N17Rik		0.000843	0.641
ENSG00000139117.9	144402	CPNE8	0.0177392	0.00345508	0.0584059		Mm.290991	66871	Cpne8	biological process|biological process unknown|ND|GO:0000004|MGI|na//cellular component|cellular component unknown|ND|GO:0008372|MGI|na//molecular function|molecular function unknown|ND|GO:0005554|MGI|na	0.00329	0.879
ENSG00000166949.10	4088	SMAD3	0.0191461	0.00348232	0.0587295		Mm.7320	17127	Madh3	biological process|SMAD protein heteromerization|IEA|GO:0007183|MGI|na//biological process|common-partner SMAD protein phosphorylation|IEA|GO:0007182|MGI|na//molecular function|double-stranded DNA binding|IDA|GO:0003690|MGI|15282343//cellular component|intracellular|IEA|GO:0005622|MGI|na//biological process|mesoderm formation|IMP|GO:0001707|MGI|15084457//biological process|negative regulation of …	-0.00283	0.112
ENSG00000135018.9	29979	UBQLN1	-0.0203315	0.00349488	0.0588727		Mm.182053	56085	Ubqln1	cellular component|nucleus|IEA|GO:0005634|MGI|na//biological process|protein modification|IEA|GO:0006464|MGI|na	0.00304	0.893
ENSG00000079277.14	8569	MKNK1	0.0177677	0.00354552	0.0594113		Mm.209327	17346	Mknk1	molecular function|ATP binding|IEA|GO:0005524|MGI|na//molecular function|kinase activity|IEA|GO:0016301|MGI|na//biological process|protein amino acid phosphorylation|ISS|GO:0006468|MGI|12466851//molecular function|protein kinase activity|ISS|GO:0004672|MGI|12466851//molecular function|protein serine/threonine kinase activity|IEA|GO:0004674|MGI|na//molecular function|protein-tyrosine kinase activi…	0.0011	0.683
ENSG00000158850.9	8703	B4GALT3	0.0176224	0.00356081	0.0595681		Mm.274011	57370	B4galt3	cellular component|Golgi apparatus|ISS|GO:0005794|MGI|12466851//molecular function|N-acetyllactosamine synthase activity|ISS|GO:0003945|MGI|12466851//molecular function|beta-N-acetylglucosaminylglycopeptide beta-1,4-galactosyltransferase activity|ISS|GO:0003831|MGI|12466851//molecular function|galactosyltransferase activity|ISS|GO:0008378|MGI|12466851//cellular component|integral to membrane|TAS|…	-0.00518	0.0079
ENSG00000083720.7	5019	OXCT1	-0.0224303	0.00359391	0.0599392		Mm.13445	67041	Oxct	molecular function|3-oxoacid CoA-transferase activity|ISS|GO:0008260|MGI|12466851//molecular function|CoA-transferase activity|ISS|GO:0008410|MGI|12466851//cellular component|extracellular space|TAS|GO:0005615|MGI|12466851//biological process|metabolism|ISS|GO:0008152|MGI|12466851//cellular component|mitochondrion|IDA|GO:0005739|MGI|12466851,14651853//cellular component|mitochondrion|ISS|GO:00057…	-0.00354	0.11
ENSG00000144306.9	79634	SCRN3	-0.0227076	0.00359465	0.0599392		Mm.247457	74616	4833415E20Rik		-0.00397	0.0219
ENSG00000171109.13	55669	MFN1	-0.0226415	0.00359874	0.0599392		Mm.290414	67414	Mfn1	molecular function|GTP binding|IEA|GO:0005525|MGI|na//molecular function|GTPase activity|IEA|GO:0003924|MGI|na//biological process|development|IEA|GO:0007275|MGI|na//molecular function|hydrolase activity|IEA|GO:0016787|MGI|na//cellular component|integral to membrane|IEA|GO:0016021|MGI|na//cellular component|membrane|IEA|GO:0016020|MGI|na//biological process|mitochondrial fusion|IMP|GO:0008053|MGI…	-0.00271	0.241
ENSG00000071655.9	53615	MBD3	0.0174922	0.00359953	0.0599392		Mm.7142	17192	Mbd3	molecular function|DNA binding|IDA|GO:0003677|MGI|9774669//biological process|DNA methylation|TAS|GO:0006306|MGI|11336498//cellular component|chromatin|IDA|GO:0000785|MGI|9774669//cellular component|nucleus|IDA|GO:0005634|MGI|9774669//biological process|regulation of transcription, DNA-dependent|IEA|GO:0006355|MGI|na//biological process|transcription|IEA|GO:0006350|MGI|na	-0.000424	0.436
ENSG00000005020.8	8935	SKAP2	0.016036	0.00361411	0.0600095		Mm.221479	54353	Scap2	cellular component|cytoplasm|IDA|GO:0005737|MGI|11063873//biological process|negative regulation of cell proliferation|IMP|GO:0008285|MGI|11063873//cellular component|plasma membrane|ISS|GO:0005886|MGI|na	-0.000877	0.396
ENSG00000215712.4	729515	TMEM242	-0.021309	0.00364388	0.0602279		Mm.46654	70544	4933402O15Rik		-0.00137	0.207
ENSG00000123178.9	57213	SPRYD7	-0.0209366	0.00364617	0.0602314		Mm.282706	66674	6330409N04Rik		0.000358	0.546
ENSG00000125944.12	10236	HNRNPR	-0.0163918	0.00365175	0.0602699		Mm.31051	74326	Hnrpr	molecular function|DNA binding|ISS|GO:0003677|MGI|12466851//molecular function|RNA binding|ISS|GO:0003723|MGI|12466851//biological process|mRNA processing|ISS|GO:0006397|MGI|12466851//molecular function|nucleic acid binding|ISS|GO:0003676|MGI|12466851//cellular component|nucleus|IDA|GO:0005634|MGI|10734137,12466851//cellular component|nucleus|ISS|GO:0005634|MGI|10734137,12466851//biological proce…	0.00697	0.997
ENSG00000134056.6	92259	MRPS36	-0.022325	0.0036645	0.0602937		Mm.306173	66128	Mrps36		-0.00243	0.169
ENSG00000115183.9	85461	TANC1	-0.0210502	0.00367089	0.0603248		Mm.27917	66860	Tanc1	molecular function|DNA binding|IEA|GO:0003677|MGI|na	-0.00077	0.428
ENSG00000163803.8	151056	PLB1	0.0205518	0.00367263	0.0603248		Mm.160067	665270	LOC665270		-0.00267	0.307
ENSG00000167862.4	3396	ICT1	-0.0194415	0.00368239	0.0604497		Mm.271062	68572	Ict1		0.00654	0.811
ENSG00000175390.7	8665	EIF3F	-0.0140871	0.00370074	0.0606176		Mm.182962	66085	Eif3s5	biological process|protein biosynthesis|IEA|GO:0006412|MGI|na//molecular function|translation initiation factor activity|IEA|GO:0003743|MGI|na	0.00475	0.849
ENSG00000116874.7	10352	WARS2	-0.0211603	0.003703	0.0606176		Mm.316754	70560	Wars2	molecular function|ATP binding|IEA|GO:0005524|MGI|na//molecular function|ligase activity|IEA|GO:0016874|MGI|na//cellular component|mitochondrion|IEA|GO:0005739|MGI|na//biological process|protein biosynthesis|IEA|GO:0006412|MGI|na//biological process|tRNA aminoacylation for protein translation|IEA|GO:0006418|MGI|na//molecular function|tRNA ligase activity|IEA|GO:0004812|MGI|na//molecular function|…	0.00755	0.628
ENSG00000184863.6	155435	RBM33	0.0196264	0.00372071	0.0607701		Mm.304075	381626	6430512A10Rik		-0.00214	0.313
ENSG00000165487.8	221154	EFHA1	-0.0230796	0.0037287	0.0608664		Mm.26834	68514	1110008L20Rik	molecular function|calcium ion binding|ISS|GO:0005509|MGI|12466851	-0.00409	0.0319
ENSG00000101150.11	7165	TPD52L2	0.0151841	0.00376404	0.0612363		Mm.136648	66314	Tpd52l2		-0.00202	0.216
ENSG00000061938.12	10188	TNK2	0.0174464	0.00377379	0.0612919		Mm.251115	51789	Tnk2	molecular function|ATP binding|IEA|GO:0005524|MGI|na//molecular function|calcium ion binding|ISS|GO:0005509|MGI|12466851//molecular function|kinase activity|IEA|GO:0016301|MGI|na//biological process|protein amino acid phosphorylation|ISS|GO:0006468|MGI|12466851//molecular function|protein kinase activity|ISS|GO:0004672|MGI|12466851//molecular function|protein serine/threonine kinase activity|ISS|…	-0.000912	0.394
ENSG00000147687.11	83940	TATDN1	-0.0199795	0.00380987	0.0614646		Mm.383230	69694	2310079P03Rik	molecular function|hydrolase activity|IEA|GO:0016787|MGI|na	0.00358	0.914
ENSG00000112983.12	10902	BRD8	0.0190734	0.00382023	0.0615562		Mm.45602	78656	Brd8	biological process|chromatin modification|IEA|GO:0016568|MGI|na//cellular component|nucleus|IEA|GO:0005634|MGI|na//biological process|regulation of cell growth|IEA|GO:0001558|MGI|na//biological process|regulation of transcription, DNA-dependent|IEA|GO:0006355|MGI|na//biological process|transcription|IEA|GO:0006350|MGI|na	0.00209	0.744
ENSG00000115866.6	1615	DARS	-0.0191269	0.00382166	0.0615562		Mm.28693	226414	Dars	molecular function|ATP binding|ISS|GO:0005524|MGI|12466851//molecular function|aspartate-tRNA ligase activity|ISS|GO:0004815|MGI|12466851//biological process|aspartyl-tRNA aminoacylation|ISS|GO:0006422|MGI|12466851//cellular component|cytoplasm|IEA|GO:0005737|MGI|na//cellular component|intracellular|ISS|GO:0005622|MGI|12466851//molecular function|ligase activity|ISS|GO:0016874|MGI|12466851//molec…	-0.0101	0.108
ENSG00000135241.11	50640	PNPLA8	-0.0170287	0.00383143	0.0616068		Mm.54126	67452	1200006O19Rik		0.000935	0.681
ENSG00000167130.12	57171	DOLPP1	0.0162159	0.00384728	0.0617611		Mm.285167	57170	Dolpp1	molecular function|dolichyldiphosphatase activity|IEA|GO:0047874|MGI|na//cellular component|endoplasmic reticulum|IEA|GO:0005783|MGI|na//molecular function|hydrolase activity|IEA|GO:0016787|MGI|na//cellular component|integral to membrane|TAS|GO:0016021|MGI|12466851	1.05e-05	0.502
ENSG00000141030.6	8533	COPS3	-0.0206253	0.00384742	0.0617611		Mm.40	26572	Cops3	biological process|embryonic development (sensu Mammalia)|IMP|GO:0001701|MGI|12972600//cellular component|nucleus|IEA|GO:0005634|MGI|na//molecular function|protein binding|IPI|GO:0005515|MGI|9707402//cellular component|signalosome complex|IDA|GO:0008180|MGI|9707402	2.72e-05	0.505
ENSG00000152942.14	5884	RAD17	-0.0218431	0.00385431	0.0618032		Mm.248489	19356	Rad17	molecular function|ATP binding|IEA|GO:0005524|MGI|na//molecular function|DNA binding|IEA|GO:0003677|MGI|na//biological process|DNA repair|IEA|GO:0006281|MGI|na//biological process|DNA replication|IEA|GO:0006260|MGI|na//cellular component|DNA replication factor C complex|IEA|GO:0005663|MGI|na//biological process|cell cycle|IEA|GO:0007049|MGI|na//biological process|development|IEA|GO:0007275|MGI|na…	-0.00512	0.00405
ENSG00000153956.10	781	CACNA2D1	-0.0223825	0.00386714	0.0619394		Mm.173392	12293	Cacna2d1	molecular function|calcium channel activity|IEA|GO:0005262|MGI|na//biological process|calcium ion transport|IEA|GO:0006816|MGI|na//cellular component|extracellular space|TAS|GO:0005615|MGI|12466851//cellular component|integral to membrane|IEA|GO:0016021|MGI|na//molecular function|ion channel activity|IEA|GO:0005216|MGI|na//biological process|ion transport|IEA|GO:0006811|MGI|na//cellular component…	0.00553	0.941
ENSG00000141644.12	4152	MBD1	0.014325	0.00388759	0.0620624		Mm.22522	17190	Mbd1	molecular function|DNA binding|IDA|GO:0003677|MGI|9774669//biological process|DNA methylation|TAS|GO:0006306|MGI|11371345//cellular component|chromatin|IDA|GO:0000785|MGI|9774669//cellular component|heterochromatin|IDA|GO:0000792|MGI|14519686//cellular component|nucleus|IDA|GO:0005634|MGI|9774669//biological process|regulation of transcription, DNA-dependent|IEA|GO:0006355|MGI|na//biological proc…	0.00351	0.898
ENSG00000114850.2	6747	SSR3	-0.0192366	0.0039022	0.0621586		Mm.232728	67437	0610038P07Rik	biological process|cotranslational protein-membrane targeting|IEA|GO:0006613|MGI|na//cellular component|endoplasmic reticulum|ISS|GO:0005783|MGI|12466851//cellular component|integral to endoplasmic reticulum membrane|IEA|GO:0030176|MGI|na//cellular component|integral to membrane|TAS|GO:0016021|MGI|12466851//cellular component|translocon complex|IEA|GO:0005784|MGI|na	-0.00418	0.00699
ENSG00000120656.7	6883	TAF12	0.0166035	0.00390494	0.0621681		Mm.331926	66464	Taf12	molecular function|DNA binding|ISS|GO:0003677|MGI|12466851//molecular function|general RNA polymerase II transcription factor activity|ISS|GO:0016251|MGI|12466851//cellular component|nucleus|ISS|GO:0005634|MGI|12466851//molecular function|protein binding|ISS|GO:0005515|MGI|12466851//biological process|regulation of transcription, DNA-dependent|ISS|GO:0006355|MGI|12466851//biological process|trans…	-0.00463	0.0243
ENSG00000048544.5	55173	MRPS10	-0.0229112	0.00391221	0.0621983		Mm.216250	64657	Mrps10	cellular component|intracellular|IEA|GO:0005622|MGI|na//cellular component|mitochondrial small ribosomal subunit|ISS|GO:0005763|MGI|10938081//cellular component|mitochondrion|IEA|GO:0005739|MGI|na//biological process|protein biosynthesis|IEA|GO:0006412|MGI|na//cellular component|ribonucleoprotein complex|IEA|GO:0030529|MGI|na//cellular component|ribosome|IEA|GO:0005840|MGI|na//molecular function|…	-0.00361	0.171
ENSG00000122490.12	80148	PQLC1	0.0211683	0.00391542	0.0621983		Mm.29247	66943	2310009N05Rik		-0.00029	0.464
ENSG00000161057.6	5701	PSMC2	-0.0203798	0.00392578	0.0622947		Mm.2462	19181	Psmc2	molecular function|ATP binding|IEA|GO:0005524|MGI|na//molecular function|ATPase activity|ISS|GO:0016887|MGI|12466851//cellular component|cytoplasm|IEA|GO:0005737|MGI|na//cellular component|cytosol|IEA|GO:0005829|MGI|na//molecular function|hydrolase activity|IEA|GO:0016787|MGI|na//molecular function|nucleoside-triphosphatase activity|IEA|GO:0017111|MGI|na//molecular function|nucleotide binding|IEA…	0.00326	0.671
ENSG00000106305.5	7965	AIMP2	-0.0202811	0.00393871	0.0623235		Mm.200499	231872	Eif2ak1	molecular function|ATP binding|IEA|GO:0005524|MGI|na//molecular function|kinase activity|IEA|GO:0016301|MGI|na//biological process|negative regulation of protein biosynthesis|IEA|GO:0017148|MGI|na//biological process|protein amino acid phosphorylation|IEA|GO:0006468|MGI|na//molecular function|protein kinase activity|IMP|GO:0004672|MGI|11726526//molecular function|protein serine/threonine kinase a…	-0.00272	0.155
ENSG00000005700.10	25998	IBTK	-0.0208925	0.00394484	0.0623582		Mm.22315	108837	5430411K16Rik	cellular component|cytoplasm|ISS|GO:0005737|MGI|na//biological process|negative regulation of protein amino acid phosphorylation|ISS|GO:0001933|MGI|na//molecular function|protein kinase binding|ISS|GO:0019901|MGI|na//molecular function|protein tyrosine kinase inhibitor activity|ISS|GO:0030292|MGI|na//biological process|release of sequestered calcium ion into cytoplasm|ISS|GO:0051209|MGI|na	0.000935	0.609
ENSG00000137497.12	4926	NUMA1	0.0162835	0.00395076	0.0623901		Mm.27259	101706	AL022610	cellular component|nucleus|ISS|GO:0005634|MGI|na//molecular function|tubulin binding|ISS|GO:0015631|MGI|na	0.00263	0.984
ENSG00000189339.7	728661	SLC35E2B	0.0206288	0.00395128	0.0623901		Mm.306018	320541	A530082C11Rik		-0.00141	0.305
ENSG00000163141.13	149428	BNIPL	0.0228149	0.00395332	0.0623901		Mm.331209	171388	Bnipl	biological process|apoptosis|IEA|GO:0006915|MGI|na//cellular component|cellular component unknown|ND|GO:0008372|MGI|na//biological process|induction of apoptosis|ISS|GO:0006917|MGI|na//molecular function|molecular function unknown|ND|GO:0005554|MGI|na	0.000457	0.566
ENSG00000011021.17	1185	CLCN6	0.016379	0.00397462	0.0625332		Mm.89987	26372	Clcn6	biological process|chloride transport|IEA|GO:0006821|MGI|na//cellular component|integral to membrane|TAS|GO:0016021|MGI|12466851//molecular function|ion channel activity|IEA|GO:0005216|MGI|na//biological process|ion transport|IEA|GO:0006811|MGI|na//cellular component|membrane|IEA|GO:0016020|MGI|na//biological process|transport|IEA|GO:0006810|MGI|na//molecular function|voltage-gated chloride chann…	0.000832	0.577
ENSG00000247626.2	92935	MARS2	-0.0224588	0.00398013	0.0625332		Mm.19223	212679	C730026E21Rik	molecular function|ATP binding|ISS|GO:0005524|MGI|12466851//molecular function|ligase activity|IEA|GO:0016874|MGI|na//molecular function|methionine-tRNA ligase activity|ISS|GO:0004825|MGI|12466851//biological process|methionyl-tRNA aminoacylation|ISS|GO:0006431|MGI|12466851//biological process|protein biosynthesis|IEA|GO:0006412|MGI|na//biological process|tRNA aminoacylation for protein translati…	-0.00442	0.186
ENSG00000131100.8	529	ATP6V1E1	-0.0204671	0.00398611	0.0625332		Mm.29045	11973	Atp6v1e1	biological process|ATP biosynthesis|IEA|GO:0006754|MGI|na//biological process|ATP hydrolysis coupled proton transport|IMP|GO:0015991|MGI|11872743//biological process|ATP synthesis coupled proton transport|IEA|GO:0015986|MGI|na//cellular component|cytoplasm|IDA|GO:0005737|MGI|11872743//molecular function|hydrogen ion transporter activity|IEA|GO:0015078|MGI|na//molecular function|hydrogen-exporting…	0.0134	0.977
ENSG00000018699.7	55622	TTC27	-0.0179713	0.00399757	0.0626451		Mm.209503	74196	2610511O17Rik		0.000878	0.597
ENSG00000176444.13	1196	CLK2	0.0214852	0.00402166	0.0628866		Mm.288098	12748	Clk2	molecular function|ATP binding|IEA|GO:0005524|MGI|na//biological process|autophosphorylation|IDA|GO:0046777|MGI|9307018//molecular function|kinase activity|IEA|GO:0016301|MGI|na//cellular component|nucleus|IDA|GO:0005634|MGI|9307018//biological process|peptidyl-tyrosine phosphorylation|IDA|GO:0018108|MGI|9307018//biological process|protein amino acid phosphorylation|IEA|GO:0006468|MGI|na//molecul…	0.00635	0.967
ENSG00000119335.11	6418	SET	-0.0150993	0.00402977	0.0629796		Mm.326055	56086	Set		0.000626	0.633
ENSG00000185483.6	4919	ROR1	-0.0213344	0.00403577	0.0630393		Mm.57252	26563	Ror1	molecular function|ATP binding|IEA|GO:0005524|MGI|na//biological process|development|IEA|GO:0007275|MGI|na//cellular component|extracellular space|TAS|GO:0005615|MGI|12466851//cellular component|integral to membrane|TAS|GO:0016021|MGI|12466851//cellular component|integral to plasma membrane|ISS|GO:0005887|MGI|10231392//molecular function|kinase activity|IEA|GO:0016301|MGI|na//cellular component|m…	-0.00162	0.39
ENSG00000135972.4	64965	MRPS9	-0.0191263	0.00403809	0.0630416		Mm.252982	69527	Mrps9	cellular component|intracellular|ISS|GO:0005622|MGI|12466851//cellular component|mitochondrion|IEA|GO:0005739|MGI|na//biological process|protein biosynthesis|ISS|GO:0006412|MGI|12466851//cellular component|ribonucleoprotein complex|IEA|GO:0030529|MGI|na//cellular component|ribosome|ISS|GO:0005840|MGI|12466851//molecular function|structural constituent of ribosome|ISS|GO:0003735|MGI|12466851	-0.000913	0.389
ENSG00000115839.12	22930	RAB3GAP1	-0.020722	0.00406044	0.0632883		Mm.261037	226407	4732493F09Rik	molecular function|GTPase activator activity|IEA|GO:0005096|MGI|na	-0.00584	0.0304
ENSG00000185238.7	10196	PRMT3	-0.0223349	0.00406308	0.0632955		Mm.33202	71974	Hrmt1l3	molecular function|S-adenosylmethionine-dependent methyltransferase activity|IEA|GO:0008757|MGI|na//molecular function|methyltransferase activity|IEA|GO:0008168|MGI|na//molecular function|transferase activity|IEA|GO:0016740|MGI|na	8.16e-06	0.502
ENSG00000138035.9	87178	PNPT1	-0.0205327	0.00406824	0.0633418		Mm.211131	71701	Pnpt1	molecular function|3'-5'-exoribonuclease activity|IEA|GO:0000175|MGI|na//molecular function|RNA binding|IEA|GO:0003723|MGI|na//biological process|RNA processing|IEA|GO:0006396|MGI|na//biological process|carbohydrate metabolism|ISS|GO:0005975|MGI|12466851//cellular component|extracellular space|TAS|GO:0005615|MGI|12466851//molecular function|hydrolase activity, hydrolyzing O-glycosyl compounds|ISS…	0.000431	0.605
ENSG00000055483.10	57602	USP36	0.0162905	0.00407427	0.0633709		Mm.232293	72344	2700002L06Rik	molecular function|cysteine-type endopeptidase activity|ISS|GO:0004197|MGI|12466851//molecular function|cysteine-type peptidase activity|IEA|GO:0008234|MGI|na//molecular function|hydrolase activity|IEA|GO:0016787|MGI|na//cellular component|nucleus|IEA|GO:0005634|MGI|na//molecular function|peptidase activity|IEA|GO:0008233|MGI|na//biological process|ubiquitin cycle|IEA|GO:0006512|MGI|na//molecular…	0.00921	0.967
ENSG00000108424.4	3837	KPNB1	-0.0180214	0.00408625	0.0635021		Mm.251013	16211	Kpnb1	cellular component|cytoplasm|IEA|GO:0005737|MGI|na//cellular component|nuclear pore|IEA|GO:0005643|MGI|na//cellular component|nucleus|IEA|GO:0005634|MGI|na//molecular function|protein binding|IPI|GO:0005515|MGI|11809816//biological process|protein transport|IEA|GO:0015031|MGI|na//molecular function|protein transporter activity|IDA|GO:0008565|MGI|11809816//biological process|protein-nucleus import…	-0.00256	0.0306
ENSG00000163029.11	79677	SMC6	0.0156137	0.00409856	0.0636003		Mm.173953	67241	Smc6l1	molecular function|ATP binding|IEA|GO:0005524|MGI|na//biological process|DNA repair|IEA|GO:0006281|MGI|na//cellular component|nucleus|IEA|GO:0005634|MGI|na//biological process|response to DNA damage stimulus|IEA|GO:0006974|MGI|na	-0.00107	0.334
ENSG00000172379.13	9915	ARNT2	-0.0213228	0.0041002	0.0636003		Mm.38594	11864	Arnt2	molecular function|DNA binding|IDA|GO:0003677|MGI|14701734//cellular component|nucleus|IEA|GO:0005634|MGI|na//biological process|positive regulation of transcription from RNA polymerase II promoter|IDA|GO:0045944|MGI|14701734//biological process|positive regulation of transcription from RNA polymerase II promoter|IGI|GO:0045944|MGI|14701734//molecular function|protein heterodimerization activity|…	0.0111	0.861
ENSG00000155660.6	9601	PDIA4	0.0161138	0.00410467	0.0636355		Mm.2442	12304	Cai	molecular function|calcium ion binding|IEA|GO:0005509|MGI|na//biological process|electron transport|IEA|GO:0006118|MGI|na//molecular function|electron transporter activity|IEA|GO:0005489|MGI|na//cellular component|endoplasmic reticulum|IDA|GO:0005783|MGI|9493907//cellular component|extracellular space|TAS|GO:0005615|MGI|12466851//molecular function|isomerase activity|IEA|GO:0016853|MGI|na//molecu…	-0.00832	0.0319
ENSG00000117155.10	117178	SSX2IP	-0.017174	0.00412597	0.0637251		Mm.200783	99167	Ssx2ip	biological process|cell adhesion|IEA|GO:0007155|MGI|na//cellular component|cellular component unknown|ND|GO:0008372|MGI|na//molecular function|protein binding|IPI|GO:0005515|MGI|12446711	0.00162	0.664
ENSG00000066557.5	55631	LRRC40	-0.0200595	0.00414374	0.0637251		Mm.358704	67144	2610040E16Rik	cellular component|integral to membrane|IEA|GO:0016021|MGI|na	-0.000642	0.392
ENSG00000138756.12	55589	BMP2K	-0.0211892	0.00414764	0.0637251		Mm.281490	140780	Bmp2k	molecular function|ATP binding|IEA|GO:0005524|MGI|na//molecular function|kinase activity|IEA|GO:0016301|MGI|na//cellular component|nucleus|IDA|GO:0005634|MGI|11500515//molecular function|phosphatase regulator activity|IDA|GO:0019208|MGI|11500515//biological process|protein amino acid phosphorylation|IEA|GO:0006468|MGI|na//molecular function|protein kinase activity|IDA|GO:0004672|MGI|11500515//mol…	0.000111	0.526
ENSG00000124802.6	9521	EEF1E1	-0.0167364	0.00414819	0.0637251		Mm.36683	66143	Eef1e1	molecular function|molecular function unknown|ND|GO:0005554|MGI|na//cellular component|nucleus|IEA|GO:0005634|MGI|na//biological process|protein biosynthesis|ISS|GO:0006412|MGI|12466851	0.00161	0.768
ENSG00000081189.9	4208	MEF2C	-0.0153519	0.00414821	0.0637251		Mm.24001	17260	Mef2c	molecular function|DNA binding|IDA|GO:0003677|MGI|14762206//molecular function|RNA polymerase II transcription factor activity|ISS|GO:0003702|MGI|12466851//biological process|muscle development|ISS|GO:0007517|MGI|12466851//biological process|neurogenesis|ISS|GO:0007399|MGI|12466851//cellular component|nucleus|IC|GO:0005634|MGI|12130539//molecular function|protein binding|IPI|GO:0005515|MGI|121305…	-0.000158	0.474
ENSG00000148444.9	23412	COMMD3	-0.0159979	0.0041648	0.0638273		Mm.249586	12238	Commd3	cellular component|cellular component unknown|ND|GO:0008372|MGI|na//molecular function|two-component sensor molecule activity|IEA|GO:0000155|MGI|na//biological process|two-component signal transduction system (phosphorelay)|IEA|GO:0000160|MGI|na	-0.00237	0.0558
ENSG00000103966.5	30844	EHD4	-0.0177982	0.00418287	0.0638575		Mm.132226	98878	Ehd4	molecular function|ATP binding|ISS|GO:0005524|MGI|12466851//molecular function|calcium ion binding|ISS|GO:0005509|MGI|12466851	-0.00259	0.132
ENSG00000104313.12	2138	EYA1	-0.0224722	0.00419075	0.0638769		Mm.250185	14048	Eya1	molecular function|catalytic activity|IEA|GO:0003824|MGI|na//biological process|development|IEA|GO:0007275|MGI|na//molecular function|hydrolase activity|IEA|GO:0016787|MGI|na//molecular function|magnesium ion binding|IEA|GO:0000287|MGI|na//biological process|metabolism|IEA|GO:0008152|MGI|na//cellular component|nucleus|IEA|GO:0005634|MGI|na//biological process|organogenesis|IMP|GO:0009887|MGI|1207…	0.00749	0.992
ENSG00000143727.10	52	ACP1	-0.0190924	0.00419759	0.0639476		Mm.359831	11431	Acp1	molecular function|acid phosphatase activity|IEA|GO:0003993|MGI|na//molecular function|hydrolase activity|IEA|GO:0016787|MGI|na//molecular function|non-membrane spanning protein tyrosine phosphatase activity|ISS|GO:0004726|MGI|12466851//molecular function|phosphoprotein phosphatase activity|IEA|GO:0004721|MGI|na//molecular function|prenylated protein tyrosine phosphatase activity|ISS|GO:0004727|M…	-0.00579	0.0749
ENSG00000246705.2	55766	H2AFJ	0.0214627	0.0041998	0.0639476		Mm.154564	232440	E130307C13		-0.00278	0.182
ENSG00000166681.9	27018	NGFRAP1	-0.0155653	0.00420245	0.0639544		Mm.90787	12070	Ngfrap1	cellular component|cytosol|IDA|GO:0005829|MGI|10764727//molecular function|death receptor binding|IPI|GO:0005123|MGI|10764727//biological process|induction of apoptosis|IDA|GO:0006917|MGI|10764727//biological process|induction of apoptosis via death domain receptors|IPI|GO:0008625|MGI|10764727//molecular function|receptor activity|IEA|GO:0004872|MGI|na	0.00524	0.949
ENSG00000132470.8	3691	ITGB4	0.0204212	0.00421707	0.064104		Mm.213873	192897	Itgb4	molecular function|ATP binding|IEA|GO:0005524|MGI|na//biological process|carbohydrate metabolism|IEA|GO:0005975|MGI|na//biological process|carbohydrate phosphorylation|IEA|GO:0046835|MGI|na//cellular component|cytoplasm|IEA|GO:0005737|MGI|na//molecular function|galactokinase activity|IDA|GO:0004335|MGI|14741191//biological process|galactose metabolism|IEA|GO:0006012|MGI|na//molecular function|kin…	0.00939	0.92
ENSG00000164134.6	80155	NAA15	-0.0189425	0.00421891	0.064104		Mm.275281	74838	Narg1	molecular function|N-acetyltransferase activity|IDA|GO:0008080|MGI|10842358,12888564//biological process|angiogenesis|IEA|GO:0001525|MGI|na//molecular function|binding|IEA|GO:0005488|MGI|na//biological process|cell differentiation|IEA|GO:0030154|MGI|na//cellular component|cytoplasm|IDA|GO:0005737|MGI|12888564//biological process|development|IEA|GO:0007275|MGI|na//cellular component|nucleus|IEA|GO…	0.00157	0.747
ENSG00000109654.10	23321	TRIM2	-0.0177365	0.00423199	0.0642354		Mm.44876	80890	Trim2	cellular component|cytoplasm|IDA|GO:0005737|MGI|11331580,11432975//cellular component|intracellular|IEA|GO:0005622|MGI|na//molecular function|protein binding|IPI|GO:0005515|MGI|11432975//biological process|protein ubiquitination|IEA|GO:0016567|MGI|na//cellular component|ubiquitin ligase complex|IEA|GO:0000151|MGI|na//molecular function|ubiquitin-protein ligase activity|IEA|GO:0004842|MGI|na//mole…	-0.00184	0.248
ENSG00000169733.6	5986	RFNG	0.0187927	0.00425417	0.0644702		Mm.871	19719	Rfng	cellular component|Golgi apparatus|IEA|GO:0005794|MGI|na//biological process|cell differentiation|IEA|GO:0030154|MGI|na//biological process|development|IEA|GO:0007275|MGI|na//cellular component|extracellular space|TAS|GO:0005615|MGI|12466851//cellular component|integral to membrane|IEA|GO:0016021|MGI|na//cellular component|membrane|IEA|GO:0016020|MGI|na//biological process|neurogenesis|IEA|GO:000…	-0.000947	0.363
ENSG00000066583.6	51015	ISOC1	-0.0211571	0.00426341	0.0644702		Mm.182574	66307	2610034N03Rik	molecular function|catalytic activity|ISS|GO:0003824|MGI|12466851//biological process|metabolism|ISS|GO:0008152|MGI|12466851	-0.00302	0.0464
ENSG00000168003.11	6520	SLC3A2	0.0159466	0.00426371	0.0644702		Mm.4114	17254	Slc3a2	molecular function|alpha-amylase activity|IEA|GO:0004556|MGI|na//biological process|carbohydrate metabolism|IEA|GO:0005975|MGI|na//biological process|defense response|IEA|GO:0006952|MGI|na//cellular component|integral to membrane|TAS|GO:0016021|MGI|12466851//cellular component|plasma membrane|IEA|GO:0005886|MGI|na//molecular function|protein binding|IPI|GO:0005515|MGI|10734121	0.00171	0.68
ENSG00000198046.5	63934	ZNF667	0.0189646	0.00426525	0.0644702		Mm.276279	384763	A830025F02Rik	molecular function|DNA binding|IEA|GO:0003677|MGI|na//cellular component|intracellular|ISS|GO:0005622|MGI|12466851//molecular function|nucleic acid binding|ISS|GO:0003676|MGI|12466851//cellular component|nucleus|IEA|GO:0005634|MGI|na//biological process|regulation of transcription, DNA-dependent|ISS|GO:0006355|MGI|12466851	0.00159	0.752
ENSG00000168876.4	54851	ANKRD49	0.0167386	0.00427545	0.0645571		Mm.272618	56503	Gbif	molecular function|DNA binding|ISS|GO:0003677|MGI|12466851//cellular component|cellular component unknown|ND|GO:0008372|MGI|na//biological process|regulation of transcription, DNA-dependent|ISS|GO:0006355|MGI|12466851//molecular function|transcription factor activity|ISS|GO:0003700|MGI|12466851	0.0107	0.981
ENSG00000166579.10	81565	NDEL1	0.0171421	0.00428824	0.0646828		Mm.31979	83431	Ndel1	cellular component|centrosome|IDA|GO:0005813|MGI|11163259,11163260//cellular component|microtubule associated complex|IDA|GO:0005875|MGI|11163259//molecular function|microtubule binding|IDA|GO:0008017|MGI|11163259//molecular function|protein binding|IPI|GO:0005515|MGI|12506198//biological process|retrograde axon cargo transport|IDA|GO:0008090|MGI|11163259	0.00539	0.887
ENSG00000166260.6	1353	COX11	-0.0220906	0.00429885	0.0648091		Mm.151940	69802	Srcasm	cellular component|Golgi apparatus|IEA|GO:0005794|MGI|na//cellular component|Golgi stack|IEA|GO:0005795|MGI|na//biological process|intra-Golgi transport|IEA|GO:0006891|MGI|na//biological process|intracellular protein transport|IEA|GO:0006886|MGI|na//cellular component|membrane|IEA|GO:0016020|MGI|na//molecular function|protein binding|IPI|GO:0005515|MGI|11711534//molecular function|protein kinase …	0.000859	0.684
ENSG00000167244.11	3481	IGF2	0.0232572	0.00430489	0.0648153		Mm.3862	16002	Igf2	biological process|cell proliferation|IEA|GO:0008283|MGI|na//cellular component|extracellular region|IEA|GO:0005576|MGI|na//cellular component|extracellular space|TAS|GO:0005615|MGI|12466851//molecular function|growth factor activity|IEA|GO:0008083|MGI|na//molecular function|hormone activity|IEA|GO:0005179|MGI|na//molecular function|insulin-like growth factor receptor binding|IPI|GO:0005159|MGI|1…	-0.00101	0.306
ENSG00000160087.16	118424	UBE2J2	0.0172443	0.00430621	0.0648153		Mm.371673	140499	Ube2j2	cellular component|endoplasmic reticulum|IDA|GO:0005783|MGI|11278356//cellular component|integral to membrane|IEA|GO:0016021|MGI|na//molecular function|ligase activity|IEA|GO:0016874|MGI|na//biological process|protein modification|IEA|GO:0006464|MGI|na//molecular function|ubiquitin conjugating enzyme activity|IEA|GO:0004840|MGI|na//biological process|ubiquitin cycle|IEA|GO:0006512|MGI|na//molecul…	-0.00215	0.222
ENSG00000015285.6	7454	WAS	0.0193919	0.0043082	0.0648153		Mm.4735	22376	Was	biological process|T cell activation|IMP|GO:0042110|MGI|11070165//biological process|actin filament polymerization|IDA|GO:0030041|MGI|12147689//biological process|actin filament-based movement|IDA|GO:0030048|MGI|12147689//biological process|actin polymerization and/or depolymerization|IDA|GO:0008154|MGI|12147689//biological process|endosome transport|IDA|GO:0016197|MGI|12147689//molecular functio…	-0.000182	0.479
ENSG00000105426.8	5802	PTPRS	0.0205659	0.00432031	0.0649637		Mm.258771	19280	9630010G10Rik	biological process|cell adhesion|IEA|GO:0007155|MGI|na//cellular component|extracellular space|TAS|GO:0005615|MGI|12466851//molecular function|hydrolase activity|IEA|GO:0016787|MGI|na//cellular component|integral to membrane|TAS|GO:0016021|MGI|12466851//molecular function|phosphoprotein phosphatase activity|ISS|GO:0004721|MGI|12466851//cellular component|plasma membrane|IEA|GO:0005886|MGI|na//mol…	0.00854	0.983
ENSG00000118689.9	2309	FOXO3	0.0225947	0.00433079	0.0650875		Mm.338613	56484	Foxo3	molecular function|DNA binding|IDA|GO:0003677|MGI|12466851,14966295,15383658//molecular function|DNA binding|ISS|GO:0003677|MGI|12466851,14966295,15383658//biological process|antral ovarian follicle growth|IMP|GO:0001547|MGI|14978268//biological process|apoptosis|ISS|GO:0006915|MGI|12466851//biological process|cellular physiological process|ISS|GO:0050875|MGI|12466851//cellular component|cytoplas…	-0.00105	0.37
ENSG00000102038.10	6594	SMARCA1	-0.0208239	0.00434775	0.0653086		Mm.229151	93761	Smarca1	molecular function|ATP binding|IEA|GO:0005524|MGI|na//molecular function|DNA binding|IEA|GO:0003677|MGI|na//biological process|DNA repair|IEA|GO:0006281|MGI|na//biological process|chromatin modification|IEA|GO:0016568|MGI|na//molecular function|helicase activity|IEA|GO:0004386|MGI|na//molecular function|hydrolase activity|IEA|GO:0016787|MGI|na//cellular component|nucleus|IEA|GO:0005634|MGI|na//bi…	-0.000635	0.438
ENSG00000174132.7	345757	FAM174A	-0.0186337	0.00435566	0.0653462		Mm.272705	67698	Tmem157	cellular component|extracellular space|TAS|GO:0005615|MGI|12466851//cellular component|integral to membrane|TAS|GO:0016021|MGI|12466851	0.000884	0.628
ENSG00000100504.11	5836	PYGL	0.0168821	0.00435835	0.0653462		Mm.256926	110095	Pygl	biological process|carbohydrate metabolism|IEA|GO:0005975|MGI|na//molecular function|catalytic activity|IEA|GO:0003824|MGI|na//biological process|glycogen metabolism|IEA|GO:0005977|MGI|na//molecular function|glycogen phosphorylase activity|ISS|GO:0008184|MGI|12466851//molecular function|phosphorylase activity|IEA|GO:0004645|MGI|na//molecular function|transferase activity|IEA|GO:0016740|MGI|na//mo…	-0.00667	0.0246
ENSG00000101928.8	56180	MOSPD1	-0.0216737	0.00435927	0.0653462		Mm.28236	70380	Mospd1		0.0133	0.986
ENSG00000176248.6	29882	ANAPC2	0.0177059	0.00436263	0.0653629		Mm.291624	99152	Anapc2	biological process|cell cycle|ISS|GO:0007049|MGI|12466851//biological process|cytokinesis|IEA|GO:0000910|MGI|na//cellular component|extracellular space|TAS|GO:0005615|MGI|12466851//biological process|mitosis|IEA|GO:0007067|MGI|na//biological process|ubiquitin cycle|IEA|GO:0006512|MGI|na	0.000883	0.641
ENSG00000069345.7	10294	DNAJA2	-0.0207663	0.00437353	0.0654016		Mm.279692	56445	Dnaja2	molecular function|heat shock protein binding|IEA|GO:0031072|MGI|na//cellular component|membrane|IEA|GO:0016020|MGI|na//biological process|protein folding|IEA|GO:0006457|MGI|na//molecular function|unfolded protein binding|IEA|GO:0051082|MGI|na	0.00139	0.671
ENSG00000174327.6	201232	SLC16A13	0.02106	0.00438687	0.0654016		Mm.93266	69309	Slc16a13	cellular component|integral to membrane|IEA|GO:0016021|MGI|na	0.00177	0.673
ENSG00000107611.9	8029	CUBN	0.018527	0.00439849	0.0655171		Mm.313915	65969	Cubn	molecular function|ATP binding|ISS|GO:0005524|MGI|12466851//cellular component|apical part of cell|IDA|GO:0045177|MGI|11856751//cellular component|brush border|IDA|GO:0005903|MGI|12815097//cellular component|cytoplasm|IDA|GO:0005737|MGI|11856751//cellular component|endosome|IDA|GO:0005768|MGI|10766831,12815097//molecular function|protein binding|IPI|GO:0005515|MGI|11856751//molecular function|rec…	-9.53e-05	0.488
ENSG00000114423.14	868	CBLB	0.0197814	0.00440005	0.0655171		Mm.328206	208650	Cblb	biological process|T cell activation|IMP|GO:0042110|MGI|11070165//biological process|immune response|IMP|GO:0006955|MGI|11070165//biological process|intracellular signaling cascade|IMP|GO:0007242|MGI|11070165//biological process|negative regulation of T cell receptor signaling pathway|IMP|GO:0050860|MGI|14738763	0.00048	0.598
ENSG00000106105.9	2617	GARS	-0.0134851	0.0044052	0.0655264		Mm.250004	353172	Gars	molecular function|ATP binding|IEA|GO:0005524|MGI|na//molecular function|glycine-tRNA ligase activity|IEA|GO:0004820|MGI|na//biological process|glycyl-tRNA aminoacylation|IEA|GO:0006426|MGI|na//molecular function|ligase activity|IEA|GO:0016874|MGI|na//molecular function|protein binding|IPI|GO:0005515|MGI|8939962//biological process|protein biosynthesis|IEA|GO:0006412|MGI|na//biological process|re…	0.00201	0.824
ENSG00000204713.6	5987	TRIM27	0.0174898	0.00441505	0.0655517		Mm.314056	19720	Trim27	molecular function|DNA binding|IEA|GO:0003677|MGI|na//cellular component|cytoplasm|IDA|GO:0005737|MGI|11331580//cellular component|intracellular|IEA|GO:0005622|MGI|na//cellular component|nucleus|IEA|GO:0005634|MGI|na//biological process|protein ubiquitination|IEA|GO:0016567|MGI|na//biological process|regulation of transcription, DNA-dependent|IEA|GO:0006355|MGI|na//biological process|transcriptio…	-0.00487	0.113
ENSG00000145982.5	10667	FARS2	-0.0202234	0.00441649	0.0655517		Mm.70690	69955	1110014C03Rik	biological process|electron transport|IEA|GO:0006118|MGI|na//cellular component|mitochondrial inner membrane|IEA|GO:0005743|MGI|na//molecular function|oxidoreductase activity, acting on NADH or NADPH|IEA|GO:0016651|MGI|na	-0.00435	0.168
ENSG00000242265.1	23089	PEG10	-0.0207308	0.00443383	0.0656157		Mm.320575	170676	Peg10		0.0018	0.755
ENSG00000126953.5	1678	TIMM8A	-0.0195912	0.0044477	0.0657538		Mm.214504	30058	Timm8a		-0.00153	0.183
ENSG00000136144.7	55213	RCBTB1	-0.0191935	0.00446711	0.065996		Mm.234195	71330	Rcbtb1	molecular function|protein binding|ISS|GO:0005515|MGI|12466851	-0.00229	0.155
ENSG00000158195.6	10163	WASF2	0.0180855	0.00447091	0.065996		Mm.23566	242687	Wasf2	biological process|Rac protein signal transduction|IMP|GO:0016601|MGI|12853475//molecular function|actin binding|IEA|GO:0003779|MGI|na//biological process|actin cytoskeleton organization and biogenesis|IMP|GO:0030036|MGI|12853475//biological process|actin filament-based movement|IMP|GO:0030048|MGI|12853475//biological process|ameboid cell migration|IMP|GO:0001667|MGI|12879075//biological process|…	0.000323	0.542
ENSG00000116191.11	55103	RALGPS2	-0.0205902	0.00447817	0.0660084		Mm.28376	78255	4921528G01Rik	molecular function|guanyl-nucleotide exchange factor activity|ISS|GO:0005085|MGI|12466851//biological process|intracellular signaling cascade|ISS|GO:0007242|MGI|12466851	0.004	0.961
ENSG00000198947.8	1756	DMD	-0.0231311	0.00449766	0.0661092		Mm.275608	13405	Dmd	molecular function|actin binding|IEA|GO:0003779|MGI|na//molecular function|calcium ion binding|IEA|GO:0005509|MGI|na//cellular component|cytoskeleton|IEA|GO:0005856|MGI|na//cellular component|insoluble fraction|IDA|GO:0005626|MGI|14627610//cellular component|microsome|IDA|GO:0005792|MGI|14688250//biological process|muscle development|IMP|GO:0007517|MGI|14645204//cellular component|plasma membrane…	0.000686	0.614
ENSG00000144827.4	55347	ABHD10	-0.0164832	0.00450822	0.0661092		Mm.247453	213012	D230019K24Rik	molecular function|hydrolase activity|IEA|GO:0016787|MGI|na	-0.00147	0.27
ENSG00000168005.4	144097	C11orf84	0.0211397	0.00452924	0.0663099		Mm.34766	68229	1700105P06Rik		-0.00188	0.26
ENSG00000163412.7	317649	EIF4E3	-0.0229865	0.00453563	0.0663099		Mm.32889	66892	1300018P11Rik	molecular function|RNA binding|ISS|GO:0003723|MGI|12466851//cellular component|cytoplasm|ISS|GO:0005737|MGI|12466851//molecular function|translation initiation factor activity|ISS|GO:0003743|MGI|12466851//biological process|translational initiation|ISS|GO:0006413|MGI|12466851	0.00204	0.751
ENSG00000136146.8	29079	MED4	-0.0167639	0.0045506	0.0663886		Mm.282888	67381	2410046H15Rik	cellular component|nucleus|IEA|GO:0005634|MGI|na//molecular function|receptor activity|IEA|GO:0004872|MGI|na//biological process|regulation of transcription, DNA-dependent|IEA|GO:0006355|MGI|na//biological process|transcription|IEA|GO:0006350|MGI|na	-0.00554	0.0316
ENSG00000179151.7	80153	EDC3	0.015529	0.00457498	0.0666385		Mm.268104	353190	Lsm16		0.00109	0.679
ENSG00000119509.7	27130	INVS	0.018195	0.00457796	0.0666385		Mm.317706	16348	C030004N09Rik	molecular function|DNA binding|ISS|GO:0003677|MGI|12466851//biological process|regulation of transcription, DNA-dependent|ISS|GO:0006355|MGI|12466851//molecular function|transcription factor activity|ISS|GO:0003700|MGI|12466851	0.000979	0.671
ENSG00000187742.9	79048	SECISBP2	0.0167316	0.00458287	0.0666385		Mm.275981	75420	2810012K13Rik	molecular function|RNA binding|ISS|GO:0003723|MGI|12466851//cellular component|nucleus|ISS|GO:0005634|MGI|12466851//biological process|protein biosynthesis|ISS|GO:0006412|MGI|12466851//cellular component|ribosome|ISS|GO:0005840|MGI|12466851//molecular function|structural constituent of ribosome|ISS|GO:0003735|MGI|12466851	0.00175	0.702
ENSG00000089351.7	57655	GRAMD1A	0.0167066	0.00459135	0.0666703		Mm.27366	52857	D7Bwg0611e		-0.00103	0.286
ENSG00000086065.8	51510	CHMP5	-0.0162978	0.00462069	0.0669122		Mm.212763	76959	2210412K09Rik	biological process|biological process unknown|ND|GO:0000004|MGI|na//molecular function|molecular function unknown|ND|GO:0005554|MGI|na//cellular component|nucleus|IDA|GO:0005634|MGI|11555636	0.00268	0.768
ENSG00000139684.8	2098	ESD	-0.0206739	0.00462397	0.0669264		Mm.38055	13885	Es10	molecular function|carboxylesterase activity|IEA|GO:0004091|MGI|na//molecular function|catalytic activity|ISS|GO:0003824|MGI|12466851//cellular component|cytoplasmic membrane-bound vesicle|ISS|GO:0016023|MGI|12466851//molecular function|hydrolase activity|ISS|GO:0016787|MGI|12466851//molecular function|serine esterase activity|ISS|GO:0004759|MGI|12466851	-0.00491	0.0511
ENSG00000086666.14	54469	ZFAND6	-0.0203921	0.00463113	0.0669966		Mm.209349	65098	3110005P07Rik	cellular component|cellular component unknown|ND|GO:0008372|MGI|na//molecular function|protein binding|IPI|GO:0005515|MGI|11054541//biological process|signal transduction|IPI|GO:0007165|MGI|11054541	-0.00396	0.0819
ENSG00000135636.8	8291	DYSF	-0.0137931	0.00464685	0.0671655		Mm.220982	26903	Dysf	cellular component|integral to membrane|IEA|GO:0016021|MGI|na//biological process|plasma membrane repair|IDA|GO:0001778|MGI|14506282//molecular function|protein binding|IPI|GO:0005515|MGI|14506282//cellular component|sarcolemma|IDA|GO:0042383|MGI|14506282	-0.000844	0.376
ENSG00000139218.12	9169	SCAF11	-0.0190487	0.00464744	0.0671655		Mm.324474	72193	2610510E10Rik		0.00312	0.894
ENSG00000171723.11	10243	GPHN	-0.0204576	0.00466396	0.0673224		Mm.341742	268566	Gphn	biological process|Mo-molybdopterin cofactor biosynthesis|ISS|GO:0006777|MGI|12466851//molecular function|catalytic activity|ISS|GO:0003824|MGI|12466851//molecular function|cytoskeletal protein binding|TAS|GO:0008092|MGI|10531433//cellular component|cytoskeleton|ISS|GO:0005856|MGI|12466851//biological process|establishment of synaptic specificity at neuromuscular junction|IMP|GO:0007529|MGI|10531…	0.00247	0.902
ENSG00000076344.11	8786	RGS11	0.0195432	0.00466526	0.0673224		Mm.109840	50782	Rgs11	biological process|G-protein coupled receptor protein signaling pathway|TAS|GO:0007186|MGI|11342430//molecular function|GTPase activator activity|TAS|GO:0005096|MGI|11342430//cellular component|heterotrimeric G-protein complex|IEA|GO:0005834|MGI|na//biological process|intracellular signaling cascade|IEA|GO:0007242|MGI|na//molecular function|signal transducer activity|IEA|GO:0004871|MGI|na//biolog…	-0.00367	0.0808
ENSG00000115808.6	6801	STRN	-0.0209608	0.00468436	0.0675643		Mm.311915	268980	Strn	molecular function|calmodulin binding|IEA|GO:0005516|MGI|na	0.000757	0.664
ENSG00000116497.13	64766	S100PBP	0.0158254	0.00471204	0.0676797		Mm.172064	74648	4930429A08Rik		-0.00158	0.322
ENSG00000065150.12	3843	IPO5	-0.0173663	0.00471323	0.0676797		Mm.221452	70572	Trim28	molecular function|GTPase inhibitor activity|ISS|GO:0005095|MGI|12466851//biological process|NLS-bearing substrate-nucleus import|ISS|GO:0006607|MGI|12466851//molecular function|Ran GTPase binding|ISS|GO:0008536|MGI|12466851//cellular component|cytoplasm|ISS|GO:0005737|MGI|12466851//biological process|intracellular protein transport|ISS|GO:0006886|MGI|12466851//molecular function|nuclear localiza…	0.00282	0.861
ENSG00000178188.10	25970	SH2B1	0.0132324	0.00471494	0.0676797		Mm.8538	20399	Sh2bpsm1	biological process|cell motility|IDA|GO:0006928|MGI|11786545//biological process|intracellular signaling cascade|ISS|GO:0007242|MGI|12466851//biological process|lamellipodium biogenesis|IDA|GO:0030032|MGI|11786545//molecular function|protein binding|IPI|GO:0005515|MGI|11786545//cellular component|ruffle|TAS|GO:0001726|MGI|11786545	0.00369	0.924
ENSG00000164163.6	6059	ABCE1	-0.0180846	0.00473549	0.0678807		Mm.5831	24015	Abce1	molecular function|ATP binding|IEA|GO:0005524|MGI|na//molecular function|ATPase activity|IEA|GO:0016887|MGI|na//molecular function|ATPase activity, coupled to transmembrane movement of substances|ISS|GO:0042626|MGI|12466851//molecular function|electron carrier activity|ISS|GO:0009055|MGI|12466851//biological process|electron transport|ISS|GO:0006118|MGI|12466851//cellular component|membrane|ISS|G…	-0.0018	0.102
ENSG00000087502.12	51290	ERGIC2	-0.0178981	0.00479446	0.0684674		Mm.59812	67456	BC055759		-0.00197	0.0777
ENSG00000185345.13	5071	PARK2	-0.0212988	0.00480086	0.068476		Mm.311110	50873	Park2	molecular function|cysteine-type endopeptidase activity|ISS|GO:0004197|MGI|12466851//molecular function|ligase activity|IEA|GO:0016874|MGI|na//biological process|protein modification|IEA|GO:0006464|MGI|na//biological process|proteolysis and peptidolysis|ISS|GO:0006508|MGI|12466851//biological process|ubiquitin cycle|ISS|GO:0006512|MGI|12466851//molecular function|ubiquitin-protein ligase activity…	0.000997	0.696
ENSG00000100030.9	5594	MAPK1	-0.0184228	0.00481397	0.0685808		Mm.196581	26413	Mapk1	molecular function|ATP binding|IEA|GO:0005524|MGI|na//molecular function|MAP kinase activity|IDA|GO:0004707|MGI|8626447,11684667,11841548,12223545//molecular function|MAP kinase activity|IMP|GO:0004707|MGI|8626447,11684667,11841548,12223545//molecular function|MAP kinase activity|TAS|GO:0004707|MGI|8626447,11684667,11841548,12223545//biological process|MAPKKK cascade|IDA|GO:0000165|MGI|8626447//b…	-0.00118	0.157
ENSG00000150768.10	1737	DLAT	-0.023434	0.00481668	0.0685856		Mm.285076	235339	Dlat	biological process|acetyl-CoA biosynthesis from pyruvate|IC|GO:0006086|MGI|12108679//molecular function|dihydrolipoyllysine-residue acetyltransferase activity|TAS|GO:0004742|MGI|12108679//biological process|glycolysis|IEA|GO:0006096|MGI|na//cellular component|mitochondrion|IDA|GO:0005739|MGI|14651853//cellular component|pyruvate dehydrogenase complex|TAS|GO:0045254|MGI|12108679//cellular componen…	0.000452	0.618
ENSG00000100401.14	5905	RANGAP1	0.0139429	0.00483143	0.0686739		Mm.270975	19387	Rangap1	molecular function|GTPase activator activity|IEA|GO:0005096|MGI|na	0.00601	0.719
ENSG00000127022.9	821	CANX	-0.0179728	0.00483372	0.0686739		Mm.248827	12330	Canx	molecular function|calcium ion binding|IEA|GO:0005509|MGI|na//cellular component|endoplasmic reticulum|IDA|GO:0005783|MGI|9094723,15152008//cellular component|extracellular space|TAS|GO:0005615|MGI|12466851//cellular component|integral to membrane|IDA|GO:0016021|MGI|12466851,12927782//cellular component|integral to membrane|TAS|GO:0016021|MGI|12466851,12927782//biological process|protein folding|…	-0.00295	0.0322
ENSG00000164050.8	5364	PLXNB1	0.0169342	0.0048349	0.0686739		Mm.53862	235611	Plxnb1	biological process|development|IEA|GO:0007275|MGI|na//cellular component|integral to membrane|IEA|GO:0016021|MGI|na//cellular component|membrane|IEA|GO:0016020|MGI|na//biological process|positive regulation of axonogenesis|IGI|GO:0050772|MGI|15330859//molecular function|protein binding|IPI|GO:0005515|MGI|15330859//molecular function|receptor activity|IEA|GO:0004872|MGI|na	-0.00196	0.277
ENSG00000118217.5	22926	ATF6	-0.0128997	0.00486566	0.0688943		Mm.377046	226641	9130025P16Rik	molecular function|DNA binding|ISS|GO:0003677|MGI|12466851//molecular function|RNA polymerase II transcription factor activity|ISS|GO:0003702|MGI|12466851//cellular component|endoplasmic reticulum|ISS|GO:0005783|MGI|12466851//cellular component|endoplasmic reticulum membrane|ISS|GO:0005789|MGI|12466851//cellular component|integral to membrane|ISS|GO:0016021|MGI|12466851//cellular component|nuclea…	0.00455	0.879
ENSG00000114209.10	11235	PDCD10	-0.0175835	0.00488099	0.0690264		Mm.316473	56426	Pdcd10		-3.91e-05	0.494
ENSG00000168036.12	1499	CTNNB1	-0.0137772	0.00489018	0.0690557		Mm.291928	12387	Catnb	molecular function|DNA binding|IDA|GO:0003677|MGI|12235125//biological process|Wnt receptor signaling pathway|IDA|GO:0016055|MGI|12235125,12464179,12717450//cellular component|adherens junction|IDA|GO:0005912|MGI|12203715,12695331//molecular function|alpha-catenin binding|IPI|GO:0045294|MGI|12432063//cellular component|apical part of cell|IDA|GO:0045177|MGI|14758363,15037549//cellular component|b…	-0.00691	0.0184
ENSG00000215021.3	11331	PHB2	-0.0151193	0.004893	0.0690618		Mm.36241	12034	Bcap37	biological process|DNA metabolism|IEA|GO:0006259|MGI|na//molecular function|receptor activity|IEA|GO:0004872|MGI|na//biological process|signal transduction|TAS|GO:0007165|MGI|9798653	-0.00305	0.0608
ENSG00000198860.7	116461	TSEN15	-0.0157254	0.00493236	0.0693433		Mm.379120	66637	5730449L18Rik	biological process|mRNA processing|IEA|GO:0006397|MGI|na//cellular component|nucleus|IEA|GO:0005634|MGI|na//biological process|tRNA processing|IEA|GO:0008033|MGI|na	-0.00614	0.0865
ENSG00000179295.10	5781	PTPN11	-0.0215	0.00493366	0.0693433		Mm.8681	19247	Ptpn11	biological process|DNA damage checkpoint|IMP|GO:0000077|MGI|12937170//biological process|activation of MAPK|IMP|GO:0000187|MGI|12937170,15273746//biological process|axonogenesis|IMP|GO:0007409|MGI|12482708//cellular component|cell junction|ISS|GO:0030054|MGI|12611902//molecular function|hydrolase activity|IEA|GO:0016787|MGI|na//biological process|intracellular signaling cascade|IEA|GO:0007242|MGI…	0.000925	0.705
ENSG00000154059.4	55364	IMPACT	-0.0197658	0.00494404	0.0693433		Mm.8154	16210	Impact		4.28e-05	0.509
ENSG00000179335.14	1198	CLK3	0.0204293	0.00495217	0.0693902		Mm.25720	102414	Clk3	molecular function|ATP binding|IEA|GO:0005524|MGI|na//biological process|autophosphorylation|IDA|GO:0046777|MGI|9307018//molecular function|kinase activity|IEA|GO:0016301|MGI|na//cellular component|nucleus|IDA|GO:0005634|MGI|9307018//biological process|peptidyl-tyrosine phosphorylation|IDA|GO:0018108|MGI|9307018//biological process|protein amino acid phosphorylation|IEA|GO:0006468|MGI|na//molecul…	0.0103	0.968
ENSG00000183826.12	114781	BTBD9	-0.0162475	0.00496479	0.0693993		Mm.353321	224671	Btbd9		0.00272	0.779
ENSG00000154001.8	5529	PPP2R5E	-0.0182209	0.00497092	0.069426		Mm.259626	26932	Ppp2r5e	cellular component|cytoplasm|TAS|GO:0005737|MGI|10781942//molecular function|hydrolase activity|IEA|GO:0016787|MGI|na//molecular function|phosphoprotein phosphatase activity|IEA|GO:0004721|MGI|na//cellular component|protein phosphatase type 2A complex|IEA|GO:0000159|MGI|na//molecular function|protein phosphatase type 2A regulator activity|IEA|GO:0008601|MGI|na//biological process|signal transduct…	0.000317	0.562
ENSG00000119844.10	54812	AFTPH	0.0134934	0.00497148	0.069426		Mm.356580	216549	9130023F12Rik		-0.00254	0.0861
ENSG00000100216.4	56993	TOMM22	-0.0128363	0.00497594	0.0694547		Mm.246435	223696	Tomm22	cellular component|integral to membrane|IEA|GO:0016021|MGI|na//cellular component|membrane|IEA|GO:0016020|MGI|na//cellular component|mitochondrion|IEA|GO:0005739|MGI|na//cellular component|outer membrane|IEA|GO:0019867|MGI|na//biological process|protein targeting|IEA|GO:0006605|MGI|na//biological process|protein transport|IEA|GO:0015031|MGI|na//molecular function|receptor activity|IEA|GO:0004872|…	-0.00337	0.0495
ENSG00000084463.2	51729	WBP11	-0.0179792	0.00498439	0.0694788		Mm.141197	60321	Wbp11	cellular component|NOT nucleolus|IDA|GO:0005730|MGI|14640981//biological process|RNA splicing|IDA|GO:0008380|MGI|14640981//cellular component|cytoplasm|IDA|GO:0005737|MGI|14640981//cellular component|nuclear speck|IDA|GO:0016607|MGI|14640981//cellular component|nucleus|IDA|GO:0005634|MGI|14640981//molecular function|protein binding|IPI|GO:0005515|MGI|14640981//molecular function|protein phosphata…	0.00697	0.988
ENSG00000132434.5	55915	LANCL2	-0.0207727	0.00498485	0.0694788		Mm.274904	71835	Lancl2	cellular component|eukaryotic translation elongation factor 1 complex|IEA|GO:0005853|MGI|na//cellular component|nucleus|IEA|GO:0005634|MGI|na//molecular function|translation elongation factor activity|IEA|GO:0003746|MGI|na//biological process|translational elongation|IEA|GO:0006414|MGI|na	0.000226	0.524
ENSG00000134717.13	91408	BTF3L4	-0.017407	0.0049957	0.0695631		Mm.379178	70533	Btf3l4		0.00664	0.997
ENSG00000008130.10	65220	NADK	0.0221138	0.00501104	0.0697087		Mm.28347	192185	BC004012	molecular function|NAD+ kinase activity|IEA|GO:0003951|MGI|na//molecular function|kinase activity|IEA|GO:0016301|MGI|na//biological process|metabolism|IEA|GO:0008152|MGI|na//molecular function|transferase activity|IEA|GO:0016740|MGI|na	-0.00129	0.279
ENSG00000166855.4	10845	CLPX	-0.0217492	0.00508618	0.0703957		Mm.30088	270166	Clpx	molecular function|ATP binding|IEA|GO:0005524|MGI|na//molecular function|ATPase activity|IEA|GO:0016887|MGI|na//cellular component|mitochondrion|IDA|GO:0005739|MGI|14651853//molecular function|nucleoside-triphosphatase activity|IEA|GO:0017111|MGI|na//molecular function|nucleotide binding|IEA|GO:0000166|MGI|na//molecular function|peptidase activity|IEA|GO:0008233|MGI|na//molecular function|protein…	-0.00196	0.107
ENSG00000134001.7	1965	EIF2S1	-0.0160249	0.00512091	0.0705677		Mm.196220	13665	Eif2s1	molecular function|RNA binding|IEA|GO:0003723|MGI|na//cellular component|cytoplasm|IDA|GO:0005737|MGI|12388085//cellular component|eukaryotic translation initiation factor 2 complex|IEA|GO:0005850|MGI|na//molecular function|nucleic acid binding|IEA|GO:0003676|MGI|na//cellular component|nucleus|IDA|GO:0005634|MGI|12388085//molecular function|protein binding|IPI|GO:0005515|MGI|15544353//biological …	0.00377	0.987
ENSG00000140395.3	80349	WDR61	-0.0169164	0.0051217	0.0705677		Mm.28437	66317	2700038L12Rik		-0.00146	0.36
ENSG00000182095.9	84629	TNRC18	0.0171955	0.00512383	0.0705677		Mm.354649	231861	Actb		0.00172	0.794
ENSG00000146701.6	4191	MDH2	-0.0145571	0.00515548	0.0708353		Mm.297096	17448	Mdh2	molecular function|L-lactate dehydrogenase activity|IEA|GO:0004459|MGI|na//molecular function|L-malate dehydrogenase activity|IDA|GO:0030060|MGI|5496232//biological process|glycolysis|IEA|GO:0006096|MGI|na//molecular function|malate dehydrogenase activity|IEA|GO:0016615|MGI|na//biological process|malate metabolism|IEA|GO:0006108|MGI|na//cellular component|mitochondrion|IDA|GO:0005739|MGI|14651853…	-0.00282	0.182
ENSG00000188895.5	339287	MSL1	0.0149802	0.00517084	0.0709455		Mm.258352	74026	4121402D02Rik		-0.0036	0.218
ENSG00000058729.6	55781	RIOK2	-0.0174653	0.0051756	0.0709772		Mm.218423	67045	Riok2	molecular function|ATP binding|IEA|GO:0005524|MGI|na//molecular function|kinase activity|IEA|GO:0016301|MGI|na//molecular function|protein kinase activity|IEA|GO:0004672|MGI|na//molecular function|protein serine/threonine kinase activity|IEA|GO:0004674|MGI|na//molecular function|transferase activity|IEA|GO:0016740|MGI|na	-5.86e-05	0.489
ENSG00000123983.9	2181	ACSL3	-0.0192572	0.00518849	0.071062		Mm.276016	74205	Facl3	biological process|spermatogenesis|IMP|GO:0007283|MGI|15258580	-0.00226	0.288
ENSG00000179958.4	79077	DCTPP1	-0.0140072	0.00518912	0.071062		Mm.29898	66422	2410015N17Rik		0.00185	0.807
ENSG00000119684.11	27030	MLH3	0.0172394	0.00520096	0.0711483		Mm.311981	217716	Mlh3	biological process|DNA repair|IEA|GO:0006281|MGI|na//cellular component|chiasma|IDA|GO:0005712|MGI|12091911//molecular function|chromatin binding|IDA|GO:0003682|MGI|12091911//cellular component|condensed chromosome|IDA|GO:0000793|MGI|12091911//biological process|female meiosis I|IMP|GO:0007144|MGI|12091911//biological process|male meiosis|IMP|GO:0007140|MGI|12091911,15467367//biological process|r…	-0.00502	0.0191
ENSG00000005893.11	3920	LAMP2	-0.0167972	0.0052099	0.0712117		Mm.486	16784	Lamp2	molecular function|ATP binding|ISS|GO:0005524|MGI|12466851//cellular component|integral to membrane|TAS|GO:0016021|MGI|12466851//cellular component|late endosome|IDA|GO:0005770|MGI|14668490//cellular component|lysosomal membrane|ISS|GO:0005765|MGI|na//cellular component|lysosome|IDA|GO:0005764|MGI|12536145,12775715,14557411//cellular component|lysosome|ISS|GO:0005764|MGI|12536145,12775715,1455741…	-0.00247	0.126
ENSG00000106554.7	54927	CHCHD3	-0.0225421	0.00522065	0.0712982		Mm.21501	66075	Chchd3	cellular component|mitochondrion|IDA|GO:0005739|MGI|14651853	-0.00198	0.126
ENSG00000136758.12	10730	YME1L1	-0.0201299	0.00523204	0.0714135		Mm.23335	27377	Yme1l1	molecular function|ATP binding|IEA|GO:0005524|MGI|na//molecular function|hydrolase activity|IEA|GO:0016787|MGI|na//cellular component|membrane|IEA|GO:0016020|MGI|na//molecular function|metalloendopeptidase activity|ISS|GO:0004222|MGI|12466851//molecular function|metallopeptidase activity|IEA|GO:0008237|MGI|na//cellular component|mitochondrion|IEA|GO:0005739|MGI|na//molecular function|nucleoside-t…	-0.00584	0.171
ENSG00000112972.9	3157	HMGCS1	-0.0201305	0.00524455	0.0714987		Mm.61526	208715	Hmgcs1	biological process|C21-steroid hormone biosynthesis|ISS|GO:0006700|MGI|12466851//molecular function|DNA binding|ISS|GO:0003677|MGI|12466851//biological process|acetyl-CoA metabolism|ISS|GO:0006084|MGI|12466851//biological process|cholesterol biosynthesis|ISS|GO:0006695|MGI|12466851//cellular component|cytoplasm|ISS|GO:0005737|MGI|12466851//molecular function|hydroxymethylglutaryl-CoA synthase act…	-0.00223	0.101
ENSG00000170638.5	80305	TRABD	0.0182232	0.00525751	0.0716262		Mm.284710	67976	Mov10l1		0.00296	0.922
ENSG00000104957.8	81576	CCDC130	0.0198833	0.00526241	0.0716388		Mm.30095	67736	4930527D15Rik		-0.000247	0.468
ENSG00000169925.10	8019	BRD3	0.0147731	0.00528422	0.0718213		Mm.28721	67382	Brd3	cellular component|nucleus|ISS|GO:0005634|MGI|12466851	0.000944	0.754
ENSG00000148337.12	25792	CIZ1	0.0135981	0.00530201	0.0720293		Mm.170508	68379	Ciz1	molecular function|RNA binding|ISS|GO:0003723|MGI|12466851//biological process|mRNA processing|IEA|GO:0006397|MGI|na//biological process|nuclear mRNA splicing, via spliceosome|IEA|GO:0000398|MGI|na//molecular function|nucleic acid binding|ISS|GO:0003676|MGI|12466851//cellular component|nucleus|ISS|GO:0005634|MGI|12466851//cellular component|spliceosome complex|IEA|GO:0005681|MGI|na	-0.000548	0.42
ENSG00000173905.4	27333	GOLIM4	-0.017424	0.00532874	0.0722908		Mm.249232	73124	Golph4	cellular component|Golgi apparatus|ISS|GO:0005794|MGI|na//cellular component|integral to membrane|ISS|GO:0016021|MGI|na	0.00836	0.993
ENSG00000138796.10	3033	HADH	-0.0196135	0.00534612	0.072425		Mm.260164	15107	Hadhsc	molecular function|3-hydroxyacyl-CoA dehydrogenase activity|IEA|GO:0003857|MGI|na//biological process|fatty acid metabolism|IEA|GO:0006631|MGI|na//biological process|lipid metabolism|IEA|GO:0006629|MGI|na//cellular component|mitochondrion|IDA|GO:0005739|MGI|14651853//molecular function|oxidoreductase activity|IEA|GO:0016491|MGI|na	0.00226	0.748
ENSG00000198498.5	55319	TMA16	-0.0134196	0.00536035	0.0725499		Mm.294985	66282	1810029B16Rik		0.000779	0.643
ENSG00000180921.6	286077	FAM83H	-0.0183621	0.00536839	0.0726248		Mm.267178	105732	AA409316		0.000873	0.643
ENSG00000160209.12	8566	PDXK	0.0179569	0.00537567	0.0726762		Mm.206159	216134	Pdxk	molecular function|ATP binding|IEA|GO:0005524|MGI|na//molecular function|kinase activity|ISS|GO:0016301|MGI|12466851//molecular function|pyridoxal kinase activity|IEA|GO:0008478|MGI|12466851//molecular function|pyridoxal kinase activity|ISS|GO:0008478|MGI|12466851//biological process|pyridoxine metabolism|ISS|GO:0008614|MGI|12466851//molecular function|transferase activity|ISS|GO:0016740|MGI|1246…	-0.00248	0.131
ENSG00000160214.6	8568	RRP1	0.015197	0.00539287	0.0727834		Mm.38344	18114	Nnp1	cellular component|nucleolar preribosome, small subunit precursor|IEA|GO:0030688|MGI|na//cellular component|nucleus|IEA|GO:0005634|MGI|na//biological process|rRNA processing|IEA|GO:0006364|MGI|na	-0.00327	0.186
ENSG00000130827.5	55558	PLXNA3	0.0154342	0.00540159	0.0728113		Mm.1685	18846	Plxna3	biological process|development|ISS|GO:0007275|MGI|12466851//cellular component|extracellular space|TAS|GO:0005615|MGI|12466851//cellular component|integral to membrane|TAS|GO:0016021|MGI|12466851//cellular component|membrane|ISS|GO:0016020|MGI|12466851//molecular function|receptor activity|ISS|GO:0004872|MGI|12466851//molecular function|transmembrane receptor activity|ISS|GO:0004888|MGI|12466851	-0.00272	0.244
ENSG00000166974.5	10982	MAPRE2	-0.0212993	0.00541321	0.0728576		Mm.132237	212307	Mapre2	biological process|cell cycle|IEA|GO:0007049|MGI|na//biological process|cytokinesis|IEA|GO:0000910|MGI|na//molecular function|microtubule binding|IEA|GO:0008017|MGI|na//biological process|mitosis|IEA|GO:0007067|MGI|na//molecular function|protein binding|ISS|GO:0005515|MGI|na	0.000974	0.603
ENSG00000122729.11	48	ACO1	-0.0224781	0.00541892	0.0728576		Mm.331547	11428	Aco1	molecular function|RNA binding|IEA|GO:0003723|MGI|na//molecular function|aconitate hydratase activity|IEA|GO:0003994|MGI|na//cellular component|cytoplasm|IDA|GO:0005737|MGI|8262972//molecular function|hydro-lyase activity|IEA|GO:0016836|MGI|na//molecular function|iron ion binding|IEA|GO:0005506|MGI|na//biological process|iron ion homeostasis|TAS|GO:0006879|MGI|8262972//molecular function|iron-res…	0.00746	0.969
ENSG00000242259.3	128977	C22orf39	-0.0135925	0.00543703	0.07301		Mm.36907	72307	2510002D24Rik		0.00224	0.714
ENSG00000013441.10	1195	CLK1	0.0186289	0.0054491	0.0731027		Mm.1761	12747	Clk	molecular function|ATP binding|IEA|GO:0005524|MGI|na//biological process|autophosphorylation|IDA|GO:0046777|MGI|1825055//molecular function|kinase activity|IEA|GO:0016301|MGI|na//cellular component|nucleus|IDA|GO:0005634|MGI|9307018//biological process|peptidyl-serine phosphorylation|IDA|GO:0018105|MGI|1825055,1986248//biological process|peptidyl-threonine phosphorylation|IDA|GO:0018107|MGI|19862…	0.00228	0.916
ENSG00000083444.10	5351	PLOD1	0.0184836	0.00545788	0.0731866		Mm.37371	18822	Plod1	cellular component|endoplasmic reticulum|ISS|GO:0005783|MGI|12466851//cellular component|extracellular space|TAS|GO:0005615|MGI|12466851//cellular component|membrane|ISS|GO:0016020|MGI|12466851//molecular function|oxidoreductase activity|ISS|GO:0016491|MGI|12466851//molecular function|oxidoreductase activity, acting on paired donors, with incorporation or reduction of molecular oxygen, 2-oxogluta…	0.00129	0.697
ENSG00000132323.4	80895	ILKAP	0.0182729	0.00546359	0.0731954		Mm.337240	67444	0710007A14Rik	molecular function|hydrolase activity|IEA|GO:0016787|MGI|na//biological process|integrin-mediated signaling pathway|IEA|GO:0007229|MGI|na//molecular function|kinase activity|IEA|GO:0016301|MGI|na//molecular function|magnesium ion binding|IEA|GO:0000287|MGI|na//molecular function|manganese ion binding|IEA|GO:0030145|MGI|na//molecular function|phosphoprotein phosphatase activity|IEA|GO:0004721|MGI|…	-0.000652	0.391
ENSG00000135045.6	55071	C9orf40	0.0196006	0.00547667	0.0733315		Mm.28101	225995	D030056L22		-0.000254	0.449
ENSG00000006194.6	10127	ZNF263	0.0199369	0.00548076	0.0733315		Mm.29081	74120	Zfp263	molecular function|DNA binding|IDA|GO:0003677|MGI|12024037//cellular component|intracellular|ISS|GO:0005622|MGI|12466851//molecular function|nucleic acid binding|ISS|GO:0003676|MGI|12466851//cellular component|nucleus|ISS|GO:0005634|MGI|12466851//biological process|regulation of transcription, DNA-dependent|ISS|GO:0006355|MGI|12466851//molecular function|transcription factor activity|ISS|GO:00037…	0.00239	0.663
ENSG00000167522.9	29123	ANKRD11	0.0139898	0.00548133	0.0733315		Mm.31567	77087	3010027A04Rik	molecular function|DNA binding|IEA|GO:0003677|MGI|na	0.00393	0.97
ENSG00000115364.9	9801	MRPL19	-0.0207677	0.00549667	0.073435		Mm.276293	56284	Mrpl19	cellular component|intracellular|IEA|GO:0005622|MGI|na//cellular component|mitochondrial ribosome|ISS|GO:0005761|MGI|10600119//cellular component|mitochondrion|IEA|GO:0005739|MGI|na//biological process|protein biosynthesis|ISS|GO:0006412|MGI|10600119//cellular component|ribonucleoprotein complex|IEA|GO:0030529|MGI|na//cellular component|ribosome|IEA|GO:0005840|MGI|na//molecular function|structura…	-0.00293	0.216
ENSG00000132963.7	51371	POMP	-0.0185205	0.00550952	0.073556		Mm.332855	66537	2510048O06Rik		-0.00205	0.148
ENSG00000057019.10	131566	DCBLD2	-0.0175834	0.00551837	0.073556		Mm.373589	73379	Siat10	biological process|cell adhesion|IEA|GO:0007155|MGI|na//cellular component|integral to membrane|IEA|GO:0016021|MGI|na//molecular function|transferase activity|IEA|GO:0016740|MGI|na//molecular function|transferase activity, transferring glycosyl groups|IEA|GO:0016757|MGI|na	-0.00286	0.0667
ENSG00000166391.9	80168	MOGAT2	0.0205594	0.00551841	0.073556		Mm.208030	233549	Mgat1l	molecular function|2-acylglycerol O-acyltransferase activity|ISS|GO:0003846|MGI|12621063//molecular function|acetyltransferase activity|IDA|GO:0016407|MGI|12576479//molecular function|acyltransferase activity|IEA|GO:0008415|MGI|na//biological process|diacylglycerol biosynthesis|IDA|GO:0006651|MGI|12576479//cellular component|endoplasmic reticulum|ISS|GO:0005783|MGI|12621063//biological process|li…	-0.00336	0.0816
ENSG00000139726.6	8562	DENR	-0.0161953	0.00552853	0.0736313		Mm.28549	68184	Denr	molecular function|translation initiation factor activity|IEA|GO:0003743|MGI|na//biological process|translational initiation|IEA|GO:0006413|MGI|na	-0.0034	0.122
ENSG00000180198.9	1104	RCC1	0.0156772	0.00554365	0.073723		Mm.255045	100088	Chc1	molecular function|DNA binding|ISS|GO:0003677|MGI|12466851//biological process|cell cycle|ISS|GO:0007049|MGI|12466851//molecular function|guanyl-nucleotide exchange factor activity|ISS|GO:0005085|MGI|12466851//biological process|mitosis|ISS|GO:0007067|MGI|12466851//cellular component|nucleus|ISS|GO:0005634|MGI|12466851	-0.00302	0.184
ENSG00000175376.4	84285	EIF1AD	0.0161806	0.00554931	0.0737314		Mm.299167	69860	2010003J03Rik		-0.00954	0.0157
ENSG00000155868.7	9443	MED7	-0.0140263	0.00554938	0.0737314		Mm.24159	66213	Crsp9	molecular function|DNA binding|IEA|GO:0003677|MGI|na//molecular function|binding|IEA|GO:0005488|MGI|na//biological process|electron transport|IEA|GO:0006118|MGI|na//cellular component|extracellular region|IEA|GO:0005576|MGI|na//molecular function|heme binding|IEA|GO:0020037|MGI|na//molecular function|lipid binding|IEA|GO:0008289|MGI|na//biological process|lipid transport|IEA|GO:0006869|MGI|na//bi…	-0.00671	0.0948
ENSG00000134108.7	55207	ARL8B	-0.0191437	0.00555461	0.0737595		Mm.271178	67166	Arl10c	molecular function|GTP binding|IEA|GO:0005525|MGI|na//biological process|biological process unknown|ND|GO:0000004|MGI|na//cellular component|cellular component unknown|ND|GO:0008372|MGI|na	-0.000456	0.393
ENSG00000007062.7	8842	PROM1	-0.0206871	0.00555916	0.0737599		Mm.6250	19126	Prom1	cellular component|brush border|IDA|GO:0005903|MGI|9356465//cellular component|integral to membrane|IEA|GO:0016021|MGI|na//cellular component|integral to plasma membrane|IDA|GO:0005887|MGI|9356465//cellular component|microvillus|IDA|GO:0005902|MGI|9356465//biological process|phototransduction|IEA|GO:0007602|MGI|na	0.0018	0.818
ENSG00000164707.9	26266	SLC13A4	0.0203227	0.00556671	0.0738264		Mm.23666	243755	Slc13a4	cellular component|membrane|ISS|GO:0016020|MGI|12466851//biological process|sodium ion transport|ISS|GO:0006814|MGI|12466851//molecular function|transporter activity|ISS|GO:0005215|MGI|12466851	-0.00296	0.155
ENSG00000126062.3	11070	TMEM115	0.0169049	0.0055728	0.0738391		Mm.260153	56395	C78915	cellular component|extracellular space|TAS|GO:0005615|MGI|12466851//cellular component|integral to membrane|TAS|GO:0016021|MGI|12466851	0.000145	0.516
ENSG00000105443.8	9266	CYTH2	0.0164584	0.00557365	0.0738391		Mm.272130	19158	Pscd2	cellular component|cytoplasm|ISS|GO:0005737|MGI|na//molecular function|guanyl-nucleotide exchange factor activity|ISS|GO:0005085|MGI|12466851//cellular component|plasma membrane|ISS|GO:0005886|MGI|na//molecular function|protein binding|ISS|GO:0005515|MGI|na//biological process|regulation of cell adhesion|ISS|GO:0030155|MGI|na	-0.00643	0.229
ENSG00000099956.12	6598	SMARCB1	0.0140441	0.00557856	0.0738484		Mm.279751	20587	Smarcb1	biological process|chromatin remodeling|IEA|GO:0006338|MGI|na//cellular component|nuclear chromosome|IEA|GO:0000228|MGI|na//cellular component|nucleus|IEA|GO:0005634|MGI|na//biological process|regulation of transcription, DNA-dependent|IEA|GO:0006355|MGI|na//biological process|transcription|IEA|GO:0006350|MGI|na	-0.00309	0.16
ENSG00000156261.7	10694	CCT8	-0.0181257	0.0055811	0.0738484		Mm.328673	12469	Cct8	molecular function|ATP binding|IEA|GO:0005524|MGI|na//biological process|cellular protein metabolism|IEA|GO:0044267|MGI|na//molecular function|protein binding|IEA|GO:0005515|MGI|na//biological process|protein folding|IEA|GO:0006457|MGI|na//molecular function|unfolded protein binding|IEA|GO:0051082|MGI|na	-0.00326	0.134
ENSG00000080189.9	51006	SLC35C2	0.0175604	0.00559443	0.0738982		Mm.21184	228875	Slc35c2	cellular component|integral to membrane|TAS|GO:0016021|MGI|12466851//molecular function|molecular function unknown|ND|GO:0005554|MGI|na//biological process|transport|IEA|GO:0006810|MGI|na	-0.00212	0.156
ENSG00000175455.10	64770	CCDC14	0.0149236	0.00559506	0.0738982		Mm.272045	239839	G630039H03Rik		-0.00255	0.111
ENSG00000178127.7	4729	NDUFV2	-0.0180014	0.0056445	0.0743521		Mm.2206	72900	Ndufv2	molecular function|NADH dehydrogenase (ubiquinone) activity|IEA|GO:0008137|MGI|na//molecular function|NADH dehydrogenase activity|ISS|GO:0003954|MGI|12466851//biological process|mitochondrial electron transport, NADH to ubiquinone|IEA|GO:0006120|MGI|na//cellular component|mitochondrion|IDA|GO:0005739|MGI|14651853//molecular function|oxidoreductase activity|IEA|GO:0016491|MGI|na	0.00509	0.908
ENSG00000163931.10	7086	TKT	0.0153782	0.00565395	0.0743521		Mm.290692	21881	Tkt	molecular function|calcium ion binding|IEA|GO:0005509|MGI|na//biological process|fertilization (sensu Metazoa)|IMP|GO:0007338|MGI|12167708//biological process|regulation of growth|IMP|GO:0040008|MGI|12167708//molecular function|transferase activity|IEA|GO:0016740|MGI|na//molecular function|transketolase activity|IDA|GO:0004802|MGI|12167708	-0.000495	0.394
ENSG00000105887.10	136319	MTPN	-0.0190574	0.00565427	0.0743521		Mm.182746	14489	Mtpn	molecular function|DNA binding|ISS|GO:0003677|MGI|12466851//biological process|regulation of transcription, DNA-dependent|ISS|GO:0006355|MGI|12466851//molecular function|transcription factor activity|ISS|GO:0003700|MGI|12466851	4.22e-06	0.501
ENSG00000092068.13	23428	SLC7A8	0.0207352	0.00566471	0.074445		Mm.276831	50934	Slc7a8	molecular function|amino acid permease activity|IEA|GO:0015359|MGI|na//biological process|amino acid transport|ISS|GO:0006865|MGI|10610726//molecular function|amino acid transporter activity|IEA|GO:0015171|MGI|na//molecular function|amino acid-polyamine transporter activity|ISS|GO:0005279|MGI|10610726//cellular component|integral to membrane|TAS|GO:0016021|MGI|12466851//cellular component|membran…	0.0034	0.873
ENSG00000075223.9	10512	SEMA3C	-0.0211342	0.00567577	0.074489		Mm.5071	20348	Sema3c	biological process|cell differentiation|IEA|GO:0030154|MGI|na//biological process|development|IEA|GO:0007275|MGI|na//cellular component|extracellular space|IDA|GO:0005615|MGI|15239958//biological process|neurogenesis|IEA|GO:0007399|MGI|na//molecular function|semaphorin receptor binding|IPI|GO:0030215|MGI|15239958	0.00348	0.971
ENSG00000151726.8	2180	ACSL1	-0.0233145	0.00568604	0.0745498		Mm.210323	14081	Facl2	molecular function|catalytic activity|IEA|GO:0003824|MGI|na//biological process|fatty acid metabolism|IEA|GO:0006631|MGI|na//cellular component|integral to membrane|IEA|GO:0016021|MGI|na//molecular function|ligase activity|IEA|GO:0016874|MGI|na//biological process|lipid metabolism|IEA|GO:0006629|MGI|na//molecular function|long-chain-fatty-acid-CoA ligase activity|IEA|GO:0004467|MGI|na//molecular …	0.000411	0.618
ENSG00000139625.8	7786	MAP3K12	0.0192186	0.00569619	0.0745498		Mm.172897	26404	Map3k12		-0.00166	0.355
ENSG00000117410.8	533	ATP6V0B	0.0148023	0.00570174	0.0745498		Mm.207052	114143	Atp6v0b	biological process|ATP biosynthesis|ISS|GO:0006754|MGI|12466851//biological process|ATP hydrolysis coupled proton transport|ISS|GO:0015991|MGI|11441017//biological process|ATP synthesis coupled proton transport|IEA|GO:0015986|MGI|na//molecular function|ATPase activity|ISS|GO:0016887|MGI|12466851//cellular component|endosome|IDA|GO:0005768|MGI|11675001//molecular function|hydrogen ion transporter …	0.00712	0.995
ENSG00000182325.6	26233	FBXL6	0.0200376	0.00570233	0.0745498		Mm.275279	30840	Fbxl6	biological process|ubiquitin cycle|IEA|GO:0006512|MGI|na	-0.00107	0.347
ENSG00000132846.5	84327	ZBED3	-0.0187617	0.00570382	0.0745498		Mm.3774	72114	2610005H11Rik	biological process|biological process unknown|ND|GO:0000004|MGI|na//cellular component|cellular component unknown|ND|GO:0008372|MGI|na//molecular function|molecular function unknown|ND|GO:0005554|MGI|na	0.00169	0.814
ENSG00000107829.8	6468	FBXW4	0.0142178	0.00571722	0.0746113		Mm.254739	30838	5330431N19Rik	biological process|Wnt receptor signaling pathway|IEA|GO:0016055|MGI|na//biological process|development|IEA|GO:0007275|MGI|na//biological process|ubiquitin cycle|IEA|GO:0006512|MGI|na	0.00434	0.971
ENSG00000145781.4	51397	COMMD10	-0.0194226	0.00571768	0.0746113		Mm.210734	69456	Commd10	biological process|biological process unknown|ND|GO:0000004|MGI|na//cellular component|cellular component unknown|ND|GO:0008372|MGI|na//molecular function|molecular function unknown|ND|GO:0005554|MGI|na	-0.00179	0.209
ENSG00000148343.14	84895	FAM73B	0.0142284	0.00571854	0.0746113		Mm.254974	108958	5730472N09Rik		-0.00409	0.0763
ENSG00000107937.13	23560	GTPBP4	-0.0150141	0.00573183	0.0746239		Mm.41800	69237	Gtpbp4	molecular function|GTP binding|IEA|GO:0005525|MGI|na//cellular component|nucleus|IEA|GO:0005634|MGI|na//biological process|ribosome biogenesis|IEA|GO:0007046|MGI|na	-0.00411	0.0469
ENSG00000198934.3	57692	MAGEE1	-0.0202968	0.00573495	0.0746239		Mm.24341	107528	Magee1	biological process|biological process unknown|ND|GO:0000004|MGI|na//cellular component|cellular component unknown|ND|GO:0008372|MGI|na//molecular function|molecular function unknown|ND|GO:0005554|MGI|na	-0.00218	0.245
ENSG00000158859.8	9507	ADAMTS4	0.0175176	0.00574598	0.0747003		Mm.23156	240913	Adamts4	cellular component|extracellular matrix|IEA|GO:0031012|MGI|na//cellular component|extracellular matrix (sensu Metazoa)|ISS|GO:0005578|MGI|12466851//molecular function|hydrolase activity|ISS|GO:0016787|MGI|12466851//molecular function|metalloendopeptidase activity|ISS|GO:0004222|MGI|12466851//molecular function|metallopeptidase activity|IDA|GO:0008237|MGI|15192113//molecular function|peptidase act…	0.000251	0.533
ENSG00000088298.7	55741	EDEM2	0.0109193	0.0057599	0.0748039		Mm.273706	108687	9530090G24Rik	biological process|N-linked glycosylation|ISS|GO:0006487|MGI|12466851//molecular function|calcium ion binding|ISS|GO:0005509|MGI|12466851//biological process|carbohydrate metabolism|ISS|GO:0005975|MGI|12466851//molecular function|hydrolase activity|ISS|GO:0016787|MGI|12466851//molecular function|hydrolase activity, acting on glycosyl bonds|ISS|GO:0016798|MGI|12466851//molecular function|mannosyl-…	-0.000271	0.443
ENSG00000065613.9	9748	SLK	-0.0176882	0.00577005	0.0748757		Mm.281011	20874	Slk	molecular function|ATP binding|IEA|GO:0005524|MGI|na//molecular function|DNA binding|ISS|GO:0003677|MGI|12466851//molecular function|kinase activity|IEA|GO:0016301|MGI|na//molecular function|nuclease activity|ISS|GO:0004518|MGI|12466851//biological process|nucleotide-excision repair|ISS|GO:0006289|MGI|12466851//biological process|protein amino acid phosphorylation|ISS|GO:0006468|MGI|12466851//mol…	-0.00196	0.208
ENSG00000100916.8	84312	BRMS1L	-0.0207249	0.00577238	0.0748757		Mm.24761	52592	Brms1l	biological process|protein targeting|ISS|GO:0006605|MGI|12466851	0.00936	0.933
ENSG00000099331.7	4650	MYO9B	0.0189699	0.00577517	0.0748784		Mm.33779	17925	Myo9b	molecular function|ATP binding|IEA|GO:0005524|MGI|na//molecular function|GTPase activator activity|IEA|GO:0005096|MGI|na//molecular function|actin binding|IEA|GO:0003779|MGI|na//molecular function|calmodulin binding|IEA|GO:0005516|MGI|na//cellular component|cytoskeleton|IEA|GO:0005856|MGI|na//biological process|cytoskeleton organization and biogenesis|IEA|GO:0007010|MGI|na//molecular function|dia…	0.00424	0.959
ENSG00000162688.11	178	AGL	-0.0227945	0.00580091	0.0750443		Mm.237099	77559	Agl	cellular component|cellular component unknown|ND|GO:0008372|MGI|na//molecular function|glycogen debranching enzyme activity|IDA|GO:0004133|MGI|11785984//biological process|glycogen metabolism|IDA|GO:0005977|MGI|11785984//molecular function|transferase activity|IEA|GO:0016740|MGI|na	-0.00187	0.195
ENSG00000065883.10	8621	CDK13	0.0149008	0.00580616	0.0750541		Mm.193924	69562	Cdc2l5	molecular function|ATP binding|ISS|GO:0005524|MGI|12466851//biological process|cytokinesis|IEA|GO:0000910|MGI|na//biological process|development|ISS|GO:0007275|MGI|12466851//molecular function|kinase activity|IEA|GO:0016301|MGI|na//biological process|positive regulation of cell proliferation|ISS|GO:0008284|MGI|12466851//biological process|protein amino acid phosphorylation|ISS|GO:0006468|MGI|1246…	0.00256	0.764
ENSG00000152256.8	5163	PDK1	-0.0204867	0.00581672	0.0751147		Mm.34411	228026	D530020C15Rik	molecular function|ATP binding|ISS|GO:0005524|MGI|12466851//molecular function|[pyruvate dehydrogenase (lipoamide)] kinase activity|ISS|GO:0004740|MGI|12466851//cellular component|extracellular space|TAS|GO:0005615|MGI|12466851//molecular function|kinase activity|ISS|GO:0016301|MGI|12466851//cellular component|mitochondrion|IDA|GO:0005739|MGI|12466851,14651853//cellular component|mitochondrion|IS…	-2.77e-05	0.495
ENSG00000149115.9	85456	TNKS1BP1	0.021343	0.00583188	0.0752347		Mm.23606	228140	Tnks1bp1	cellular component|chromosome|IEA|GO:0005694|MGI|na//cellular component|nucleus|IEA|GO:0005634|MGI|na	-0.00242	0.269
ENSG00000107566.8	10613	ERLIN1	0.0149821	0.00585025	0.0752542		Mm.279865	226144	Keo4	cellular component|integral to membrane|IEA|GO:0016021|MGI|na	-0.00111	0.362
ENSG00000135316.12	10492	SYNCRIP	-0.011686	0.00585032	0.0752542		Mm.260545	56403	Syncrip	molecular function|RNA binding|IEA|GO:0003723|MGI|na//cellular component|cytoplasm|IDA|GO:0005737|MGI|10734137//biological process|mRNA processing|IEA|GO:0006397|MGI|na//biological process|nuclear mRNA splicing, via spliceosome|IEA|GO:0000398|MGI|na//molecular function|nucleic acid binding|IEA|GO:0003676|MGI|na//cellular component|nucleus|IEA|GO:0005634|MGI|na//molecular function|poly(A) binding|…	-0.00111	0.295
ENSG00000141985.4	6455	SH3GL1	0.0169034	0.00586027	0.0752542		Mm.1773	20405	Sh3gl1	cellular component|cytoplasm|IEA|GO:0005737|MGI|na//molecular function|protein binding|IDA|GO:0005515|MGI|9630982,15752756//molecular function|protein binding|IPI|GO:0005515|MGI|9630982,15752756	-0.000838	0.406
ENSG00000159200.12	1827	RCAN1	-0.0197301	0.00586161	0.0752542		Mm.265744	54720	Dscr1	biological process|calcium-mediated signaling|IEA|GO:0019722|MGI|na//cellular component|cytoplasm|IDA|GO:0005737|MGI|10722714//cellular component|nucleus|IDA|GO:0005634|MGI|10722714	-0.00302	0.247
ENSG00000196743.4	2760	GM2A	-0.0190463	0.00586694	0.0752542		Mm.287807	14667	Gm2a	cellular component|extracellular space|TAS|GO:0005615|MGI|12466851//biological process|lipid metabolism|IEA|GO:0006629|MGI|na//cellular component|lysosome|IEA|GO:0005764|MGI|na//cellular component|mitochondrion|IDA|GO:0005739|MGI|14651853//biological process|sphingolipid metabolism|IEA|GO:0006665|MGI|na	0.00026	0.527
ENSG00000118804.7	8987	STBD1	-0.0130338	0.00587007	0.0752542		Mm.21965	52331	D5Ertd593e		0.00339	0.893
ENSG00000144895.7	83939	EIF2A	-0.0204074	0.00587944	0.0752542		Mm.21617	229317	D3Ertd194e	molecular function|translation initiation factor activity|IEA|GO:0003743|MGI|na	-0.000821	0.404
ENSG00000154556.13	8470	SORBS2	-0.0214268	0.00588824	0.0752999		Mm.211096	234214	9430041O17Rik	cellular component|membrane|IEA|GO:0016020|MGI|na//cellular component|nucleus|IEA|GO:0005634|MGI|na//biological process|transport|IEA|GO:0006810|MGI|na	-0.00109	0.273
ENSG00000122873.6	55847	CISD1	-0.0222868	0.0058934	0.0752999		Mm.254114	52637	D10Ertd214e	cellular component|extracellular space|TAS|GO:0005615|MGI|12466851//cellular component|mitochondrion|IDA|GO:0005739|MGI|14651853	-0.00085	0.363
ENSG00000163110.10	10611	PDLIM5	-0.0208832	0.0058964	0.0753051		Mm.117709	56376	1110001A05Rik	cellular component|Z disc|IDA|GO:0030018|MGI|10833443//biological process|biological process unknown|ND|GO:0000004|MGI|na//molecular function|protein binding|IPI|GO:0005515|MGI|10833443//molecular function|zinc ion binding|IEA|GO:0008270|MGI|na	0.000361	0.526
ENSG00000169660.10	284004	HEXDC	0.0184637	0.00590295	0.0753555		Mm.275130	238023	1110031I02Rik	cellular component|integral to membrane|TAS|GO:0016021|MGI|12466851	-0.00419	0.0618
ENSG00000089195.10	51605	TRMT6	-0.0144422	0.00592404	0.0755582		Mm.34199	66926	3300001M20Rik	molecular function|methyltransferase activity|IEA|GO:0008168|MGI|na//molecular function|transferase activity|IEA|GO:0016740|MGI|na	0.00283	0.874
ENSG00000104522.11	7264	TSTA3	0.0172049	0.00593707	0.075644		Mm.22596	22122	Tsta3	molecular function|GDP-L-fucose synthase activity|IEA|GO:0050577|MGI|na//molecular function|catalytic activity|IEA|GO:0003824|MGI|na//molecular function|isomerase activity|IEA|GO:0016853|MGI|na//biological process|nucleotide-sugar metabolism|IEA|GO:0009225|MGI|na//molecular function|oxidoreductase activity|IEA|GO:0016491|MGI|na	-0.00199	0.211
ENSG00000099250.10	8829	NRP1	-0.0151612	0.00593859	0.075644		Mm.271745	18186	Nrp1	biological process|angiogenesis|IMP|GO:0001525|MGI|12852851,15376331//biological process|axon guidance|IMP|GO:0007411|MGI|12852851,15604101//biological process|cell adhesion|IEA|GO:0007155|MGI|na//biological process|cell differentiation|IEA|GO:0030154|MGI|na//biological process|cell migration|IMP|GO:0016477|MGI|15376331//biological process|dendrite morphogenesis|IMP|GO:0016358|MGI|12852851//biolo…	-0.00321	0.0514
ENSG00000125170.6	55715	DOK4	0.0172589	0.00595767	0.0758204		Mm.203949	114255	Dok4	biological process|MAPKKK cascade|IDA|GO:0000165|MGI|11470823//cellular component|cellular component unknown|ND|GO:0008372|MGI|na//molecular function|insulin receptor binding|IEA|GO:0005158|MGI|na//biological process|neurogenesis|IDA|GO:0007399|MGI|11470823//biological process|transmembrane receptor protein tyrosine kinase signaling pathway|IPI|GO:0007169|MGI|11470823//molecular function|transmem…	-0.0068	0.372
ENSG00000115687.9	23178	PASK	0.0184544	0.00597332	0.0759258		Mm.379454	269224	Pask	molecular function|ATP binding|ISS|GO:0005524|MGI|12466851//cellular component|intracellular|ISS|GO:0005622|MGI|11688972//molecular function|kinase activity|IEA|GO:0016301|MGI|na//biological process|protein amino acid phosphorylation|ISS|GO:0006468|MGI|12466851//molecular function|protein kinase activity|ISS|GO:0004672|MGI|12466851//molecular function|protein serine/threonine kinase activity|ISS|…	-0.000666	0.444
ENSG00000131653.8	84231	TRAF7	0.00863941	0.00598695	0.0759628		Mm.275150	224619	RFWD1	biological process|apoptosis|IEA|GO:0006915|MGI|na//molecular function|ligase activity|IEA|GO:0016874|MGI|na//biological process|protein ubiquitination|IEA|GO:0016567|MGI|na//biological process|regulation of transcription, DNA-dependent|IEA|GO:0006355|MGI|na//biological process|transcription|IEA|GO:0006350|MGI|na//biological process|ubiquitin cycle|IEA|GO:0006512|MGI|na//cellular component|ubiqui…	-0.00478	0.0211
ENSG00000011485.7	5536	PPP5C	-0.0129738	0.0060184	0.0761991		Mm.3294	19060	Ppp5c	cellular component|cytoplasm|IEA|GO:0005737|MGI|na//cellular component|cytosol|IDA|GO:0005829|MGI|12885400//molecular function|hydrolase activity|IEA|GO:0016787|MGI|na//molecular function|manganese ion binding|IEA|GO:0030145|MGI|na//cellular component|nucleus|IEA|GO:0005634|MGI|na//molecular function|phosphoprotein phosphatase activity|IEA|GO:0004721|MGI|na//biological process|protein amino acid …	-0.00146	0.261
ENSG00000154035.6	256302	C17orf103	0.0152667	0.00603528	0.0762759		Mm.22780	24083	Gtlf3b		-0.00611	0.0671
ENSG00000073060.9	949	SCARB1	0.0174864	0.00603556	0.0762759		Mm.282242	20778	Scarb1	cellular component|caveolar membrane|IDA|GO:0016599|MGI|9148942//biological process|cell adhesion|ISS|GO:0007155|MGI|12466851//cellular component|integral to membrane|TAS|GO:0016021|MGI|12466851//cellular component|integral to membrane of membrane fraction|IDA|GO:0000299|MGI|9148942//cellular component|integral to plasma membrane|IDA|GO:0005887|MGI|9148942//cellular component|membrane|ISS|GO:0016…	8.68e-05	0.516
ENSG00000146834.8	56257	MEPCE	0.0169158	0.00604277	0.0763005		Mm.61193	231803	D5Wsu46e	molecular function|methyltransferase activity|ISS|GO:0008168|MGI|12466851//molecular function|transferase activity|IEA|GO:0016740|MGI|na	-0.001	0.347
ENSG00000119862.7	29094	LGALSL	-0.0172601	0.0060573	0.0764005		Mm.76694	216551	1110067D22Rik	molecular function|sugar binding|ISS|GO:0005529|MGI|12466851	-0.00056	0.406
ENSG00000136908.13	8818	DPM2	0.0179513	0.00609786	0.0766934		Mm.22001	13481	Dpm2	cellular component|endoplasmic reticulum|IEA|GO:0005783|MGI|na//cellular component|integral to endoplasmic reticulum membrane|IEA|GO:0030176|MGI|na//cellular component|integral to membrane|TAS|GO:0016021|MGI|12466851//biological process|macromolecule biosynthesis|IEA|GO:0009059|MGI|na	0.000217	0.52
ENSG00000136104.10	79621	RNASEH2B	-0.0169691	0.00610312	0.0766951		Mm.26040	67153	2610207P08Rik		0.00211	0.872
ENSG00000197622.7	56882	CDC42SE1	0.0169113	0.00611408	0.0767107		Mm.28189	57912	Spec1	cellular component|cell cortex|ISS|GO:0005938|MGI|10910960//molecular function|molecular function unknown|ND|GO:0005554|MGI|na//biological process|negative regulation of JNK cascade|ISS|GO:0046329|MGI|10910960//biological process|regulation of cell shape|ISS|GO:0008360|MGI|10816584//biological process|small GTPase mediated signal transduction|ISS|GO:0007264|MGI|10816584	-0.00336	0.179
ENSG00000185163.5	317781	DDX51	0.0192295	0.00611569	0.0767107		Mm.5267	69663	2310061O04Rik	molecular function|ATP binding|IEA|GO:0005524|MGI|na//molecular function|RNA binding|IEA|GO:0003723|MGI|na//molecular function|helicase activity|IEA|GO:0004386|MGI|na//molecular function|hydrolase activity|IEA|GO:0016787|MGI|na	0.000235	0.53
ENSG00000196792.6	29966	STRN3	-0.0209816	0.00612898	0.0768131		Mm.65979	94186	Strn3	molecular function|calmodulin binding|IEA|GO:0005516|MGI|na	-0.00344	0.0888
ENSG00000196504.10	55660	PRPF40A	-0.0142768	0.00613422	0.0768153		Mm.257474	56194	Fnbp3	biological process|mRNA processing|IEA|GO:0006397|MGI|na//biological process|nuclear mRNA splicing, via spliceosome|IEA|GO:0000398|MGI|na//molecular function|protein binding|IPI|GO:0005515|MGI|8605874	-0.000276	0.451
ENSG00000129173.6	79733	E2F8	-0.0187491	0.00614866	0.0768722		Mm.240566	108961	4432406C08Rik	molecular function|DNA binding|IEA|GO:0003677|MGI|na//cellular component|nucleus|IEA|GO:0005634|MGI|na//biological process|regulation of transcription, DNA-dependent|IEA|GO:0006355|MGI|na//biological process|transcription|IEA|GO:0006350|MGI|na	-0.00352	0.0899
ENSG00000163898.5	200879	LIPH	0.0219732	0.00614903	0.0768722		Mm.33192	239759	Liph	molecular function|catalytic activity|ISS|GO:0003824|MGI|12466851//cellular component|extracellular region|ISS|GO:0005576|MGI|12213196//cellular component|extracellular space|TAS|GO:0005615|MGI|12466851//biological process|lipid catabolism|IEA|GO:0016042|MGI|na//biological process|lipid metabolism|ISS|GO:0006629|MGI|12466851	0.00273	0.803
ENSG00000175662.12	146691	TOM1L2	-0.0184837	0.00615751	0.0769414		Mm.218875	216810	A730055F12Rik	cellular component|Golgi stack|ISS|GO:0005795|MGI|12466851//biological process|intra-Golgi transport|ISS|GO:0006891|MGI|12466851//biological process|intracellular protein transport|ISS|GO:0006886|MGI|12466851//molecular function|protein transporter activity|ISS|GO:0008565|MGI|12466851	0.00281	0.84
ENSG00000157778.4	84262	PSMG3	0.017564	0.00616243	0.0769414		Mm.29070	66506	1810042K04Rik		0.00157	0.755
ENSG00000103018.11	80777	CYB5B	-0.0158754	0.00618719	0.0771452		Mm.20242	66427	1810044O22Rik	biological process|electron transport|ISS|GO:0006118|MGI|12466851//cellular component|integral to membrane|TAS|GO:0016021|MGI|12466851//cellular component|membrane|IEA|GO:0016020|MGI|na//cellular component|mitochondrion|ISS|GO:0005739|MGI|12466851//cellular component|outer membrane|ISS|GO:0019867|MGI|12466851//biological process|transport|IEA|GO:0006810|MGI|na	0.00297	0.985
ENSG00000037474.10	54888	NSUN2	-0.0164163	0.00622742	0.0774514		Mm.260009	28114	D13Wsu123e		0.00136	0.736
ENSG00000165280.11	7415	VCP	-0.017449	0.00625752	0.0776924		Mm.379457	269523	Vcp	molecular function|ATP binding|IEA|GO:0005524|MGI|na//cellular component|Golgi apparatus|IEA|GO:0005794|MGI|na//biological process|caspase activation|IDA|GO:0006919|MGI|14561754//cellular component|endoplasmic reticulum|IEA|GO:0005783|MGI|na//molecular function|hydrolase activity|IEA|GO:0016787|MGI|na//molecular function|lipid binding|IEA|GO:0008289|MGI|na//cellular component|microsome|IDA|GO:000…	-0.00264	0.163
ENSG00000010017.8	10048	RANBP9	-0.0187352	0.0062706	0.0777604		Mm.148781	56705	Ranbp9	cellular component|NOT centrosome|ISS|GO:0005813|MGI|11470507//molecular function|Ran GTPase binding|ISS|GO:0008536|MGI|11470507//cellular component|cytoplasm|IDA|GO:0005737|MGI|11470507,14648869//cellular component|cytoplasm|ISS|GO:0005737|MGI|11470507,14648869//cellular component|nucleus|ISS|GO:0005634|MGI|11470507//molecular function|protein binding|IPI|GO:0005515|MGI|14648869	-0.00535	0.0262
ENSG00000113240.7	57396	CLK4	0.0144476	0.0062943	0.077849		Mm.239354	12750	Clk4	molecular function|ATP binding|IEA|GO:0005524|MGI|na//biological process|autophosphorylation|IDA|GO:0046777|MGI|9307018//molecular function|kinase activity|IEA|GO:0016301|MGI|na//cellular component|nucleus|IDA|GO:0005634|MGI|9307018//biological process|peptidyl-tyrosine phosphorylation|IDA|GO:0018108|MGI|9307018//biological process|protein amino acid phosphorylation|IEA|GO:0006468|MGI|na//molecul…	0.000751	0.63
ENSG00000164961.10	9897	KIAA0196	-0.0191496	0.0063021	0.0779123		Mm.218665	223593	E430025E21Rik		0.00214	0.754
ENSG00000106009.11	221927	BRAT1	0.0158193	0.00630657	0.0779343		Mm.271932	231841	AA881470		-0.00237	0.114
ENSG00000121848.8	27246	RNF115	-0.020746	0.00632468	0.0779985		Mm.386792	67845	Zfp364	biological process|protein ubiquitination|IEA|GO:0016567|MGI|na//cellular component|ubiquitin ligase complex|IEA|GO:0000151|MGI|na//molecular function|ubiquitin-protein ligase activity|IEA|GO:0004842|MGI|na//molecular function|zinc ion binding|IEA|GO:0008270|MGI|na	0.00197	0.77
ENSG00000169018.5	10116	FEM1B	-0.0147836	0.0063286	0.0779985		Mm.24069	14155	Fem1b	molecular function|DNA binding|ISS|GO:0003677|MGI|12466851//molecular function|receptor activity|IEA|GO:0004872|MGI|na//biological process|regulation of transcription, DNA-dependent|ISS|GO:0006355|MGI|12466851//molecular function|transcription factor activity|ISS|GO:0003700|MGI|12466851	-0.00182	0.116
ENSG00000067167.3	23471	TRAM1	-0.0138584	0.00633475	0.0779985		Mm.28765	72265	Tram1	cellular component|endoplasmic reticulum|ISS|GO:0005783|MGI|12466851//cellular component|integral to membrane|TAS|GO:0016021|MGI|12466851//biological process|protein targeting|ISS|GO:0006605|MGI|12466851//biological process|protein transport|IEA|GO:0015031|MGI|na//biological process|transport|IEA|GO:0006810|MGI|na	-0.00308	0.0182
ENSG00000143198.7	4259	MGST3	-0.0161129	0.00633581	0.0779985		Mm.218286	66447	Mgst3	biological process|biological process unknown|ND|GO:0000004|MGI|na//cellular component|endoplasmic reticulum|IEA|GO:0005783|MGI|na//molecular function|glutathione transferase activity|IEA|GO:0004364|MGI|na//cellular component|integral to membrane|IEA|GO:0016021|MGI|na//cellular component|microsome|IEA|GO:0005792|MGI|na//molecular function|transferase activity|IEA|GO:0016740|MGI|na	-0.00191	0.224
ENSG00000135829.11	1660	DHX9	-0.0152431	0.00633583	0.0779985		Mm.20000	13211	Dhx9	molecular function|ATP binding|IEA|GO:0005524|MGI|na//molecular function|ATP-dependent helicase activity|IEA|GO:0008026|MGI|na//molecular function|DNA binding|IEA|GO:0003677|MGI|na//molecular function|RNA binding|IEA|GO:0003723|MGI|na//molecular function|RNA helicase activity|IEA|GO:0003724|MGI|na//molecular function|double-stranded RNA binding|IEA|GO:0003725|MGI|na//molecular function|helicase a…	0.00135	0.772
ENSG00000162496.4	9249	DHRS3	0.0172965	0.00637038	0.0782558		Mm.14063	20148	Dhrs3	cellular component|extracellular space|TAS|GO:0005615|MGI|12466851//cellular component|integral to membrane|IEA|GO:0016021|MGI|na//biological process|metabolism|ISS|GO:0008152|MGI|12466851//molecular function|oxidoreductase activity|IEA|GO:0016491|MGI|na	-0.000771	0.367
ENSG00000064270.7	9914	ATP2C2	0.0224942	0.00639853	0.0782806		Mm.46251	69047	1810010G06Rik	molecular function|ATP binding|ISS|GO:0005524|MGI|12466851//biological process|cation transport|ISS|GO:0006812|MGI|12466851//molecular function|cation-transporting ATPase activity|ISS|GO:0019829|MGI|12466851//molecular function|hydrolase activity|ISS|GO:0016787|MGI|12466851//cellular component|integral to membrane|IEA|GO:0016021|MGI|na//cellular component|membrane|ISS|GO:0016020|MGI|12466851//bio…	0.00307	0.584
ENSG00000080371.4	23011	RAB21	-0.0199372	0.00639883	0.0782806		Mm.21936	216344	Rab21	molecular function|GTP binding|IEA|GO:0005525|MGI|na//cellular component|intracellular|IEA|GO:0005622|MGI|na//biological process|protein transport|IEA|GO:0015031|MGI|na//biological process|small GTPase mediated signal transduction|IEA|GO:0007264|MGI|na//biological process|transport|IEA|GO:0006810|MGI|na	0.000921	0.607
ENSG00000138771.9	57619	SHROOM3	-0.0190932	0.00640488	0.0782806		Mm.46014	27428	Shrm	molecular function|actin binding|IDA|GO:0003779|MGI|10589677//cellular component|adherens junction|IDA|GO:0005912|MGI|10589677//cellular component|apical plasma membrane|IDA|GO:0016324|MGI|15037549//cellular component|cytoskeleton|IDA|GO:0005856|MGI|10589677//biological process|intracellular signaling cascade|ISS|GO:0007242|MGI|12466851//biological process|pattern specification|IMP|GO:0007389|MGI…	-0.000667	0.342
ENSG00000081320.5	9262	STK17B	0.0175924	0.00640536	0.0782806		Mm.25559	98267	Stk17b	molecular function|ATP binding|IEA|GO:0005524|MGI|na//biological process|apoptosis|ISS|GO:0006915|MGI|12466851//biological process|induction of apoptosis|ISS|GO:0006917|MGI|12466851//molecular function|kinase activity|IEA|GO:0016301|MGI|na//cellular component|nucleus|ISS|GO:0005634|MGI|12466851//biological process|protein amino acid phosphorylation|ISS|GO:0006468|MGI|12466851//molecular function|…	0.0052	0.683
ENSG00000119688.14	5826	ABCD4	0.0204989	0.00641506	0.0782806		Mm.229109	19300	Abcd4	molecular function|ATP binding|IEA|GO:0005524|MGI|na//molecular function|ATPase activity|IEA|GO:0016887|MGI|na//molecular function|ATPase activity, coupled to transmembrane movement of substances|IEA|GO:0042626|MGI|na//cellular component|integral to membrane|TAS|GO:0016021|MGI|12466851//cellular component|membrane|IEA|GO:0016020|MGI|na//molecular function|nucleoside-triphosphatase activity|IEA|GO…	-0.00382	0.0569
ENSG00000131351.9	93323	HAUS8	0.0191999	0.00643709	0.0784033		Mm.27355	76478	2410004L22Rik		-0.00984	0.0404
ENSG00000136997.9	4609	MYC	0.0153749	0.00644189	0.0784034		Mm.2444	17869	Myc	molecular function|DNA binding|IDA|GO:0003677|MGI|12970171,14560010//biological process|DNA fragmentation during apoptosis|IDA|GO:0006309|MGI|14517295//biological process|activation of pro-apoptotic gene products|IDA|GO:0008633|MGI|14517295//biological process|activation of pro-apoptotic gene products|IMP|GO:0008633|MGI|14517295//biological process|caspase activation|IDA|GO:0006919|MGI|14517295//…	0.000403	0.57
ENSG00000114779.14	84836	ABHD14B	0.0158094	0.00648132	0.078784		Mm.335427	76491	1810013B01Rik	molecular function|catalytic activity|ISS|GO:0003824|MGI|12466851//cellular component|nucleus|IEA|GO:0005634|MGI|na	0.00629	0.957
ENSG00000108861.3	1845	DUSP3	-0.0199372	0.00650202	0.0789694		Mm.229761	72349			0.00324	0.806
ENSG00000163634.7	80145	THOC7	-0.0192729	0.0065162	0.0790754		Mm.295875	66231	1500006O09Rik		-0.00802	0.0049
ENSG00000131508.11	7322	UBE2D2	-0.0162484	0.00651896	0.0790757		Mm.180052	56550	Ube2d2	molecular function|ligase activity|IEA|GO:0016874|MGI|na//molecular function|protein binding|IPI|GO:0005515|MGI|9182527//biological process|protein modification|IEA|GO:0006464|MGI|na//molecular function|ubiquitin conjugating enzyme activity|ISS|GO:0004840|MGI|12466851//biological process|ubiquitin cycle|ISS|GO:0006512|MGI|12466851//biological process|ubiquitin-dependent protein catabolism|ISS|GO:…	-0.00439	0.0613
ENSG00000175395.10	219749	ZNF25	-0.0161674	0.00653718	0.0791464		Mm.106970	22750	Zfp9	molecular function|DNA binding|IEA|GO:0003677|MGI|na//molecular function|nucleic acid binding|IEA|GO:0003676|MGI|na//cellular component|nucleus|IEA|GO:0005634|MGI|na//biological process|regulation of transcription, DNA-dependent|IEA|GO:0006355|MGI|na//biological process|transcription|IEA|GO:0006350|MGI|na	0.000922	0.596
ENSG00000147853.10	50808	AK3	-0.0225393	0.00654116	0.0791464		Mm.196067	56248	Ak3l	molecular function|ATP binding|ISS|GO:0005524|MGI|12466851//molecular function|GTP binding|IEA|GO:0005525|MGI|na//molecular function|adenylate kinase activity|TAS|GO:0004017|MGI|na//biological process|amino acid biosynthesis|ISS|GO:0008652|MGI|12466851//molecular function|kinase activity|IEA|GO:0016301|MGI|na//cellular component|mitochondrion|IDA|GO:0005739|MGI|14651853//biological process|nucleo…	0.0021	0.771
ENSG00000077097.8	7155	TOP2B	-0.0207193	0.00654864	0.0792038		Mm.130362	21974	Top2b	molecular function|ATP binding|IEA|GO:0005524|MGI|na//molecular function|DNA binding|IEA|GO:0003677|MGI|na//biological process|DNA metabolism|IEA|GO:0006259|MGI|na//molecular function|DNA topoisomerase (ATP-hydrolyzing) activity|IEA|GO:0003918|MGI|na//molecular function|DNA topoisomerase activity|IEA|GO:0003916|MGI|na//biological process|DNA topological change|IEA|GO:0006265|MGI|na//cellular comp…	-0.0052	0.0309
ENSG00000134070.4	3656	IRAK2	0.0182845	0.00656054	0.0792517		Mm.152142	108960	Irak2	molecular function|ATP binding|ISS|GO:0005524|MGI|12466851//biological process|NOT activation of NF-kappaB-inducing kinase|IDA|GO:0007250|MGI|12220507//biological process|NOT autophosphorylation|IDA|GO:0046777|MGI|12220507//biological process|apoptosis|ISS|GO:0006915|MGI|12819136//cellular component|cellular component unknown|ND|GO:0008372|MGI|na//molecular function|kinase activity|IEA|GO:0016301…	-0.000868	0.373
ENSG00000134697.6	29889	GNL2	-0.0123395	0.0065969	0.0795552		Mm.90760	230737	BC003262	molecular function|GTP binding|IEA|GO:0005525|MGI|na//cellular component|nucleus|IEA|GO:0005634|MGI|na//biological process|ribosome biogenesis|IEA|GO:0007046|MGI|na	-0.000805	0.43
ENSG00000171033.8	5569	PKIA	-0.020659	0.00661195	0.0796373		Mm.3193	18767	Pkia	molecular function|cAMP-dependent protein kinase inhibitor activity|ISS|GO:0004862|MGI|12466851//biological process|negative regulation of protein kinase activity|ISS|GO:0006469|MGI|12466851//molecular function|protein kinase inhibitor activity|ISS|GO:0004860|MGI|12466851	0.00327	0.884
ENSG00000137815.10	23168	RTF1	-0.0177459	0.00662604	0.0797077		Mm.33437	76246	Gtl7	cellular component|nucleolus|IDA|GO:0005730|MGI|9701556	0.00199	0.767
ENSG00000085231.9	6880	TAF9	-0.0177542	0.0066396	0.0797742		Mm.301148	108143	Taf9	molecular function|ATP binding|ISS|GO:0005524|MGI|12466851//molecular function|DNA binding|ISS|GO:0003677|MGI|12466851//molecular function|adenylate kinase activity|IEA|GO:0004017|MGI|na//molecular function|general RNA polymerase II transcription factor activity|ISS|GO:0016251|MGI|12466851//molecular function|kinase activity|IEA|GO:0016301|MGI|na//molecular function|nucleotide kinase activity|IEA…	0.001	0.669
ENSG00000205339.5	10527	IPO7	-0.018829	0.00668744	0.0801469		Mm.222328	233726	Ipo7	cellular component|cytoplasm|IEA|GO:0005737|MGI|na//molecular function|histone binding|IDA|GO:0042393|MGI|11493596//cellular component|nuclear pore|IEA|GO:0005643|MGI|na//cellular component|nucleus|IEA|GO:0005634|MGI|na//biological process|protein transport|IEA|GO:0015031|MGI|na//molecular function|protein transporter activity|IEA|GO:0008565|MGI|na//biological process|protein-nucleus import|IDA|G…	0.000291	0.555
ENSG00000126246.4	79713	IGFLR1	0.0197853	0.00670022	0.0801927		Mm.333757	101883	MGC30332		0.00481	0.914
ENSG00000119446.8	92400	RBM18	-0.0200344	0.00671959	0.0803661		Mm.205937	67889	Rbm18	biological process|mRNA processing|IEA|GO:0006397|MGI|na//biological process|nuclear mRNA splicing, via spliceosome|IEA|GO:0000398|MGI|na//molecular function|nucleic acid binding|ISS|GO:0003676|MGI|12466851	-0.00234	0.0967
ENSG00000146535.8	2768	GNA12	0.0149857	0.00673866	0.0805054		Mm.370185	14673	Gna12	biological process|G-protein coupled receptor protein signaling pathway|ISS|GO:0007186|MGI|2508088,9305907//biological process|G-protein coupled receptor protein signaling pathway|TAS|GO:0007186|MGI|2508088,9305907//molecular function|GTP binding|IEA|GO:0005525|MGI|na//molecular function|GTPase activity|ISS|GO:0003924|MGI|2508088,9305907//molecular function|GTPase activity|TAS|GO:0003924|MGI|2508…	-0.000175	0.468
ENSG00000136261.10	28969	BZW2	-0.0190993	0.00673956	0.0805054		Mm.288669	66912	Bzw2	biological process|regulation of translational initiation|ISS|GO:0006446|MGI|12466851//molecular function|translation initiation factor activity|ISS|GO:0003743|MGI|12466851	-0.00341	0.0221
ENSG00000172172.3	28998	MRPL13	-0.01875	0.00674421	0.0805278		Mm.236795	68537	Mrpl13	cellular component|intracellular|IEA|GO:0005622|MGI|na//cellular component|mitochondrial large ribosomal subunit|IDA|GO:0005762|MGI|11279069//cellular component|mitochondrion|IEA|GO:0005739|MGI|na//biological process|protein biosynthesis|TAS|GO:0006412|MGI|11279069//cellular component|ribonucleoprotein complex|IEA|GO:0030529|MGI|na//cellular component|ribosome|IEA|GO:0005840|MGI|na//molecular fun…	-0.00477	0.0568
ENSG00000196187.7	9725	TMEM63A	0.0183934	0.00675781	0.080657		Mm.185518	208795	BC014795		-0.000644	0.4
ENSG00000101811.7	1478	CSTF2	-0.0146816	0.00676572	0.0807181		Mm.67938	108062	Cstf2	molecular function|RNA binding|ISS|GO:0003723|MGI|12466851//biological process|mRNA cleavage|ISS|GO:0006379|MGI|12466851//biological process|mRNA polyadenylylation|ISS|GO:0006378|MGI|12466851//biological process|mRNA processing|IEA|GO:0006397|MGI|na//biological process|nuclear mRNA splicing, via spliceosome|IEA|GO:0000398|MGI|na//molecular function|nucleic acid binding|ISS|GO:0003676|MGI|12466851…	0.00237	0.902
ENSG00000125445.5	51081	MRPS7	-0.0168924	0.00678321	0.0808602		Mm.193040	50529	Mrps7		0.0017	0.798
ENSG00000100220.7	51493	C22orf28	-0.0144459	0.00679477	0.0809647		Mm.9257	28088	D10Wsu52e		-0.00496	0.0189
ENSG00000155975.5	137492	VPS37A	-0.0195052	0.00683705	0.0813015		Mm.294871	52348	D8Ertd531e		-0.00222	0.126
ENSG00000180228.8	8575	PRKRA	-0.0210369	0.00684826	0.0814013		Mm.277250	23992	Prkra	molecular function|double-stranded RNA binding|ISS|GO:0003725|MGI|12466851//cellular component|intracellular|ISS|GO:0005622|MGI|12466851//molecular function|kinase activity|IEA|GO:0016301|MGI|na//cellular component|nucleus|IEA|GO:0005634|MGI|na//biological process|protein amino acid phosphorylation|IDA|GO:0006468|MGI|10336432//molecular function|protein binding|IDA|GO:0005515|MGI|10336432//biolog…	0.00343	0.757
ENSG00000164338.5	84135	UTP15	-0.0175374	0.00686077	0.0814702		Mm.28221	105372	Utp15		-0.00372	0.0291
ENSG00000059145.13	64718	UNKL	0.0188112	0.00686249	0.0814702		Mm.267353	74154	Mdcp1	cellular component|nucleus|IEA|GO:0005634|MGI|na	-0.00443	0.08
ENSG00000108465.8	80279	CDK5RAP3	0.0190773	0.00686664	0.0814862		Mm.28297	80280	Cdk5rap3	biological process|biological process unknown|ND|GO:0000004|MGI|na//cellular component|cellular component unknown|ND|GO:0008372|MGI|na//molecular function|molecular function unknown|ND|GO:0005554|MGI|na	0.00288	0.94
ENSG00000125637.10	23550	PSD4	0.018947	0.00688066	0.0815525		Mm.28319	215632	BC046518		0.00453	0.934
ENSG00000176142.8	55254	TMEM39A	0.0133072	0.00689342	0.0816036		Mm.310476	67846	2610033C09Rik	cellular component|integral to membrane|IEA|GO:0016021|MGI|na	0.00165	0.641
ENSG00000135823.9	10228	STX6	0.0153324	0.00690819	0.0817301		Mm.66264	58244	Stx6	biological process|endosome organization and biogenesis|IMP|GO:0007032|MGI|14668490//cellular component|integral to membrane|TAS|GO:0016021|MGI|12466851//biological process|intracellular protein transport|ISS|GO:0006886|MGI|12466851//cellular component|membrane|ISS|GO:0016020|MGI|12466851//molecular function|protein binding|IPI|GO:0005515|MGI|14668490//molecular function|protein transporter activ…	0.00115	0.674
ENSG00000145730.15	5066	PAM	-0.0224976	0.00690975	0.0817301		Mm.5121	18484	Btf3	molecular function|copper ion binding|IEA|GO:0005507|MGI|na//cellular component|cytosol|TAS|GO:0005829|MGI|10219055//cellular component|extracellular space|TAS|GO:0005615|MGI|12466851//cellular component|integral to membrane|IEA|GO:0016021|MGI|na//cellular component|integral to plasma membrane|TAS|GO:0005887|MGI|10219055//cellular component|membrane|IEA|GO:0016020|MGI|na//molecular function|monoo…	0.000896	0.591
ENSG00000225190.2	9842	PLEKHM1	0.015818	0.0069902	0.0822199		Mm.383308	353047	BC038943		-0.000232	0.469
ENSG00000148308.11	9328	GTF3C5	0.0144798	0.00702184	0.0824505		Mm.274120	70239	Gtf3c5	molecular function|DNA binding|IEA|GO:0003677|MGI|na//cellular component|nucleus|IEA|GO:0005634|MGI|na//biological process|transcription|IEA|GO:0006350|MGI|na	0.000585	0.602
ENSG00000103126.10	8312	AXIN1	0.0176831	0.00703387	0.0824914		Mm.23684	12005	Axin	biological process|Wnt receptor signaling pathway|IDA|GO:0016055|MGI|11113207//biological process|Wnt receptor signaling pathway|IPI|GO:0016055|MGI|11113207//biological process|cellular physiological process|IDA|GO:0050875|MGI|12717450//cellular component|cytoplasm|IDA|GO:0005737|MGI|11113207//cellular component|cytoplasmic membrane-bound vesicle|IDA|GO:0016023|MGI|11113207//biological process|de…	-0.00114	0.233
ENSG00000126602.6	10131	TRAP1	-0.0159219	0.00705458	0.0826007		Mm.123366	68015	2410002K23Rik	molecular function|ATP binding|IEA|GO:0005524|MGI|na//cellular component|extracellular space|TAS|GO:0005615|MGI|12466851//cellular component|mitochondrion|IDA|GO:0005739|MGI|14651853//biological process|protein folding|IEA|GO:0006457|MGI|na//molecular function|unfolded protein binding|IEA|GO:0051082|MGI|na	-0.00207	0.189
ENSG00000141429.6	2589	GALNT1	-0.0174541	0.00707335	0.0827536		Mm.30249	14423	Galnt1	cellular component|Golgi apparatus|IEA|GO:0005794|MGI|na//biological process|O-linked glycosylation|IDA|GO:0006493|MGI|11278534,12407114//cellular component|extracellular space|TAS|GO:0005615|MGI|12466851//cellular component|integral to membrane|IEA|GO:0016021|MGI|na//molecular function|manganese ion binding|IEA|GO:0030145|MGI|na//molecular function|polypeptide N-acetylgalactosaminyltransferase a…	0.00353	0.77
ENSG00000136271.6	54606	DDX56	0.0185929	0.00708005	0.0827797		Mm.29810	52513	Ddx56	molecular function|ATP binding|IEA|GO:0005524|MGI|na//molecular function|ATP-dependent helicase activity|IEA|GO:0008026|MGI|na//molecular function|RNA binding|IEA|GO:0003723|MGI|na//molecular function|helicase activity|IEA|GO:0004386|MGI|na//molecular function|hydrolase activity|IEA|GO:0016787|MGI|na//molecular function|nucleic acid binding|IEA|GO:0003676|MGI|na//cellular component|nucleolus|IDA|…	-0.0101	0.0237
ENSG00000050748.12	5601	MAPK9	-0.0207849	0.00708129	0.0827797		Mm.68933	26420	Mapk9	molecular function|ATP binding|IEA|GO:0005524|MGI|na//molecular function|MAP kinase activity|IEA|GO:0004707|MGI|na//molecular function|kinase activity|IEA|GO:0016301|MGI|na//biological process|protein amino acid phosphorylation|IEA|GO:0006468|MGI|na//molecular function|protein binding|IPI|GO:0005515|MGI|10471813//molecular function|protein kinase activity|IEA|GO:0004672|MGI|na//molecular function…	-0.00332	0.185
ENSG00000166140.12	84936	ZFYVE19	0.0160213	0.00709711	0.0828978		Mm.386807	72008	Zfyve19		-0.00192	0.175
ENSG00000123297.11	10102	TSFM	-0.0190501	0.00714348	0.0831713		Mm.29900	66399	2310050B20Rik	cellular component|mitochondrion|IEA|GO:0005739|MGI|na//biological process|protein biosynthesis|IEA|GO:0006412|MGI|na//molecular function|translation elongation factor activity|IEA|GO:0003746|MGI|na//biological process|translational elongation|IEA|GO:0006414|MGI|na	0.00355	0.861
ENSG00000188559.7	57186	RALGAPA2	0.0146246	0.00717621	0.0834519		Mm.222310	241694	BC053994		-0.00435	0.0604
ENSG00000159111.8	124995	MRPL10	-0.0126094	0.00717927	0.083454		Mm.208946	107732	Mrpl10	cellular component|mitochondrial large ribosomal subunit|ISS|GO:0005762|MGI|9857009//biological process|ribosome biogenesis|ISS|GO:0007046|MGI|9857009//molecular function|structural constituent of ribosome|ISS|GO:0003735|MGI|9857009	-0.00148	0.335
ENSG00000126698.5	22826	DNAJC8	-0.0179601	0.00720683	0.083642		Mm.29685	68598	Dnajc8	molecular function|heat shock protein binding|IEA|GO:0031072|MGI|na//biological process|protein folding|IEA|GO:0006457|MGI|na//molecular function|unfolded protein binding|IEA|GO:0051082|MGI|na	-0.00379	0.12
ENSG00000146426.12	26230	TIAM2	-0.0213439	0.00721293	0.083644		Mm.137134	24001	Tiam2	molecular function|GTPase activator activity|IDA|GO:0005096|MGI|11707441//cellular component|cytoplasm|IDA|GO:0005737|MGI|11707441//molecular function|guanyl-nucleotide exchange factor activity|IDA|GO:0005085|MGI|10364228//biological process|intracellular signaling cascade|ISS|GO:0007242|MGI|12466851//cellular component|membrane|ISS|GO:0016020|MGI|12466851//cellular component|membrane fraction|ID…	-0.00378	0.114
ENSG00000188215.4	123879	DCUN1D3	0.0149168	0.00722173	0.0836795		Mm.31539	233805	BC030335		-0.00307	0.124
ENSG00000088756.7	79822	ARHGAP28	-0.0181269	0.00723617	0.0837414		Mm.9935	268970	Arhgap28		-0.00142	0.131
ENSG00000143653.8	51097	SCCPDH	-0.0206609	0.00724096	0.0837414		Mm.136458	109232	Sccpdh		0.00117	0.683
ENSG00000138439.10	150864	FAM117B	0.0168149	0.0072562	0.0838348		Mm.258250	72750	2810425F24Rik	biological process|biological process unknown|ND|GO:0000004|MGI|na//cellular component|cellular component unknown|ND|GO:0008372|MGI|na//molecular function|molecular function unknown|ND|GO:0005554|MGI|na	0.000469	0.608
ENSG00000189171.8	6284	S100A13	0.0190424	0.00726344	0.0838481		Mm.6523	20196	S100a13	molecular function|calcium ion binding|IEA|GO:0005509|MGI|na	-0.00397	0.147
ENSG00000100353.12	8664	EIF3D	-0.00917593	0.00726523	0.0838481		Mm.3955	55944	Eif3s7	biological process|protein biosynthesis|IEA|GO:0006412|MGI|na//molecular function|translation initiation factor activity|IEA|GO:0003743|MGI|na//biological process|translational initiation|IEA|GO:0006413|MGI|na	-0.00542	0.0111
ENSG00000170889.9	6203	RPS9	0.0170651	0.00727659	0.0839457		Mm.13944	76846	3010033P07Rik	molecular function|RNA binding|ISS|GO:0003723|MGI|12466851//cellular component|intracellular|ISS|GO:0005622|MGI|12466851//biological process|protein biosynthesis|ISS|GO:0006412|MGI|12466851//cellular component|ribonucleoprotein complex|IEA|GO:0030529|MGI|na//cellular component|ribosome|ISS|GO:0005840|MGI|12466851//cellular component|small ribosomal subunit|IEA|GO:0015935|MGI|na//molecular functio…	-0.00485	0.0828
ENSG00000135847.4	84320	ACBD6	-0.0147262	0.00728	0.0839517		Mm.288249	72482	Acbd6	biological process|biological process unknown|ND|GO:0000004|MGI|na//cellular component|cellular component unknown|ND|GO:0008372|MGI|na//molecular function|molecular function unknown|ND|GO:0005554|MGI|na	-0.00309	0.123
ENSG00000118046.8	6794	STK11	0.0148772	0.00731801	0.0842451		Mm.135645	20869	Stk11	molecular function|ATP binding|ISS|GO:0005524|MGI|12466851//molecular function|kinase activity|IEA|GO:0016301|MGI|na//biological process|protein amino acid phosphorylation|ISS|GO:0006468|MGI|12466851//molecular function|protein kinase activity|ISS|GO:0004672|MGI|12466851//molecular function|protein serine/threonine kinase activity|ISS|GO:0004674|MGI|12466851//molecular function|protein-tyrosine k…	0.00512	0.746
ENSG00000180879.8	6748	SSR4	0.0128214	0.00732864	0.0842451		Mm.831	20832	Ssr4	cellular component|endoplasmic reticulum|IEA|GO:0005783|MGI|na//cellular component|integral to membrane|IEA|GO:0016021|MGI|na//molecular function|kinase activity|IEA|GO:0016301|MGI|na//molecular function|receptor activity|IEA|GO:0004872|MGI|na	0.000328	0.572
ENSG00000248712.3	283152	CCDC153	0.0209823	0.00735339	0.084462		Mm.347681	270150	BC038167		0.00441	0.923
ENSG00000155115.6	112495	GTF3C6	-0.0192802	0.00737325	0.084623		Mm.64104	67371	2410016F19Rik		0.000359	0.571
ENSG00000076108.7	11176	BAZ2A	0.0183061	0.00737987	0.0846588		Mm.252213	116848	Baz2a	molecular function|DNA binding|IEA|GO:0003677|MGI|na//biological process|chromatin remodeling|TAS|GO:0006338|MGI|11980720//cellular component|nucleus|IEA|GO:0005634|MGI|na//biological process|regulation of transcription, DNA-dependent|IEA|GO:0006355|MGI|na//biological process|transcription|IEA|GO:0006350|MGI|na	0.00338	0.707
ENSG00000114520.6	8723	SNX4	-0.0156602	0.00739678	0.0847255		Mm.28196	69150	Snx4	biological process|endocytosis|ISS|GO:0006897|MGI|12466851//biological process|intracellular protein transport|ISS|GO:0006886|MGI|12466851//biological process|intracellular signaling cascade|ISS|GO:0007242|MGI|12466851//biological process|protein transport|ISS|GO:0015031|MGI|12466851//molecular function|protein transporter activity|ISS|GO:0008565|MGI|12466851//biological process|transport|ISS|GO:…	0.00109	0.623
ENSG00000010379.10	6540	SLC6A13	0.0179465	0.00744749	0.0851381		Mm.258596	14412	Slc6a13	molecular function|gamma-aminobutyric acid:sodium symporter activity|ISS|GO:0005332|MGI|12466851//cellular component|integral to membrane|TAS|GO:0016021|MGI|12466851//cellular component|integral to plasma membrane|IEA|GO:0005887|MGI|na//cellular component|membrane|IEA|GO:0016020|MGI|na//biological process|metabolism|IEA|GO:0008152|MGI|na//biological process|neurotransmitter transport|IEA|GO:00068…	-0.00375	0.197
ENSG00000154222.7	200014	CC2D1B	0.0113953	0.0074595	0.0851746		Mm.151129	319965	A830039B04Rik		0.00504	0.927
ENSG00000221978.6	81669	CCNL2	0.0201776	0.00746299	0.0851768		Mm.23492	56036	Ccnl2	biological process|cell cycle|IEA|GO:0007049|MGI|na//cellular component|cellular component unknown|ND|GO:0008372|MGI|na//biological process|cytokinesis|IEA|GO:0000910|MGI|na//molecular function|molecular function unknown|ND|GO:0005554|MGI|na	0.00241	0.761
ENSG00000152669.8	10309	CCNO	0.020628	0.00746809	0.0851768		Mm.25457	218630	C86987		-0.00404	0.0743
ENSG00000166199.8	221120	ALKBH3	-0.0153881	0.00747429	0.0852093		Mm.272498	69113	1810020C19Rik	molecular function|oxidoreductase activity|IEA|GO:0016491|MGI|na	0.00099	0.833
ENSG00000115295.13	79745	CLIP4	-0.0206334	0.00749231	0.085243		Mm.196382	78785	1700024K14Rik		0.00112	0.751
ENSG00000256872.1	79159	NOL12	0.0203715	0.00749236	0.085243		Mm.157216	97961	C78541		-0.00212	0.15
ENSG00000142192.14	351	APP	-0.0186111	0.00749489	0.085243		Mm.277585	11820	App	biological process|apoptosis|IEA|GO:0006915|MGI|na//molecular function|binding|IEA|GO:0005488|MGI|na//biological process|cell adhesion|IEA|GO:0007155|MGI|na//cellular component|coated pit|IEA|GO:0005905|MGI|na//biological process|endocytosis|IEA|GO:0006897|MGI|na//molecular function|endopeptidase inhibitor activity|IEA|GO:0004866|MGI|na//biological process|extracellular matrix organization and bi…	-0.00101	0.172
ENSG00000166913.8	7529	YWHAB	-0.0153013	0.00750575	0.0852661		Mm.34319	54401	Ywhab	cellular component|cellular component unknown|ND|GO:0008372|MGI|na//molecular function|protein binding|IPI|GO:0005515|MGI|12937170//molecular function|protein domain specific binding|IDA|GO:0019904|MGI|12446771//biological process|protein targeting|IDA|GO:0006605|MGI|12446771	0.00177	0.868
ENSG00000111880.10	8732	RNGTT	-0.0178116	0.00757609	0.0856624		Mm.240024	24018	Rngtt	molecular function|catalytic activity|IEA|GO:0003824|MGI|na//molecular function|hydrolase activity|IEA|GO:0016787|MGI|na//biological process|mRNA capping|IEA|GO:0006370|MGI|na//molecular function|mRNA guanylyltransferase activity|IEA|GO:0004484|MGI|na//biological process|mRNA processing|IEA|GO:0006397|MGI|na//molecular function|nucleic acid binding|IEA|GO:0003676|MGI|na//molecular function|nucleo…	0.00585	0.892
ENSG00000198522.8	11321	GPN1	-0.0169524	0.00759147	0.085733		Mm.348649	74254	Xab1	molecular function|ATP binding|ISS|GO:0005524|MGI|12466851//molecular function|GTP binding|IEA|GO:0005525|MGI|na//molecular function|nucleoside-triphosphatase activity|IEA|GO:0017111|MGI|na//molecular function|nucleotide binding|ISS|GO:0000166|MGI|12466851//biological process|small GTPase mediated signal transduction|IEA|GO:0007264|MGI|na	0.00238	0.777
ENSG00000080493.9	8671	SLC4A4	-0.0195335	0.00759598	0.085733		Mm.41044	54403	Slc4a4	biological process|anion transport|ISS|GO:0006820|MGI|12466851//biological process|bicarbonate transport|ISS|GO:0015701|MGI|9651366//molecular function|inorganic anion exchanger activity|ISS|GO:0005452|MGI|12466851//cellular component|integral to membrane|TAS|GO:0016021|MGI|12466851//cellular component|integral to plasma membrane|TAS|GO:0005887|MGI|9651366//cellular component|membrane|ISS|GO:0016…	0.00752	0.993
ENSG00000067113.12	8611	PPAP2A	-0.0161443	0.00761594	0.0858452		Mm.317186	19012	Ppap2a	biological process|ceramide metabolism|TAS|GO:0006672|MGI|10425403//biological process|diacylglycerol biosynthesis|TAS|GO:0006651|MGI|8702556,10425403//molecular function|hydrolase activity|IEA|GO:0016787|MGI|na//cellular component|integral to membrane|IEA|GO:0016021|MGI|na//cellular component|integral to plasma membrane|TAS|GO:0005887|MGI|10425403//molecular function|phosphatidate phosphatase ac…	0.00317	0.853
ENSG00000175782.7	55508	SLC35E3	-0.0180511	0.00762617	0.085927		Mm.256753	215436	Slc35e3	cellular component|mitochondrion|IEA|GO:0005739|MGI|na	0.00188	0.833
ENSG00000078070.6	56922	MCCC1	-0.0209258	0.0076628	0.0861859		Mm.249016	72039	Tes3	molecular function|ATP binding|IEA|GO:0005524|MGI|na//molecular function|biotin binding|IEA|GO:0009374|MGI|na//molecular function|catalytic activity|IEA|GO:0003824|MGI|na//biological process|leucine catabolism|TAS|GO:0006552|MGI|11181649//molecular function|ligase activity|IEA|GO:0016874|MGI|na//biological process|metabolism|IEA|GO:0008152|MGI|na//molecular function|methylcrotonoyl-CoA carboxylas…	0.00431	0.943
ENSG00000122971.4	35	ACADS	-0.01407	0.00773035	0.0865569		Mm.18759	11409	Acads	molecular function|acyl-CoA dehydrogenase activity|IEA|GO:0003995|MGI|na//molecular function|butyryl-CoA dehydrogenase activity|IEA|GO:0004085|MGI|na//biological process|electron transport|IEA|GO:0006118|MGI|na//biological process|fatty acid metabolism|IEA|GO:0006631|MGI|na//biological process|lipid metabolism|IEA|GO:0006629|MGI|na//cellular component|mitochondrion|IDA|GO:0005739|MGI|14651853//mo…	0.00268	0.806
ENSG00000198060.4	54708	2014-03-05	-0.0155647	0.00778101	0.0869284		Mm.175989	69104	1810015H18Rik		0.000427	0.545
ENSG00000137055.10	9373	PLAA	-0.0199737	0.00782557	0.0872916		Mm.22724	18786	Plaa	biological process|inflammatory response|IDA|GO:0006954|MGI|2052621//molecular function|phospholipase A2 activator activity|IDA|GO:0016005|MGI|2052621//biological process|phospholipid metabolism|ISS|GO:0006644|MGI|12466851//molecular function|protein binding|IPI|GO:0005515|MGI|11689694//biological process|signal transduction|ISS|GO:0007165|MGI|12466851	0.00091	0.708
ENSG00000136811.9	4957	ODF2	0.0170804	0.00783019	0.0873096		Mm.330116	18286	Odf2	molecular function|structural constituent of cytoskeleton|TAS|GO:0005200|MGI|9740324	0.00255	0.849
ENSG00000162585.11	199990	C1orf86	0.017986	0.0078545	0.0874619		Mm.10374	67513	2610002J02Rik		0.00549	0.908
ENSG00000241837.2	539	ATP5O	-0.0156781	0.00785893	0.0874619		Mm.41	28080	Atp5o	biological process|ATP biosynthesis|ISS|GO:0006754|MGI|12466851//biological process|ATP synthesis coupled proton transport|IEA|GO:0015986|MGI|na//molecular function|hydrogen ion transporter activity|ISS|GO:0015078|MGI|12466851//biological process|hydrogen transport|ISS|GO:0006818|MGI|12466851//molecular function|hydrogen-exporting ATPase activity, phosphorylative mechanism|ISS|GO:0008553|MGI|1246…	-0.00476	0.0987
ENSG00000131791.6	5565	PRKAB2	-0.0192145	0.00787344	0.0875562		Mm.31175	108097	Prkab2	molecular function|AMP-activated protein kinase activity|TAS|GO:0004679|MGI|10098881//biological process|fatty acid biosynthesis|ISS|GO:0006633|MGI|12466851//molecular function|kinase activity|IEA|GO:0016301|MGI|na//biological process|lipid biosynthesis|IEA|GO:0008610|MGI|na//biological process|response to stress|TAS|GO:0006950|MGI|10098881	-0.00038	0.463
ENSG00000110315.2	50862	RNF141	-0.0201409	0.00788615	0.087608		Mm.96867	67150	Rnf141	molecular function|DNA binding|IDA|GO:0003677|MGI|12804569//cellular component|cellular component unknown|ND|GO:0008372|MGI|na//biological process|regulation of transcription, DNA-dependent|IDA|GO:0006355|MGI|12804569	-0.00169	0.204
ENSG00000116641.10	85440	DOCK7	-0.0164487	0.00792212	0.0878212		Mm.260623	67299	Dock7	molecular function|GTP binding|IEA|GO:0005525|MGI|na//molecular function|GTPase binding|IEA|GO:0051020|MGI|na//molecular function|guanyl-nucleotide exchange factor activity|IEA|GO:0005085|MGI|na	-0.00806	0.0547
ENSG00000120265.12	5110	PCMT1	-0.0211921	0.0079279	0.0878212		Mm.258431	18537	Pcmt1	molecular function|S-adenosylmethionine-dependent methyltransferase activity|IEA|GO:0008757|MGI|na//molecular function|methyltransferase activity|IEA|GO:0008168|MGI|na//biological process|protein amino acid methylation|IDA|GO:0006479|MGI|12023972//biological process|protein modification|IEA|GO:0006464|MGI|na//molecular function|protein-L-isoaspartate (D-aspartate) O-methyltransferase activity|IDA…	-0.000137	0.466
ENSG00000108094.9	8453	CUL2	-0.0196045	0.0079422	0.0878212		Mm.291707	71745	Cul2	biological process|cell cycle|IEA|GO:0007049|MGI|na//molecular function|protein binding|IPI|GO:0005515|MGI|15601820//biological process|protein catabolism|IMP|GO:0030163|MGI|15601820//biological process|ubiquitin cycle|IEA|GO:0006512|MGI|na	-0.00058	0.406
ENSG00000042445.9	54884	RETSAT	-0.0170065	0.00797512	0.0880452		Mm.305108	67442	0610039N19Rik	molecular function|oxidoreductase activity|IEA|GO:0016491|MGI|na	0.000849	0.626
ENSG00000111897.5	57515	SERINC1	-0.0192551	0.00799935	0.0881448		Mm.29344	56442	Tde2	cellular component|integral to membrane|TAS|GO:0016021|MGI|12466851//cellular component|membrane|IEA|GO:0016020|MGI|na//cellular component|plasma membrane|IDA|GO:0005886|MGI|10637174	-0.00433	0.156
ENSG00000143319.11	81875	ISG20L2	0.0145067	0.00806464	0.0886621		Mm.45744	229504	C80587	molecular function|exonuclease activity|IEA|GO:0004527|MGI|na//cellular component|nucleus|IEA|GO:0005634|MGI|na	-0.000714	0.396
ENSG00000162980.11	26225	ARL5A	-0.0194579	0.00811326	0.0888565		Mm.314378	75423	2810410P22Rik	molecular function|GTP binding|ISS|GO:0005525|MGI|12466851//molecular function|GTPase activity|ISS|GO:0003924|MGI|12466851//biological process|intracellular protein transport|ISS|GO:0006886|MGI|12466851//biological process|small GTPase mediated signal transduction|ISS|GO:0007264|MGI|12466851//molecular function|transporter activity|ISS|GO:0005215|MGI|12466851	0.00144	0.82
ENSG00000138185.11	953	ENTPD1	0.0128306	0.00816029	0.0890048		Mm.2824	12495	Entpd1	biological process|ATP catabolism|IDA|GO:0006200|MGI|11929769//biological process|G-protein coupled receptor protein signaling pathway|IDA|GO:0007186|MGI|11929769//molecular function|apyrase activity|IDA|GO:0004050|MGI|11929769//cellular component|basal lamina|IDA|GO:0005605|MGI|11929769//molecular function|hydrolase activity|IEA|GO:0016787|MGI|na//cellular component|integral to membrane|TAS|GO:0…	-0.00423	0.118
ENSG00000132510.6	23135	KDM6B	0.016702	0.0081678	0.0890533		Mm.261201	216850	BC038313		0.00297	0.871
ENSG00000175198.9	5095	PCCA	-0.0210443	0.00823028	0.0895529		Mm.23876	110821	Pcca	molecular function|ATP binding|ISS|GO:0005524|MGI|12466851//molecular function|biotin binding|ISS|GO:0009374|MGI|12466851//biological process|biotin metabolism|ISS|GO:0006768|MGI|12466851//molecular function|catalytic activity|ISS|GO:0003824|MGI|12466851//molecular function|ligase activity|ISS|GO:0016874|MGI|12466851//biological process|metabolism|ISS|GO:0008152|MGI|12466851//cellular component|m…	5.57e-05	0.506
ENSG00000090615.7	2802	GOLGA3	0.0151982	0.00823585	0.0895529		Mm.9392	269682	Golga3	cellular component|ER-Golgi intermediate compartment|IDA|GO:0005793|MGI|12036294//cellular component|Golgi apparatus|IEA|GO:0005794|MGI|na//cellular component|Golgi membrane|IDA|GO:0000139|MGI|11042173//biological process|cell differentiation|IEA|GO:0030154|MGI|na//biological process|development|IEA|GO:0007275|MGI|na//molecular function|protein binding|IPI|GO:0005515|MGI|12036294//biological proc…	-0.00958	0.0842
ENSG00000102362.11	94121	SYTL4	0.0202197	0.00824349	0.0895529		Mm.38674	27359	Sytl4	molecular function|Rab GTPase binding|IEA|GO:0017137|MGI|na//biological process|exocytosis|IDA|GO:0006887|MGI|12590134//biological process|intracellular protein transport|ISS|GO:0006886|MGI|12466851//molecular function|phospholipid binding|IDA|GO:0005543|MGI|10497219//molecular function|protein binding|IPI|GO:0005515|MGI|12590134//cellular component|secretory granule|IDA|GO:0030141|MGI|10497219	0.00259	0.863
ENSG00000104408.5	3646	EIF3E	-0.0159907	0.00826825	0.0897431		Mm.289992	16341	Eif3s6		-0.00473	0.094
ENSG00000163743.9	25898	RCHY1	-0.0197928	0.00827674	0.0897431		Mm.159453	68098	Zfp363	biological process|protein ubiquitination|IEA|GO:0016567|MGI|na//molecular function|receptor activity|IEA|GO:0004872|MGI|na//cellular component|ubiquitin ligase complex|IEA|GO:0000151|MGI|na//molecular function|ubiquitin-protein ligase activity|IEA|GO:0004842|MGI|na//molecular function|zinc ion binding|IEA|GO:0008270|MGI|na	-0.000676	0.398
ENSG00000109270.8	8649	LAMTOR3	-0.0180284	0.0082809	0.0897431		Mm.331392	56692	Map2k1ip1		0.00268	0.834
ENSG00000166451.9	55839	CENPN	-0.0178729	0.00829065	0.0897431		Mm.23185	72155	2610510J17Rik		0.000671	0.582
ENSG00000147416.5	526	ATP6V1B2	-0.0153455	0.00830092	0.0897431		Mm.249096	11966	Atp6v1b2	molecular function|ATP binding|ISS|GO:0005524|MGI|12466851//biological process|ATP biosynthesis|ISS|GO:0006754|MGI|12466851//biological process|ATP synthesis coupled proton transport|IEA|GO:0015986|MGI|na//molecular function|ATP-binding and phosphorylation-dependent chloride channel activity|ISS|GO:0005224|MGI|12466851//cellular component|cytoplasm|IEA|GO:0005737|MGI|na//biological process|energy…	-0.00106	0.232
ENSG00000145979.11	51256	TBC1D7	-0.0176295	0.00830109	0.0897431		Mm.269213	67046	Tbc1d7	molecular function|GTPase activator activity|IEA|GO:0005096|MGI|na	0.00511	0.981
ENSG00000166333.9	3611	ILK	-0.0153764	0.00833624	0.0900096		Mm.274846	16202	Ilk	molecular function|ATP binding|IEA|GO:0005524|MGI|na//biological process|establishment and/or maintenance of epithelial cell polarity|IMP|GO:0045197|MGI|12670870//cellular component|focal adhesion|IDA|GO:0005925|MGI|11304546,12432066,15565145//cellular component|focal adhesion|ISS|GO:0005925|MGI|11304546,12432066,15565145//biological process|integrin-mediated signaling pathway|ISS|GO:0007229|MGI|…	7.84e-05	0.515
ENSG00000162735.12	5824	PEX19	-0.0187352	0.00836641	0.0902346		Mm.247764	19298	Pxf	cellular component|membrane|IEA|GO:0016020|MGI|na//cellular component|peroxisome|IEA|GO:0005777|MGI|na//biological process|peroxisome organization and biogenesis|IEA|GO:0007031|MGI|na	-0.00922	0.063
ENSG00000131475.1	84313	VPS25	-0.0108421	0.00837969	0.0903442		Mm.301020	28084	D11Wsu68e	cellular component|mitochondrion|IDA|GO:0005739|MGI|14651853	-0.0003	0.464
ENSG00000148841.10	85450	ITPRIP	0.0126364	0.00839128	0.090402		Mm.29457	414801	4930463G05Rik		0.00294	0.681
ENSG00000074603.14	54878	DPP8	-0.0204345	0.00840525	0.0904328		Mm.202749	74388	Dpp8	molecular function|aminopeptidase activity|ISS|GO:0004177|MGI|12466851	0.000749	0.621
ENSG00000075089.5	64431	ACTR6	-0.0184596	0.00840709	0.0904328		Mm.335292	67019	Actr6	cellular component|cytoskeleton|IEA|GO:0005856|MGI|na//cellular component|membrane|ISS|GO:0016020|MGI|12466851//molecular function|protein binding|IEA|GO:0005515|MGI|na//molecular function|receptor activity|ISS|GO:0004872|MGI|12466851//molecular function|structural molecule activity|IEA|GO:0005198|MGI|na//biological process|transport|ISS|GO:0006810|MGI|12466851//molecular function|transporter act…	-0.000907	0.367
ENSG00000169760.13	22871	NLGN1	-0.0205886	0.00841366	0.0904328		Mm.316080	192167	Nlgn1	molecular function|carboxylic ester hydrolase activity|ISS|GO:0016789|MGI|12466851//molecular function|catalytic activity|IEA|GO:0003824|MGI|na//biological process|cell adhesion|IEA|GO:0007155|MGI|na//cellular component|extracellular space|TAS|GO:0005615|MGI|12466851//cellular component|integral to membrane|IEA|GO:0016021|MGI|na//cellular component|membrane|IEA|GO:0016020|MGI|na//molecular functi…	0.00995	0.916
ENSG00000133316.9	54663	WDR74	0.0139945	0.00841624	0.0904328		Mm.29627	107071	5730436H21Rik	cellular component|nucleus|IEA|GO:0005634|MGI|na	0.0101	0.975
ENSG00000131507.7	80762	NDFIP1	-0.0190595	0.00844912	0.0906545		Mm.102496	65113	Ndfip1	biological process|biological process unknown|ND|GO:0000004|MGI|na//cellular component|integral to membrane|TAS|GO:0016021|MGI|11042109//molecular function|protein binding|IPI|GO:0005515|MGI|11042109	-0.0034	0.0131
ENSG00000160602.7	284086	NEK8	0.018364	0.00845544	0.0906887		Mm.23788	140859	Nek8	molecular function|ATP binding|IEA|GO:0005524|MGI|na//molecular function|kinase activity|IEA|GO:0016301|MGI|na//molecular function|magnesium ion binding|IEA|GO:0000287|MGI|na//biological process|protein amino acid phosphorylation|IEA|GO:0006468|MGI|na//molecular function|protein kinase activity|IEA|GO:0004672|MGI|na//molecular function|protein serine/threonine kinase activity|IEA|GO:0004674|MGI|n…	0.000772	0.595
ENSG00000169851.9	5099	PCDH7	-0.0200166	0.00849714	0.0910258		Mm.332387	54216	Pcdh7		0.00251	0.849
ENSG00000138069.12	5861	RAB1A	-0.0173336	0.00852231	0.0911217		Mm.271944	19324	Rab1	molecular function|DNA binding|ISS|GO:0003677|MGI|12466851//molecular function|GTP binding|ISS|GO:0005525|MGI|12466851//molecular function|GTPase activity|ISS|GO:0003924|MGI|12466851//cellular component|Golgi apparatus|IDA|GO:0005794|MGI|11042173//cellular component|endoplasmic reticulum|ISS|GO:0005783|MGI|12466851//cellular component|intracellular|IEA|GO:0005622|MGI|na//biological process|intrac…	0.0024	0.767
ENSG00000162959.8	51072	MEMO1	-0.0175005	0.00854754	0.0911706		Mm.311874	76890	0610016J10Rik		-0.00414	0.0477
ENSG00000141956.8	63977	PRDM15	0.0195436	0.00856409	0.0911889		Mm.328741	114604	Prdm15		-0.0039	0.05
ENSG00000077549.11	832	CAPZB	-0.0135521	0.00856541	0.0911889		Mm.2945	12345	Capzb	cellular component|F-actin capping protein complex|IEA|GO:0008290|MGI|na//molecular function|actin binding|IEA|GO:0003779|MGI|na//biological process|actin cytoskeleton organization and biogenesis|IEA|GO:0030036|MGI|na//biological process|cell projection organization and biogenesis|IMP|GO:0030030|MGI|15294161//cellular component|cytoskeleton|IEA|GO:0005856|MGI|na//cellular component|lamellipodium|…	-0.00106	0.285
ENSG00000120334.11	91687	CENPL	-0.0162678	0.00856564	0.0911889		Mm.248212	70454	2610300B10Rik		-0.00308	0.0775
ENSG00000110321.9	1982	EIF4G2	-0.0185332	0.00857915	0.0911889		Mm.185453	13690	Eif4g2	molecular function|RNA binding|IEA|GO:0003723|MGI|na//cellular component|cytoplasm|IDA|GO:0005737|MGI|12388085//molecular function|nucleic acid binding|IEA|GO:0003676|MGI|na//biological process|protein biosynthesis|ISS|GO:0006412|MGI|12466851//biological process|regulation of protein biosynthesis|IEA|GO:0006417|MGI|na//biological process|regulation of translation|IEA|GO:0006445|MGI|na//biological…	-0.000204	0.449
ENSG00000197885.6	28512	NKIRAS1	-0.0210469	0.00858047	0.0911889		Mm.25648	69721	2400004O09Rik	molecular function|GTP binding|IEA|GO:0005525|MGI|na//cellular component|extracellular space|TAS|GO:0005615|MGI|12466851//biological process|small GTPase mediated signal transduction|ISS|GO:0007264|MGI|12466851	0.00251	0.879
ENSG00000010318.13	51533	PHF7	-0.0176747	0.00858386	0.0911889		Mm.5348	71838	Phf7	molecular function|DNA binding|IEA|GO:0003677|MGI|na//cellular component|nucleus|IEA|GO:0005634|MGI|na//biological process|protein ubiquitination|IEA|GO:0016567|MGI|na//biological process|regulation of transcription, DNA-dependent|IEA|GO:0006355|MGI|na//cellular component|ubiquitin ligase complex|IEA|GO:0000151|MGI|na//molecular function|ubiquitin-protein ligase activity|IEA|GO:0004842|MGI|na//mo…	-0.00493	0.0796
ENSG00000158717.6	115992	RNF166	0.0182756	0.0086094	0.0913599		Mm.34356	68718	1110031E24Rik		-0.00129	0.263
ENSG00000100299.12	410	ARSA	0.0172863	0.00862631	0.0915058		Mm.620	11883	Arsa	biological process|binding of sperm to zona pellucida|IMP|GO:0007339|MGI|12080020//molecular function|cerebroside-sulfatase activity|IEA|GO:0004098|MGI|na//cellular component|endoplasmic reticulum|IEA|GO:0005783|MGI|na//cellular component|extracellular region|ISS|GO:0005576|MGI|12466851//cellular component|extracellular space|TAS|GO:0005615|MGI|12466851//molecular function|hormone activity|ISS|GO…	0.00306	0.974
ENSG00000156110.8	132	ADK	-0.0199002	0.00864542	0.091541		Mm.188734	11534	Adk	molecular function|adenosine kinase activity|IDA|GO:0004001|MGI|14736855//molecular function|kinase activity|IEA|GO:0016301|MGI|na//molecular function|magnesium ion binding|IEA|GO:0000287|MGI|na//cellular component|nucleus|IDA|GO:0005634|MGI|14736855//biological process|purine ribonucleoside salvage|IDA|GO:0006166|MGI|14736855//molecular function|transferase activity|IEA|GO:0016740|MGI|na	-0.000278	0.442
ENSG00000121073.7	10237	SLC35B1	-0.0139904	0.00866846	0.0916846		Mm.4593	110172	Ugalt2		0.002	0.709
ENSG00000160293.11	7410	VAV2	0.0185534	0.00869821	0.0918651		Mm.179011	22325	Vav2	biological process|cellular physiological process|IEA|GO:0050875|MGI|na//molecular function|diacylglycerol binding|IEA|GO:0019992|MGI|na//molecular function|guanyl-nucleotide exchange factor activity|IEA|GO:0005085|MGI|na//cellular component|intracellular|IEA|GO:0005622|MGI|na//biological process|intracellular signaling cascade|IEA|GO:0007242|MGI|na//biological process|regulation of cell cycle|IE…	0.00147	0.636
ENSG00000128059.4	5471	PPAT	-0.0149345	0.00870137	0.0918651		Mm.202337	231327	Ppat		0.00152	0.733
ENSG00000197265.4	2961	GTF2E2	0.0132988	0.00872383	0.0919682		Mm.286104	68153	Gtf2e2	molecular function|DNA binding|IEA|GO:0003677|MGI|na//molecular function|RNA polymerase II transcription factor activity|ISS|GO:0003702|MGI|12466851//molecular function|general RNA polymerase II transcription factor activity|ISS|GO:0016251|MGI|12466851//cellular component|nucleus|ISS|GO:0005634|MGI|12466851//biological process|regulation of transcription, DNA-dependent|ISS|GO:0006355|MGI|12466851…	-0.00287	0.0745
ENSG00000132341.5	5901	RAN	-0.0112863	0.00876967	0.0923843		Mm.297440	19384	Ran	biological process|DNA metabolism|ISS|GO:0006259|MGI|12466851//molecular function|GTP binding|ISS|GO:0005525|MGI|12466851//molecular function|GTPase activity|ISS|GO:0003924|MGI|12466851//biological process|RNA-nucleus export|ISS|GO:0006405|MGI|12466851//biological process|cellular physiological process|IEA|GO:0050875|MGI|na//cellular component|chromatin|ISS|GO:0000785|MGI|12466851//cellular compo…	-0.000969	0.336
ENSG00000150459.6	10284	SAP18	-0.016821	0.00878702	0.0924999		Mm.344671	20220	Sap18	biological process|chromatin modification|ISS|GO:0016568|MGI|9511770//cellular component|histone deacetylase complex|ISS|GO:0000118|MGI|9511770//molecular function|molecular function unknown|ND|GO:0005554|MGI|na//biological process|regulation of transcription, DNA-dependent|ISS|GO:0006355|MGI|9511770//biological process|transcription|IEA|GO:0006350|MGI|na//cellular component|transcription factor …	0.000978	0.628
ENSG00000138449.5	30061	SLC40A1	-0.0142714	0.00880414	0.0926128		Mm.28756	53945	Slc40a1	molecular function|binding|ISS|GO:0005488|MGI|12466851//cellular component|integral to membrane|TAS|GO:0016021|MGI|12466851//biological process|iron ion transport|IDA|GO:0006826|MGI|10828623//molecular function|iron ion transporter activity|IDA|GO:0005381|MGI|10828623//cellular component|mitochondrial inner membrane|ISS|GO:0005743|MGI|12466851//cellular component|synaptic vesicle|IDA|GO:0008021|M…	0.00729	0.989
ENSG00000198420.5	9747	FAM115A	-0.0181584	0.00882192	0.0927662		Mm.24652	77574	A230020K05Rik		0.00467	0.877
ENSG00000163611.7	152185	SPICE1	0.0140822	0.00883342	0.0927858		Mm.24035	212514	D16Ertd480e		0.00429	0.847
ENSG00000155438.6	84365	MKI67IP	-0.0112331	0.0088652	0.0929928		Mm.280311	67949	Mki67ip	molecular function|RNA binding|ISS|GO:0003723|MGI|11342549//cellular component|cytoplasm|ISS|GO:0005737|MGI|11342549//biological process|mRNA processing|IEA|GO:0006397|MGI|na//biological process|nuclear mRNA splicing, via spliceosome|IEA|GO:0000398|MGI|na//molecular function|nucleic acid binding|ISS|GO:0003676|MGI|12466851//cellular component|nucleolus|ISS|GO:0005730|MGI|11342549	-0.00136	0.26
ENSG00000158715.5	85414	SLC45A3	0.0149089	0.00886593	0.0929928		Mm.200307	212980	2210413P12Rik	cellular component|integral to membrane|TAS|GO:0016021|MGI|12466851	0.000383	0.537
ENSG00000075790.6	55973	BCAP29	-0.0170184	0.00888233	0.0931311		Mm.242379	12033	Bcap29	biological process|apoptosis|IEA|GO:0006915|MGI|na//cellular component|endoplasmic reticulum|IEA|GO:0005783|MGI|na//cellular component|integral to membrane|TAS|GO:0016021|MGI|12466851//biological process|intracellular protein transport|IEA|GO:0006886|MGI|na//cellular component|membrane|ISS|GO:0016020|MGI|12466851//biological process|protein transport|IEA|GO:0015031|MGI|na//biological process|tran…	-0.00167	0.296
ENSG00000100644.10	3091	HIF1A	-0.0148629	0.00890633	0.093349		Mm.3879	15251	Hif1a	molecular function|DNA binding|IDA|GO:0003677|MGI|15456877//biological process|angiogenesis|IMP|GO:0001525|MGI|15073147//biological process|cell differentiation|IMP|GO:0030154|MGI|15073147//cellular component|flagellum (sensu Eukaryota)|IDA|GO:0009434|MGI|11818497//cellular component|nucleus|IDA|GO:0005634|MGI|15016652,15456877//molecular function|protein binding|IPI|GO:0005515|MGI|11782478//biol…	-0.00245	0.292
ENSG00000189319.9	9679	FAM53B	0.0154811	0.00893902	0.0935687		Mm.225649	77938	A930008G19Rik		0.000763	0.607
ENSG00000126214.14	3831	KLC1	0.0176018	0.00894234	0.0935687		Mm.278357	16593	Kns2	cellular component|kinesin complex|IEA|GO:0005871|MGI|na//molecular function|microtubule motor activity|IEA|GO:0003777|MGI|na//molecular function|motor activity|IEA|GO:0003774|MGI|na	0.00104	0.639
ENSG00000129636.8	81533	ITFG1	-0.020647	0.00894343	0.0935687		Mm.334685	71927	D8Wsu49e	biological process|cell adhesion|IEA|GO:0007155|MGI|na//biological process|cell-matrix adhesion|IEA|GO:0007160|MGI|na//cellular component|extracellular space|TAS|GO:0005615|MGI|12466851//cellular component|integral to membrane|TAS|GO:0016021|MGI|12466851//cellular component|integrin complex|IEA|GO:0008305|MGI|na	-0.00169	0.283
ENSG00000186642.8	5138	PDE2A	0.0203246	0.00896085	0.0936528		Mm.247564	207728	Pde2a	molecular function|3',5'-cyclic-nucleotide phosphodiesterase activity|IEA|GO:0004114|MGI|na//molecular function|hydrolase activity|IEA|GO:0016787|MGI|na//cellular component|membrane|IEA|GO:0016020|MGI|na//biological process|signal transduction|IEA|GO:0007165|MGI|na	0.000454	0.545
ENSG00000112787.7	57666	FBRSL1	0.0145826	0.00898378	0.0937023		Mm.348782	381668	2410025L10Rik		0.00151	0.733
ENSG00000136021.12	55681	SCYL2	-0.0164047	0.00898921	0.0937096		Mm.27651	213326	BC030932	molecular function|ATP binding|IEA|GO:0005524|MGI|na//molecular function|kinase activity|IEA|GO:0016301|MGI|na//molecular function|transferase activity|IEA|GO:0016740|MGI|na	0.00349	0.969
ENSG00000154174.6	9868	TOMM70A	-0.0206224	0.00900312	0.0937871		Mm.213292	28185	D16Wsu109e	molecular function|binding|IEA|GO:0005488|MGI|na//cellular component|integral to membrane|IEA|GO:0016021|MGI|na//cellular component|membrane|IEA|GO:0016020|MGI|na//cellular component|mitochondrion|IDA|GO:0005739|MGI|14651853//cellular component|outer membrane|IEA|GO:0019867|MGI|na	0.00445	0.964
ENSG00000108423.9	51174	TUBD1	0.0173167	0.00901063	0.0938316		Mm.383207	56427	Tubd1	molecular function|GTP binding|IEA|GO:0005525|MGI|na//biological process|cell differentiation|IEA|GO:0030154|MGI|na//cellular component|centriole|ISS|GO:0005814|MGI|12466851//cellular component|cytoplasm|IDA|GO:0005737|MGI|10753753//biological process|development|IEA|GO:0007275|MGI|na//cellular component|microtubule|IEA|GO:0005874|MGI|na//biological process|microtubule-based movement|IEA|GO:00070…	0.00224	0.8
ENSG00000176340.3	1351	COX8A	-0.0112756	0.00904611	0.0940322		Mm.14022	12868	Cox8a	molecular function|cytochrome-c oxidase activity|IEA|GO:0004129|MGI|na//biological process|electron transport|IEA|GO:0006118|MGI|na//cellular component|inner membrane|IEA|GO:0019866|MGI|na//cellular component|integral to membrane|TAS|GO:0016021|MGI|12466851//cellular component|membrane|IEA|GO:0016020|MGI|na//cellular component|mitochondrion|IEA|GO:0005739|MGI|na//molecular function|oxidoreductase…	-0.00122	0.315
ENSG00000100994.7	5834	PYGB	-0.0173021	0.00906491	0.0940967		Mm.222584	110078	Pygb	biological process|carbohydrate metabolism|IEA|GO:0005975|MGI|na//molecular function|catalytic activity|IEA|GO:0003824|MGI|na//biological process|glycogen metabolism|IEA|GO:0005977|MGI|na//molecular function|phosphorylase activity|IEA|GO:0004645|MGI|na//molecular function|transferase activity|IEA|GO:0016740|MGI|na//molecular function|transferase activity, transferring glycosyl groups|IEA|GO:00167…	0.00114	0.653
ENSG00000105953.10	4967	OGDH	-0.0193034	0.0090653	0.0940967		Mm.276348	18293	Ogdh	biological process|glycolysis|IEA|GO:0006096|MGI|na//biological process|metabolism|IEA|GO:0008152|MGI|na//cellular component|mitochondrion|IDA|GO:0005739|MGI|14651853//molecular function|oxidoreductase activity|IEA|GO:0016491|MGI|na//molecular function|oxidoreductase activity, acting on the aldehyde or oxo group of donors, disulfide as acceptor|IEA|GO:0016624|MGI|na//molecular function|oxoglutara…	0.00152	0.697
ENSG00000151651.11	101	ADAM8	0.0206365	0.00908255	0.0941746		Mm.15969	11501	Adam8	biological process|cell-cell adhesion|IDA|GO:0016337|MGI|12372841//molecular function|hydrolase activity|IEA|GO:0016787|MGI|na//cellular component|integral to membrane|IEA|GO:0016021|MGI|na//biological process|integrin-mediated signaling pathway|IEA|GO:0007229|MGI|na//molecular function|metalloendopeptidase activity|IEA|GO:0004222|MGI|na//molecular function|metallopeptidase activity|IDA|GO:000823…	-0.00149	0.314
ENSG00000103502.8	10423	CDIPT	0.0135226	0.00913572	0.0944376		Mm.28219	52858	Cdipt	molecular function|CDP-diacylglycerol-inositol 3-phosphatidyltransferase activity|ISS|GO:0003881|MGI|12466851//cellular component|integral to membrane|TAS|GO:0016021|MGI|12466851//molecular function|manganese ion binding|ISS|GO:0030145|MGI|12466851//biological process|phospholipid biosynthesis|ISS|GO:0008654|MGI|12466851//biological process|phospholipid metabolism|ISS|GO:0006644|MGI|12466851//mol…	-0.00447	0.0689
ENSG00000029725.11	9135	RABEP1	-0.019713	0.00913724	0.0944376		Mm.7087	54189	Rabep1	molecular function|GTPase activator activity|ISS|GO:0005096|MGI|12466851//biological process|apoptosis|IEA|GO:0006915|MGI|na//biological process|endocytosis|IEA|GO:0006897|MGI|na//cellular component|endosome|IDA|GO:0005768|MGI|12890772//molecular function|growth factor activity|ISS|GO:0008083|MGI|12466851//biological process|protein transport|IEA|GO:0015031|MGI|na//biological process|transport|IE…	0.00242	0.722
ENSG00000106153.12	51142	CHCHD2	-0.0157551	0.0091482	0.0945173		Mm.299062	14004	Chchd2	biological process|biological process unknown|ND|GO:0000004|MGI|na//cellular component|mitochondrion|IDA|GO:0005739|MGI|14651853//molecular function|molecular function unknown|ND|GO:0005554|MGI|na	-0.00714	0.0331
ENSG00000101421.3	128866	CHMP4B	-0.011401	0.0091519	0.0945218		Mm.262480	75608	2010012F05Rik		-0.00458	0.0858
ENSG00000044115.14	1495	CTNNA1	-0.0187263	0.00916116	0.0945702		Mm.18962	12385	Ctnna1	cellular component|actin cytoskeleton|IEA|GO:0015629|MGI|na//molecular function|actin filament binding|IDA|GO:0051015|MGI|11795944//cellular component|adherens junction|IDA|GO:0005912|MGI|12695331//molecular function|cadherin binding|IEA|GO:0045296|MGI|na//biological process|cell adhesion|IEA|GO:0007155|MGI|na//cellular component|cytoskeleton|IEA|GO:0005856|MGI|na//cellular component|lamellipodiu…	-0.000103	0.484
ENSG00000135709.8	9764	KIAA0513	0.0174343	0.00917329	0.0945702		Mm.101958	234797	6430548M08Rik		0.00339	0.919
ENSG00000078140.9	3093	UBE2K	-0.0140892	0.00918842	0.0945702		Mm.319512	53323	Hip2	cellular component|cellular component unknown|ND|GO:0008372|MGI|na//molecular function|ligase activity|IEA|GO:0016874|MGI|na//biological process|protein modification|IEA|GO:0006464|MGI|na//molecular function|ubiquitin conjugating enzyme activity|TAS|GO:0004840|MGI|10873389//biological process|ubiquitin cycle|ISS|GO:0006512|MGI|12466851//biological process|ubiquitin-dependent protein catabolism|IS…	-0.00096	0.402
ENSG00000108591.4	1819	DRG2	0.0145561	0.00919072	0.0945702		Mm.41803	13495	Drg2	molecular function|GTP binding|IEA|GO:0005525|MGI|na//biological process|biological process unknown|ND|GO:0000004|MGI|na//cellular component|cellular component unknown|ND|GO:0008372|MGI|na	-0.00649	0.031
ENSG00000170004.12	1107	CHD3	0.0209143	0.00919917	0.0945702		Mm.178246	216848	Chd3	cellular component|NuRD complex|IDA|GO:0016581|MGI|10204490//biological process|chromatin assembly or disassembly|IDA|GO:0006333|MGI|10204490//cellular component|chromatin remodeling complex|IDA|GO:0016585|MGI|10204490//cellular component|nucleus|IEA|GO:0005634|MGI|na//molecular function|protein binding|IPI|GO:0005515|MGI|10204490	0.000177	0.527
ENSG00000178927.10	79415	C17orf62	0.0175209	0.00920275	0.0945702		Mm.27182	217370	BC017643		-0.00205	0.31
ENSG00000140557.6	8128	ST8SIA2	-0.0197414	0.00926825	0.0948206		Mm.4954	20450	Siat8b	cellular component|Golgi apparatus|IEA|GO:0005794|MGI|na//molecular function|alpha-N-acetylneuraminate alpha-2,8-sialyltransferase activity|IDA|GO:0003828|MGI|7875291//cellular component|extracellular space|TAS|GO:0005615|MGI|12466851//cellular component|integral to membrane|IEA|GO:0016021|MGI|na//cellular component|membrane|IEA|GO:0016020|MGI|na//biological process|protein amino acid glycosylati…	0.00256	0.821
ENSG00000112964.8	2690	GHR	-0.0160399	0.00927733	0.094871		Mm.3986	14600	Ghr	biological process|endocytosis|IEA|GO:0006897|MGI|na//cellular component|extracellular space|TAS|GO:0005615|MGI|12466851//cellular component|extrinsic to membrane|IDA|GO:0019898|MGI|11834450//molecular function|hematopoietin/interferon-class (D200-domain) cytokine receptor activity|IEA|GO:0004896|MGI|na//cellular component|integral to membrane|TAS|GO:0016021|MGI|12466851//cellular component|membr…	4.66e-05	0.51
ENSG00000119318.7	5887	RAD23B	-0.0147286	0.00931643	0.0951011		Mm.196846	19359	Rad23b	biological process|DNA repair|IEA|GO:0006281|MGI|na//biological process|nucleotide-excision repair|IEA|GO:0006289|MGI|na//cellular component|nucleus|IEA|GO:0005634|MGI|na//biological process|protein modification|IEA|GO:0006464|MGI|na//biological process|response to DNA damage stimulus|IDA|GO:0006974|MGI|12815074//biological process|spermatogenesis|IMP|GO:0007283|MGI|11809813	0.00421	0.962
ENSG00000090273.8	10726	NUDC	0.0143349	0.00933286	0.0951368		Mm.69	18221	Nudc	biological process|cell cycle|IEA|GO:0007049|MGI|na//biological process|cytokinesis|IEA|GO:0000910|MGI|na//cellular component|cytoskeleton|IEA|GO:0005856|MGI|na//biological process|mitosis|IEA|GO:0007067|MGI|na//molecular function|molecular function unknown|ND|GO:0005554|MGI|na//cellular component|nucleus|IEA|GO:0005634|MGI|na	-0.00239	0.158
ENSG00000171055.10	9637	FEZ2	-0.019597	0.00941992	0.0956361		Mm.236835	225020	Fez2	molecular function|protein binding|IPI|GO:0005515|MGI|15649943	0.00528	0.94
ENSG00000213619.4	4722	NDUFS3	-0.0135664	0.00942178	0.0956361		Mm.30113	68349	Ndufs3	molecular function|NADH dehydrogenase (ubiquinone) activity|ISS|GO:0008137|MGI|12466851//molecular function|NADH dehydrogenase activity|ISS|GO:0003954|MGI|12466851//molecular function|electron carrier activity|ISS|GO:0009055|MGI|12466851//biological process|electron transport|IEA|GO:0006118|MGI|na//cellular component|extracellular space|TAS|GO:0005615|MGI|12466851//cellular component|membrane fra…	0.00128	0.678
ENSG00000088448.9	55608	ANKRD10	0.0182743	0.00946393	0.0958996		Mm.12459	102334	Ankrd10	molecular function|DNA binding|ISS|GO:0003677|MGI|12466851//biological process|regulation of transcription, DNA-dependent|ISS|GO:0006355|MGI|12466851//molecular function|transcription factor activity|ISS|GO:0003700|MGI|12466851	0.00178	0.944
ENSG00000176058.7	286262	TPRN	0.0138379	0.00947372	0.0959653		Mm.308539	97031	C430004E15Rik		0.00228	0.664
ENSG00000112276.9	11149	BVES	-0.0199421	0.00949818	0.0960527		Mm.332793	23828	Bves	cellular component|integral to membrane|TAS|GO:0016021|MGI|12466851//cellular component|membrane|IDA|GO:0016020|MGI|10882522	0.005	0.918
ENSG00000198961.5	9867	PJA2	-0.0183546	0.00957618	0.0964974		Mm.41711	224938	Pja2	molecular function|protein binding|IPI|GO:0005515|MGI|11959851	-0.00172	0.301
ENSG00000174099.6	253827	MSRB3	-0.0191862	0.00959142	0.0964974		Mm.169755	320183	D430026P16Rik	cellular component|endoplasmic reticulum|ISS|GO:0005783|MGI|14699060//cellular component|mitochondrion|ISS|GO:0005739|MGI|14699060//molecular function|oxidoreductase activity|IEA|GO:0016491|MGI|na//biological process|protein repair|ISS|GO:0030091|MGI|14699060//molecular function|protein-methionine-R-oxide reductase activity|ISS|GO:0000318|MGI|14699060//molecular function|zinc ion binding|ISS|GO:0…	-0.00197	0.179
ENSG00000036257.8	8452	CUL3	-0.0189594	0.00959508	0.0964974		Mm.12665	26554	Cul3	biological process|cell cycle|IEA|GO:0007049|MGI|na//cellular component|nucleus|IEA|GO:0005634|MGI|na//biological process|ubiquitin cycle|IEA|GO:0006512|MGI|na	0.000551	0.629
ENSG00000138382.8	29081	METTL5	-0.0164584	0.00966142	0.0967664		Mm.268657	75422	2810410A08Rik	molecular function|DNA binding|ISS|GO:0003677|MGI|12466851//biological process|DNA methylation|ISS|GO:0006306|MGI|12466851//molecular function|N-methyltransferase activity|ISS|GO:0008170|MGI|12466851//molecular function|S-adenosylmethionine-dependent methyltransferase activity|ISS|GO:0008757|MGI|12466851//molecular function|methyltransferase activity|IEA|GO:0008168|MGI|na//molecular function|tran…	-0.0112	0.0257
ENSG00000111057.6	3875	KRT18	0.0168789	0.00966336	0.0967664		Mm.22479	16668	Krt1-18	biological process|cytoskeleton organization and biogenesis|IEA|GO:0007010|MGI|na//cellular component|intermediate filament|IEA|GO:0005882|MGI|na//cellular component|mitochondrion|IDA|GO:0005739|MGI|14651853//molecular function|structural constituent of cytoskeleton|IEA|GO:0005200|MGI|na//molecular function|structural molecule activity|IEA|GO:0005198|MGI|na	-0.000329	0.447
ENSG00000197771.8	79892	MCMBP	-0.0131807	0.0097047	0.0969625		Mm.58882	210711	Inpp5f	biological process|biological process unknown|ND|GO:0000004|MGI|na//cellular component|cellular component unknown|ND|GO:0008372|MGI|na//molecular function|molecular function unknown|ND|GO:0005554|MGI|na	0.00903	0.907
ENSG00000136026.9	10970	CKAP4	-0.0129873	0.00970856	0.0969625		Mm.334999	216197	Ckap4	biological process|biological process unknown|ND|GO:0000004|MGI|na//cellular component|cell surface|ISS|GO:0009986|MGI|na//cellular component|endoplasmic reticulum|IDA|GO:0005783|MGI|14645249//cellular component|endoplasmic reticulum|ISS|GO:0005783|MGI|14645249//molecular function|protein binding|ISS|GO:0005515|MGI|na	-0.00276	0.0645
ENSG00000167202.6	23102	TBC1D2B	0.0175201	0.00971586	0.0969625		Mm.335347	67016	1810061M12Rik		0.00707	0.991
ENSG00000091073.13	113878	DTX2	0.0180686	0.00972704	0.0970394		Mm.275574	74198	Dtx2	biological process|Notch signaling pathway|IDA|GO:0007219|MGI|11226752//biological process|Notch signaling pathway|TAS|GO:0007219|MGI|11226752//cellular component|nucleus|ISS|GO:0005634|MGI|11564735//molecular function|protein binding|IPI|GO:0005515|MGI|11226752//biological process|protein ubiquitination|IEA|GO:0016567|MGI|na//cellular component|ubiquitin ligase complex|IEA|GO:0000151|MGI|na//mol…	-0.00331	0.102
ENSG00000197019.4	29950	SERTAD1	0.0144568	0.00974882	0.0971415		Mm.153684	55942	Sertad1	biological process|regulation of transcription, DNA-dependent|IEA|GO:0006355|MGI|na//biological process|transcription|IEA|GO:0006350|MGI|na	0.000164	0.521
ENSG00000100934.9	10484	SEC23A	-0.0174785	0.00975738	0.0971415		Mm.209207	20334	Sec23a	cellular component|COPII vesicle coat|IEA|GO:0030127|MGI|na//biological process|ER to Golgi transport|IEA|GO:0006888|MGI|na//cellular component|Golgi apparatus|IEA|GO:0005794|MGI|na//cellular component|Golgi membrane|IDA|GO:0000139|MGI|11042173//cellular component|endoplasmic reticulum|IEA|GO:0005783|MGI|na//biological process|intracellular protein transport|TAS|GO:0006886|MGI|11042173//cellular …	6.89e-05	0.51
ENSG00000140521.6	5428	POLG	0.0107993	0.00977838	0.0971533		Mm.3616	18975	Polg	molecular function|DNA binding|IEA|GO:0003677|MGI|na//biological process|DNA replication|IEA|GO:0006260|MGI|na//molecular function|DNA-directed DNA polymerase activity|ISS|GO:0003887|MGI|15164064//biological process|aging|IMP|GO:0007568|MGI|15164064//molecular function|exonuclease activity|IDA|GO:0004527|MGI|15164064//cellular component|gamma DNA polymerase complex|IEA|GO:0005760|MGI|na//molecula…	0.00394	0.704
ENSG00000099999.9	200312	RNF215	0.0185232	0.00979617	0.0971838		Mm.240586	71673	0610009J22Rik		0.00474	0.87
ENSG00000130052.9	9754	STARD8	0.0210936	0.00980185	0.0971838		Mm.236928	236920	Stard8	molecular function|GTPase activator activity|IEA|GO:0005096|MGI|na	0.00326	0.806
ENSG00000148484.12	6251	RSU1	-0.0129534	0.00981806	0.0972779		Mm.905	20163	Rsu1	biological process|Ras protein signal transduction|IMP|GO:0007265|MGI|1508180//cellular component|integral to membrane|IEA|GO:0016021|MGI|na//molecular function|molecular function unknown|ND|GO:0005554|MGI|na	0.00417	0.74
ENSG00000117676.7	6195	RPS6KA1	0.0186827	0.00985331	0.0974275		Mm.301827	20111	Rps6ka1	molecular function|ATP binding|IEA|GO:0005524|MGI|na//molecular function|kinase activity|IEA|GO:0016301|MGI|na//biological process|protein amino acid phosphorylation|IEA|GO:0006468|MGI|na//molecular function|protein kinase activity|IEA|GO:0004672|MGI|na//molecular function|protein serine/threonine kinase activity|IEA|GO:0004674|MGI|na//molecular function|protein-tyrosine kinase activity|ISS|GO:00…	0.00115	0.688
ENSG00000100364.13	23313	KIAA0930	0.0137649	0.00987042	0.0974614		Mm.323925	223739	5031439G07Rik		0.00028	0.548
ENSG00000172530.13	54971	BANP	0.0192456	0.00991173	0.0975394		Mm.287163	53325	Banp	biological process|biological process unknown|ND|GO:0000004|MGI|na//cellular component|nucleus|IDA|GO:0005634|MGI|10940556//molecular function|protein binding|IPI|GO:0005515|MGI|10940556	0.00645	0.913
ENSG00000142303.6	81794	ADAMTS10	0.0173895	0.00998649	0.0980458		Mm.29304	224697	Adamts10	cellular component|extracellular matrix|IEA|GO:0031012|MGI|na//cellular component|extracellular matrix (sensu Metazoa)|ISS|GO:0005578|MGI|12466851//cellular component|extracellular space|TAS|GO:0005615|MGI|12466851//molecular function|hydrolase activity|ISS|GO:0016787|MGI|12466851//biological process|integrin-mediated signaling pathway|IEA|GO:0007229|MGI|na//molecular function|metalloendopeptidas…	0.00297	0.817
ENSG00000160803.6	56893	UBQLN4	0.0129614	0.00998687	0.0980458		Mm.303059	94232	AI663987	cellular component|cytosol|IDA|GO:0005829|MGI|11162551//cellular component|endoplasmic reticulum|IEA|GO:0005783|MGI|na//cellular component|endoplasmic reticulum membrane|IDA|GO:0005789|MGI|11162551//molecular function|molecular function unknown|ND|GO:0005554|MGI|na//cellular component|nucleus|IEA|GO:0005634|MGI|na//biological process|protein modification|IEA|GO:0006464|MGI|na	-0.000828	0.388
ENSG00000184557.2	9021	SOCS3	0.0170504	0.0100174	0.098212		Mm.3468	12702	Socs3	biological process|intracellular signaling cascade|IEA|GO:0007242|MGI|na//biological process|negative regulation of insulin receptor signaling pathway|IDA|GO:0046627|MGI|15169905//molecular function|protein binding|IPI|GO:0005515|MGI|15169905,15601820//biological process|regulation of cell growth|IEA|GO:0001558|MGI|na//biological process|regulation of protein amino acid phosphorylation|IDA|GO:000…	0.00108	0.661
ENSG00000175582.13	5870	RAB6A	-0.0155792	0.0100219	0.0982232		Mm.28650	19346	Rab6	molecular function|GTP binding|IEA|GO:0005525|MGI|na//cellular component|Golgi apparatus|IDA|GO:0005794|MGI|11042173//cellular component|intracellular|IEA|GO:0005622|MGI|na//biological process|intracellular protein transport|TAS|GO:0006886|MGI|11042173//molecular function|protein binding|IPI|GO:0005515|MGI|7631419//biological process|protein transport|IEA|GO:0015031|MGI|na//biological process|sma…	0.00727	0.987
ENSG00000105486.7	3978	LIG1	0.0183294	0.0100347	0.098316		Mm.288179	16881	Lig1	molecular function|ATP binding|IEA|GO:0005524|MGI|na//molecular function|DNA ligase (ATP) activity|IEA|GO:0003910|MGI|na//biological process|DNA recombination|IEA|GO:0006310|MGI|na//biological process|DNA replication|IMP|GO:0006260|MGI|11896201//biological process|NOT DNA repair|IMP|GO:0006281|MGI|11896201//biological process|cell cycle|IEA|GO:0007049|MGI|na//biological process|cytokinesis|IEA|GO…	0.000906	0.669
ENSG00000184047.11	56616	DIABLO	-0.0152415	0.0100709	0.0984088		Mm.46716	66593	Diablo	biological process|apoptosis|IEA|GO:0006915|MGI|na//cellular component|mitochondrion|IDA|GO:0005739|MGI|14623868//biological process|positive regulation of apoptosis|IDA|GO:0043065|MGI|14623868	0.000265	0.529
ENSG00000170881.4	11236	RNF139	-0.0164178	0.0100864	0.0984705		Mm.4537	75841	4930555P18Rik		-0.000921	0.409
ENSG00000147027.3	83604	TMEM47	-0.0171847	0.0100938	0.0984705		Mm.297197	192216	Tm4sf10	cellular component|integral to membrane|IEA|GO:0016021|MGI|na	-0.00951	0.0354
ENSG00000121691.4	847	CAT	-0.0201897	0.0101268	0.0986839		Mm.4215	12359	Cat	molecular function|catalase activity|IDA|GO:0004096|MGI|12521604,12646716//biological process|electron transport|IEA|GO:0006118|MGI|na//cellular component|mitochondrion|IDA|GO:0005739|MGI|14651853//molecular function|oxidoreductase activity|IEA|GO:0016491|MGI|na//molecular function|oxidoreductase activity, acting on peroxide as acceptor|IDA|GO:0016684|MGI|11792727//molecular function|peroxidase a…	-0.000985	0.311
ENSG00000003056.3	4074	M6PR	-0.0152851	0.0101394	0.0987743		Mm.249225	17113	M6pr	cellular component|extracellular space|TAS|GO:0005615|MGI|12466851//cellular component|integral to membrane|TAS|GO:0016021|MGI|12466851//biological process|intracellular protein transport|TAS|GO:0006886|MGI|11042173//cellular component|late endosome|IDA|GO:0005770|MGI|12388596//cellular component|lysosome|IEA|GO:0005764|MGI|na//cellular component|lytic vacuole|IEA|GO:0000323|MGI|na//molecular fun…	0.00054	0.638
ENSG00000095002.7	4436	MSH2	-0.0178216	0.0101495	0.0988394		Mm.4619	17685	Msh2	molecular function|ATP binding|IEA|GO:0005524|MGI|na//molecular function|DNA binding|IMP|GO:0003677|MGI|10545954//biological process|DNA metabolism|IEA|GO:0006259|MGI|na//biological process|DNA repair|IMP|GO:0006281|MGI|12687013//biological process|cell cycle arrest|IMP|GO:0007050|MGI|12687013//molecular function|damaged DNA binding|IMP|GO:0003684|MGI|7628020,10545954//biological process|determin…	0.00109	0.648
ENSG00000187699.6	84281	C2orf88	-0.0207431	0.0101547	0.0988566		Mm.236287	67080	1700019D03Rik		0.00304	0.844
[truncated: 5,298 more rows]

## Sheet: Lung
			Human Lung						Mouse Lung
Gene ID	Entrez ID	Gene Symbol	Age.Coef	p-value	FDR		Mouse Unigene	Entrez ID	Gene Name	Gene Ontology	Age Coef	p-value
[truncated: 6,576 more rows]
