# Supplementary material for: Synchronized age-related gene expression changes across multiple tissues in human and the link to complex diseases
Source: Sci Rep. 2015 Oct 19;5:15145. doi: 10.1038/srep15145 (PMC4609956; doi:10.1038/srep15145)
Supplement: Supplementary Data S6 [file srep15145-s7.xls]

## Sheet: Overalpping aging genes
Supplementary Data S6 - Comparing the aging genes identified by GTEx and MuTHER data using our regression model
Overlapping aging gene symbol between GTEx and MuTHER by our regression model
Adipose	Skin	Blood
OXT	HYAL1	LIN7A
GCHFR	FBXW7	TIGIT
PCK1	UBR5	LBH
PNPLA3	FMO3	DHRS9
MTMR11
FAM89A
CCDC3
FBLN5
P4HA2
HLTF
NMT2
GRAMD3
DNM1
SMOC2
MPST
CAMSAP1
SLC17A7
FAM82A2
ITGA11
ACADVL
TMOD1
ALDH1A2
LAMB3
PDE1B
PC
ARL4A
CGGBP1
SCARA3
ANKRA2
SPON2
PMM1
TCTN1
LMO3
BMX
MBNL2
ALDH1A1
CAMK1
LRRC17
SHMT1
GSTM5
ETFB
RNF19A
FBXW5
WSB1
RPIA
MRPS15
NSDHL
COL4A2
CCNB1IP1
GPT2
MRPL14
LSM1
CORO6
FAM83H
CAPN3
COL16A1
TTC21A
SLC22A17
RSBN1
TNFAIP3
ETFA
ANAPC11
SHC1
TRAPPC5
DERL1
ERBB2
WDR20
ZC3H7A
ITGA5
FOXC1
PPP1R1B
LPAR1
PFN1
HPS4
ARHGEF3
HRH1
SORBS3
SLC25A1
RBM17
C14orf132
KAT2A
PTPRF
IL11RA
CAPS
KIAA1279
MAOB
IGF1R
TLK1
LEPREL2
TULP3
ZDHHC17
AMDHD2
C19orf53
DZIP1L
HOXC6
TWSG1
RAD23B
SSNA1
CYBRD1
TUFM
S100A11
CPE
APBB3
PALLD
MRPS16
PRRG3
CYP27A1
STAT5A
SCN4A
VPS8
MAP4K5
ATG2B
SULF2
TTC28
NEK1
ARHGDIA
NNAT
MLLT10
FNIP1
C6orf1
SRGAP1
DNAJC15
CPEB2
LIMK1
RTKN
MAPKAPK3
PCNXL2
GARNL3
PBX3
ATP5L
CRLS1
ZNF680
STRAP
INTS3
PTK2B
EIF6
TAZ
RTN4
GRK5
GFPT1
PHF14
PLAT
N4BP2L1
CRTAC1
TRIM22
PGP
MRPL4
SCPEP1
MYL6
STAMBPL1
RCBTB2
PMVK
HCFC1R1
DKK3
SLC35A5
NDUFB2
IFRD2

## Sheet: Adipose aging genes on MuTHER
Aging gene on MuTHER adipose using our regression model
Probe ID	Gene Symbol	Age Coefficent	pvalue	FDR
ILMN_1750018	SEL1L2	-0.0489462	9.0841e-64	2.10996e-59
ILMN_1735124	OXT	-0.0186373	6.95515e-44	8.07736e-40
ILMN_1732410	SLC16A9	-0.00647278	9.86828e-22	7.64035e-18
ILMN_1706505	COL5A1	-0.0123215	4.57226e-20	2.21765e-16
ILMN_1684391	PLOD1	-0.0085676	4.77386e-20	2.21765e-16
ILMN_1814397	EPB42	0.0131727	1.00247e-19	3.88075e-16
ILMN_2112638	SVEP1	0.0124943	2.09592e-19	6.95457e-16
ILMN_1805177	KIAA1772	-0.00882383	9.39625e-18	2.72808e-14
ILMN_1803686	ADA	-0.0091212	2.00231e-17	5.16752e-14
ILMN_1750563	CERCAM	-0.00940078	3.87351e-16	8.99701e-13
ILMN_1779875	THY1	-0.0139895	5.59927e-16	1.18231e-12
ILMN_1749540	RBM20	0.00974714	9.78613e-16	1.89419e-12
ILMN_1694780	GCHFR	-0.0115354	1.27732e-15	2.28218e-12
ILMN_1803213	MXRA5	-0.0179116	2.54529e-15	3.94129e-12
ILMN_1731948	PCK1	0.0155248	2.45694e-15	3.94129e-12
ILMN_1652631	GLIPR2	-0.013155	2.85538e-15	4.14512e-12
ILMN_1769556	C5orf23	0.0154947	3.50114e-15	4.78359e-12
ILMN_2363668	YIF1B	-0.00583943	9.77799e-15	1.26174e-11
ILMN_1669362	IGFBP6	-0.0149775	1.96172e-14	2.39815e-11
ILMN_1684306	S100A4	-0.0107408	3.0232e-14	3.51099e-11
ILMN_2362457	ZDHHC16	-0.00477784	3.68963e-14	3.89541e-11
ILMN_1720998	CA12	-0.0115239	3.63823e-14	3.89541e-11
ILMN_1708107	DPT	0.0172781	5.53697e-14	5.59162e-11
ILMN_2077952	GALNTL1	-0.0112012	1.41616e-13	1.37055e-10
ILMN_1691007	PNPLA3	-0.00497119	1.65623e-13	1.53877e-10
ILMN_1673639	ABI3BP	-0.00960655	2.56739e-13	2.29357e-10
ILMN_1747650	BMP6	0.00740864	3.71687e-13	3.19747e-10
ILMN_1658333	ECM1	-0.00855736	5.98452e-13	4.96438e-10
ILMN_1732151	COL6A1	-0.0077593	7.08549e-13	5.67499e-10
ILMN_2104295	TMEM178	0.00791554	1.84381e-12	1.42754e-09
ILMN_1727833	KIF19	-0.00315505	2.00802e-12	1.50453e-09
ILMN_1701308	COL1A1	-0.0199567	2.07323e-12	1.50484e-09
ILMN_1688780	S100A4	-0.010675	2.24928e-12	1.58315e-09
ILMN_1738207	CISH	-0.00984587	2.56317e-12	1.75102e-09
ILMN_1689431	APCDD1L	-0.00688542	2.91699e-12	1.9358e-09
ILMN_1737314	BCL6	-0.0080627	5.5437e-12	3.49986e-09
ILMN_1664679	CADM2	0.00519208	5.57518e-12	3.49986e-09
ILMN_1809456	CNTFR	0.0088069	6.68624e-12	4.08688e-09
ILMN_2199768	SLITRK4	-0.00684028	7.46728e-12	4.44725e-09
ILMN_2171295	PFTK1	-0.00473314	1.16064e-11	6.73955e-09
ILMN_1769299	MTMR11	-0.00479509	1.38476e-11	7.84486e-09
ILMN_2285817	FAM89A	0.008804	1.51087e-11	8.35549e-09
ILMN_2234956	LEPR	0.0111137	1.75803e-11	9.49621e-09
ILMN_1690170	CRABP2	-0.00827546	2.00853e-11	1.06028e-08
ILMN_1734929	BBOX1	-0.00493331	2.33001e-11	1.19068e-08
ILMN_1761084	FNDC5	-0.00722604	2.35809e-11	1.19068e-08
ILMN_1740759	MAMDC4	-0.0051362	3.61059e-11	1.78432e-08
ILMN_1711627	SIAH1	0.00649771	5.1425e-11	2.48843e-08
ILMN_1800739	SPINT2	-0.00539752	5.62844e-11	2.66799e-08
ILMN_1671295	CCDC3	0.0156783	6.62879e-11	3.07934e-08
ILMN_2223941	FBLN5	0.00591185	6.76563e-11	3.08128e-08
ILMN_1790350	TPRG1	-0.00534768	7.50656e-11	3.35298e-08
ILMN_1741727	QPCT	-0.00571206	7.74366e-11	3.39363e-08
ILMN_1752526	RNF144B	0.00524191	8.40722e-11	3.61619e-08
ILMN_1771385	GBP4	0.00913275	8.57907e-11	3.62302e-08
ILMN_1701204	VEGFC	0.00652109	9.47353e-11	3.92932e-08
ILMN_1708934	ADM	0.0108899	9.84258e-11	3.94162e-08
ILMN_2131381	PDE3B	0.00984767	9.83587e-11	3.94162e-08
ILMN_2381697	P4HA2	-0.00615198	1.0791e-10	4.24819e-08
ILMN_1765446	EMP3	-0.00896849	1.27805e-10	4.94755e-08
ILMN_1793543	C1orf51	-0.00592095	1.56435e-10	5.95657e-08
ILMN_2344283	FMO3	0.0122416	1.66217e-10	6.22698e-08
ILMN_1720771	STX11	0.0103796	1.79135e-10	6.60438e-08
ILMN_1791890	SPON1	0.00966046	1.8383e-10	6.6716e-08
ILMN_1797744	TPPP3	-0.00763961	2.33003e-10	8.32609e-08
ILMN_1763837	ANPEP	-0.00873428	2.39611e-10	8.43248e-08
ILMN_1682717	IER3	-0.00717137	2.9996e-10	1.02458e-07
ILMN_1697268	EMILIN2	-0.00766292	2.95971e-10	1.02458e-07
ILMN_1809477	CARHSP1	-0.00727578	3.22953e-10	1.08714e-07
ILMN_1775677	TYSND1	-0.00862892	3.98777e-10	1.3232e-07
ILMN_1683243	VPS45	-0.00408007	4.5076e-10	1.47462e-07
ILMN_1651987	C6orf129	-0.0065285	5.00148e-10	1.61346e-07
ILMN_1719972	PLXNA3	-0.00891952	5.94217e-10	1.89067e-07
ILMN_1740024	NAALAD2	-0.00677384	6.04778e-10	1.89827e-07
ILMN_1792415	C3orf39	-0.00433731	7.01123e-10	2.17133e-07
ILMN_1763638	BCAR3	0.00547006	8.122e-10	2.48223e-07
ILMN_1803855	FAIM2	-0.00402259	8.25533e-10	2.49021e-07
ILMN_1677962	GPHN	-0.00548473	8.87223e-10	2.60855e-07
ILMN_1705570	H2AFY2	-0.00588988	8.84636e-10	2.60855e-07
ILMN_1783909	COL6A2	-0.0108182	9.46828e-10	2.749e-07
ILMN_1657087	ZNF533	0.0057001	1.09301e-09	3.13423e-07
ILMN_1751086	ATL3	-0.00540054	1.12923e-09	3.19861e-07
ILMN_1678403	TMEM178	0.00569784	1.17044e-09	3.27541e-07
ILMN_1673820	HLTF	0.0067589	1.29582e-09	3.58309e-07
ILMN_1657760	SYT17	-0.00639076	1.35056e-09	3.69051e-07
ILMN_1671478	CKB	-0.00786633	1.43583e-09	3.87792e-07
ILMN_1810172	SFRP4	-0.0122915	1.60534e-09	4.28589e-07
ILMN_1660986	PER3	-0.00643617	1.76806e-09	4.66668e-07
ILMN_1727043	GLT25D1	-0.00736872	1.91928e-09	5.0089e-07
ILMN_1742224	SLTM	0.0050802	2.03449e-09	5.15637e-07
ILMN_1751228	C20orf46	-0.00604876	2.02164e-09	5.15637e-07
ILMN_1801443	TSKU	-0.0119328	2.06459e-09	5.15637e-07
ILMN_2216637	STK32B	-0.00655185	2.04545e-09	5.15637e-07
ILMN_1783182	FBN1	-0.00547361	2.22204e-09	5.49058e-07
ILMN_1837429		0.00897321	2.59011e-09	6.33267e-07
ILMN_2350607	C20orf7	-0.00856467	2.77462e-09	6.56516e-07
ILMN_2062620	NMT2	0.00727295	2.77882e-09	6.56516e-07
ILMN_2065690	GRAMD3	0.00335106	2.72626e-09	6.56516e-07
ILMN_1805200	DNM1	-0.00709663	2.79826e-09	6.56516e-07
ILMN_1670325	SLC47A1	-0.00961231	2.87343e-09	6.67413e-07
ILMN_1719641	SMOC2	0.00693632	2.98982e-09	6.87571e-07
ILMN_1722156	RWDD2A	-0.00618739	3.27797e-09	7.46444e-07
ILMN_1727532	OLFML3	-0.00719111	3.58582e-09	8.0862e-07
ILMN_1764596	MPST	-0.006096	3.86468e-09	8.63125e-07
ILMN_1718520	C10orf59	-0.00501074	4.53716e-09	1.00366e-06
ILMN_1791190	MUSK	-0.0032912	5.72797e-09	1.25513e-06
ILMN_2329735	ECM1	-0.00581414	5.81738e-09	1.26281e-06
ILMN_1794399	SNRK	0.00630966	5.97651e-09	1.28534e-06
ILMN_1782069	TRAK1	0.00549747	6.78678e-09	1.44621e-06
ILMN_1758315	SLC9A9	-0.00493979	7.81827e-09	1.65086e-06
ILMN_1719236	CDH5	0.00647605	9.02539e-09	1.88858e-06
ILMN_1735788	TRIOBP	-0.00563617	9.6845e-09	2.00841e-06
ILMN_1690122	CRKL	0.00351868	9.88776e-09	2.01459e-06
ILMN_1652677	FAM89A	0.00841553	9.85047e-09	2.01459e-06
ILMN_2175317	CYP4X1	0.00652201	1.06802e-08	2.15712e-06
ILMN_1773119	CCNF	-0.00611269	1.08234e-08	2.16721e-06
ILMN_1811957	CAMSAP1	0.00444022	1.095e-08	2.17382e-06
ILMN_1682316	TRIM33	0.00450685	1.15107e-08	2.26575e-06
ILMN_1755937	ANXA2	-0.00495636	1.23917e-08	2.39279e-06
ILMN_1729288	C1QTNF6	-0.00479796	1.24651e-08	2.39279e-06
ILMN_2384770	EGFLAM	0.00685662	1.22977e-08	2.39279e-06
ILMN_1765232	C10orf59	-0.0049085	1.26139e-08	2.4015e-06
ILMN_1744487	C1QTNF5	-0.00865976	1.30848e-08	2.4709e-06
ILMN_1770629	SLC17A7	-0.00341754	1.38209e-08	2.58885e-06
ILMN_1800912	ZFP106	0.00574195	1.51618e-08	2.8173e-06
ILMN_1808732	SAA1	0.0109201	1.53694e-08	2.83322e-06
ILMN_1756701	DHRS11	-0.00946711	1.55115e-08	2.8369e-06
ILMN_1653042	HSD3B7	-0.00972265	1.56741e-08	2.84424e-06
ILMN_1747577	ALAD	0.00759667	1.71807e-08	3.07166e-06
ILMN_1673363	CD97	-0.00630666	1.71919e-08	3.07166e-06
ILMN_1718071	AGTPBP1	0.00354681	1.73913e-08	3.08357e-06
ILMN_2207170	WWC2	0.00265849	1.77367e-08	3.11959e-06
ILMN_1716913	TRAPPC1	-0.00501888	1.7863e-08	3.11959e-06
ILMN_2413508	CD97	-0.00414078	1.93711e-08	3.3577e-06
ILMN_2405009	NBL1	-0.00782501	1.98269e-08	3.41125e-06
ILMN_2203891	SMAD7	-0.00792985	2.08465e-08	3.5603e-06
ILMN_1727309	FAM82A2	-0.00547146	2.51207e-08	4.25897e-06
ILMN_1703471	ATF6	-0.00340996	2.54125e-08	4.27722e-06
ILMN_1718023	APEH	-0.00409048	2.56393e-08	4.28435e-06
ILMN_1730998	TSPAN6	0.00590565	2.62114e-08	4.34866e-06
ILMN_1729117	COL5A2	-0.00593528	2.87219e-08	4.73137e-06
ILMN_2358919	TP53I3	-0.00536686	3.19887e-08	5.2324e-06
ILMN_1712312	RAB11A	0.00465333	3.39881e-08	5.52057e-06
ILMN_1651343	ITGA11	-0.00659113	3.55096e-08	5.72765e-06
ILMN_1709674	GFPT2	-0.00755774	3.67101e-08	5.88045e-06
ILMN_2318811	RANBP3	-0.00409357	3.74704e-08	5.96112e-06
ILMN_1814799	S100A13	-0.00645966	3.92941e-08	6.20874e-06
ILMN_1783120	SLMAP	0.00395952	4.3491e-08	6.82544e-06
ILMN_1810797	WASF3	0.00712023	4.4677e-08	6.96452e-06
ILMN_1682332	GYPC	-0.00578298	4.54285e-08	7.03445e-06
ILMN_1809291	TSPAN7	0.00552476	4.61111e-08	7.09286e-06
ILMN_2297864	MTMR14	-0.00322845	4.70273e-08	7.1862e-06
ILMN_1651964	ABCC5	-0.0044729	4.88185e-08	7.41117e-06
ILMN_1851547		0.00376628	5.1116e-08	7.70955e-06
ILMN_1728202	TMEM22	0.00546624	5.20856e-08	7.80512e-06
ILMN_1722491	APRT	-0.0067695	5.29215e-08	7.87954e-06
ILMN_1684755	KAZALD1	-0.00488071	5.33663e-08	7.89515e-06
ILMN_1777397	MSX1	-0.00677573	5.82518e-08	8.56339e-06
ILMN_1805512	WDR13	-0.00330275	5.87607e-08	8.58387e-06
ILMN_2352009	ACADVL	-0.00625437	5.92085e-08	8.59523e-06
ILMN_1704753	EPAS1	0.00452069	6.26166e-08	9.03351e-06
ILMN_1668247	LTC4S	-0.00645641	6.67773e-08	9.5743e-06
ILMN_2057479	EGFL6	0.0211327	6.75684e-08	9.62829e-06
ILMN_1759487	EGFLAM	0.0077125	6.95583e-08	9.8514e-06
ILMN_1759743	SLC38A10	-0.00372883	7.28219e-08	1.02511e-05
ILMN_1785646	PMP22	-0.00426692	7.68742e-08	1.07564e-05
ILMN_1806408	ACADVL	-0.0042743	8.01803e-08	1.11518e-05
ILMN_1736242	PLEKHG4	-0.00485788	8.20456e-08	1.13433e-05
ILMN_1685714	INHBB	0.00659519	8.6573e-08	1.18984e-05
ILMN_2225144	EIF4E3	0.00614885	8.79063e-08	1.19403e-05
ILMN_1653836	C11orf41	-0.00347531	8.76055e-08	1.19403e-05
ILMN_1659688	LGALS3BP	-0.00541071	9.13864e-08	1.23409e-05
ILMN_1766010	YARS	-0.00355473	9.73793e-08	1.30741e-05
ILMN_1736911	TMOD1	0.00496712	1.01642e-07	1.3568e-05
ILMN_1743357	XPNPEP2	-0.00431273	1.09499e-07	1.45334e-05
ILMN_1763891	FLJ35258	-0.00984694	1.12958e-07	1.49073e-05
ILMN_1664294	LEPRE1	-0.00481277	1.14781e-07	1.50623e-05
ILMN_2383707	ALDH1A2	0.00379624	1.16706e-07	1.52289e-05
ILMN_1738326	EIF4E2	-0.00376306	1.21346e-07	1.57458e-05
ILMN_1702105	EFS	-0.00436204	1.28247e-07	1.65488e-05
ILMN_1808657	FMO3	0.0103353	1.30564e-07	1.67548e-05
ILMN_1770963	NAALADL1	-0.00273232	1.40744e-07	1.79618e-05
ILMN_1754921	FAM43B	-0.00409945	1.48167e-07	1.88059e-05
ILMN_1652505	APEX2	-0.00338083	1.51513e-07	1.9126e-05
ILMN_1758055	YIF1B	-0.00610161	1.57432e-07	1.97658e-05
ILMN_2229032	NME6	-0.00401279	1.601e-07	1.99928e-05
ILMN_1710075	FAM89A	0.0134413	1.70904e-07	2.12277e-05
ILMN_1726169	EDF1	-0.00513874	1.76391e-07	2.17511e-05
ILMN_1730572	HNRPDL	0.0046078	1.76991e-07	2.17511e-05
ILMN_1705442	CMTM3	-0.00375622	1.84609e-07	2.25679e-05
ILMN_1671149	MEG3	-0.00832326	1.86127e-07	2.26344e-05
ILMN_1730487	CALD1	0.00599271	1.89945e-07	2.29784e-05
ILMN_1703852	EFNB2	0.00609597	1.93227e-07	2.32543e-05
ILMN_1795383	RPUSD3	-0.00480893	1.94506e-07	2.32876e-05
ILMN_1715684	LAMB3	-0.00686011	1.97776e-07	2.35576e-05
ILMN_1790197	FLJ20674	0.00351134	1.99529e-07	2.36452e-05
ILMN_1805098	PDE1B	-0.00663415	2.04446e-07	2.39831e-05
ILMN_1698478	SNAPC2	-0.00521338	2.03696e-07	2.39831e-05
ILMN_1767113	AOX1	-0.00899988	2.0636e-07	2.40752e-05
ILMN_1674874	MFSD10	-0.00492042	2.07304e-07	2.40752e-05
ILMN_1682264	DCAF7	0.00363275	2.15156e-07	2.48628e-05
ILMN_2195236	PGRMC2	0.00918349	2.18821e-07	2.51611e-05
ILMN_1732967	KIAA1949	-0.00337754	2.20931e-07	2.52786e-05
ILMN_1670708	F10	-0.00651953	2.32867e-07	2.65137e-05
ILMN_1737089	CAPN5	-0.00543986	2.34315e-07	2.65485e-05
ILMN_2197381	PCK1	0.00362124	2.39464e-07	2.70001e-05
ILMN_1688346	ZNF800	0.00422084	2.43142e-07	2.72824e-05
ILMN_1784630	KBTBD11	0.00650842	2.49795e-07	2.75245e-05
ILMN_2061435	MEG3	-0.0101213	2.5004e-07	2.75245e-05
ILMN_1749792	SORBS1	0.00802188	2.49664e-07	2.75245e-05
ILMN_1796801	ABCA8	0.00694179	2.47776e-07	2.75245e-05
ILMN_1671489	PC	-0.00920684	2.53157e-07	2.76402e-05
ILMN_1719627	SLC27A3	-0.00562707	2.53471e-07	2.76402e-05
ILMN_1680967	CIP29	-0.00301414	2.6458e-07	2.84509e-05
ILMN_1704398	FZD9	-0.00449901	2.63969e-07	2.84509e-05
ILMN_1737163	SH3BGRL3	-0.00608321	2.62694e-07	2.84509e-05
ILMN_1743241	ARL4A	0.00405593	2.68591e-07	2.87491e-05
ILMN_2359456	ERGIC3	-0.00385758	2.78181e-07	2.9639e-05
ILMN_1807359	CLEC11A	-0.005478	2.87994e-07	3.05444e-05
ILMN_1666502	SOBP	-0.00535864	2.90839e-07	3.0706e-05
ILMN_2249920	FYN	-0.00421256	2.95244e-07	3.103e-05
ILMN_1794552	GAP43	-0.00228523	3.04774e-07	3.17738e-05
ILMN_1654109	EGFLAM	0.00711326	3.05057e-07	3.17738e-05
ILMN_2387090	CGGBP1	-0.00405874	3.11527e-07	3.21593e-05
ILMN_2311989	CUTA	-0.00328863	3.10651e-07	3.21593e-05
ILMN_1766762	DYNLRB1	-0.0039694	3.2719e-07	3.36267e-05
ILMN_1767365	PAK1	-0.00399932	3.28668e-07	3.36298e-05
ILMN_1665686	FAM38B	-0.0031494	3.31026e-07	3.37225e-05
ILMN_1755354	YBX2	-0.00369429	3.33071e-07	3.37828e-05
ILMN_1727194	CALU	-0.0039366	3.4305e-07	3.46436e-05
ILMN_1723358	SCARA3	-0.00628953	3.59672e-07	3.61649e-05
ILMN_1707312	NFIL3	0.00413966	3.61769e-07	3.6219e-05
ILMN_1734440	C14orf133	-0.00349391	3.63821e-07	3.62681e-05
ILMN_1711566	TIMP1	-0.0083286	3.72002e-07	3.69252e-05
ILMN_1704797	CLEC10A	-0.00194088	3.78373e-07	3.73978e-05
ILMN_1687351	ANKRA2	0.0046723	3.82212e-07	3.76171e-05
ILMN_1789599	NBL1	-0.00854784	3.93683e-07	3.85826e-05
ILMN_1748591	ODC1	0.00525238	4.00332e-07	3.90694e-05
ILMN_2395156	PRELP	-0.00400112	4.05949e-07	3.94517e-05
ILMN_1653504	EDG1	0.00850092	4.08156e-07	3.9501e-05
ILMN_1676099	SPON2	-0.00552314	4.16715e-07	3.98809e-05
ILMN_1712673	SASH1	0.00612777	4.17233e-07	3.98809e-05
ILMN_2298818	RPS29	-0.00448605	4.14418e-07	3.98809e-05
ILMN_1780236	PMM1	-0.00562222	4.47225e-07	4.25725e-05
ILMN_1776094	PPCS	0.00368992	4.54495e-07	4.3088e-05
ILMN_1665033	NPR3	0.00796971	4.84393e-07	4.57357e-05
ILMN_1664176	FBLN5	0.00637594	5.00175e-07	4.70347e-05
ILMN_1780671	PLEKHG3	-0.00461768	5.11451e-07	4.79011e-05
ILMN_1670807	FAM84B	0.00489759	5.35525e-07	4.95564e-05
ILMN_2340347	PC	-0.0070083	5.34095e-07	4.95564e-05
ILMN_1766054	ABCA1	0.00544272	5.31525e-07	4.95564e-05
ILMN_2380967	DNASE1L1	0.00537267	5.66795e-07	5.21507e-05
ILMN_2365307	CD276	-0.00557535	5.68052e-07	5.21507e-05
ILMN_1700257	C4orf32	0.00737058	5.79908e-07	5.30296e-05
ILMN_1805216	GPC6	-0.00415369	5.96714e-07	5.35279e-05
ILMN_1655610	RET	-0.00299644	6.03643e-07	5.35279e-05
ILMN_2331636	ACACA	-0.00766742	5.96376e-07	5.35279e-05
ILMN_1721842	RYBP	-0.00801031	6.0703e-07	5.35279e-05
ILMN_2260991	TSPO	-0.00786851	6.00216e-07	5.35279e-05
ILMN_1703791	ANXA7	0.00510765	6.10707e-07	5.35279e-05
ILMN_1753819	RFFL	0.00344123	6.06509e-07	5.35279e-05
ILMN_1695972	CCDC89	-0.00328079	5.91349e-07	5.35279e-05
ILMN_1687035	ADAMTSL4	-0.00458102	5.88539e-07	5.35279e-05
ILMN_1689836	C5AR1	-0.00479627	6.05259e-07	5.35279e-05
ILMN_2370208	CMTM3	-0.00370716	6.10468e-07	5.35279e-05
ILMN_1705066	BTBD11	-0.00561792	6.15856e-07	5.37762e-05
ILMN_2390310	C17orf91	0.00994224	6.18652e-07	5.38181e-05
ILMN_2196097	PPP2CA	0.0038571	6.36261e-07	5.49384e-05
ILMN_1685124	TCTN1	-0.0036893	6.35271e-07	5.49384e-05
ILMN_1678766	DYNLT1	-0.00354446	6.45192e-07	5.55032e-05
ILMN_2048793	CIAO1	0.00342715	6.59215e-07	5.65003e-05
ILMN_1803772	POLD4	-0.0042759	6.7534e-07	5.75273e-05
ILMN_1737611	VAMP1	-0.00380312	6.76151e-07	5.75273e-05
ILMN_1667432	HYAL3	-0.00390166	7.1151e-07	6.03147e-05
ILMN_1795251	SPARCL1	0.00611443	7.35104e-07	6.20882e-05
ILMN_1672660	MBP	0.00453229	7.53441e-07	6.34064e-05
ILMN_1808147	ZGPAT	0.00193869	7.57829e-07	6.35454e-05
ILMN_2408968	UEVLD	0.00235169	7.70326e-07	6.40087e-05
ILMN_1781386	WIPI1	0.00468185	7.68212e-07	6.40087e-05
ILMN_2317730	ELMO2	0.00503851	7.71621e-07	6.40087e-05
ILMN_1811327	MRPL27	-0.00578551	7.87593e-07	6.51011e-05
ILMN_1693045	TMED1	-0.00342462	8.07099e-07	6.6036e-05
ILMN_1729816	VDAC3	0.00283197	8.03876e-07	6.6036e-05
ILMN_1781761	ENPP4	0.00533237	8.07432e-07	6.6036e-05
ILMN_2120695	TSPAN7	0.00579706	8.15585e-07	6.64687e-05
ILMN_1809850	RCN3	-0.00489393	8.26328e-07	6.71088e-05
ILMN_1658926	NOTCH3	0.00767311	8.36839e-07	6.74905e-05
ILMN_1723020	MAP3K1	0.00576586	8.36168e-07	6.74905e-05
ILMN_1782761	ARHGAP20	0.00629037	8.43072e-07	6.77579e-05
ILMN_1675083	F8	0.00333942	8.70743e-07	6.97405e-05
ILMN_1749838	MZF1	-0.00451686	8.90095e-07	7.10455e-05
ILMN_2185984	SASH1	0.00867246	8.96248e-07	7.12916e-05
ILMN_1653220	PITPNM1	-0.00425338	9.10202e-07	7.21545e-05
ILMN_1677396	NDFIP2	0.00500931	9.27861e-07	7.33042e-05
ILMN_1749962	NCAM2	-0.00189583	9.32765e-07	7.33729e-05
ILMN_1768534	BHLHB2	-0.00852908	9.35049e-07	7.33729e-05
ILMN_1694913	LMO3	0.0025613	9.39217e-07	7.34518e-05
ILMN_2066151	TEK	0.0051988	9.43791e-07	7.35619e-05
ILMN_1693009	FGL2	-0.00631858	9.77137e-07	7.54018e-05
ILMN_2142185	CLEC14A	0.00550714	9.76975e-07	7.54018e-05
ILMN_1763568	ZDHHC16	-0.00465687	9.74852e-07	7.54018e-05
ILMN_1684771	PGRMC1	0.00539252	1.02831e-06	7.90878e-05
ILMN_1706643	COL6A3	-0.00590764	1.04478e-06	8.00896e-05
ILMN_1785272	COL1A2	-0.00893457	1.05426e-06	8.02859e-05
ILMN_1744268	PLEC1	-0.00572533	1.05273e-06	8.02859e-05
ILMN_1651767	MKL1	-0.00439612	1.07123e-06	8.1312e-05
ILMN_1659240	MTMR14	-0.00468303	1.0761e-06	8.14153e-05
ILMN_1718988	DAZAP2	0.003349	1.08361e-06	8.17178e-05
ILMN_1796138	BMX	0.00216961	1.09179e-06	8.20678e-05
ILMN_1795930	PTGER4	0.00614632	1.10788e-06	8.3009e-05
ILMN_1813139	ANKDD1A	0.00776874	1.12065e-06	8.34786e-05
ILMN_1706511	TEF	-0.00983465	1.12134e-06	8.34786e-05
ILMN_1701482	POFUT2	-0.00283264	1.13777e-06	8.40681e-05
ILMN_1751028	SERPINH1	-0.00733872	1.13489e-06	8.40681e-05
ILMN_2355462	CYFIP1	0.00390736	1.14012e-06	8.40681e-05
ILMN_2365479	SNX1	0.0035005	1.15023e-06	8.45455e-05
ILMN_1738529	BCS1L	-0.00390118	1.16481e-06	8.50789e-05
ILMN_1775405	ARL4A	0.00492933	1.16212e-06	8.50789e-05
ILMN_1770673	AKNA	-0.00427539	1.18104e-06	8.59937e-05
ILMN_1737170	FLII	-0.00400988	1.19652e-06	8.68486e-05
ILMN_2364272	MBNL2	0.0106797	1.23181e-06	8.85796e-05
ILMN_2329429	GIMAP6	0.00559216	1.23075e-06	8.85796e-05
ILMN_2096372	ALDH1A1	0.0142776	1.23178e-06	8.85796e-05
ILMN_1722056	ATP7B	0.00328348	1.30577e-06	9.36086e-05
ILMN_1768751	MTA3	-0.00283798	1.31477e-06	9.39634e-05
ILMN_1698259	TMEM100	0.00799758	1.3579e-06	9.6748e-05
ILMN_1667018	ACE2	0.00397029	1.39631e-06	9.91807e-05
ILMN_1764158	NLGN2	-0.00295772	1.42014e-06	0.000100566
ILMN_1752478	DHRS3	-0.00397422	1.45246e-06	0.000102542
ILMN_1792508	TMEM59	0.00350689	1.46335e-06	0.000102998
ILMN_2140990	CAMK1	-0.00629407	1.47366e-06	0.000103099
ILMN_1754538	C10orf58	0.00498063	1.47029e-06	0.000103099
ILMN_1757388	OCEL1	-0.00472572	1.48273e-06	0.000103136
ILMN_1693668	KIAA0261	0.00452898	1.48307e-06	0.000103136
ILMN_1772123	ACACA	-0.00693743	1.5264e-06	0.000105832
ILMN_1768110	ZAK	0.00815366	1.53275e-06	0.000105956
ILMN_2352724	PIGN	-0.00395248	1.5403e-06	0.000106162
ILMN_1737146	TRAM1	0.00493685	1.56318e-06	0.00010742
ILMN_1715662	CCDC80	-0.00351237	1.57093e-06	0.000107634
ILMN_2407879	SORBS2	0.00463879	1.62045e-06	0.000110701
ILMN_1668125	MYRIP	0.00398964	1.66326e-06	0.000113292
ILMN_1769926	DBN1	-0.00800757	1.69016e-06	0.000114788
ILMN_1652826	LRRC17	-0.00681155	1.71366e-06	0.000116044
ILMN_1740384	CDC25B	0.00207764	1.71908e-06	0.000116073
ILMN_1743784	SHMT1	-0.00347426	1.7309e-06	0.000116532
ILMN_1678781	SNX26	-0.00462905	1.75777e-06	0.000117999
ILMN_1671844	EYA4	0.00247138	1.77466e-06	0.00011879
ILMN_2413259	SOCS4	0.00436993	1.78899e-06	0.000119405
ILMN_1750790	GSTM5	-0.00764778	1.80871e-06	0.000120375
ILMN_1752932	MPZL2	0.00649701	1.88982e-06	0.000125057
ILMN_1714170	SPSB1	-0.00830355	1.88502e-06	0.000125057
ILMN_2113490	NTN4	0.00518067	1.92626e-06	0.000127106
ILMN_1691476	MYLK	0.00871188	1.94453e-06	0.000127948
ILMN_1721788	ATP6V0A4	0.00177296	1.97948e-06	0.000129506
ILMN_1724493	LYSMD2	0.00549169	1.98098e-06	0.000129506
ILMN_1793831	TRADD	-0.00303157	1.98825e-06	0.000129506
ILMN_1712859	FAM89A	0.00360707	1.99052e-06	0.000129506
ILMN_2225608	FAM135A	0.0027159	2.10953e-06	0.000136866
ILMN_1657111	C14orf78	-0.0104779	2.16125e-06	0.000139831
ILMN_1737833	ATN1	0.0057689	2.1839e-06	0.000140904
ILMN_1774196	URM1	-0.00458802	2.20233e-06	0.000141699
ILMN_2228938	ECM2	0.0100337	2.25711e-06	0.000144823
ILMN_1666594	IRF8	0.00943452	2.27326e-06	0.000145457
ILMN_2340259	PDE4B	0.00531855	2.28123e-06	0.000145566
ILMN_2251184	ERP29	-0.00438241	2.29815e-06	0.000146244
ILMN_1781791	PRRG1	0.00386966	2.38804e-06	0.000151549
ILMN_1729374	ETFB	-0.00529883	2.42333e-06	0.000153304
ILMN_1812297	CYP26B1	0.0085808	2.42889e-06	0.000153304
ILMN_1772278	TANC1	0.00479686	2.43596e-06	0.000153333
ILMN_1706301	RET	-0.00242677	2.4827e-06	0.000155853
ILMN_1731518	PLD6	0.00506714	2.48959e-06	0.000155864
ILMN_1781013	CPN2	0.00377962	2.49919e-06	0.000156045
ILMN_1748538	ALDH1A2	0.0065883	2.54113e-06	0.000158238
ILMN_2347949	G6PD	-0.00659361	2.55934e-06	0.000158946
ILMN_1793615	ME3	-0.00335514	2.62087e-06	0.000162333
ILMN_1657145	MEOX1	0.00571996	2.63871e-06	0.000163004
ILMN_1695827	PPP1CA	-0.00483616	2.66981e-06	0.000164487
ILMN_1760360	RNF160	0.0034474	2.70519e-06	0.000166226
ILMN_1807525	CNTD2	-0.00307054	2.71968e-06	0.000166439
ILMN_1811102	LRSAM1	-0.00444676	2.72299e-06	0.000166439
ILMN_2352077	KL	0.00358878	2.74269e-06	0.000166893
ILMN_1701403	HIP1	0.00333652	2.74706e-06	0.000166893
ILMN_2413956	IGF2	0.0051771	2.75197e-06	0.000166893
ILMN_1753002	RAB2B	0.00351161	2.7821e-06	0.000168281
ILMN_1801068	DACT1	0.00239091	2.79466e-06	0.000168601
ILMN_1813682	MRPL53	-0.00434546	2.84235e-06	0.000170593
ILMN_1653161	SNCG	0.00871532	2.83816e-06	0.000170593
ILMN_2381197	RNF19A	0.00559808	2.86883e-06	0.000171738
ILMN_1737462	OXR1	0.0059332	2.87658e-06	0.000171759
ILMN_2388975	CERK	0.00369443	2.95333e-06	0.00017589
ILMN_2307903	VCAM1	0.00631689	2.9646e-06	0.000176109
ILMN_1741632	RAB3IL1	-0.00546328	2.99136e-06	0.000177246
ILMN_1653618	ZZZ3	0.00298578	3.07122e-06	0.000181515
ILMN_1652185	IL4R	-0.00353555	3.08136e-06	0.000181652
ILMN_2107184	SNRK	0.00403743	3.09283e-06	0.000181866
ILMN_1758214	RARS2	-0.00245167	3.3002e-06	0.00019357
ILMN_1755818	BGLAP	-0.00286621	3.31534e-06	0.000193968
ILMN_1685679	RNF146	0.00566416	3.338e-06	0.000194804
ILMN_1656910	TRIM6	0.00725613	3.41112e-06	0.000198572
ILMN_1706969	BEND6	-0.00304872	3.42048e-06	0.000198619
ILMN_1676289	NCAM1	-0.00240236	3.44817e-06	0.000199643
ILMN_2183856	TSPAN6	0.00539615	3.45531e-06	0.000199643
ILMN_1812902	CYYR1	0.0044291	3.5489e-06	0.000204542
ILMN_1804476	GMPPA	-0.00823541	3.56437e-06	0.000204925
ILMN_1665219	LTBP4	-0.0062885	3.58103e-06	0.000205374
ILMN_1801842	PTX3	0.00162993	3.61462e-06	0.000205696
ILMN_1797209	TSGA14	0.00199651	3.61919e-06	0.000205696
ILMN_1701375	FBXW5	-0.00458109	3.59848e-06	0.000205696
ILMN_2366634	PKM2	-0.00638678	3.62206e-06	0.000205696
ILMN_1664802	WSB1	0.00726399	3.66657e-06	0.000207716
ILMN_1684594	USP24	0.00409379	3.70559e-06	0.000209415
ILMN_1761425	OLFML2A	-0.00495456	3.73086e-06	0.000210332
ILMN_2326737	PPIE	-0.00367925	3.74293e-06	0.000210501
ILMN_1730940	KLHDC3	-0.00336191	3.77721e-06	0.000211916
ILMN_1663399	TIMP4	0.00796321	3.81608e-06	0.000213581
ILMN_1688475	DGKB	0.00195953	3.87878e-06	0.000216341
ILMN_1746686	POLR1C	-0.00291341	3.88402e-06	0.000216341
ILMN_2382990	HK1	-0.00619684	3.91353e-06	0.000217463
ILMN_1696615	CA8	0.00225868	3.94244e-06	0.00021799
ILMN_1745887	FBXO21	0.00260028	3.94641e-06	0.00021799
ILMN_2157435	DYNLRB1	-0.00470255	3.95117e-06	0.00021799
ILMN_2204526	TCTEX1D4	0.00185616	4.00444e-06	0.000220406
ILMN_1793476	PRKCDBP	-0.00565178	4.03511e-06	0.000221568
ILMN_1801105	PRKCD	0.00647267	4.07911e-06	0.00022298
ILMN_1775111	SND1	-0.00543911	4.08001e-06	0.00022298
ILMN_1714082	CMAS	0.00261203	4.11705e-06	0.000224476
ILMN_1800412	BMP1	-0.00357237	4.21123e-06	0.000228538
ILMN_1714809	RPIA	0.00376625	4.21067e-06	0.000228538
ILMN_1812552	PHCA	-0.00542323	4.22335e-06	0.000228662
ILMN_1707503	C1orf144	-0.00368673	4.28242e-06	0.000230783
ILMN_1684051	WASF2	-0.0050607	4.27249e-06	0.000230783
ILMN_2395856	TMEM218	0.00440061	4.36107e-06	0.000234003
ILMN_1772233	CENTD2	-0.00338866	4.3623e-06	0.000234003
ILMN_2290522	TSPAN4	0.0019876	4.38723e-06	0.000234798
ILMN_2054442	ZNF146	0.00637584	4.41112e-06	0.000235403
ILMN_1770085	BTG2	0.00567585	4.41881e-06	0.000235403
ILMN_1803824	ZDHHC9	-0.00322588	4.46662e-06	0.000237406
ILMN_1837935	TNPO1	0.00449746	4.48519e-06	0.000237848
ILMN_1680703	MRPS15	-0.00419964	4.50446e-06	0.000238326
ILMN_2329914	SPRY1	0.00545859	4.55529e-06	0.000240468
ILMN_1698725	FRMD3	0.00538758	4.68516e-06	0.000246763
ILMN_1664098	FASTK	-0.0059182	4.70048e-06	0.000247009
ILMN_1729217	FAM131A	0.0030656	4.72884e-06	0.000247853
ILMN_1739236	ZNF668	-0.0045732	4.73788e-06	0.000247853
ILMN_1675131	PIH1D1	-0.00323213	4.76316e-06	0.000248616
ILMN_1661264	SHMT2	-0.00431251	4.82305e-06	0.000250615
ILMN_1776678	GIMAP7	0.00645932	4.81382e-06	0.000250615
ILMN_2228873	STARD3NL	0.00335487	4.8975e-06	0.000253916
ILMN_1692163	NSDHL	-0.00470559	4.90944e-06	0.000253968
ILMN_1769092	FAM176B	-0.00487646	4.93358e-06	0.00025465
ILMN_2082273	RGS5	0.00912825	4.98335e-06	0.000256648
ILMN_1749210	BUD13	-0.00267108	5.04401e-06	0.000256924
ILMN_2082130	C1orf123	-0.0059528	5.03741e-06	0.000256924
ILMN_1663195	MCM7	-0.00376069	5.02638e-06	0.000256924
ILMN_1691860	SPRY1	0.00474043	5.02628e-06	0.000256924
ILMN_1669881	TSPAN13	0.00668876	5.03827e-06	0.000256924
ILMN_1737157	GRAMD1A	-0.00359008	5.06621e-06	0.00025749
ILMN_1708728	H2AFJ	-0.00521568	5.07909e-06	0.000257581
ILMN_1672834	SSH2	0.00432934	5.10753e-06	0.000258154
ILMN_1724994	COL4A2	-0.00423656	5.11262e-06	0.000258154
ILMN_2347349	CCNB1IP1	-0.00344689	5.17428e-06	0.000260136
ILMN_2380566	SIAH1	0.00420712	5.17146e-06	0.000260136
ILMN_1673950	STBD1	-0.00564848	5.19179e-06	0.000260453
ILMN_1701558	MAP1A	-0.00720158	5.29293e-06	0.000264954
ILMN_2098643	FADS3	0.00297066	5.36062e-06	0.000267766
ILMN_1660635	LACTB2	0.00597119	5.5224e-06	0.000275255
ILMN_1788738	ZNRF3	0.00290622	5.54172e-06	0.000275626
ILMN_1680856	MAMLD1	0.00336693	5.61651e-06	0.000278749
ILMN_1791728	SLC25A25	-0.00600209	5.79669e-06	0.000287078
ILMN_1787844	C19orf10	-0.00619254	5.8514e-06	0.000289171
ILMN_2073604	EBP	-0.00399414	6.0923e-06	0.0002998
ILMN_2347234	PRMT1	-0.00350289	6.08534e-06	0.0002998
ILMN_1663119	DSC2	0.00348744	6.18408e-06	0.000303674
ILMN_1759232	IRS1	-0.00552236	6.21224e-06	0.000304413
ILMN_1705261	CAPN1	-0.00284206	6.23564e-06	0.000304916
ILMN_1806030	PPL	-0.00546463	6.27202e-06	0.000306051
ILMN_1713496	ST3GAL5	0.00410089	6.33231e-06	0.000308345
ILMN_2304512	SAA1	0.0116566	6.57995e-06	0.000319733
ILMN_1667883	THOC5	-0.00613973	6.6156e-06	0.000320795
ILMN_1769634	STRA13	-0.00402715	6.66524e-06	0.000322528
ILMN_1684158	GPT2	0.00501588	6.6819e-06	0.000322662
ILMN_1748124	TSC22D3	-0.00782179	6.86872e-06	0.000330995
ILMN_1695941	NECAB1	0.00629268	6.98401e-06	0.000335854
ILMN_1702247	CCNDBP1	0.00420378	7.07598e-06	0.000339574
ILMN_1734653	FNDC1	-0.0104014	7.11909e-06	0.000340938
ILMN_2072603	MRPL14	-0.00467241	7.24639e-06	0.000346321
ILMN_1813669	ANKS1A	0.00404245	7.31796e-06	0.000348449
ILMN_1727390	ATPAF2	-0.00265103	7.32092e-06	0.000348449
ILMN_1706094	HECTD1	0.00410558	7.40877e-06	0.000351909
ILMN_1716309	EGFL6	0.0122439	7.46638e-06	0.000353922
ILMN_2324734	EYA4	0.00197115	7.62242e-06	0.000360129
ILMN_1777325	STAT1	0.00522928	7.62834e-06	0.000360129
ILMN_1730816	GPR162	-0.00384413	7.73145e-06	0.000364256
ILMN_1813975	ADI1	0.00277463	7.8171e-06	0.000367274
ILMN_1651554	RGS5	0.00851797	7.82712e-06	0.000367274
ILMN_2218450	LSM1	0.00266885	7.99812e-06	0.000373037
ILMN_1796240	KIAA1012	0.00467136	7.97719e-06	0.000373037
ILMN_2321451	HNRNPD	0.00516233	7.99149e-06	0.000373037
ILMN_1714401	SNX27	0.00291353	8.11035e-06	0.000377513
ILMN_1701455	FBXO6	0.00334989	8.14184e-06	0.000378221
ILMN_1695880	LOX	-0.0058137	8.16614e-06	0.000378593
ILMN_1777663	TOP2B	0.00313154	8.18988e-06	0.000378937
ILMN_1805158	TAF1A	0.00211161	8.33567e-06	0.000384247
ILMN_1669015	XPNPEP1	-0.00307651	8.33773e-06	0.000384247
ILMN_1700232	FBXO30	0.00296188	8.52614e-06	0.000392152
ILMN_2107991	HABP4	0.0049774	8.66493e-06	0.000397748
ILMN_1813386	CORO6	-0.00430455	8.75024e-06	0.000400871
ILMN_1665797	CSE1L	-0.00330949	8.81197e-06	0.000402905
ILMN_1751328	FAM83H	-0.0033774	8.92123e-06	0.000407099
ILMN_1673509	RPL28	-0.00280095	8.95908e-06	0.000408025
ILMN_1668345	OAF	-0.00575748	9.11945e-06	0.000414202
ILMN_2400292	MAPK9	0.0040577	9.13039e-06	0.000414202
ILMN_2145518	TMEM126B	0.00452345	9.19211e-06	0.000416189
ILMN_1736078	THBS4	0.011449	9.31157e-06	0.000420778
ILMN_1651950	TPST1	-0.00328737	9.4537e-06	0.0004259
ILMN_2335704	NCF4	-0.00441841	9.4616e-06	0.0004259
ILMN_1765557	OLFML2B	-0.00719014	9.6457e-06	0.000433348
ILMN_1764185	CDC37L1	0.00160678	9.90651e-06	0.000444206
ILMN_1742230	BAZ1A	0.00407387	1.0054e-05	0.000447362
ILMN_1780987	RFXANK	-0.00614978	1.00017e-05	0.000447362
ILMN_1662852	IQCK	0.00349597	1.00469e-05	0.000447362
ILMN_1679177	MARS2	0.00224591	1.00443e-05	0.000447362
ILMN_2089329	SPRY2	0.00605036	1.01849e-05	0.000452325
ILMN_2077550	RACGAP1	-0.00271908	1.02456e-05	0.000454148
ILMN_1749502	ZNF215	0.00166016	1.04212e-05	0.000461055
ILMN_1702329	DRP2	-0.00168272	1.04996e-05	0.000463561
ILMN_1723212	SFRS3	0.00463672	1.05178e-05	0.000463561
ILMN_1742109	DNAJC19	0.0030619	1.05494e-05	0.000464073
ILMN_1796458	GABARAPL2	0.00475708	1.05943e-05	0.00046517
ILMN_1799600	STARD8	-0.00502341	1.06629e-05	0.000467298
ILMN_1716357	CAPN3	0.00181013	1.06833e-05	0.000467309
ILMN_1781374	TUFT1	0.00657845	1.07207e-05	0.000468064
ILMN_1783247	C10orf11	0.00431501	1.0758e-05	0.000468812
ILMN_1735168	SUV420H2	0.00193871	1.0796e-05	0.000469587
ILMN_1682176	CLEC3B	-0.00567687	1.09271e-05	0.000474401
ILMN_2051469	E2F1	0.00218134	1.09648e-05	0.000475148
ILMN_2350114	TRIM13	0.00367863	1.10458e-05	0.000477768
ILMN_2323048	ERP29	-0.00360012	1.11133e-05	0.000479795
ILMN_1718712	C20orf177	0.00387631	1.11436e-05	0.000480208
ILMN_1658290	C16orf68	-0.00353479	1.12224e-05	0.000481817
ILMN_1760347	SRGN	0.00809546	1.12123e-05	0.000481817
ILMN_1653163	ZSCAN2	-0.00242781	1.14173e-05	0.000489279
ILMN_1701461	TIMP3	0.005431	1.15556e-05	0.000494295
ILMN_1809817	FLJ23834	-0.00280403	1.17237e-05	0.000500563
ILMN_1654997	P2RX3	0.00191767	1.17491e-05	0.000500726
ILMN_1785095	ATP6V0E2	0.00500016	1.18029e-05	0.0005021
ILMN_1714586	VGLL3	0.006143	1.19511e-05	0.000507473
ILMN_1780170	APOD	0.00532521	1.20079e-05	0.000508954
ILMN_1691861	FASTK	-0.00294679	1.20595e-05	0.000510211
ILMN_1718297	EML4	0.00356216	1.22022e-05	0.000514797
ILMN_1793672	SIX5	-0.00551393	1.22122e-05	0.000514797
ILMN_1735052	ULK1	-0.0035876	1.22922e-05	0.000517229
ILMN_1705144	ULK1	-0.00396942	1.23298e-05	0.000517876
ILMN_1686645	UTP14C	0.00351578	1.26e-05	0.000527317
ILMN_2228809	YWHAG	0.00845746	1.25985e-05	0.000527317
ILMN_2241775	TROVE2	0.00407233	1.26268e-05	0.000527487
ILMN_2174805	CD300LG	0.00535893	1.27293e-05	0.000530812
ILMN_1808789	MYO5C	0.00460752	1.28008e-05	0.000532841
ILMN_2360705	ACSL3	0.00554206	1.29503e-05	0.000537138
ILMN_1769988	IFNA10	-0.00195803	1.29465e-05	0.000537138
ILMN_1764022	FXYD1	0.00563402	1.30289e-05	0.000539434
ILMN_1708143	FAM127A	-0.00309056	1.30632e-05	0.00053989
ILMN_1684554	COL16A1	-0.00453777	1.3143e-05	0.000542226
ILMN_1742330	PLXNB1	-0.0058009	1.32034e-05	0.000543749
ILMN_1715332	TTC21A	-0.00214208	1.33389e-05	0.000548357
ILMN_2120575	HTATSF1	0.00153056	1.34955e-05	0.00055288
ILMN_1793549	PTPN4	-0.00446245	1.35203e-05	0.00055288
ILMN_1770803	BNIP2	0.00296865	1.35075e-05	0.00055288
ILMN_1759679	FAM81B	0.00181807	1.37015e-05	0.0005548
ILMN_1677041	CHUK	0.00292418	1.3659e-05	0.0005548
ILMN_1703617	AHSA1	-0.00382194	1.36366e-05	0.0005548
ILMN_2410262	MTMR14	-0.00325881	1.37106e-05	0.0005548
ILMN_1712865	SHE	0.00258551	1.36244e-05	0.0005548
ILMN_1663866	TGFBI	-0.00582737	1.36843e-05	0.0005548
ILMN_1797409	FLJ27255	0.00164391	1.37732e-05	0.000556365
ILMN_1718285	HOXC8	0.0043747	1.38608e-05	0.000558931
ILMN_1747556	CDK9	-0.00466335	1.39618e-05	0.00056203
ILMN_1723962	LXN	0.00647385	1.40417e-05	0.00056427
ILMN_1658494	C13orf15	-0.00609235	1.42495e-05	0.000570644
ILMN_2218208	SPARCL1	0.0100625	1.42338e-05	0.000570644
ILMN_1707336	ARPC4	-0.00407634	1.43183e-05	0.000572411
ILMN_1729095	PDZD2	0.00611024	1.44794e-05	0.000577859
ILMN_1778242	CALM1	0.00372678	1.45683e-05	0.000579413
ILMN_1653200	SLC22A17	-0.00398285	1.45627e-05	0.000579413
ILMN_1679267	TGM2	-0.00343544	1.46202e-05	0.000580486
ILMN_1797974	AIG1	0.00513639	1.4664e-05	0.000581229
ILMN_1742578	MKLN1	0.00314827	1.47858e-05	0.000585058
ILMN_1788019	LAMA2	0.00385755	1.49229e-05	0.00058948
ILMN_1791483	PDE4D	0.00207079	1.50101e-05	0.000591917
ILMN_2386008	MPZL1	-0.00451285	1.50709e-05	0.000593307
ILMN_1733305	EIF2A	-0.00386988	1.52422e-05	0.000598026
ILMN_1784176	ABCA5	0.00250869	1.52286e-05	0.000598026
ILMN_1680130	DYM	-0.00256155	1.53631e-05	0.000601753
ILMN_2068747	OAT	0.00501903	1.55845e-05	0.000609395
ILMN_2104356	COL1A2	-0.0104645	1.56836e-05	0.000612241
ILMN_2111187	ELOVL6	-0.0146146	1.59022e-05	0.000619734
ILMN_1788098	LHCGR	0.00692551	1.6211e-05	0.000629652
ILMN_2224333	C3orf65	0.00162953	1.61961e-05	0.000629652
ILMN_1717809	RNF24	-0.00459234	1.63718e-05	0.000634837
ILMN_2152257	SSTR2	-0.00527508	1.64147e-05	0.000635439
ILMN_1838313		0.00346108	1.65742e-05	0.000639483
ILMN_1729180	GATM	0.00329141	1.65687e-05	0.000639483
ILMN_1666222	PHACTR3	0.0113776	1.66332e-05	0.000639635
ILMN_1739943	SBNO1	0.00196243	1.66324e-05	0.000639635
ILMN_1758623	HIST1H2BD	-0.00233279	1.671e-05	0.000640466
ILMN_1721657	RSU1	0.00761861	1.66906e-05	0.000640466
ILMN_1752668	DAAM2	0.0034204	1.67922e-05	0.00064256
ILMN_1752340	ARF5	-0.00423428	1.68633e-05	0.000644218
ILMN_1786197	NR2F1	-0.00409048	1.69555e-05	0.000646389
ILMN_2379560	CDC14B	0.00339157	1.69758e-05	0.000646389
ILMN_1777405	HIST1H2BD	-0.00177063	1.70288e-05	0.000647346
ILMN_1792506	PLA1A	0.0029531	1.70732e-05	0.000647974
ILMN_1745213	PCDHB3	0.00243677	1.7127e-05	0.000648953
ILMN_1734486	C1orf19	0.00555522	1.72044e-05	0.000650827
ILMN_1813295	LMO3	0.00754086	1.73587e-05	0.00065453
ILMN_1718207	SETDB1	-0.00356861	1.73488e-05	0.00065453
ILMN_1685930	DNAJC24	0.00395799	1.74541e-05	0.000657061
ILMN_1763520	SULT2B1	-0.00255287	1.75317e-05	0.000658913
ILMN_1788388	NOVA2	0.001976	1.75872e-05	0.000659932
ILMN_1662126	MATN4	-0.00204827	1.77237e-05	0.00066398
ILMN_1807177	KIAA1797	-0.00268424	1.77971e-05	0.000665658
ILMN_1659378	TFAP2D	-0.00151469	1.78564e-05	0.000666803
ILMN_2406656	GATA3	0.00276193	1.7893e-05	0.000667096
ILMN_1690537	GTSF1L	-0.00172383	1.80159e-05	0.000669543
ILMN_1751075	SETD4	-0.00240546	1.80163e-05	0.000669543
ILMN_1700202	TMEM135	0.00460816	1.81104e-05	0.000671967
ILMN_1738825	HIC1	-0.00225737	1.84e-05	0.000681622
ILMN_1753498	COASY	-0.00387516	1.8487e-05	0.000683756
ILMN_1791097	RSBN1	0.00317336	1.87243e-05	0.000690735
ILMN_2207363	RABAC1	-0.00538597	1.87352e-05	0.000690735
ILMN_1802653	EBI3	0.00288111	1.90598e-05	0.000701587
ILMN_2195482	CACNB3	-0.00433074	1.93279e-05	0.000710332
ILMN_1681016	SPNS1	-0.0045121	1.96989e-05	0.000722822
ILMN_1702691	TNFAIP3	0.00281694	1.98245e-05	0.000725141
ILMN_2400143	RPL32	-0.00253775	1.98231e-05	0.000725141
ILMN_1684210	NPAL3	-0.00332117	1.99765e-05	0.000727264
ILMN_2404112	TRDMT1	-0.00207618	1.9956e-05	0.000727264
ILMN_1797828	DDRGK1	-0.00323534	1.99586e-05	0.000727264
ILMN_1705213	TMBIM1	0.00472444	2.02924e-05	0.000735306
ILMN_1811955	PRMT5	-0.0026818	2.02836e-05	0.000735306
ILMN_1803194	GALK1	-0.00494121	2.0253e-05	0.000735306
ILMN_1703433	PLSCR3	-0.0033844	2.0326e-05	0.000735375
ILMN_2376403	TSC22D3	-0.00775751	2.04059e-05	0.000737121
ILMN_1762531	FGF9	-0.00331622	2.05023e-05	0.000739453
ILMN_2091310	TMEM16A	0.0043197	2.0567e-05	0.000740587
ILMN_2328776	MST4	0.00281149	2.05976e-05	0.000740587
ILMN_1699867	IGF2	0.00406441	2.0795e-05	0.000746531
ILMN_1683450	CDCA5	-0.00298227	2.10026e-05	0.00075166
ILMN_1775486	SSPN	0.00676453	2.09885e-05	0.00075166
ILMN_1798926	SOCS2	0.00343263	2.10953e-05	0.000753817
ILMN_1792910	MNT	-0.00373396	2.13373e-05	0.000760328
ILMN_1749868	FAM171A1	0.00391914	2.1343e-05	0.000760328
ILMN_1804445	ATF7IP2	-0.00301824	2.18748e-05	0.000778079
ILMN_2289924	TRAK1	0.00294022	2.19485e-05	0.000779509
ILMN_1651496	HIST1H2BD	-0.00356102	2.20413e-05	0.000779853
ILMN_1773018	CUEDC2	-0.00268654	2.20326e-05	0.000779853
ILMN_1718924	ETFA	0.00518869	2.2059e-05	0.000779853
ILMN_1700109	PTOV1	-0.00413684	2.22465e-05	0.000785289
ILMN_1792660	CAMSAP1L1	0.00360741	2.23122e-05	0.000786413
ILMN_2403664	POMC	-0.00308534	2.26341e-05	0.000795343
ILMN_1728380	PHOSPHO2	0.00540248	2.26231e-05	0.000795343
ILMN_1687858	CALM2	0.00829757	2.26749e-05	0.000795574
ILMN_1675848	MYL12A	0.00395782	2.28268e-05	0.00079879
ILMN_1680424	CTSG	-0.00850841	2.28354e-05	0.00079879
ILMN_1722102	ANAPC11	-0.00505901	2.31104e-05	0.000807195
ILMN_1665164	CTR9	0.00263182	2.33844e-05	0.00081554
ILMN_1698243	C1orf85	-0.00340441	2.36093e-05	0.000822148
ILMN_1788778	2015-09-11	0.0106876	2.38299e-05	0.000828587
ILMN_1711270	SFRS14	-0.00369894	2.39771e-05	0.000832237
ILMN_1694140	AFAP1L1	0.00380516	2.40065e-05	0.000832237
ILMN_1726064	PAK1IP1	0.00306955	2.42525e-05	0.000839513
ILMN_1717056	TXNRD1	0.0034387	2.448e-05	0.000843617
ILMN_1709626	FAM14B	-0.00250978	2.44187e-05	0.000843617
ILMN_1651438	ZFPM1	-0.00526539	2.44739e-05	0.000843617
ILMN_2246105	C3orf23	0.00177409	2.48575e-05	0.00085478
ILMN_2317580	SHANK3	0.00536063	2.48776e-05	0.00085478
ILMN_2129161	LRRC32	0.00436155	2.49171e-05	0.000854872
ILMN_1795463	MORC4	0.00204268	2.51049e-05	0.000860048
ILMN_1728011	NLGN4X	0.00250116	2.53725e-05	0.000867933
ILMN_2411139	FIBP	-0.00292089	2.58788e-05	0.000883952
ILMN_2364521	AXL	-0.00390966	2.60246e-05	0.000887626
ILMN_1719316	TMED3	-0.00515098	2.60699e-05	0.000887867
ILMN_1669624	LINS1	0.00208979	2.61376e-05	0.000888224
ILMN_1785852	OBFC2A	0.00548428	2.61569e-05	0.000888224
ILMN_2332558	ARL5A	0.00583251	2.62203e-05	0.00088908
ILMN_1803367	EVI1	0.0052649	2.67095e-05	0.000904348
ILMN_1793859	ALDH2	0.00539934	2.67912e-05	0.000905791
ILMN_1806037	TK1	-0.00320593	2.68906e-05	0.000907189
ILMN_1703683	COG4	-0.00383002	2.69888e-05	0.000907189
ILMN_1752591	LEPROTL1	0.00539187	2.69743e-05	0.000907189
ILMN_2395204	SLTM	0.00643855	2.69883e-05	0.000907189
ILMN_1694268	HES6	-0.00330875	2.79241e-05	0.000936221
ILMN_2112942	KRTAP6-1	0.00165093	2.79331e-05	0.000936221
ILMN_2041327	MRPL37	-0.00512647	2.80035e-05	0.000937229
ILMN_2406084	ITGA11	-0.00405524	2.84378e-05	0.000950395
ILMN_1721022	SHC1	-0.00396292	2.8609e-05	0.000954742
ILMN_2372639	TRAPPC5	-0.00523673	2.87888e-05	0.000959364
ILMN_1738784	PPP2R5A	-0.0042395	2.92582e-05	0.000973609
ILMN_2325185	TYSND1	-0.00402589	3.00629e-05	0.000998958
ILMN_1712806	AP1S1	-0.0031589	3.04288e-05	0.00100967
ILMN_1660793	PAQR4	-0.00339193	3.05833e-05	0.00101335
ILMN_1764431	COPS6	-0.00348756	3.07773e-05	0.00101606
ILMN_1807540	CBARA1	-0.0029118	3.07964e-05	0.00101606
ILMN_1663080	LFNG	-0.00680971	3.07515e-05	0.00101606
ILMN_1716246	FRZB	0.00682871	3.09338e-05	0.00101915
ILMN_1724789	CD59	0.00419936	3.11369e-05	0.00102439
ILMN_2380698	DSTN	0.0105325	3.12837e-05	0.00102776
ILMN_1763080	QARS	-0.00403062	3.13502e-05	0.00102849
ILMN_2209748	DERL1	0.00563391	3.21442e-05	0.00105305
ILMN_1667577	LCMT2	0.00271149	3.22088e-05	0.00105368
ILMN_1785265	PLS3	0.00680563	3.23766e-05	0.00105768
ILMN_1773073	PHYH	0.00676559	3.24903e-05	0.0010599
ILMN_1738718	CYB561D2	-0.00403093	3.27032e-05	0.00106535
ILMN_2192281	CARD8	0.00453829	3.29101e-05	0.00106909
ILMN_1745421	ZMAT5	-0.00317949	3.28706e-05	0.00106909
ILMN_1809384	CYP4F12	-0.0057996	3.29996e-05	0.00107051
ILMN_1653166	CLEC10A	-0.00261354	3.31164e-05	0.0010728
ILMN_1815043	MRPS2	-0.00346206	3.38547e-05	0.00109518
ILMN_1798458	KIAA1026	0.00342979	3.40105e-05	0.0010987
ILMN_2082865	PLLP	0.00328632	3.40621e-05	0.00109883
ILMN_2352131	ERBB2	-0.00500583	3.43875e-05	0.00110779
ILMN_2232712	MYO10	0.00202764	3.4726e-05	0.00111715
ILMN_1713636	S100A6	-0.00426097	3.48441e-05	0.0011194
ILMN_2394264	UBTF	0.00189913	3.52194e-05	0.00112989
ILMN_2409706	WDR20	0.00287334	3.5389e-05	0.00113377
ILMN_1693227	ZC3H7A	0.00274109	3.54486e-05	0.00113411
ILMN_1743130	PTGFRN	-0.00328223	3.56904e-05	0.00114028
ILMN_1679093	ZNF581	-0.00515282	3.58064e-05	0.00114241
ILMN_1872446		0.00211436	3.60985e-05	0.00115015
ILMN_2309245	BIN1	-0.00385748	3.6417e-05	0.00115871
ILMN_1766925	CDH13	0.00360008	3.65861e-05	0.0011625
ILMN_2333107	AES	0.00425874	3.69481e-05	0.00117239
ILMN_1733756	COL12A1	-0.00461472	3.72207e-05	0.00117943
ILMN_1691418	CDRT4	-0.00344733	3.7627e-05	0.00119068
ILMN_1760441	MRPS5	-0.00354429	3.7681e-05	0.00119077
ILMN_2320377	MAPK8IP3	0.00182915	3.78325e-05	0.00119393
ILMN_1802553	MRPS24	-0.00324866	3.79056e-05	0.00119462
ILMN_1755862	PFAS	0.00395932	3.82855e-05	0.00120496
ILMN_1727704	LRRC29	-0.00333253	3.84821e-05	0.00120624
ILMN_1806937	C19orf62	-0.00464848	3.84154e-05	0.00120624
ILMN_1792679	ITGA5	-0.00435467	3.84524e-05	0.00120624
ILMN_1707066	MAGEE2	0.00150399	3.88038e-05	0.00121431
ILMN_1657836	PLEKHG2	-0.0037606	3.88442e-05	0.00121431
ILMN_2246894	EDF1	-0.00377577	3.91244e-05	0.00122119
ILMN_2045324	CCL16	0.00203872	3.91694e-05	0.00122119
ILMN_2137536	ZZZ3	0.00364251	3.97064e-05	0.00123628
ILMN_1683148	PRICKLE2	-0.00383	3.97891e-05	0.00123719
ILMN_2352917	LTBP4	-0.00197298	4.01882e-05	0.00124793
ILMN_1806266	RAP1GDS1	-0.00260631	4.03829e-05	0.0012523
ILMN_2064917	AGGF1	0.00305755	4.06726e-05	0.0012596
ILMN_2046344	NFKBIL1	0.0018229	4.09342e-05	0.00126601
ILMN_1697880	PLD2	-0.00257476	4.12516e-05	0.00127414
ILMN_1810327	HNRPUL2	0.0026442	4.13167e-05	0.00127445
ILMN_1705241	TDRD7	0.00249477	4.1504e-05	0.00127684
ILMN_2047112	RP11-529I10.4	-0.00350681	4.14801e-05	0.00127684
ILMN_1683175	C9orf23	-0.00412317	4.16778e-05	0.00128049
ILMN_1711910	DKFZp781N1041	0.0016388	4.17944e-05	0.00128238
ILMN_1708369	EPS15L1	-0.00247466	4.18937e-05	0.00128358
ILMN_2341793	CCT7	-0.00223936	4.19442e-05	0.00128358
ILMN_1768953	SDC1	0.00207069	4.21294e-05	0.00128663
ILMN_1712066	EXPH5	0.00207791	4.21545e-05	0.00128663
ILMN_1738401	FOXC1	0.00711837	4.22702e-05	0.00128846
ILMN_1788095	SPRYD3	-0.00479716	4.24381e-05	0.00129126
ILMN_1743655	TMED9	-0.00385637	4.24731e-05	0.00129126
ILMN_1674551	SMAD5	0.00543949	4.25542e-05	0.00129203
ILMN_1736577	ZNF688	-0.00302894	4.30906e-05	0.00130661
ILMN_2304495	PPP1R1B	-0.00669787	4.32193e-05	0.00130881
ILMN_2222651	MAK10	0.00219312	4.34591e-05	0.00131436
ILMN_2342554	TAGLN3	0.00153838	4.35922e-05	0.00131666
ILMN_1708747	OR6C4	0.00164245	4.38116e-05	0.00132157
ILMN_1789240	MLST8	-0.00329273	4.41249e-05	0.00132755
ILMN_2052891	PKD2	0.00563692	4.41812e-05	0.00132755
ILMN_1701441	LPAR1	-0.00469071	4.41304e-05	0.00132755
ILMN_2102422	ABCB8	0.00191829	4.46028e-05	0.00133849
ILMN_2151817	PFN1	-0.00415473	4.48748e-05	0.00134491
ILMN_2189859	FLJ38482	0.00507263	4.50888e-05	0.00134958
ILMN_1724250	GRN	-0.0044048	4.56514e-05	0.00136466
ILMN_1671600	EPS8L1	0.001629	4.60676e-05	0.00137181
ILMN_1784785	COPS7B	-0.00393406	4.59561e-05	0.00137181
ILMN_1710354	KIFC3	0.00177158	4.6038e-05	0.00137181
ILMN_1758906	GNA13	0.00600476	4.62617e-05	0.0013751
ILMN_1701655	SLC24A6	-0.00354024	4.62965e-05	0.0013751
ILMN_1718129	MAP2K5	-0.00428969	4.6412e-05	0.00137677
ILMN_1728605	TTC3	-0.00320531	4.66427e-05	0.00138128
ILMN_1807169	TINAGL1	0.00324622	4.66828e-05	0.00138128
ILMN_1797172	ERCC1	-0.00272441	4.67924e-05	0.00138276
ILMN_2087702	MYH9	0.00364737	4.76847e-05	0.00140733
ILMN_2094061	IMPA2	0.00456041	4.80553e-05	0.00141647
ILMN_1832625		-0.00166898	4.86097e-05	0.00142997
ILMN_1798533	ZNF22	0.00241086	4.8698e-05	0.00142997
ILMN_1703697	LANCL1	0.00345188	4.86942e-05	0.00142997
ILMN_1700546	ELOVL6	-0.0084731	4.89079e-05	0.00143136
ILMN_2414848	TBRG4	-0.00297461	4.92384e-05	0.00143136
ILMN_1762787	RNF26	-0.00376245	4.91674e-05	0.00143136
ILMN_1771651	MON1B	-0.00299717	4.8999e-05	0.00143136
ILMN_1791388	ZNF787	-0.00421856	4.91161e-05	0.00143136
ILMN_2306189	MAGED1	-0.00388075	4.89988e-05	0.00143136
ILMN_1698189	AASDHPPT	0.00260742	4.92077e-05	0.00143136
ILMN_1679816	C1orf117	0.00554607	4.92376e-05	0.00143136
ILMN_1791447	CXCL12	0.0059318	4.93841e-05	0.00143337
ILMN_1808919	HPS4	-0.00297044	4.94307e-05	0.00143337
ILMN_1724221	DNAJB5	-0.00138598	4.9692e-05	0.00143915
ILMN_1726589	CD248	-0.00597562	4.99635e-05	0.00144521
ILMN_1771376	PEA15	-0.00314517	5.01087e-05	0.0014476
ILMN_1745994	GAS7	-0.00447297	5.08761e-05	0.00146791
ILMN_2408430	LARGE	-0.00296872	5.09647e-05	0.00146791
ILMN_1722218	MBOAT7	-0.00380033	5.10013e-05	0.00146791
ILMN_1724040	ANKRD57	0.00279516	5.17218e-05	0.00148497
ILMN_1795338	YPEL1	-0.00230106	5.17103e-05	0.00148497
ILMN_1723874	MRPS6	0.00365916	5.28091e-05	0.00151245
ILMN_1780058	DEGS1	0.00703117	5.27469e-05	0.00151245
ILMN_1736021	PRPF4B	0.00315174	5.29104e-05	0.00151349
ILMN_1781010	ARHGEF3	-0.00461241	5.31234e-05	0.00151398
ILMN_1745964	IRAK2	0.00559241	5.29964e-05	0.00151398
ILMN_1737394	LMNA	-0.00499479	5.3059e-05	0.00151398
ILMN_1762003	SEC62	0.00331021	5.3935e-05	0.00153335
ILMN_1652521	MTMR9	0.00218764	5.39031e-05	0.00153335
ILMN_1717925	SIGMAR1	-0.00221107	5.40464e-05	0.00153464
ILMN_2378048	HNRPK	0.00837807	5.43108e-05	0.00154027
ILMN_1765550	HOMEZ	0.00190374	5.44072e-05	0.00154112
ILMN_1814622	FLJ20125	0.0025221	5.47996e-05	0.00155034
ILMN_2180682	MTPN	0.00732652	5.51101e-05	0.00155612
ILMN_1725620	GGNBP2	0.00313561	5.51379e-05	0.00155612
ILMN_2364376	ILK	-0.00324319	5.54943e-05	0.00156428
ILMN_2290338	RCAN1	0.00188062	5.56301e-05	0.00156621
ILMN_1803945	HCP5	0.00443182	5.58586e-05	0.00156805
ILMN_1673953	HRH1	0.00182991	5.58227e-05	0.00156805
ILMN_1705464	MRPL41	-0.0038836	5.5898e-05	0.00156805
ILMN_1679796	TOMM20	0.00668673	5.67013e-05	0.00158866
ILMN_1657550	MVD	-0.00588353	5.69396e-05	0.00159342
ILMN_2372011	SCAND1	-0.00400499	5.70849e-05	0.00159556
ILMN_1730433	CD2AP	0.00232409	5.76533e-05	0.00160798
ILMN_2415303	CLEC10A	-0.00295622	5.76678e-05	0.00160798
ILMN_1770556	SLC26A10	0.00185369	5.82097e-05	0.00162042
ILMN_1770245	EPB41L5	0.00277662	5.82535e-05	0.00162042
ILMN_1696503	JRKL	0.00182028	5.84124e-05	0.00162098
ILMN_1755620	IER5L	-0.00316473	5.8413e-05	0.00162098
ILMN_2160140	MTMR8	0.00155351	5.8745e-05	0.00162824
ILMN_1801504	RUNX1	-0.00401169	5.9435e-05	0.00164541
ILMN_1753241	SNTA1	0.00359354	5.95285e-05	0.00164603
ILMN_2050654	SAV1	0.00475673	5.96443e-05	0.00164728
ILMN_2131861	SOCS2	0.00387709	5.97893e-05	0.00164932
ILMN_1773307	NAP1L5	0.00306393	6.01369e-05	0.00165694
ILMN_1691884	STC2	0.00577912	6.03209e-05	0.00166004
ILMN_1697491	FLJ14213	0.00371303	6.08442e-05	0.00167246
ILMN_1802458	AGTRAP	-0.00290398	6.11551e-05	0.00167902
ILMN_1687768	NCOA7	0.00284191	6.14602e-05	0.00168143
ILMN_1695079	ZNF101	-0.00197691	6.13195e-05	0.00168143
ILMN_1732216	NARS	0.00759459	6.14057e-05	0.00168143
ILMN_2394571	FBXW11	0.00360392	6.15601e-05	0.00168218
ILMN_1672571	TFIP11	-0.00372558	6.20285e-05	0.00169299
ILMN_2149566	VPS25	-0.00222244	6.21411e-05	0.00169398
ILMN_2302716	ALDH18A1	-0.00391096	6.22836e-05	0.00169398
ILMN_1746658	RORB	0.00527368	6.22112e-05	0.00169398
ILMN_1699852	CES8	-0.00278488	6.26148e-05	0.00169681
ILMN_1738816	FOXO1	-0.00565612	6.26985e-05	0.00169681
ILMN_1662316	VPS33A	-0.00228097	6.27528e-05	0.00169681
ILMN_1668507	DDAH1	0.00322158	6.26477e-05	0.00169681
ILMN_1690939	ECGF1	-0.00492433	6.25164e-05	0.00169681
ILMN_1731648	FOXJ2	-0.00438958	6.33485e-05	0.00171092
ILMN_2355033	KIAA1147	0.00269024	6.37489e-05	0.00171974
ILMN_1759910	SERPINA5	-0.00632162	6.40299e-05	0.00172532
ILMN_1739792	RHOG	-0.0053146	6.41596e-05	0.00172681
ILMN_1718907	TSHZ1	0.00297342	6.46379e-05	0.00173767
ILMN_1746013	SPOCK1	0.00469452	6.54592e-05	0.00175366
ILMN_2261099	SORBS3	0.00154342	6.54553e-05	0.00175366
ILMN_1748109	PEX1	0.00313771	6.54145e-05	0.00175366
ILMN_1813671	SLC25A1	-0.00684025	6.61509e-05	0.00177015
ILMN_2067408	CLRN3	0.00158367	6.635e-05	0.00177343
ILMN_1787885	NUDT18	-0.00483248	6.68312e-05	0.00178424
ILMN_1779370	ARHGEF9	0.00179564	6.77724e-05	0.00179735
ILMN_1806733	COL18A1	-0.00669175	6.76667e-05	0.00179735
ILMN_1769671	RYK	0.0054969	6.76808e-05	0.00179735
ILMN_2345319	PREPL	0.00353272	6.76294e-05	0.00179735
ILMN_1758474	PRKRA	0.00669646	6.74762e-05	0.00179735
ILMN_2377980	PPP1CA	-0.00250965	6.77864e-05	0.00179735
ILMN_1674941	ANO6	0.00624069	6.79545e-05	0.00179975
ILMN_1696587	LRP1B	0.00451528	6.88315e-05	0.0018209
ILMN_1789136	SERF2	-0.00308471	6.91675e-05	0.00182563
ILMN_1667893	TNS3	0.00465837	6.9167e-05	0.00182563
ILMN_1696187	PYGL	0.00813304	6.93284e-05	0.00182573
ILMN_1756525	KLHL20	0.00462017	6.92866e-05	0.00182573
ILMN_1697228	GPR56	0.00165833	6.96931e-05	0.00183325
ILMN_1784523	ATP6V1G1	0.0054419	6.99739e-05	0.00183855
ILMN_1718198	NPY5R	0.00467497	7.01046e-05	0.00183991
ILMN_1721672	GPR171	0.00155163	7.05967e-05	0.00185073
ILMN_2402558	ZHX1	0.00385879	7.11211e-05	0.00185413
ILMN_1752394	CCNB1IP1	-0.00308719	7.11449e-05	0.00185413
ILMN_2146418	CRIM1	0.00721829	7.11736e-05	0.00185413
ILMN_1711994	TCIRG1	-0.00611324	7.10542e-05	0.00185413
ILMN_1729318	TOR1AIP1	0.00463869	7.12053e-05	0.00185413
ILMN_1772702	SFRS2B	0.00278207	7.10254e-05	0.00185413
ILMN_2372398	ALDH5A1	0.00444105	7.15791e-05	0.00186178
ILMN_2218758	EFCBP1	0.00748658	7.16606e-05	0.00186181
ILMN_2375002	MAP4K4	0.00453632	7.20524e-05	0.0018699
ILMN_2177965	RPS19BP1	-0.00379614	7.26737e-05	0.00188392
ILMN_2189222	KLHL8	-0.00596707	7.29626e-05	0.0018893
ILMN_2038775	TUBB2A	0.00674774	7.31955e-05	0.00189322
ILMN_2091375	KRCC1	0.00573906	7.34207e-05	0.00189562
ILMN_1720996	SLC12A2	0.0047673	7.35331e-05	0.00189562
ILMN_1677038	FLJ21986	0.00590199	7.34828e-05	0.00189562
ILMN_1751276	BDNF	-0.00148673	7.39229e-05	0.00190144
ILMN_1665384	SH3BP5L	-0.00434509	7.40046e-05	0.00190144
ILMN_2125374	CMAS	0.00253444	7.39736e-05	0.00190144
ILMN_1766112	WHSC1	0.00187719	7.43489e-05	0.00190818
ILMN_1775919	C6orf79	0.00144474	7.47632e-05	0.00191558
ILMN_1785926	ZNF621	0.00229991	7.48783e-05	0.00191558
ILMN_1781906	RBM17	0.00264603	7.48848e-05	0.00191558
ILMN_1713744	C14orf132	-0.00421801	7.51817e-05	0.00192106
ILMN_2411794	PTPRA	-0.00355147	7.5454e-05	0.00192582
ILMN_2358069	MAD1L1	-0.00353488	7.55337e-05	0.00192582
ILMN_1725297	AMPH	0.00212523	7.61818e-05	0.00194021
ILMN_1718334	ITPA	-0.00322093	7.73408e-05	0.00196757
ILMN_1772692	DICER1	0.00469925	7.86061e-05	0.00199758
ILMN_2278729	EIF3B	-0.00462018	7.93557e-05	0.00201442
ILMN_1727633	PVRL3	-0.00336182	7.9698e-05	0.00202001
ILMN_1815148	MAN2A2	0.00292126	7.975e-05	0.00202001
ILMN_2228538	IRAK1BP1	0.00156045	8.00306e-05	0.00202294
ILMN_1681983	RSPO3	0.00549442	8.00397e-05	0.00202294
ILMN_2149766	APPBP2	0.00275701	8.01316e-05	0.00202306
ILMN_1654697	ZNF280B	0.00154643	8.03166e-05	0.00202553
ILMN_1717262	PROCR	-0.00338195	8.13835e-05	0.00203196
ILMN_1853824	MGAT3	0.00356532	8.14931e-05	0.00203196
ILMN_1802766	WDR40B	0.00161943	8.15337e-05	0.00203196
ILMN_1778488	WDR41	-0.00417291	8.13575e-05	0.00203196
ILMN_1782247	KAT2A	-0.00445823	8.15133e-05	0.00203196
ILMN_1774066	TMEM141	-0.00305052	8.14545e-05	0.00203196
ILMN_1772261	GLG1	-0.00318658	8.09968e-05	0.00203196
ILMN_1667030	HSBP1	-0.0050069	8.14778e-05	0.00203196
ILMN_2339294	LILRB5	-0.00506157	8.0849e-05	0.00203196
ILMN_2380163	PTPRF	0.00631355	8.14545e-05	0.00203196
ILMN_1701507	EHHADH	0.00473958	8.14624e-05	0.00203196
ILMN_2227757	PCDHB2	0.003101	8.17755e-05	0.0020358
ILMN_1810120	SYT7	0.00182695	8.19878e-05	0.0020389
ILMN_2341067	NLGN4X	0.00336367	8.2285e-05	0.0020441
ILMN_1770338	TM4SF1	0.00412054	8.24982e-05	0.00204721
ILMN_1813572	IL16	-0.00285664	8.30351e-05	0.00205833
ILMN_1651364	PCBD2	0.00251752	8.46125e-05	0.00209297
ILMN_1704876	USP38	0.0045312	8.45629e-05	0.00209297
ILMN_1737857	GTF2B	-0.00182832	8.50348e-05	0.0020956
ILMN_2357577	PRKAA1	0.00416271	8.50566e-05	0.0020956
ILMN_1748819	MRPL22	0.00318037	8.49511e-05	0.0020956
ILMN_1780698	ZFYVE19	-0.00383841	8.50798e-05	0.0020956
ILMN_1751378	RARS	-0.00241537	8.53898e-05	0.002101
ILMN_1730698	ODF2	-0.00395178	8.59731e-05	0.00211312
ILMN_1769934	GRHL1	0.00160407	8.62026e-05	0.00211652
ILMN_1714988	HOXD8	0.0017015	8.70899e-05	0.00213605
ILMN_1716080	CBL	0.00293142	8.72918e-05	0.00213874
ILMN_1720024	IL11RA	-0.00322777	8.75077e-05	0.00214177
ILMN_1811489	OXSR1	0.00276179	8.76098e-05	0.00214201
ILMN_1676611	PHPT1	-0.00365305	8.7905e-05	0.00214247
ILMN_2352090	GPRC5C	0.0041478	8.78571e-05	0.00214247
ILMN_1764723	SH3PXD2B	-0.00321053	8.78644e-05	0.00214247
ILMN_1692207	ST5	0.00161932	8.87485e-05	0.00215624
ILMN_2297997	LIPT1	0.0016727	8.85916e-05	0.00215624
ILMN_1757660	CAPS	-0.0029001	8.86582e-05	0.00215624
ILMN_1796949	TPX2	0.00170549	8.93211e-05	0.00216788
ILMN_1702396	PACSIN2	-0.00360974	8.96227e-05	0.00217293
ILMN_1711886	ALG3	-0.00412721	8.97329e-05	0.00217333
ILMN_1726250	CPAMD8	-0.00191792	9.03672e-05	0.00217788
ILMN_1747506	DHX34	-0.00249818	9.0266e-05	0.00217788
ILMN_2199971	OR5M8	0.0015397	9.00669e-05	0.00217788
ILMN_2339266	LAMA2	0.00401873	9.03893e-05	0.00217788
ILMN_1745813	KIAA1279	0.00444853	9.02152e-05	0.00217788
ILMN_1726434	UNC45A	-0.00578431	9.05287e-05	0.00217897
ILMN_1811719	MYO7A	-0.00385281	9.1697e-05	0.00220481
ILMN_1811765	ADAMTS2	-0.00283169	9.20011e-05	0.00220755
ILMN_1727360	MAOB	0.00530902	9.19068e-05	0.00220755
ILMN_1672503	DPYSL2	0.00302249	9.2252e-05	0.00221129
ILMN_1811624	THADA	-0.00438085	9.24383e-05	0.00221347
ILMN_2103919	LRFN3	-0.0040043	9.26239e-05	0.00221563
ILMN_1736184	GSTM3	-0.00769667	9.29505e-05	0.00221889
ILMN_1745152	UQCC	0.00484131	9.29513e-05	0.00221889
ILMN_1675448	ZFP36L1	0.00878301	9.31477e-05	0.00222129
ILMN_2161848	GPR81	-0.00188909	9.45475e-05	0.00225215
ILMN_1738491	SNX30	0.00230498	9.46356e-05	0.00225215
ILMN_2186482	TMED7	0.00664024	9.58086e-05	0.00227773
ILMN_1779854	CARD6	0.00180463	9.652e-05	0.0022923
ILMN_1765310	TCEAL2	0.00287507	9.69956e-05	0.00229403
ILMN_1675048	IGF1R	0.00150099	9.71743e-05	0.00229403
ILMN_2048478	SLC22A3	0.00246468	9.69061e-05	0.00229403
ILMN_2185563	ANKRA2	0.00560656	9.68798e-05	0.00229403
ILMN_1763603	FAM177A1	0.00394156	9.71072e-05	0.00229403
ILMN_2295518	TRO	-0.00244164	9.71854e-05	0.00229403
ILMN_1664466	KLHL9	0.00532681	9.78459e-05	0.00230728
ILMN_2169801	TPSAB1	-0.00846168	9.80006e-05	0.00230858
ILMN_1776283	LGALS12	-0.00535379	9.81449e-05	0.00230964
ILMN_1683146	FTH1	0.0077586	9.8559e-05	0.00231543
ILMN_1767816	APH1B	-0.00365232	9.85904e-05	0.00231543
ILMN_1773576	CPNE3	0.00374355	9.90911e-05	0.00232484
ILMN_1723111	HIST1H4A	-0.00158125	9.94767e-05	0.00232683
ILMN_1811029	TLK1	0.00324399	9.93382e-05	0.00232683
ILMN_1705682	LEPREL2	-0.00268442	9.94284e-05	0.00232683
ILMN_1785175	SWAP70	0.00393102	9.96719e-05	0.00232905
ILMN_2355559	PSAP	0.00314823	0.000100001	0.00233359
ILMN_2377174	SYPL1	0.00396467	0.000100167	0.00233359
ILMN_1687216	PCBP3	-0.00416573	0.000100121	0.00233359
ILMN_1689007	SFRS14	-0.00306803	0.000100319	0.00233479
ILMN_1741204	KLHDC2	0.00645834	0.000100444	0.00233536
ILMN_2396813	C19orf62	-0.00263615	0.000101004	0.00234603
ILMN_1762608	KIAA1632	-0.00258938	0.000101235	0.00234903
ILMN_1687410	OSBPL11	0.0024951	0.000101523	0.00235337
ILMN_2163070	KHDC1	-0.00234115	0.000101866	0.00235897
ILMN_1690034	SOD3	0.00617076	0.000102229	0.002365
ILMN_1698554	AACS	-0.00742825	0.000102449	0.00236774
ILMN_1797310	ATP6V1D	-0.00257984	0.000102716	0.0023692
ILMN_1660097	HTR2C	-0.0014667	0.000102619	0.0023692
ILMN_1655418	CAPNS1	-0.00457729	0.000103028	0.00237404
ILMN_2283398	DUSP4	-0.00162476	0.000103587	0.00238455
ILMN_1721093	TAF10	-0.00305649	0.000103888	0.00238912
ILMN_1722045	ARSB	-0.0013882	0.000104086	0.00239131
ILMN_1706217	TLR4	-0.00278662	0.000104234	0.00239199
ILMN_2355423	TPO	0.00217872	0.000104322	0.00239199
ILMN_2154101	UPRT	0.00301654	0.000104736	0.00239912
ILMN_1719199	TULP3	-0.00263083	0.000105009	0.00240063
ILMN_1783728	TBRG4	-0.00305641	0.000104953	0.00240063
ILMN_1685580	CBLB	-0.00447334	0.000105569	0.00241106
ILMN_1664516	CENPF	-0.00153288	0.000105964	0.00241383
ILMN_2117171	LMO4	0.00636314	0.000105998	0.00241383
ILMN_2402798	AP2M1	-0.00351557	0.000106002	0.00241383
ILMN_1680925	SLC9A3R1	-0.00515982	0.000106394	0.00241911
ILMN_1762106	MMP2	-0.00253969	0.000106442	0.00241911
ILMN_1714165	ST3GAL2	-0.00316012	0.000106586	0.00242001
ILMN_1759419	ILVBL	-0.00392778	0.000106709	0.00242043
ILMN_1750160	FASTKD3	0.00321706	0.00010766	0.00243963
ILMN_1784292	ANKMY2	0.00335574	0.000108356	0.002453
ILMN_2365484	SNX1	0.00356841	0.000108922	0.00246342
ILMN_2335669	ZC3H14	0.00365443	0.000109191	0.00246711
ILMN_1811367	MAT2B	0.00745605	0.000109492	0.00247149
ILMN_1758658	FADD	0.00304039	0.00010984	0.00247694
ILMN_1672940	ZNF562	-0.00379814	0.00011029	0.00248469
ILMN_2118472	C10orf58	0.00275717	0.000112125	0.00252357
ILMN_1768925	C1QTNF3	-0.00236459	0.000112698	0.00253402
ILMN_1738243	RPS29	0.00325889	0.000112977	0.00253537
ILMN_1680102	C11orf45	-0.00246978	0.000112918	0.00253537
ILMN_1727495	L3MBTL3	0.00224146	0.000113182	0.00253753
ILMN_1761086	VPS54	0.00355114	0.000113443	0.00253847
ILMN_1680673	NT5DC1	0.00302847	0.000113415	0.00253847
ILMN_1653133	SH3D19	0.0081483	0.000113636	0.00254035
ILMN_2160428	IL1RAPL1	-0.00288176	0.00011395	0.00254247
ILMN_1708016	C20orf108	0.00739408	0.000113847	0.00254247
ILMN_1738652	BAD	-0.00289282	0.000114808	0.00255915
ILMN_2081883	IQCK	0.00228818	0.000115082	0.00256281
ILMN_1694106	GPD1L	0.00350926	0.000115566	0.00257113
ILMN_1711414	MRPS27	-0.00222904	0.000115754	0.00257284
ILMN_2380946	EIF4G2	0.00868127	0.000116197	0.00257776
ILMN_1742332	KCTD12	0.00692771	0.000116121	0.00257776
ILMN_1798030	XPR1	0.00251866	0.000116404	0.00257987
ILMN_1813148	TOM1	-0.00296981	0.000117165	0.00259427
ILMN_2325234	PQBP1	-0.0038516	0.000117697	0.00260357
ILMN_1785831	ZDHHC13	0.00191929	0.000118531	0.00261952
ILMN_1730575	GCLC	0.00453232	0.000119541	0.00263932
ILMN_1669772	LRP1	-0.00327049	0.000119773	0.00264195
ILMN_1737650	DIO2	-0.00256434	0.000120054	0.00264562
ILMN_1722330	GK2	-0.00235374	0.00012047	0.00265228
ILMN_2155228	CRLF3	0.00363328	0.000120964	0.00266064
ILMN_1692058	NDN	-0.00261039	0.000121524	0.00267042
ILMN_1734205	RASSF1	-0.00340369	0.000121934	0.0026769
ILMN_2157075	LRCH4	-0.00378243	0.000122072	0.0026774
ILMN_1809364	NTF3	0.00244283	0.00012252	0.00268317
ILMN_1709101	AKAP13	-0.00230721	0.000122566	0.00268317
ILMN_1685824	B4GALT5	0.00482048	0.000122796	0.00268566
ILMN_1725338	CLDN23	0.00460147	0.000123319	0.00269456
ILMN_1676088	MSRB3	0.00384152	0.000123836	0.00270333
ILMN_1779800	MARK1	0.00271586	0.000124261	0.00270752
ILMN_1774261	DOK4	-0.00238687	0.000124161	0.00270752
ILMN_1745785	NR2F2	0.00211365	0.000125082	0.00272054
ILMN_1742611	C1orf52	0.00234399	0.00012521	0.00272054
ILMN_1697153	ZDHHC17	0.00408679	0.000125094	0.00272054
ILMN_1665562	PLIN	0.00472209	0.000125457	0.00272335
ILMN_2055781	KLRF1	0.0017395	0.00012594	0.00273129
ILMN_2294123	2015-09-04	0.00196158	0.00012644	0.00273702
ILMN_1695759	AMDHD2	-0.00559817	0.000126389	0.00273702
ILMN_1781097	UBXN4	0.00309367	0.000126862	0.00274105
ILMN_1717337	2015-03-07	0.0050395	0.000126768	0.00274105
ILMN_1758719	NEDD9	0.00239279	0.000127229	0.00274387
ILMN_2380740	MTO1	0.00271901	0.000127222	0.00274387
ILMN_1795826	ATP6V0D1	-0.00458057	0.000127436	0.00274578
ILMN_1674135	RALGPS1	-0.00275819	0.000127627	0.00274726
ILMN_1715789	DOCK1	0.00305101	0.000127741	0.00274726
ILMN_2130525	TSPAN13	0.00502453	0.000127905	0.00274825
ILMN_1724612	SLC25A35	-0.00276521	0.0001287	0.00276277
ILMN_1671374	C19orf53	-0.0046957	0.000129611	0.00277975
ILMN_1676731	C17orf65	-0.00238903	0.000129864	0.00278261
ILMN_1709882	ICK	0.00395747	0.000130503	0.00279372
ILMN_1729033	RPL9	-0.0032394	0.00013151	0.0028101
ILMN_2188722	GLS	0.00404989	0.000131409	0.0028101
ILMN_2104106	XPR1	0.00419399	0.000131955	0.00281703
ILMN_1692739	ISLR2	-0.00378689	0.000132271	0.00282117
ILMN_2088612	XPO4	0.00293638	0.000132642	0.0028239
ILMN_1679405	DDX56	-0.00503639	0.000132622	0.0028239
ILMN_1763464	SLC25A42	-0.00240928	0.000132771	0.00282406
ILMN_2078466	DZIP1L	0.0019376	0.000133401	0.00283342
ILMN_1662839	PLEKHA1	0.0062871	0.000133455	0.00283342
ILMN_1651557	KDELC2	0.00529162	0.000134139	0.00284534
ILMN_2410864	RAB28	0.00291963	0.000135765	0.00287721
ILMN_1777565	TAP2	0.00367344	0.000137078	0.00290238
ILMN_1782050	CEBPD	0.00594582	0.000137813	0.00291529
ILMN_1664440	TP53BP1	-0.00240491	0.000137957	0.00291568
ILMN_1778121	CALN1	-0.00208342	0.00013818	0.00291774
ILMN_1716407	SORBS2	0.00373096	0.00013859	0.00292373
ILMN_2069945	SNRNP27	0.0052873	0.000138765	0.00292477
ILMN_1737947	LSM5	0.0043313	0.000138986	0.00292577
ILMN_1882000		0.00322871	0.000139065	0.00292577
ILMN_1736054	SUB1	0.00713635	0.000139896	0.0029406
ILMN_1768582	PPP2CB	0.00418192	0.000140702	0.00295488
ILMN_1751393	ZNF684	0.00252637	0.000141416	0.00296719
ILMN_1686929	GPATCH3	-0.00365633	0.000142678	0.00298846
ILMN_1886493		0.00495634	0.000142687	0.00298846
ILMN_1812678	TMEM195	0.00133007	0.000142909	0.0029904
ILMN_1664750	TMBIM4	0.00350115	0.000143302	0.00299594
ILMN_2139761	LIMCH1	0.00530441	0.000143551	0.00299844
ILMN_1794492	HOXC6	0.00360406	0.000144128	0.00299969
ILMN_1760667	POLR3GL	0.00268878	0.000144	0.00299969
ILMN_1757361	NCF4	-0.00220592	0.000143875	0.00299969
ILMN_1658885	DAGLB	-0.00356607	0.000143981	0.00299969
ILMN_1801223	WTIP	0.00320187	0.000145066	0.00301651
ILMN_2121207	FAM125A	-0.00312156	0.00014532	0.00301909
ILMN_1689400	CLK1	0.00335803	0.000147049	0.00305228
ILMN_1754531	AP4E1	0.0021326	0.000147578	0.00306053
ILMN_1676058	MAGOHB	0.00160563	0.000148012	0.0030668
ILMN_2232339	SLC22A9	-0.00128563	0.000149489	0.00308914
ILMN_1726288	TMEM106B	0.00559304	0.000149233	0.00308914
ILMN_1688180	ASPSCR1	-0.00285527	0.000149481	0.00308914
ILMN_1755235	XPO6	-0.0030661	0.000150871	0.00311492
ILMN_1712659	PPP2CB	0.00512021	0.000151192	0.00311876
ILMN_1770742	TMEM55B	-0.00250003	0.000151984	0.00312955
ILMN_1672128	ATF4	0.0083498	0.000151954	0.00312955
ILMN_1749878	FAM124B	0.00448913	0.000152396	0.00313525
ILMN_1807833	HM13	-0.00296704	0.000152867	0.00313939
ILMN_1806651	PARP8	0.00518296	0.000152737	0.00313939
ILMN_2141941	TOR1AIP1	0.00678902	0.000153067	0.00314071
ILMN_2334205	ERCC6L	0.00137603	0.000153804	0.00315305
ILMN_1789095	BMPR2	0.00616701	0.000154003	0.00315435
ILMN_1655663	SC65	-0.0031023	0.00015425	0.00315663
ILMN_1654497	ATAD1	0.00444365	0.000155063	0.00317046
ILMN_2295844	VAMP1	0.00171915	0.000155894	0.00318186
ILMN_2337931	CXCR5	-0.00193035	0.000155849	0.00318186
ILMN_1789001	SLC35B2	-0.00280614	0.000156919	0.00319995
ILMN_1694111	PNKP	-0.00509368	0.000157705	0.00321036
ILMN_1658015	MBNL2	0.00525459	0.000157687	0.00321036
ILMN_1788384	C9orf5	0.00720946	0.000157969	0.00321291
ILMN_1656501	DUSP5	-0.0024761	0.000158669	0.00322432
ILMN_2384561	TJP2	0.00242503	0.000159125	0.00323077
ILMN_1655637	UPK1A	0.00252192	0.000159624	0.0032333
ILMN_2281186	RGNEF	-0.00196792	0.000159421	0.0032333
ILMN_2045994	SEPW1	-0.00439066	0.000159667	0.0032333
ILMN_1658271	LSS	-0.00207162	0.000160207	0.0032414
ILMN_2041788	PLS3	0.00532404	0.000160529	0.0032416
ILMN_1793651	UBE2N	0.00420948	0.000160636	0.0032416
ILMN_1652163	DVL2	-0.00279884	0.000160369	0.0032416
ILMN_1812940	TRMT1	-0.00395049	0.000162387	0.0032741
ILMN_1738632	PRKAR1A	0.00688502	0.000162842	0.00328042
ILMN_2214144	TWSG1	0.00711453	0.000163489	0.0032849
ILMN_1714737	ASF1A	0.0026242	0.000163417	0.0032849
ILMN_1743933	TSHZ3	-0.00228076	0.00016324	0.0032849
ILMN_2374425	CCNE1	-0.00239807	0.000163692	0.00328614
ILMN_1769702	GPAA1	-0.00432524	0.000164211	0.00329373
ILMN_1722662	RAD23B	0.005361	0.000166372	0.00333137
ILMN_1726809	BHLHB3	-0.0054264	0.000166375	0.00333137
ILMN_1755502	USP2	-0.00119207	0.000167291	0.00334395
ILMN_1805658	LTV1	0.00400213	0.000167256	0.00334395
ILMN_1664320	SLC14A2	0.00243397	0.000168526	0.00336573
ILMN_1790043	NXF4	0.00152493	0.000169901	0.00339028
ILMN_1699585	BHLHE22	0.00353912	0.000170203	0.00339048
ILMN_1702835	SH3BGRL	0.00875521	0.000170071	0.00339048
ILMN_2060770	RAI1	0.00286806	0.000171007	0.00340299
ILMN_1752810	LARP6	-0.00433555	0.000171124	0.00340299
ILMN_1715705	SSNA1	-0.00315815	0.000171473	0.00340503
ILMN_2087692	CYBRD1	0.00489826	0.000171549	0.00340503
ILMN_1723971	SLC29A1	0.00364815	0.000171666	0.00340503
ILMN_1664701	FLJ14816	-0.001367	0.000172089	0.00341051
ILMN_1654473	ZP1	-0.00222877	0.000172975	0.00342221
ILMN_1669113	ATF5	-0.00577895	0.000172923	0.00342221
ILMN_1769787	SELO	-0.00346469	0.000173501	0.00342971
ILMN_1669703	TNK2	-0.00472535	0.000173903	0.00343473
ILMN_1738369	TUFM	-0.00255594	0.000175222	0.00345783
ILMN_1683817	UBE2Q2	0.00399508	0.00017635	0.00347715
ILMN_2104877	CMPK1	0.00823253	0.00017655	0.00347813
ILMN_1810937	MPZ	0.0018159	0.00017908	0.0035237
ILMN_1651699	EPS8	0.00563928	0.000179166	0.0035237
ILMN_1810915	FAAH	-0.00446359	0.000180302	0.00354005
ILMN_1762294	ADAMTSL4	-0.00323649	0.000180197	0.00354005
ILMN_1728742	C5orf4	0.00359218	0.000180935	0.00354947
ILMN_1740996	CA3	-0.00640177	0.000182445	0.00356625
ILMN_1763279	PLSCR2	0.00167675	0.000182404	0.00356625
ILMN_1693287	POMP	0.00450104	0.000182293	0.00356625
ILMN_1811775	CCDC124	-0.00401037	0.000182712	0.00356625
ILMN_1689389	SF3B5	-0.00353158	0.000182442	0.00356625
ILMN_1750101	S100A11	-0.00271099	0.000182574	0.00356625
ILMN_2336647	NNT	0.00530835	0.000183402	0.00357673
ILMN_1731233	GZMH	0.00487091	0.000186024	0.00362008
ILMN_2409596	RAB11FIP1	0.00174092	0.000186093	0.00362008
ILMN_1731374	CPE	0.00943842	0.000186092	0.00362008
ILMN_2124386	RGL2	-0.00321822	0.000186374	0.00362252
ILMN_1748291	C1orf55	0.00426063	0.000186723	0.00362626
ILMN_1658259	DRG1	-0.00269971	0.000188741	0.00366239
ILMN_2225537	PTGR1	-0.00435682	0.000188961	0.00366361
ILMN_2320513	APBB3	-0.00361673	0.000189807	0.00367458
ILMN_1750278	FTHL12	0.00909107	0.000189844	0.00367458
ILMN_1692394	KIAA1024	-0.00129959	0.000190026	0.00367505
ILMN_2263144	MGC3196	-0.00225336	0.000190454	0.00368026
ILMN_2096083	PLEKHA5	0.00208754	0.000191441	0.00369625
ILMN_1717524	LIPT1	0.00284398	0.000193187	0.00372688
ILMN_2053103	SLC40A1	0.00570987	0.00019465	0.00374937
ILMN_1739967	TBK1	0.00259207	0.000194676	0.00374937
ILMN_2055165	MRFAP1	0.00326635	0.000195207	0.00375648
ILMN_1698732	PALLD	0.00462423	0.000196283	0.00377405
ILMN_1755727	KDM5B	-0.00196639	0.000196955	0.00378386
ILMN_1724753	NIN	0.00350123	0.000197434	0.00378992
ILMN_1739558	CRELD1	-0.00363056	0.000198519	0.0038076
ILMN_1671885	MLF2	-0.0031314	0.000199016	0.00381342
ILMN_1676600	SEC24C	-0.00431123	0.000199151	0.00381342
ILMN_1727761	GMEB1	-0.00205537	0.000199626	0.00381938
ILMN_1761519	EIF4G2	0.00519533	0.000199799	0.00381954
ILMN_1675377	ZSCAN2	-0.0019746	0.00020008	0.00382176
ILMN_1690085	STK11IP	-0.00397543	0.000201126	0.00383858
ILMN_2408748	SLC22A12	0.00770348	0.000201974	0.0038516
ILMN_2061043	CD48	0.00253772	0.00020214	0.00385161
ILMN_1715551	GABRA3	0.00146122	0.00020292	0.00386329
ILMN_1699503	UBE2D2	0.0016704	0.000203112	0.00386378
ILMN_1787345	FKBP11	-0.0026188	0.000203611	0.00387011
ILMN_1772946	STRN3	0.00561381	0.000203989	0.00387413
ILMN_2343563	ANAPC11	-0.00362001	0.000204715	0.00388003
ILMN_1696911	FTHL8	0.0111126	0.000204512	0.00388003
ILMN_2344373	MVP	-0.00352833	0.000204801	0.00388003
ILMN_1725312	RASA1	0.00257615	0.000205814	0.00389604
ILMN_1779324	GZMA	0.00396763	0.000207564	0.00392034
ILMN_1775744	MRPS16	-0.00370562	0.000207562	0.00392034
ILMN_1792323	HDC	-0.006261	0.000207604	0.00392034
ILMN_1812302	FAM82A1	-0.00137155	0.000208147	0.0039274
ILMN_1672693	IGSF11	-0.00133874	0.000208919	0.00393877
ILMN_2332105	WRNIP1	0.00286522	0.000209289	0.00393936
ILMN_1807493	ACVRL1	-0.00433839	0.00020924	0.00393936
ILMN_2118663	ERV3	0.00501703	0.000209508	0.00394027
ILMN_1658624	UBXN6	-0.00389165	0.000210344	0.0039528
ILMN_2371590	DDX17	0.00780374	0.000211647	0.00397408
ILMN_1814737	LNPEP	-0.0026963	0.000212547	0.00397905
ILMN_1754555	SVOPL	-0.001343	0.000212737	0.00397905
ILMN_2131177	GUCY1A3	0.00283763	0.000212769	0.00397905
ILMN_1745242	PLSCR1	0.00260831	0.000212539	0.00397905
ILMN_1716089	KANK2	0.00391903	0.000212168	0.00397905
ILMN_1769633	CTSO	0.00501095	0.000213441	0.00398841
ILMN_2322986	MINA	0.00212086	0.000213739	0.00399076
ILMN_1792176	TADA3	-0.00246268	0.000214295	0.00399793
ILMN_1665058	TCHP	0.00191709	0.000215299	0.00401095
ILMN_1776375	PIN1	-0.00334349	0.000215338	0.00401095
ILMN_1671237	GNGT2	-0.00154587	0.000215951	0.00401913
ILMN_1790533	PHACTR2	0.00476359	0.000216123	0.00401913
ILMN_1797903	ZNF544	-0.00471822	0.000216439	0.00402179
ILMN_1711346	EGFLAM	-0.00142066	0.000217363	0.00403402
ILMN_1666453	STK3	0.00291044	0.000217445	0.00403402
ILMN_1723522	APOLD1	0.00629624	0.000219207	0.00406346
ILMN_1652938	PRRG3	-0.00192025	0.000220176	0.00407327
ILMN_1720311	SLC25A46	0.00522705	0.000220437	0.00407327
ILMN_1695420	CLTA	-0.00233255	0.000220129	0.00407327
ILMN_2223805	TSGA14	0.00191399	0.000220361	0.00407327
ILMN_2055760	KIAA1715	-0.00413014	0.000221434	0.00408843
ILMN_1746856	RAB21	0.00445865	0.000222381	0.00410265
ILMN_1784780	CIC	-0.0034031	0.000223135	0.00410899
ILMN_1655684	SARS2	-0.00361657	0.000223107	0.00410899
ILMN_2212354	WDR46	-0.00523726	0.000223255	0.00410899
ILMN_2317581	SHANK3	0.00486454	0.000224829	0.00413468
ILMN_1698001	NCK1	0.00545006	0.00022638	0.00415992
ILMN_1761762	C6orf141	0.0037502	0.000227206	0.00417179
ILMN_1771835	NUP54	0.00244954	0.000227843	0.00417687
ILMN_1704985	CYP27A1	-0.00485051	0.000227667	0.00417687
ILMN_1694980	NAGLU	-0.00408671	0.000228463	0.00418494
ILMN_1783333	C16orf61	0.00268448	0.000229164	0.00419448
ILMN_1670676	TBRG1	0.00137357	0.000231503	0.00423155
ILMN_1750401	C17orf62	-0.00513906	0.000231554	0.00423155
ILMN_1693394	BCKDK	-0.0037171	0.000235589	0.00430191
ILMN_1680652	SELENBP1	-0.00366075	0.000236358	0.00431256
ILMN_1680192	APOBEC3A	-0.00124048	0.00023686	0.00431833
ILMN_1685540	SHRM	0.00221903	0.000238606	0.00434334
ILMN_1657796	STMN1	-0.00247197	0.000238594	0.00434334
ILMN_2120222	SERPINB3	0.00134033	0.000238816	0.00434377
ILMN_1728236	SLFN12	0.00183442	0.000239865	0.00435943
ILMN_2047430	2015-03-05	0.00298073	0.000241406	0.004384
ILMN_2238795	NEK3	0.00154106	0.000241962	0.00438945
ILMN_1792168	GALE	-0.00273564	0.000242084	0.00438945
ILMN_1714364	PTK2	0.00249701	0.000243025	0.00440307
ILMN_2159322	SLK	0.00488402	0.000243565	0.00440942
ILMN_2124064	REL	0.00155803	0.000243963	0.00441319
ILMN_1738239	RBM6	-0.00275257	0.000244657	0.00442229
ILMN_1749709	NDUFB11	-0.00304379	0.000245542	0.00443484
ILMN_1682781	TEAD2	-0.00315363	0.000245787	0.00443582
ILMN_1668727	ARSB	0.00155532	0.000246733	0.0044391
ILMN_2169152	SRGN	0.00830282	0.000246183	0.0044391
ILMN_2053921	CAPZB	-0.00303607	0.00024639	0.0044391
ILMN_2170353	PTPLB	0.00962854	0.000246682	0.0044391
ILMN_1655950	ZHX1	0.00157271	0.00024733	0.00444638
ILMN_1703622	PPIB	0.00144478	0.000248232	0.00445915
ILMN_1721391	ATP6V0B	-0.00373859	0.000249076	0.00447086
ILMN_1723895	GTF3C5	-0.00418548	0.000249834	0.00448099
ILMN_1753547	STAT5A	-0.00455176	0.000251982	0.00451604
ILMN_1700727	KLF6	-0.00150977	0.000252374	0.00451957
ILMN_1756374	SYCP1	0.001701	0.000252828	0.00452421
ILMN_1731914	SCN4A	-0.00521062	0.000253312	0.00452938
ILMN_1678268	VPS8	-0.00240963	0.000254103	0.00454004
ILMN_1761808	MCFD2	0.00349898	0.000255757	0.00456257
ILMN_1724293	KDELR2	0.00458173	0.000255678	0.00456257
ILMN_2052208	GADD45A	0.00501419	0.000256027	0.00456387
ILMN_1759030	MAP4K5	0.00261027	0.000258944	0.00461234
ILMN_1762718	CMTM4	0.00236396	0.000259988	0.00462384
ILMN_1701991	SYNJ1	0.00277458	0.000259798	0.00462384
ILMN_1780141	TMEM66	0.00447578	0.000261081	0.00463974
ILMN_1775579	ACAD9	-0.00350016	0.000261488	0.00464341
ILMN_1803423	ARHGEF6	0.00369568	0.000262364	0.00465541
ILMN_2256482	HMGCLL1	0.00129159	0.00026359	0.00466642
ILMN_1806487	FAM109B	-0.00189459	0.000263283	0.00466642
ILMN_1680134	CARM1	-0.00529581	0.000263788	0.00466642
ILMN_1794612	UBA7	-0.00455122	0.00026346	0.00466642
ILMN_2338963	SLC29A1	0.00343273	0.000264087	0.00466815
ILMN_1689212	RSHL3	0.00157925	0.000264897	0.00467534
ILMN_1733937	MMD	0.00601687	0.000264734	0.00467534
ILMN_1713934	LITAF	0.00475065	0.000265716	0.00468625
ILMN_1697906	WBP4	0.00452172	0.000266069	0.00468891
ILMN_1721535	COG5	-0.00457444	0.000267008	0.00470189
ILMN_1738707	S100A13	-0.00244629	0.000269809	0.00474761
ILMN_1742432	COBRA1	-0.00544226	0.000270598	0.0047579
ILMN_1715636	EIF3B	-0.00343901	0.000273605	0.00480713
ILMN_2109708	ECGF1	-0.00613449	0.000273814	0.00480717
ILMN_1809931	NDRG1	-0.0034891	0.000274225	0.00481022
ILMN_1695962	SLC12A9	-0.0041399	0.000274402	0.00481022
ILMN_1738642	CMPK1	0.00877153	0.000274811	0.00481374
ILMN_1723198	CDKN2B	0.00668542	0.000275822	0.00482782
ILMN_1787256	HCN3	-0.00214155	0.000276217	0.0048311
ILMN_2189605	FAM122B	0.00286536	0.000276509	0.00483256
ILMN_1735006	ATG2B	-0.00193746	0.000276738	0.00483293
ILMN_1773964	H1FX	-0.00410207	0.000277142	0.00483636
ILMN_1800697	LDB2	0.00403723	0.000279522	0.00486761
ILMN_1762825	CANX	0.00384615	0.000279562	0.00486761
ILMN_1742798	SFRS10	0.00538714	0.000279524	0.00486761
ILMN_2056760	MKRN2	0.00244432	0.000280641	0.00488273
ILMN_2160727	CYTH3	0.00274328	0.000280923	0.00488397
ILMN_2394777	DTNA	-0.00333469	0.000281706	0.00489207
ILMN_1768488	TERF2	0.00235259	0.00028181	0.00489207
ILMN_2272120	PKN1	-0.00133185	0.000282458	0.00489966
ILMN_1667460	SULF2	0.00282034	0.000282775	0.0049015
ILMN_1782543	EEF1D	-0.00462933	0.000283936	0.00491795
ILMN_1677440	ATP6AP2	0.0061103	0.000285613	0.00493597
ILMN_1762712	HHEX	0.00290748	0.000285257	0.00493597
ILMN_1685834	AMPH	-0.00551238	0.00028541	0.00493597
ILMN_1697597	KIAA0494	0.0037552	0.000286334	0.00494475
ILMN_2278819	PDE7A	0.00138232	0.000287082	0.00495398
ILMN_1755303	ZNF217	0.00463219	0.000287396	0.00495572
ILMN_1755487	TTC28	0.00160744	0.000287975	0.00496202
ILMN_2393046	NHLRC3	0.00527237	0.000288412	0.00496587
ILMN_1680129	NSUN2	0.00305527	0.000288905	0.00497067
ILMN_1655654	MPDU1	-0.00473285	0.000289279	0.00497341
ILMN_1697115	FLJ12355	-0.00409532	0.000289809	0.00497883
ILMN_2393144	ARL6IP4	-0.00524858	0.0002909	0.0049939
ILMN_1763540	PSME4	-0.00257131	0.000292777	0.0050224
ILMN_1654920	HNRPH3	0.00601798	0.000293237	0.00502421
ILMN_1685567	TGDS	0.00302692	0.000293315	0.00502421
ILMN_2162234	NEK1	0.00267851	0.000293768	0.00502626
ILMN_1731966	LEPR	0.00236168	0.000294276	0.00502626
ILMN_1708710	GFRAL	0.00144792	0.0002943	0.00502626
ILMN_1788538	NCALD	-0.00445042	0.000294237	0.00502626
ILMN_1701877	AXL	-0.00456346	0.000295352	0.00504052
ILMN_1671058	CDX2	0.00151108	0.000296109	0.00504973
ILMN_1803317	C9orf114	-0.00419314	0.000296948	0.00506031
ILMN_2128087	NAT12	0.0020692	0.000298393	0.00508121
ILMN_1706238	CSE1L	-0.00273262	0.000299109	0.00508596
ILMN_1734742	ARHGDIA	-0.00339174	0.00029894	0.00508596
ILMN_1782439	CNN3	0.00328662	0.000299817	0.00509425
ILMN_1675669	IBTK	0.00559053	0.000301284	0.00511544
ILMN_1672366	PIGY	0.00638924	0.000302248	0.00512807
ILMN_1708743	NT5DC2	-0.00455605	0.000302803	0.00513373
ILMN_2261076	NEDD9	0.00407728	0.000303458	0.00514108
ILMN_1696048	C13orf33	-0.00423108	0.000304079	0.00514784
ILMN_2384237	STAP2	-0.00188323	0.000304531	0.00515173
ILMN_1768867	AP3B1	0.00213883	0.000305151	0.00515847
ILMN_2204876	FLVCR2	0.00213758	0.000308211	0.00520622
ILMN_1787248	SIVA	-0.00374108	0.000308471	0.00520622
ILMN_1815032	SOX7	0.00349829	0.000308648	0.00520622
ILMN_1766200	CALHM2	-0.00240972	0.000309757	0.00522113
ILMN_2178587	ANKRD6	0.00203368	0.000310261	0.00522585
ILMN_1660935	MGC5139	0.0019318	0.000310744	0.00523018
ILMN_1744023	MGC18216	0.00267517	0.000311159	0.00523338
ILMN_2131392	WDR70	-0.00327315	0.000312136	0.00523843
ILMN_2220739	TMCO3	0.0030274	0.000311757	0.00523843
ILMN_1805643	RILPL1	0.00347368	0.000311931	0.00523843
ILMN_1691413	NNAT	-0.00942108	0.000315606	0.00529283
ILMN_1698996	SLC19A1	-0.00250696	0.000317031	0.00530907
ILMN_1804938	GPR175	-0.00262203	0.000316844	0.00530907
ILMN_1696407	SFRS2	0.0046482	0.000317395	0.00531133
ILMN_1798700	CHRNA1	0.00150776	0.000318044	0.00531836
ILMN_1704571	FAM53B	-0.00408845	0.000318832	0.00532771
ILMN_1766981	UNC50	0.0026106	0.000319571	0.00533622
ILMN_1772527	C12orf44	-0.00411097	0.000319957	0.00533882
ILMN_1663113	TTLL12	-0.003854	0.000320296	0.00534065
ILMN_1794213	ABHD14A	-0.00401683	0.000320796	0.00534514
ILMN_1799708	GYPA	-0.00136328	0.000321332	0.0053464
ILMN_1711452	UEVLD	0.00195873	0.000321176	0.0053464
ILMN_1714419	C19orf57	0.00128222	0.000322131	0.00535203
ILMN_1803838	CNFN	-0.00299	0.000322045	0.00535203
ILMN_1769757	C14orf104	0.00191934	0.000322624	0.00535619
ILMN_1688322	ADIPOR1	0.00285518	0.000322842	0.00535619
ILMN_2237601	KCNMB2	0.00130575	0.000323347	0.00535691
ILMN_1732717	FAM71E1	-0.00186243	0.000323284	0.00535691
ILMN_1740737	DCPS	-0.00283	0.000323756	0.00535985
ILMN_1791949	PGBD1	0.00191489	0.000324652	0.00537087
ILMN_1787556	NPC1L1	-0.00351098	0.000325517	0.00538134
ILMN_2180352	DIP2B	0.00328928	0.000326297	0.00539041
ILMN_1780898	PRKCH	0.00293522	0.000327674	0.00539174
ILMN_1659544	STX3	0.00212143	0.000327136	0.00539174
ILMN_1664303	HTATIP2	0.0037726	0.000327102	0.00539174
ILMN_1678173	KHK	-0.00146812	0.000327771	0.00539174
ILMN_1913059		0.00142049	0.000327765	0.00539174
ILMN_1665865	IGFBP4	-0.00563393	0.00032745	0.00539174
ILMN_1710734	GZMK	0.00382008	0.00032895	0.0054073
ILMN_1726720	NUSAP1	-0.00289761	0.000330279	0.00542365
ILMN_1670809	NRM	-0.00265035	0.000330412	0.00542365
ILMN_1812607	2015-03-08	-0.00138975	0.000331958	0.00544135
ILMN_1747305	GIMAP8	0.00370459	0.000331794	0.00544135
ILMN_1731397	STMN4	-0.00120633	0.000332351	0.00544394
ILMN_1805662	FBXW5	0.00175703	0.000332752	0.00544667
ILMN_1751206	MLLT10	0.00173236	0.000333956	0.00546254
ILMN_1661484	ZBTB45	-0.00254799	0.000334726	0.00547128
ILMN_1658376	CCDC114	-0.00131829	0.000336227	0.00548424
ILMN_1788059	PCGF5	0.00184407	0.000335815	0.00548424
ILMN_1659725	EXOSC5	-0.00236027	0.000336227	0.00548424
ILMN_1738955	C10orf104	0.00432738	0.000336504	0.00548489
ILMN_1687751	BAALC	0.00288585	0.000337447	0.00549641
ILMN_2319766	RUFY2	0.00148294	0.000338347	0.00550609
ILMN_1809086	XRN1	0.00296024	0.000338515	0.00550609
ILMN_1738116	TMEM119	-0.00460441	0.000339195	0.00551328
ILMN_1670609	ATOX1	-0.00465879	0.000341061	0.00553973
ILMN_1726901	KLC1	-0.00276105	0.000341407	0.00554149
ILMN_1810069	CCNYL1	0.00209589	0.000341875	0.0055452
ILMN_1869897		0.00673932	0.000343602	0.00556933
ILMN_1737517	RPL29	-0.00348551	0.000345472	0.00559573
ILMN_1738095	PER2	-0.00528109	0.000345794	0.00559705
ILMN_2379788	HIF1A	0.00230798	0.000346679	0.00560746
ILMN_1692760	DPAGT1	-0.00369617	0.000349	0.00564107
ILMN_1706273	HCCA2	-0.0037889	0.000349983	0.00565302
ILMN_1804451	LEO1	0.00163353	0.000350464	0.00565686
ILMN_1798816	GOSR1	0.00183947	0.000351033	0.00566211
ILMN_1725485	RGS17	-0.004203	0.00035159	0.0056662
ILMN_1654441	OAT	0.0055088	0.000351774	0.0056662
ILMN_1740917	SCNN1B	0.00446703	0.000352739	0.00566924
ILMN_2368145	GRINL1A	-0.00218872	0.000352679	0.00566924
ILMN_2215730	GABRA5	0.00131367	0.000352448	0.00566924
ILMN_1796523	FNIP1	-0.00140637	0.000352939	0.00566924
ILMN_1679880	THOC6	-0.00345285	0.000353307	0.00567123
ILMN_1759984	KCTD1	0.00162475	0.000353664	0.00567303
ILMN_2362581	FNDC3A	0.00329226	0.00035466	0.00568508
ILMN_1791702	SMARCA2	0.00627045	0.000355591	0.00569608
ILMN_1744251	TBXA2R	-0.00197657	0.000355947	0.00569784
ILMN_1805796	FLYWCH2	-0.00360053	0.000358784	0.00573021
ILMN_1666399	RING1	-0.00235863	0.000358529	0.00573021
ILMN_1797453	ARMC8	0.00170195	0.000359016	0.00573021
ILMN_1796005	TERT	0.00148941	0.000359449	0.00573021
ILMN_1768812	FXYD6	-0.00411358	0.000359106	0.00573021
ILMN_1779486	FAM126B	0.00328378	0.000359435	0.00573021
ILMN_1775345	SFRS13B	-0.00127245	0.000360864	0.00574883
ILMN_1712035	TMEM115	-0.0029211	0.000363392	0.00578514
ILMN_1759184	C19orf48	-0.00352817	0.000364377	0.00579684
ILMN_1776674	SAC3D1	-0.00432888	0.000365234	0.00580649
ILMN_1769385	LHX9	-0.00134985	0.000366097	0.00581623
ILMN_1779934	CDH23	-0.00264843	0.000368626	0.00585241
ILMN_2406043	VPS24	0.00480379	0.000368957	0.00585367
ILMN_1760593	CRY1	0.00285511	0.000369246	0.00585425
ILMN_2284400	VSX1	-0.00124332	0.000369812	0.00585923
ILMN_1735453	FAM98A	0.00568843	0.000370743	0.00586997
ILMN_1808792	ALKBH6	-0.00244663	0.000371483	0.00587768
ILMN_1776522	RAG1AP1	-0.00231738	0.000372866	0.00589554
ILMN_1762622	FAM111B	0.00125012	0.000374204	0.00591267
ILMN_2372199	C6orf1	0.00135459	0.000374762	0.00591746
ILMN_1703370	ZDHHC12	-0.00248733	0.000375195	0.00592028
ILMN_1736460	MDM1	0.00159322	0.000375626	0.00592306
ILMN_2409062	ISCU	0.00209523	0.000378497	0.00596428
ILMN_2074773	KCNK6	-0.00195854	0.000379079	0.00596941
ILMN_1786039	RNF34	0.0022797	0.000379873	0.00597785
ILMN_1719343	WDR26	0.00507649	0.000381139	0.00599119
ILMN_1670377	ZNF20	-0.00227581	0.000381236	0.00599119
ILMN_1812139	RASSF2	0.00152671	0.000381792	0.00599283
ILMN_1797813	SUZ12	0.00286014	0.000381856	0.00599283
ILMN_1767111	ANO10	-0.003732	0.000383132	0.00600878
ILMN_1744138	CHCHD7	0.0023758	0.000384117	0.00601616
ILMN_1754114	FLJ20021	-0.00389173	0.000384121	0.00601616
ILMN_2359332	CDKN2C	0.00170884	0.000384806	0.0060188
ILMN_1678052	C19orf24	-0.00374895	0.000384807	0.0060188
ILMN_1801383	SMG1	0.00375562	0.000385983	0.00603312
ILMN_1803277	MVP	-0.00474574	0.000389654	0.00608641
ILMN_1752283	ITCH	0.00244229	0.000390451	0.00609235
ILMN_1774334	HIGD2A	-0.00290578	0.000391062	0.00609235
ILMN_1697559	G6PD	-0.00389102	0.000391083	0.00609235
ILMN_1763129	DCTPP1	-0.00307969	0.000390744	0.00609235
ILMN_1716608	NGF	0.00181924	0.000391885	0.00609359
ILMN_2360291	UGCGL1	-0.00411895	0.000392389	0.00609359
ILMN_2173835	FTHL3	0.00592995	0.000392475	0.00609359
ILMN_1694491	CCNG1	0.00694129	0.000392284	0.00609359
ILMN_1740466	FAM46A	-0.00399947	0.000391933	0.00609359
ILMN_1756595	SH3TC1	-0.00336482	0.000392846	0.00609528
ILMN_1758038	ALKBH1	0.00186889	0.000393501	0.00610136
ILMN_1718766	MT1F	0.00399465	0.000394156	0.0061039
ILMN_1740045	ESR2	-0.00193096	0.000394264	0.0061039
ILMN_1677432	SRGAP1	-0.00418345	0.000394453	0.0061039
ILMN_2053345	KCNT2	0.00173819	0.000395359	0.00611385
ILMN_1731275	DPEP3	0.00164614	0.000396337	0.0061249
ILMN_2094786	VWA3B	-0.00129077	0.00039728	0.00613538
ILMN_1723846	FAM119B	-0.00340569	0.000400943	0.00618373
ILMN_1766264	PI16	-0.0109067	0.000400758	0.00618373
ILMN_1743397	PIGW	0.00191382	0.000403805	0.00622373
ILMN_1812666	DNAJC15	0.00316838	0.000404603	0.00623191
ILMN_1901887		0.00153522	0.00040689	0.00626298
ILMN_1724341	CXorf45	0.0026656	0.000407409	0.00626682
ILMN_1751708	ITM2B	0.0054795	0.000407883	0.00626995
ILMN_2375484	CPEB2	0.00317768	0.000409015	0.00628319
ILMN_1665280	SPCS1	0.00321602	0.000410417	0.00630056
ILMN_2179083	LOXL4	-0.00491199	0.00041173	0.00631654
ILMN_1750145	YWHAG	0.00716638	0.000412407	0.00632276
ILMN_1797362	LIMK1	0.00157247	0.000413473	0.00632972
ILMN_1704261	RANGRF	0.00137419	0.000413679	0.00632972
ILMN_1671046	HSPB2	-0.00362357	0.000413359	0.00632972
ILMN_1672908	TWIST1	-0.0035114	0.000415212	0.00634482
ILMN_1680591	RTKN	-0.00302508	0.000415103	0.00634482
ILMN_1761120	TM2D3	0.00529846	0.000416279	0.00635694
ILMN_1685258	TMEM14B	0.00994062	0.000416747	0.0063599
ILMN_2322552	NCKAP1	0.00516072	0.000417727	0.00637068
ILMN_1743767	ZNF446	-0.00311551	0.00041815	0.00637295
ILMN_2119486	DMTF1	0.00393952	0.000421096	0.00641364
ILMN_1754912	GLE1	-0.00325403	0.000422327	0.00642693
ILMN_1740500	TSPYL4	0.00166258	0.000422522	0.00642693
ILMN_1762725	EIF3L	-0.00271612	0.000424355	0.00645058
ILMN_1752213	TMEM60	0.00221428	0.000424659	0.00645098
ILMN_1689176	C4orf31	0.00223409	0.000427381	0.00648809
ILMN_1665423	ZFP91	0.00240146	0.000428279	0.00649728
ILMN_1706825	PKN2	0.00223472	0.000428546	0.00649728
ILMN_1654289	ELK1	-0.00214251	0.000429456	0.00650683
ILMN_1732452	MAPKAPK3	-0.00328501	0.000430223	0.0065142
ILMN_1684034	STAT5B	0.0030391	0.000431535	0.00652981
ILMN_1787265	ZNF503	-0.00386052	0.000432449	0.00653088
ILMN_1735680	TMEM30A	0.0028239	0.000432445	0.00653088
ILMN_1811702	GRN	-0.00263688	0.000432248	0.00653088
ILMN_1747630	DEK	0.00648361	0.00043409	0.0065429
ILMN_1805448	EPB41L2	0.00376854	0.000434003	0.0065429
ILMN_2187487	HEATR5B	0.00306869	0.000433917	0.0065429
ILMN_1706498	DSE	0.00384052	0.000434565	0.00654582
ILMN_1763297	KIAA0947	0.00130928	0.000435455	0.00655497
ILMN_1656420	MGC3020	-0.00231689	0.000435972	0.0065585
ILMN_1768117	RBM25	0.00399582	0.000436805	0.00656678
ILMN_1663092	CITED2	0.00640531	0.000437271	0.00656952
ILMN_1769250	ARFGAP2	-0.00271286	0.000438491	0.0065836
ILMN_2295918	PCNXL2	-0.00219994	0.000440739	0.00661308
ILMN_1721741	ATPBD1B	0.0024886	0.000443797	0.00665037
ILMN_1779347	GARNL3	-0.00198771	0.000443703	0.00665037
ILMN_2154603	CCDC16	0.00306787	0.000444472	0.00665619
ILMN_2105308	DPM1	0.00654193	0.000445759	0.00667117
ILMN_1721411	PARP10	-0.00376208	0.000447078	0.00668659
ILMN_1810100	PBX3	0.00272927	0.000448941	0.00671013
ILMN_2350801	SLC25A29	-0.00203787	0.000450244	0.00672528
ILMN_1657870	ABL2	-0.00204951	0.00045115	0.00673449
ILMN_1690806	PTPLB	0.00936589	0.000451991	0.00673838
ILMN_1803788	LGALS3	0.00741603	0.000451785	0.00673838
ILMN_2353033	FUBP3	0.00493371	0.000454977	0.00677854
ILMN_1681826	CRB2	0.00132637	0.000456083	0.00679067
ILMN_1685005	TNFRSF1A	-0.0029176	0.000458221	0.00681813
ILMN_1713873	THSD7B	0.00237813	0.000460135	0.00684223
ILMN_1768020	HAUS8	-0.00195661	0.000461907	0.00686418
ILMN_1723626	APBA2	-0.00120667	0.000462411	0.00686727
ILMN_1713985	MAF1	-0.00304997	0.000462721	0.0068675
ILMN_1750718	TNRC15	0.00186008	0.000466708	0.00690461
ILMN_1652549	DTNA	-0.00318493	0.000466407	0.00690461
ILMN_1735180	NCSTN	0.00244118	0.00046667	0.00690461
ILMN_2210934	NR3C2	0.00260853	0.000465632	0.00690461
ILMN_1666050	TMUB1	-0.00418308	0.000465857	0.00690461
ILMN_2111918	C14orf135	0.00425137	0.00046724	0.00690808
ILMN_1807448	FAM8A1	0.00252213	0.000467833	0.00691244
ILMN_2079285	ATP5L	0.00448072	0.00046952	0.00693295
ILMN_1783593	CCL13	0.00626844	0.000470782	0.00693461
ILMN_1797005	PGLS	-0.00310062	0.000470586	0.00693461
ILMN_2070210	RNF219	0.00254476	0.00047063	0.00693461
ILMN_1682818	TTLL3	-0.00422483	0.000470826	0.00693461
ILMN_1734184	P76	-0.00504273	0.000471668	0.0069426
ILMN_2369682	HNRPA2B1	0.00869823	0.000471995	0.00694302
ILMN_1693910	IL15RA	0.00150494	0.000472295	0.00694303
ILMN_1664024	APOB	-0.00540479	0.000472995	0.00694452
ILMN_1779279	C14orf32	0.00247568	0.000473807	0.00694452
ILMN_1793118	TAX1BP1	0.00301755	0.000473891	0.00694452
ILMN_2365595	GMPR2	0.00559499	0.000473307	0.00694452
ILMN_2388605	ACTR2	0.00553188	0.000473114	0.00694452
ILMN_1717888	KHK	0.0012708	0.00047474	0.00695258
ILMN_2313926	CDC42SE2	0.00469428	0.000475802	0.00696374
ILMN_2366041	ITM2C	0.00320491	0.000476765	0.00697344
ILMN_1661755	FAM129B	-0.00287529	0.000477837	0.00698472
ILMN_2330307	SLC43A3	-0.00252981	0.000480648	0.00702138
ILMN_1806778	UBE2E1	0.00543878	0.000481956	0.00703392
ILMN_1698766	PYCARD	-0.00470814	0.000482111	0.00703392
ILMN_1782441	CDKL2	-0.00124698	0.00048273	0.00703852
ILMN_1708110	TMEM144	0.0029665	0.000483637	0.00704733
ILMN_1812478	ZNHIT3	0.00266328	0.000484409	0.00705415
ILMN_2347807	EXOC1	0.00358483	0.000485034	0.00705882
ILMN_1737685	CRLS1	0.00429824	0.000485745	0.00706475
ILMN_1735058	CHST12	-0.00444148	0.000486702	0.00707423
ILMN_2290998	CCS	-0.00290579	0.000488119	0.0070904
ILMN_1705689	ADAM12	-0.00203055	0.00048893	0.00709516
ILMN_1810922	PCNT	-0.00360387	0.000489058	0.00709516
ILMN_1759633	REPS2	0.00148497	0.000491329	0.00712366
ILMN_1756999	RBL2	0.00400171	0.000491912	0.00712766
ILMN_2375003	MAP4K4	0.00227651	0.000492304	0.00712889
ILMN_1652777	CDC42EP2	-0.00329325	0.000495507	0.00716634
ILMN_1681087	SLC7A10	0.0070337	0.000495407	0.00716634
ILMN_1798886	NUDT21	0.00468046	0.000496759	0.00717551
ILMN_2408400	NSUN5	-0.0025076	0.000496582	0.00717551
ILMN_2267131	MAGEA11	0.0013206	0.000497827	0.00718646
ILMN_1803147	CRB1	-0.00129743	0.000498177	0.00718706
ILMN_1738854	CACHD1	0.00435715	0.00049954	0.00720225
ILMN_1757220	PLAC1L	-0.00119995	0.000499976	0.00720405
ILMN_2055523	CSGALNACT1	0.0016343	0.00050127	0.00721823
ILMN_1714622	TNRC6A	0.00351284	0.000505301	0.00727177
ILMN_1730888	ZNF680	0.00233041	0.000506667	0.0072869
ILMN_1706149	PDCD2L	0.00219967	0.00050974	0.00731751
ILMN_1658835	CAV2	0.00564173	0.000509534	0.00731751
ILMN_1738869	GALNT13	-0.00197653	0.000509461	0.00731751
ILMN_1804610	NFX1	0.00365446	0.000511137	0.00733303
ILMN_1725366	SLC27A5	-0.00229641	0.000513158	0.00735294
ILMN_1731194	STRAP	0.00567229	0.000513006	0.00735294
ILMN_2053439	OR5L1	0.00138796	0.000514721	0.00736625
ILMN_1684042	BET1	0.00413919	0.000514655	0.00736625
ILMN_2375830	DIXDC1	0.00335207	0.000515429	0.00737184
ILMN_1786658	BOLA3	0.00490625	0.00051614	0.00737747
ILMN_2071682	C10orf141	-0.00212605	0.000517092	0.00738198
ILMN_1802557	HEBP1	0.00359354	0.00051688	0.00738198
ILMN_1733157	THSD1	-0.00194387	0.000518251	0.00739399
ILMN_2318733	BNIP1	-0.00249131	0.000519047	0.00740079
ILMN_1781454	RAE1	-0.00244163	0.000521293	0.00742826
ILMN_1761000	ACER2	0.0013804	0.000522385	0.0074347
ILMN_1673478	C5orf5	0.0038195	0.000522332	0.0074347
ILMN_2412564	NCBP2	-0.00199255	0.000523314	0.00744041
ILMN_1750661	FBXW9	-0.00299526	0.000523781	0.00744041
ILMN_2253286	PRKCZ	0.00162646	0.000523923	0.00744041
ILMN_1666192	DCTN5	-0.00408901	0.000524067	0.00744041
ILMN_2070896	BMPR2	0.00564968	0.000524818	0.00744157
ILMN_1799604	OCIAD1	0.00388812	0.000524542	0.00744157
ILMN_1699598	AP2M1	-0.00358564	0.00052511	0.00744157
ILMN_1806721	MS4A2	-0.0027385	0.000525977	0.00744931
ILMN_2201668	SLC19A2	0.00145486	0.000526947	0.00745396
ILMN_1801101	ZBTB48	-0.00411834	0.000526878	0.00745396
ILMN_1756086	INTS3	-0.00387425	0.000527624	0.00745637
ILMN_2081335	C7orf44	0.00395937	0.000527759	0.00745637
ILMN_1685574	TSC22D2	0.00378004	0.000528938	0.00746847
ILMN_1709094	LIFR	0.00351634	0.00052958	0.007473
ILMN_1741331	MUDENG	0.0024769	0.00053173	0.00749879
ILMN_1790797	VPS28	-0.00462628	0.000536222	0.00755754
ILMN_1726642	KIAA1553	0.0012197	0.00053789	0.00757645
ILMN_1781060	SYN2	0.0049225	0.000539196	0.00758841
ILMN_2103591	MORC2	-0.00261072	0.000539392	0.00758841
ILMN_2400352	LRDD	-0.0037342	0.00053989	0.00759082
ILMN_1744534	LYRM5	0.00455073	0.000540586	0.00759601
ILMN_2104924	C21orf70	-0.00283172	0.000542604	0.00761974
ILMN_1691480	LONP2	-0.00250629	0.000543321	0.00762324
ILMN_1695509	PTPN12	0.00576481	0.000543698	0.00762324
ILMN_2403994	RALY	-0.00372124	0.000543837	0.00762324
ILMN_2350240	GTF2I	0.00185409	0.000545338	0.00763966
ILMN_1707380	PRELP	-0.00238153	0.000547238	0.00765704
ILMN_1723177	ANAPC5	-0.00210889	0.000547174	0.00765704
ILMN_2222992	ETF1	0.00336737	0.000550412	0.00768723
ILMN_2094313	ZDHHC1	-0.002979	0.000550719	0.00768723
ILMN_1711439	EMILIN1	-0.00353864	0.000550261	0.00768723
ILMN_2351466	NTM	0.00541259	0.000550479	0.00768723
ILMN_1792860	MED22	-0.0020879	0.000551085	0.00768772
ILMN_1720083	EHD4	-0.00377707	0.000551473	0.00768851
ILMN_1701947	GPR34	0.00567657	0.000552598	0.00769957
ILMN_1668984	SPNS3	-0.0013324	0.000554046	0.00771513
ILMN_1705346	NBEA	0.00201695	0.000555471	0.00773033
ILMN_2204545	ST3GAL4	-0.00347869	0.000556271	0.00773682
ILMN_1752294	PCDH9	0.00346681	0.000557374	0.00774754
ILMN_1658498	SLC44A3	0.00149195	0.00056054	0.00776948
ILMN_1732318	PTK2B	0.00158591	0.000560603	0.00776948
ILMN_2061405	NUP54	0.00520499	0.000561295	0.00776948
ILMN_1693341	SNRPN	0.00242523	0.00056098	0.00776948
ILMN_1787410	EIF6	-0.00479276	0.000560868	0.00776948
ILMN_1711823	C17orf70	-0.00515636	0.000559644	0.00776948
ILMN_1704286	FXYD5	-0.00400377	0.000560165	0.00776948
ILMN_2235602	CCDC150	0.00127684	0.000562286	0.00777857
ILMN_1736130	C18orf22	-0.0031421	0.000562962	0.0077803
ILMN_2310296	C21orf58	-0.00316614	0.000563416	0.0077803
ILMN_1709683	RASSF2	-0.0028018	0.000563202	0.0077803
ILMN_1707310	MGLL	-0.00308908	0.000565715	0.00780741
ILMN_2176037	GNA13	0.00216387	0.000566249	0.00781014
ILMN_1706015	FAM43A	0.00485927	0.000569688	0.00784562
ILMN_2358733	TAZ	-0.00273939	0.000569835	0.00784562
ILMN_1790338	PRRX2	-0.00351573	0.000569611	0.00784562
ILMN_2352036	RTN4	0.0123132	0.00057094	0.00785617
ILMN_2391345	C9orf23	-0.00191146	0.00057327	0.0078789
ILMN_1683494	TMEM154	0.00161151	0.000573133	0.0078789
ILMN_2279339	WTAP	0.00519102	0.000574039	0.0078848
ILMN_2314169	PTHLH	-0.00172889	0.000575651	0.00790228
ILMN_2251759	FRMD6	0.0014987	0.000577218	0.00790995
ILMN_1802603	RFNG	-0.00396216	0.000577171	0.00790995
ILMN_1737426	PCMTD1	0.00622312	0.000577396	0.00790995
ILMN_1656285	METTL7A	0.00639913	0.000577573	0.00790995
ILMN_2292696	COX15	0.00145184	0.000580851	0.00791499
ILMN_1692826	UNKL	-0.00305196	0.000579791	0.00791499
ILMN_1709253	KCNK10	-0.0016554	0.000580811	0.00791499
ILMN_1754576	KRT6C	-0.00136842	0.000578293	0.00791499
ILMN_2049672	TMEM16C	0.00408872	0.000580693	0.00791499
ILMN_1653134	TMEM188	0.00440435	0.000580794	0.00791499
ILMN_1737005	C19orf61	-0.00220718	0.000581008	0.00791499
ILMN_2096719	GRK5	0.00285271	0.000580652	0.00791499
ILMN_2220187	GFPT1	0.00370483	0.000579458	0.00791499
ILMN_1662383	ZRANB2	-0.00487273	0.000581396	0.00791565
ILMN_1763663	FLJ20718	0.00342882	0.000584088	0.00794763
ILMN_1652237	CBR3	-0.00463416	0.000586101	0.00797036
ILMN_1777221	C21orf51	0.00214298	0.000588452	0.00799764
ILMN_1728887	PAK4	-0.00202347	0.000592478	0.00804765
ILMN_2401769	PHF14	-0.00194202	0.00059384	0.00805203
ILMN_1673944	MANBAL	-0.00318138	0.000593683	0.00805203
ILMN_2277419	SLC38A10	-0.00291433	0.000593378	0.00805203
ILMN_1791478	MTPN	0.00732311	0.000594662	0.00805847
ILMN_1688725	UTP14A	-0.00164386	0.000595025	0.00805868
ILMN_1697510	ACSS2	-0.00297146	0.000598451	0.00810036
ILMN_1814165	SSBP3	-0.00205316	0.000599174	0.008102
ILMN_1703891	TBC1D9	0.00619931	0.000599269	0.008102
ILMN_2094360	NR2F2	0.00655021	0.000599882	0.00810529
ILMN_1788099	LSM4	-0.00262458	0.000600211	0.00810529
ILMN_2088825	CENTB2	0.00323454	0.000602944	0.00813746
ILMN_1677877	UBE2L3	-0.00405901	0.000608102	0.00820231
ILMN_1706992	ADAMTSL1	-0.00131507	0.000609374	0.0082147
ILMN_1694385	YWHAB	0.00394598	0.000611101	0.0082332
ILMN_1668185	ZNF282	-0.0033312	0.000611746	0.00823568
ILMN_1680223	PNPLA8	0.00383495	0.000611994	0.00823568
ILMN_1703374	NAV1	0.00321316	0.000612911	0.00823847
ILMN_1800602	GCA	0.00487041	0.000612587	0.00823847
ILMN_1743911	SLC25A39	-0.00328386	0.000614182	0.00825018
ILMN_1701052	TUBG2	-0.00335184	0.000614848	0.00825018
ILMN_1709750	SUSD1	-0.002803	0.00061472	0.00825018
ILMN_1730201	DTNA	-0.005114	0.000616106	0.0082567
ILMN_1782385	POLR2A	-0.00323631	0.000615715	0.0082567
ILMN_2395728	HNRPUL1	0.00612664	0.000616549	0.0082567
ILMN_1786211	HERC1	0.00225656	0.000616755	0.0082567
ILMN_1688698	ZEB2	0.00596435	0.000619947	0.00828988
ILMN_1807972	MICAL1	-0.00485919	0.000619906	0.00828988
ILMN_2066249	RPP30	-0.00126074	0.000621451	0.0083052
ILMN_1757646	UFM1	0.00592363	0.000621823	0.0083054
ILMN_1746720	TTC39C	-0.00305058	0.000625261	0.00834652
ILMN_1784031	TIMM44	-0.0026042	0.00062687	0.00836319
ILMN_1807009	C9orf24	-0.00127926	0.000628592	0.00838135
ILMN_2154455	ZNF330	0.00277729	0.00063086	0.00840195
ILMN_1808712	RNF40	-0.00342204	0.000630504	0.00840195
ILMN_1654542	C5orf21	0.00249297	0.000632044	0.00841289
ILMN_2284744	HNMT	0.00579825	0.000634968	0.0084373
ILMN_1669281	CLN3	-0.00382892	0.000634903	0.0084373
ILMN_1712708	TRIM47	-0.00320035	0.000634912	0.0084373
ILMN_1736951	CEP97	-0.00125576	0.000636803	0.00845684
ILMN_1667016	FAF1	-0.00226962	0.000637192	0.00845694
ILMN_1658526	RYK	0.003477	0.000637539	0.00845694
ILMN_1728049	S100A16	-0.00253931	0.000640622	0.00849299
ILMN_1799614	PNPLA6	-0.00480987	0.000643154	0.0085217
ILMN_1659156	ANKRD16	-0.00229781	0.000643985	0.00852299
ILMN_2229261	SIGLEC16	-0.00299635	0.000643909	0.00852299
ILMN_1658709	LAMB1	0.00441448	0.000644364	0.00852315
ILMN_1659082	ZCRB1	0.00253911	0.000645324	0.00853099
ILMN_1664922	FLNB	0.00376066	0.000645906	0.00853382
ILMN_2415439	NAE1	0.00428793	0.000646732	0.00853988
ILMN_1717757	CALML4	0.00128698	0.000649099	0.00856627
ILMN_1657373	LEPREL1	-0.00347202	0.000651529	0.00858751
ILMN_1814213	PQLC3	0.00508658	0.000651607	0.00858751
ILMN_1754220	SF3A2	-0.00453327	0.000651818	0.00858751
ILMN_1766955	VCAM1	0.00151506	0.000655067	0.00861077
ILMN_1690397	DYNC1I1	0.00194433	0.000654909	0.00861077
ILMN_1732584	FLJ45455	0.00127389	0.00065487	0.00861077
ILMN_1810486	RAB34	-0.00240534	0.000654471	0.00861077
ILMN_1735827	NISCH	-0.0041304	0.000656469	0.00862433
ILMN_1738742	PLAT	0.00407332	0.000657901	0.00863338
ILMN_1656682	AZIN1	0.00486736	0.000657705	0.00863338
ILMN_1759423	ZFP95	0.00158578	0.000658537	0.00863346
ILMN_2179967	FLJ45974	0.00126858	0.000659766	0.00863346
ILMN_1657766	TRIM29	-0.00142658	0.000659418	0.00863346
ILMN_1729775	OPA1	0.00256113	0.000659482	0.00863346
ILMN_1709092	ABCC13	-0.00151641	0.000659178	0.00863346
ILMN_1659099	ROCK2	0.00473808	0.000661539	0.00865178
ILMN_1721170	GREB1	-0.00176887	0.000665197	0.00869472
ILMN_1745365	PKNOX1	-0.00234583	0.000666016	0.00869883
ILMN_1760792	KLHL7	0.00295803	0.00066626	0.00869883
ILMN_1726366	SNX9	0.00125344	0.000666709	0.0086998
ILMN_1734897	SLC4A4	0.00264831	0.00066785	0.0087098
ILMN_1784753	PAIP2	0.00537699	0.000671515	0.00875268
ILMN_1657968	MAP2K2	-0.00553155	0.000672968	0.00876179
ILMN_1700541	FBLN1	-0.0067088	0.000672813	0.00876179
ILMN_1750409	RAB9A	0.00559417	0.000674199	0.0087729
ILMN_1697166	C9orf78	0.0023671	0.000676233	0.00879444
ILMN_2405305	ARNTL	0.00419741	0.000678014	0.00881266
ILMN_1740586	PLA2G2A	-0.00864509	0.000680026	0.00883196
ILMN_1761911	SCYL1BP1	0.00205172	0.000680259	0.00883196
ILMN_2293758	AKAP11	0.00622882	0.000680842	0.00883459
ILMN_1755033	C7orf51	0.00141037	0.000682489	0.00884608
ILMN_1798546	HDAC6	-0.00334292	0.000682297	0.00884608
ILMN_2148122	OR2T35	0.00121374	0.000684523	0.00886255
ILMN_2334350	BTBD3	0.00225475	0.000684237	0.00886255
ILMN_1653098	SLC30A4	-0.00185952	0.000686938	0.00888886
ILMN_1674609	CLTB	-0.00261217	0.000688613	0.00890558
ILMN_1681949	PDGFRA	-0.00403832	0.000689487	0.00891156
ILMN_2127379	ST6GALNAC3	0.00206125	0.000689843	0.00891156
ILMN_1793894	ANAPC13	0.00490788	0.000691745	0.00893117
ILMN_1799487	N4BP2L1	0.00244793	0.00069573	0.00897763
ILMN_1754235	SLC35C2	-0.00321982	0.000696491	0.00898245
ILMN_1720623	SYTL3	-0.00299642	0.000697788	0.00899419
ILMN_1658384	CRTAC1	0.00405152	0.000699526	0.00900276
ILMN_2279413	SIAH1	0.00152454	0.000699616	0.00900276
ILMN_1707339	BTG3	0.00347418	0.000699142	0.00900276
ILMN_1670147	PHC2	0.00135803	0.000701196	0.00901416
ILMN_1773470	ST5	-0.00391528	0.000701278	0.00901416
ILMN_1731206	NKD2	-0.00260173	0.000702334	0.00902274
ILMN_2171396	MT1P2	0.00133607	0.000706889	0.00904886
ILMN_1668177	ZNF483	0.00141852	0.000707502	0.00904886
ILMN_1699525	SRI	0.00276379	0.000706244	0.00904886
ILMN_1654685	MCTP1	0.00297343	0.000709246	0.00904886
ILMN_2081162	SH3BGRL	-0.00133293	0.000706717	0.00904886
ILMN_1711030	OPLAH	-0.00343377	0.00070699	0.00904886
ILMN_1724581	EDC3	-0.00309247	0.000707862	0.00904886
ILMN_1669645	PKD1	-0.00405352	0.000707511	0.00904886
ILMN_1749738	NECAB3	-0.00252429	0.000706271	0.00904886
ILMN_1782419	GNG11	0.00480237	0.000708192	0.00904886
ILMN_2396996	PPCS	0.00771379	0.000709106	0.00904886
ILMN_2290618	SEC22C	0.00333676	0.000708357	0.00904886
ILMN_1779252	TRIM22	0.00392996	0.000709432	0.00904886
ILMN_1836744	PGP	-0.00214768	0.000713188	0.00909177
ILMN_2321416	DIAPH1	-0.00354285	0.000715231	0.00911282
ILMN_1789424	DNAJB12	0.00120998	0.000717366	0.00913501
ILMN_1693862	MGC70857	-0.00389172	0.000718851	0.00914891
ILMN_1659913	ISG20	0.00436526	0.000720348	0.00916293
ILMN_1659878	PAK2	-0.00175684	0.000721772	0.00916337
ILMN_1686461	THAP2	0.00116545	0.000721821	0.00916337
ILMN_1671314	UXT	-0.00257329	0.000721661	0.00916337
ILMN_2096985	ALDH6A1	0.00342871	0.00072196	0.00916337
ILMN_2165354	DCLK1	-0.00374489	0.000722436	0.00916441
ILMN_2337941	COPS8	0.00509033	0.00072656	0.00921169
ILMN_1771987	SLC44A2	0.00287648	0.000728318	0.00922894
ILMN_1720531	JMJD2B	-0.00156815	0.000728986	0.00923237
ILMN_2124471	SLC36A1	0.00183922	0.000729524	0.00923414
ILMN_1795503	MCC	0.00137775	0.000730531	0.00924186
ILMN_1657039	FILIP1	0.00196464	0.000731285	0.00924636
ILMN_1806448	NTNG2	0.00135525	0.000735544	0.00928739
ILMN_1783815	COG7	-0.003412	0.000736113	0.00928739
ILMN_2189993	MRPS35	0.00485946	0.000735822	0.00928739
ILMN_1768004	PDCD4	0.00296554	0.00073613	0.00928739
ILMN_2294784	PRDM1	0.0015181	0.000737974	0.0093056
ILMN_1773247	ZNF410	-0.00216414	0.000739408	0.00931863
ILMN_1797342	FNBP1	0.00220533	0.000742378	0.00932168
ILMN_1771921	HSCB	-0.00179918	0.000744065	0.00932168
ILMN_1662010	DLK2	-0.00128535	0.00074222	0.00932168
ILMN_1804207	MRPL4	-0.00224229	0.000742944	0.00932168
ILMN_1757914	C19orf56	-0.00226082	0.000741943	0.00932168
ILMN_1767470	SCPEP1	0.00524192	0.000743384	0.00932168
ILMN_1673788	CDV3	0.00643419	0.000742611	0.00932168
ILMN_1662038	LARGE	-0.00344412	0.000742052	0.00932168
ILMN_1724897	C14orf93	-0.00275448	0.000743642	0.00932168
ILMN_1809013	MYL6	-0.00250245	0.000744018	0.00932168
ILMN_1705403	CYP2S1	-0.002055	0.0007412	0.00932168
ILMN_1732575	SEC14L1	0.0028987	0.000745327	0.00933246
ILMN_2370622	F8	0.00187715	0.000746184	0.00933816
ILMN_2292963	UBE2D3	0.00131664	0.000748942	0.00936763
ILMN_1735108	ANKS6	0.00121538	0.000750349	0.00938017
ILMN_1706203	SOBP	-0.00154853	0.000751713	0.00939216
ILMN_1778673	GOLGA7	0.00293086	0.000753132	0.00940484
ILMN_1761804	ALDH9A1	0.0038017	0.000754286	0.00941419
ILMN_1682799	STAMBPL1	0.00404142	0.000757316	0.00944693
ILMN_1745299	FABP7	0.00144566	0.000757789	0.00944776
ILMN_1741055	NUP210L	-0.00155823	0.000760608	0.00947782
ILMN_1710979	ANKRD39	-0.00310814	0.000761156	0.00947956
ILMN_2148668	RCBTB2	0.00395524	0.00076247	0.00949083
ILMN_1784256	HDGFRP3	0.00180159	0.000767069	0.00954297
ILMN_1713380	EIF2B2	-0.00215672	0.000767499	0.0095432
ILMN_1734096	DCLRE1A	0.0018006	0.000768808	0.00955436
ILMN_1780663	KLHL30	0.00485408	0.000769746	0.0095609
ILMN_1715896	PMVK	-0.00321543	0.000770298	0.00956265
ILMN_2081988	LANCL1	0.00523572	0.000772645	0.00958666
ILMN_1672264	FAM55B	-0.00126508	0.000773742	0.00959514
ILMN_1752965	GREM1	0.00161924	0.000774285	0.00959675
ILMN_1721365	gm127	0.00125975	0.000777074	0.00962619
ILMN_1750496	ZBTB16	-0.0038003	0.000779496	0.0096459
ILMN_1722834	RGS12	-0.00342917	0.000779317	0.0096459
ILMN_1807300	PKD2	0.00284409	0.000780667	0.00965524
ILMN_1757877	HCFC1R1	-0.00417823	0.000781335	0.00965837
ILMN_1676159	MST4	0.0027552	0.000781942	0.00966073
ILMN_1815673	DKK3	0.00424224	0.000784496	0.00968713
ILMN_2214790	LAMB1	0.00298981	0.000787074	0.0097138
ILMN_1656452	C16orf59	-0.00135723	0.000787642	0.00971412
ILMN_1683927	ITGAE	0.00514618	0.00078826	0.00971412
ILMN_1672591	SCN9A	-0.00268366	0.000788355	0.00971412
ILMN_1653867	ZNF483	-0.00125454	0.000788977	0.00971664
ILMN_1659703	WWP2	-0.00221666	0.000790298	0.00971744
ILMN_1685012	EAF1	0.00202299	0.000789797	0.00971744
ILMN_1685763	WDR45L	0.00220652	0.000790282	0.00971744
ILMN_1768798	SPAG9	0.00230872	0.000791495	0.00972701
ILMN_1810159	FLJ90650	0.00575796	0.000794895	0.00976363
ILMN_2129545	GNB4	-0.00327913	0.000796603	0.0097794
ILMN_1653404	NKIRAS2	-0.00275134	0.000797021	0.0097794
ILMN_1709817	SLC35A5	0.00269789	0.00080356	0.00982921
ILMN_1691143	RAB18	0.00287671	0.000802894	0.00982921
ILMN_1674386	PITX1	-0.00264122	0.000802341	0.00982921
ILMN_1719792	PHLDB2	0.00414182	0.000802921	0.00982921
ILMN_2202940	CHPT1	0.00497699	0.000803619	0.00982921
ILMN_1802780	M160	-0.00367516	0.000801801	0.00982921
ILMN_1758978	KLHL4	-0.00122875	0.000805897	0.00984605
ILMN_1795991	C22orf28	-0.00234942	0.000805486	0.00984605
ILMN_1695092	WRB	0.00524129	0.000806268	0.00984605
ILMN_1777084	OR5H2	0.00123054	0.000811628	0.00988517
ILMN_1773407	C16orf72	-0.00290491	0.000810916	0.00988517
ILMN_2364852	BTN2A1	0.00358474	0.000810884	0.00988517
ILMN_1764231	LMO3	0.0018959	0.000812025	0.00988517
ILMN_1671777	FGF13	0.00539158	0.000810096	0.00988517
ILMN_1808821	COMMD9	-0.00252879	0.000811679	0.00988517
ILMN_2103362	ARHGAP27	0.00142266	0.000813628	0.00989949
ILMN_1786308	NIPSNAP3B	0.00180035	0.000814314	0.00990265
ILMN_1776993	COG2	-0.00401483	0.000814909	0.00990471
ILMN_1752476	C6orf134	-0.00140916	0.000817937	0.00993111
ILMN_1792837	CIAO1	0.00214149	0.000817663	0.00993111
ILMN_1793659	TUBA8	-0.00124065	0.000818984	0.00993863
ILMN_1780699	THAP11	0.00227157	0.000820617	0.00994942
ILMN_1720708	CSNK1D	-0.00249519	0.000820729	0.00994942
ILMN_1707734	NNAT	-0.00654319	0.000821812	0.00995735
ILMN_2410145	NR4A1	0.00144698	0.000823626	0.00996892
ILMN_2117330	NDUFB2	-0.00267057	0.000823486	0.00996892
ILMN_1742031	IFRD2	-0.0023368	0.000824367	0.00997269
ILMN_1718537	HPS6	-0.00224359	0.000824972	0.00997481
ILMN_1777411	ATP1A2	0.00627674	0.000826065	0.00998284

## Sheet: Skin aging genes on MuTHER
Aging gene on MuTHER skin using our regression model
Probe ID	Gene Symbol	Age Coefficient	pvalue	FDR
ILMN_1692163	NSDHL	-0.01627	1.55262e-31	3.59772e-27
ILMN_1692123	ELOVL3	-0.0538987	1.15195e-29	1.33465e-25
ILMN_1691572	TST	-0.0175548	2.268e-29	1.7518e-25
ILMN_1786273	C1orf122	-0.0160383	3.42983e-29	1.9869e-25
ILMN_1737992	CRAT	-0.035834	5.65305e-29	2.61985e-25
ILMN_1752965	GREM1	-0.0116851	8.55878e-29	3.3054e-25
ILMN_1695110	BCAT2	-0.0182556	1.3331e-28	4.17655e-25
ILMN_1657550	MVD	-0.0217496	1.44193e-28	4.17655e-25
ILMN_1670134	FADS1	-0.0489574	2.06369e-28	5.31332e-25
ILMN_1751897	FLJ32569	-0.047385	7.18528e-28	1.66497e-24
ILMN_1651872	UBIAD1	-0.0213319	1.08892e-27	2.29386e-24
ILMN_1719661	SEPX1	-0.0198349	1.36849e-27	2.64255e-24
ILMN_1784655	TLCD1	-0.0201104	1.52385e-27	2.7162e-24
ILMN_1750800	ACO1	-0.020849	1.84995e-27	3.06192e-24
ILMN_2293067	PM20D1	-0.0602493	2.08155e-27	3.21558e-24
ILMN_2376953	KCNK2	-0.011041	5.91991e-27	8.06918e-24
ILMN_1687857	ST6GALNAC4	-0.00823431	5.8568e-27	8.06918e-24
ILMN_2204940	KRT79	-0.0468397	7.31086e-27	9.41151e-24
ILMN_1722609	FLJ32569	-0.0112415	2.73759e-26	3.33871e-23
ILMN_1815626	DHCR7	-0.0240036	4.69748e-26	5.4425e-23
ILMN_1806754	GLDC	-0.038993	8.15057e-26	8.99357e-23
ILMN_1703832	AWAT2	-0.0421614	9.06257e-26	9.54536e-23
ILMN_1697460	REEP6	-0.0141472	1.44408e-25	1.45487e-22
ILMN_2407346	LDHD	-0.0205717	1.82108e-25	1.75825e-22
ILMN_1797728	HMGCS1	-0.0271626	2.73776e-25	2.53757e-22
ILMN_1701195	PLA2G7	-0.0167469	4.51892e-25	4.0274e-22
ILMN_1761010	PCCB	-0.013007	6.94433e-25	5.95978e-22
ILMN_2390318	CIDEA	-0.0262509	9.57271e-25	7.9221e-22
ILMN_1793474	INSIG1	-0.024542	1.41099e-24	1.12743e-21
ILMN_1788184	CIDEA	-0.0524374	2.46152e-24	1.90128e-21
ILMN_1728799	FBP1	-0.0254195	2.77684e-24	2.07564e-21
ILMN_1778755	TRIL	-0.011309	2.93062e-24	2.12214e-21
ILMN_2371911	MUC1	-0.0236476	6.63749e-24	4.66072e-21
ILMN_1747442	P4HA1	-0.0118328	8.3418e-24	5.52275e-21
ILMN_2371379	ACLY	-0.0121875	8.30868e-24	5.52275e-21
ILMN_1708672	ACAT2	-0.0251295	1.94442e-23	1.25156e-20
ILMN_2165867	DHCR7	-0.0221268	2.72592e-23	1.70716e-20
ILMN_1671489	PC	-0.0118866	3.21443e-23	1.96013e-20
ILMN_1697559	G6PD	-0.0114668	4.91113e-23	2.91796e-20
ILMN_1669046	FOXQ1	0.0144874	6.91765e-23	4.0074e-20
ILMN_1751975	ALOX15B	-0.0237453	8.55238e-23	4.83355e-20
ILMN_1662880	FIS	-0.0180453	9.25319e-23	5.10512e-20
ILMN_1794844	THRSP	-0.0558974	1.40021e-22	7.54552e-20
ILMN_1710962	TMEM97	-0.0249635	1.90381e-22	1.00262e-19
ILMN_1733831	PGBD5	-0.00570311	2.0483e-22	1.05474e-19
ILMN_2347622	TRIM55	-0.0116016	2.77065e-22	1.38363e-19
ILMN_1693410	BRI3BP	-0.0186706	2.80644e-22	1.38363e-19
ILMN_2336595	ACSS2	-0.0144573	3.48693e-22	1.68332e-19
ILMN_1756992	MUC1	-0.0286319	3.71613e-22	1.75735e-19
ILMN_1814120	PECR	-0.0243456	4.59491e-22	2.12946e-19
ILMN_1668162	DGAT2L3	-0.0165278	6.01999e-22	2.7352e-19
ILMN_1715896	PMVK	-0.0154059	6.54377e-22	2.916e-19
ILMN_2202915	FAR2	-0.0274058	8.50218e-22	3.71722e-19
ILMN_1690040	TM7SF2	-0.021624	1.35116e-21	5.798e-19
ILMN_1733998	DHRS9	-0.0202688	1.46118e-21	6.15606e-19
ILMN_2227011	ACSBG1	-0.0406556	1.7571e-21	7.27063e-19
ILMN_2347949	G6PD	-0.0114167	1.91639e-21	7.79064e-19
ILMN_1733333	CALML3	-0.0284521	2.1484e-21	8.58325e-19
ILMN_2355168	MGST1	-0.0361361	2.21192e-21	8.68723e-19
ILMN_1674394	C20orf3	-0.0215931	2.52234e-21	9.7413e-19
ILMN_1803593	WNT3	0.0183869	3.32998e-21	1.26496e-18
ILMN_1721391	ATP6V0B	-0.0105131	4.71332e-21	1.73548e-18
ILMN_2363880	ALDH3B2	-0.0181306	4.71843e-21	1.73548e-18
ILMN_1787919	PARVB	-0.0121224	6.51742e-21	2.35971e-18
ILMN_1663080	LFNG	0.0113172	6.79503e-21	2.42238e-18
ILMN_1765990	KCNK2	-0.00710139	7.33957e-21	2.57686e-18
ILMN_1726769	CNDP2	-0.00905994	8.72997e-21	3.01927e-18
ILMN_1803686	ADA	-0.0103842	1.06636e-20	3.63377e-18
ILMN_1813374	C19orf28	-0.0114342	1.08239e-20	3.63496e-18
ILMN_1714167	CYB5A	-0.020975	1.97238e-20	6.52914e-18
ILMN_1714197	ACSS2	-0.0136199	2.13137e-20	6.95607e-18
ILMN_1763666	ALDH3B2	-0.0174163	2.19665e-20	7.06954e-18
ILMN_1671337	SLC2A5	0.0101696	2.45111e-20	7.78043e-18
ILMN_1686989	INSIG1	-0.0123304	2.70308e-20	8.46429e-18
ILMN_1678655	PNLIPRP3	-0.0217641	4.16287e-20	1.28616e-17
ILMN_1698777	ADCK1	-0.00736693	8.75348e-20	2.66889e-17
ILMN_1781952	MGST1	-0.0288051	1.02308e-19	3.0788e-17
ILMN_1718603	CYP4F8	-0.0153934	1.45391e-19	4.31924e-17
ILMN_1677607	SC5DL	-0.0169738	1.47971e-19	4.34023e-17
ILMN_2389501	HSD11B1	-0.0241063	1.52233e-19	4.39326e-17
ILMN_1758705	IRX6	-0.0137494	1.53571e-19	4.39326e-17
ILMN_1681520	DGAT2	-0.0154016	2.03954e-19	5.76343e-17
ILMN_1679520	AGPAT1	-0.0129716	2.10197e-19	5.86829e-17
ILMN_1790807	XPC	0.00985064	2.37688e-19	6.5568e-17
ILMN_1692731	TTYH3	-0.00817301	2.47407e-19	6.74461e-17
ILMN_1750563	CERCAM	-0.013993	2.77674e-19	7.48171e-17
ILMN_1786310	MVK	-0.0105573	3.57239e-19	9.51487e-17
ILMN_1677505	CCL21	-0.0232951	3.97991e-19	1.04798e-16
ILMN_2276904	ALOX15B	-0.0161054	5.1691e-19	1.34582e-16
ILMN_1800091	RARRES1	-0.0170215	8.64247e-19	2.22515e-16
ILMN_1745655	PEX16	-0.0101872	9.10534e-19	2.31856e-16
ILMN_1808713	HSD17B2	-0.00928801	9.47733e-19	2.38705e-16
ILMN_1801366	DNASE1L2	-0.0205716	1.02204e-18	2.54653e-16
ILMN_2138765	PLIN2	-0.0176766	1.6969e-18	4.18303e-16
ILMN_2399392	SIL1	-0.00773759	1.73682e-18	4.23637e-16
ILMN_2118663	ERV3	-0.0201692	2.1941e-18	5.296e-16
ILMN_1753830	ETV4	-0.00756009	2.46906e-18	5.89826e-16
ILMN_1791531	FA2H	-0.0183629	3.059e-18	7.23297e-16
ILMN_1679195	C20orf24	-0.0082378	4.39269e-18	1.02815e-15
ILMN_1678690	UPB1	-0.0205497	5.66464e-18	1.31261e-15
ILMN_1765971	MOGAT1	-0.0174796	5.87321e-18	1.34747e-15
ILMN_2387599	C20orf24	-0.0077968	6.05347e-18	1.37521e-15
ILMN_1672717	C10orf57	-0.011974	8.96313e-18	2.01644e-15
ILMN_1731353	CHPF	-0.00827527	9.48763e-18	2.11392e-15
ILMN_1807529	PADI4	-0.00856685	1.10575e-17	2.44024e-15
ILMN_1675172	RGS9BP	-0.00485823	1.34455e-17	2.93924e-15
ILMN_1671932	SAMM50	-0.00812792	1.37532e-17	2.97839e-15
ILMN_1737580	PPPDE2	-0.0110713	1.55475e-17	3.33581e-15
ILMN_1772123	ACACA	-0.00704449	1.85141e-17	3.93586e-15
ILMN_2073604	EBP	-0.0132864	1.90757e-17	4.01839e-15
ILMN_1664025	PXMP4	-0.0107482	2.11109e-17	4.40705e-15
ILMN_1749014	ACLY	-0.0117244	2.63493e-17	5.45147e-15
ILMN_1723412	ASCL2	0.0105114	2.86615e-17	5.87738e-15
ILMN_1749213	SDF2L1	-0.00680915	3.32959e-17	6.76783e-15
ILMN_2211065	TMEM91	-0.0204381	3.55828e-17	7.16977e-15
ILMN_1677108	CAPN13	-0.00783881	3.74591e-17	7.48279e-15
ILMN_1780693	HSD3B1	-0.0203561	4.33355e-17	8.58265e-15
ILMN_1720889	SC4MOL	-0.025969	4.60454e-17	9.04206e-15
ILMN_1771084	ACSM3	-0.0145723	4.73476e-17	9.21965e-15
ILMN_1727813	BRP44	-0.00919486	5.16956e-17	9.98241e-15
ILMN_1761912	MGAT1	-0.00835794	6.21748e-17	1.19067e-14
ILMN_1742947	SEC14L4	-0.00870199	6.40842e-17	1.20728e-14
ILMN_1811370	HSD11B1	-0.0139332	6.36338e-17	1.20728e-14
ILMN_1700831	SLC27A2	-0.00850131	8.1538e-17	1.52371e-14
ILMN_1754864	SLC25A18	-0.0126286	8.6137e-17	1.59677e-14
ILMN_1812062	SGPP2	-0.00651952	1.2923e-16	2.37659e-14
ILMN_1704985	CYP27A1	-0.00956503	1.62601e-16	2.96677e-14
ILMN_2389506	HSD11B1	-0.0152647	1.71396e-16	3.1028e-14
ILMN_1749081	AUTS2	0.0106984	1.79491e-16	3.22416e-14
ILMN_1691790	DACT2	0.00821592	1.90319e-16	3.39236e-14
ILMN_1771364	PNPLA5	-0.00633156	2.12016e-16	3.75025e-14
ILMN_1676728	DLK2	0.0118526	2.8081e-16	4.89243e-14
ILMN_1726549	GDPD2	0.00767279	2.80417e-16	4.89243e-14
ILMN_1745021	SLC30A1	-0.00567383	3.02716e-16	5.23473e-14
ILMN_2312194	CYB5A	-0.0192984	3.32676e-16	5.71021e-14
ILMN_2277676	ERCC1	-0.00670017	3.42718e-16	5.83932e-14
ILMN_1723123	FGFR3	0.0114561	3.95035e-16	6.68156e-14
ILMN_1760087	SLC26A3	-0.00795887	4.56102e-16	7.65855e-14
ILMN_1799105	COL17A1	0.0135472	4.61959e-16	7.70108e-14
ILMN_1675857	COL4A6	0.00842971	4.68977e-16	7.76224e-14
ILMN_1655702	ABHD5	-0.0108221	4.74956e-16	7.80544e-14
ILMN_1767111	ANO10	-0.0072425	4.7993e-16	7.83165e-14
ILMN_1761797	CSTB	-0.0145576	5.35059e-16	8.6702e-14
ILMN_1765198	HEATR4	-0.00610842	6.1619e-16	9.91552e-14
ILMN_2064725	METTL7B	-0.00864447	6.31435e-16	1.00908e-13
ILMN_1806349	SLC6A8	0.00741204	6.53563e-16	1.03728e-13
ILMN_1716591	SPRR1A	-0.0293894	7.2928e-16	1.14958e-13
ILMN_1802167	ALDH1L1	-0.0141851	8.97989e-16	1.40596e-13
ILMN_1684755	KAZALD1	-0.0110961	9.61332e-16	1.49503e-13
ILMN_1813671	SLC25A1	-0.0108024	9.70046e-16	1.49853e-13
ILMN_1764729	JAG2	0.0120323	9.93913e-16	1.52523e-13
ILMN_1733298	C1orf158	-0.00706384	1.03063e-15	1.57116e-13
ILMN_1699728	BTD	-0.00798557	1.16833e-15	1.76945e-13
ILMN_1661888	MEF2A	0.00995919	1.44588e-15	2.17558e-13
ILMN_1802458	AGTRAP	-0.00687559	1.60262e-15	2.39586e-13
ILMN_2371700	UCHL5IP	0.0113008	1.98341e-15	2.94613e-13
ILMN_1668345	OAF	-0.0132567	2.81844e-15	4.1598e-13
ILMN_1796179	HIST1H2BK	-0.00949654	2.85196e-15	4.18263e-13
ILMN_2054121	C6orf126	-0.00762429	3.20237e-15	4.667e-13
ILMN_1782429	TMEM56	-0.00640556	3.52003e-15	5.09789e-13
ILMN_1684771	PGRMC1	-0.0134545	4.04966e-15	5.79252e-13
ILMN_1749009	REXO2	-0.00657039	4.0396e-15	5.79252e-13
ILMN_2331636	ACACA	-0.00680313	4.56057e-15	6.48328e-13
ILMN_2399016	MMP28	0.0109824	4.64952e-15	6.56944e-13
ILMN_1784602	CDKN1A	-0.0111944	4.93817e-15	6.93499e-13
ILMN_1673282	LAMP2	-0.00943943	5.83575e-15	8.14614e-13
ILMN_1773567	LAMA5	0.0117565	5.87261e-15	8.14851e-13
ILMN_1654010	AGPAT3	-0.00660231	5.94152e-15	8.15421e-13
ILMN_2363165	TACC2	0.01094	5.9471e-15	8.15421e-13
ILMN_1671791	PCK2	-0.00867158	7.08471e-15	9.65688e-13
ILMN_1739813	HYAL1	0.0100647	7.12825e-15	9.6594e-13
ILMN_2340347	PC	-0.00797581	7.27459e-15	9.8004e-13
ILMN_1659027	SLC2A1	0.0115846	7.39248e-15	9.90165e-13
ILMN_2072603	MRPL14	-0.00893649	7.48433e-15	9.96706e-13
ILMN_1705247	ACSL5	-0.0080796	8.16849e-15	1.0816e-12
ILMN_1792681	CCDC86	-0.00788245	8.6423e-15	1.13784e-12
ILMN_1695404	LY6E	-0.0121645	8.73312e-15	1.1433e-12
ILMN_1674696	OLAH	-0.00595554	9.50561e-15	1.23744e-12
ILMN_1794213	ABHD14A	-0.00763904	9.91106e-15	1.28301e-12
ILMN_1718285	HOXC8	0.00745752	1.07567e-14	1.38474e-12
ILMN_2393450	C14orf173	0.0069121	1.09841e-14	1.40621e-12
ILMN_1776522	RAG1AP1	-0.00969204	1.27082e-14	1.61799e-12
ILMN_1680072	ZNF32	0.00633155	1.43735e-14	1.82002e-12
ILMN_1797693	BRI3BP	-0.0116721	1.53223e-14	1.92961e-12
ILMN_1720083	EHD4	-0.00692026	1.63383e-14	2.04644e-12
ILMN_1796165	GLRX5	-0.00686675	1.75658e-14	2.18836e-12
ILMN_1774596	BSCL2	-0.00600778	1.95197e-14	2.41877e-12
ILMN_1791508	MMP28	0.00701277	1.97398e-14	2.43303e-12
ILMN_1681437	DCXR	-0.00809896	2.22794e-14	2.73152e-12
ILMN_1725510	DHCR24	-0.0121383	2.7985e-14	3.41299e-12
ILMN_1699562	EFCAB1	0.00958322	3.01228e-14	3.65448e-12
ILMN_1750674	SDSL	-0.0063534	3.09373e-14	3.73375e-12
ILMN_1679279	SYPL2	-0.00439295	3.43033e-14	4.11853e-12
ILMN_1679178	ATP5D	-0.00709547	3.68237e-14	4.39835e-12
ILMN_1777031	PKLR	-0.00888711	3.82468e-14	4.5449e-12
ILMN_1737162	LGI3	-0.00947476	4.21788e-14	4.98657e-12
ILMN_1811364	SGPP2	-0.0136512	6.43137e-14	7.56486e-12
ILMN_1657451	SRPK2	0.00863345	6.72189e-14	7.86665e-12
ILMN_1798123	ELOVL1	-0.0116851	6.99753e-14	8.14808e-12
ILMN_1789005	ATP6V0C	-0.00618613	7.58276e-14	8.78539e-12
ILMN_1812461	WISP2	-0.0231753	8.27134e-14	9.5355e-12
ILMN_1701466	PEX16	-0.00728906	8.46809e-14	9.71399e-12
ILMN_1787680	SELS	-0.00535503	9.03176e-14	1.03095e-11
ILMN_1678729	SIL1	-0.00557651	9.53215e-14	1.07746e-11
ILMN_1758055	YIF1B	-0.00563787	9.51968e-14	1.07746e-11
ILMN_1780334	KCNJ2	0.00879545	1.02396e-13	1.1518e-11
ILMN_1699100	SOAT1	-0.00579167	1.09938e-13	1.23067e-11
ILMN_1756701	DHRS11	-0.00680094	1.10627e-13	1.23243e-11
ILMN_1800354	CST3	-0.0114292	1.14479e-13	1.26924e-11
ILMN_2314417	HYAL1	0.00615683	1.17806e-13	1.29375e-11
ILMN_1659990	C7orf68	-0.00884964	1.17292e-13	1.29375e-11
ILMN_1665792	ITGA2	0.0100787	1.24373e-13	1.35942e-11
ILMN_1728742	C5orf4	-0.00910179	1.39937e-13	1.52235e-11
ILMN_1754279	FBXW7	0.0148924	1.58308e-13	1.71417e-11
ILMN_2127477	G6PC3	-0.00609658	1.71381e-13	1.84709e-11
ILMN_1658639	SLC46A3	-0.00916255	1.81441e-13	1.94645e-11
ILMN_1678292	PEX16	-0.00482379	2.01644e-13	2.15322e-11
ILMN_1703284	SPIRE2	-0.00829665	2.08225e-13	2.2133e-11
ILMN_1792301	LAMB4	0.0112136	2.32079e-13	2.45559e-11
ILMN_1729234	TPP1	-0.00787939	2.3834e-13	2.51037e-11
ILMN_2341661	ETV4	-0.0061902	2.40193e-13	2.51844e-11
ILMN_1757406	HIST1H1C	-0.0092985	2.42185e-13	2.52789e-11
ILMN_1744765	KRT4	-0.00645077	2.95186e-13	3.06729e-11
ILMN_1743763	TJAP1	0.00721381	3.39236e-13	3.50928e-11
ILMN_2384181	DHRS9	-0.00436179	3.42153e-13	3.52372e-11
ILMN_1766045	SH3GLB1	-0.00641365	3.63882e-13	3.73092e-11
ILMN_1733066	BEAN	-0.00441348	3.93748e-13	4.01935e-11
ILMN_1656248	ASAM	-0.0094455	4.31413e-13	4.38452e-11
ILMN_1751161	COL7A1	0.0134775	4.71092e-13	4.76687e-11
ILMN_1807894	SLC7A8	-0.00708746	4.83794e-13	4.87412e-11
ILMN_2079655	KLRB1	-0.00662281	5.02988e-13	5.04556e-11
ILMN_1687626	ZDHHC24	-0.00565006	5.20103e-13	5.19475e-11
ILMN_1772876	ZNF395	0.00804723	5.6181e-13	5.58724e-11
ILMN_1773849	ATP6V0C	-0.0106687	5.7189e-13	5.66317e-11
ILMN_1775111	SND1	-0.00882476	6.06667e-13	5.982e-11
ILMN_1656066	TNPO2	0.00551369	6.75748e-13	6.63493e-11
ILMN_1737588	C21orf33	-0.00672286	6.94566e-13	6.76239e-11
ILMN_1762466	BBS4	0.00684956	6.93326e-13	6.76239e-11
ILMN_2082585	SNAI2	0.00677476	7.20762e-13	6.98807e-11
ILMN_1657495	MLEC	-0.0069342	7.94279e-13	7.66877e-11
ILMN_1699496	PHF21A	0.00641934	9.79657e-13	9.40775e-11
ILMN_1736256	CALR	-0.00756495	9.82511e-13	9.40775e-11
ILMN_1720373	SLC7A5	-0.0125136	9.86645e-13	9.40845e-11
ILMN_1664001	ARSF	-0.00641678	9.92947e-13	9.42974e-11
ILMN_1727840	SLC35B1	-0.00561432	1.05957e-12	1.00213e-10
ILMN_2399523	JAG2	0.0104618	1.15453e-12	1.08751e-10
ILMN_1702712	TRIM55	-0.00457156	1.20297e-12	1.12855e-10
ILMN_1792669	HLCS	-0.00707625	1.22759e-12	1.147e-10
ILMN_1767474	HAO2	-0.0052026	1.3168e-12	1.22542e-10
ILMN_1773780	FAM173A	-0.00506047	1.38315e-12	1.28201e-10
ILMN_1800619	BRI3BP	-0.00585533	1.50336e-12	1.38789e-10
ILMN_1805177	KIAA1772	-0.00684274	1.52856e-12	1.40555e-10
ILMN_1794370	SEMA5B	-0.00516921	1.79035e-12	1.63977e-10
ILMN_1791890	SPON1	-0.00997839	2.01939e-12	1.84226e-10
ILMN_2176251	C20orf72	0.00805756	2.07642e-12	1.88686e-10
ILMN_1736888	SAR1B	-0.0063703	2.13e-12	1.92798e-10
ILMN_1658261	MAPKBP1	0.00770374	2.16952e-12	1.95611e-10
ILMN_1764361	DUSP16	-0.00507481	2.26556e-12	2.03479e-10
ILMN_1751904	EDNRB	-0.00638375	2.33922e-12	2.09284e-10
ILMN_1748323	CXCL14	0.0110811	2.42117e-12	2.15782e-10
ILMN_1688154	MST1R	0.0107157	2.49845e-12	2.21816e-10
ILMN_1731064	CABC1	0.00635784	2.74419e-12	2.41781e-10
ILMN_1707901	DHRS7B	-0.00606432	2.73477e-12	2.41781e-10
ILMN_1693338	CYP1B1	-0.00918968	2.75945e-12	2.42205e-10
ILMN_1685952	ACSM3	-0.00485507	2.94593e-12	2.56628e-10
ILMN_1729453	TSPAN9	0.00570134	2.93828e-12	2.56628e-10
ILMN_1680624	CREG1	-0.010983	3.01485e-12	2.61648e-10
ILMN_1654473	ZP1	-0.00436348	3.14881e-12	2.72255e-10
ILMN_1769290	TTC39B	-0.00723921	3.17764e-12	2.73726e-10
ILMN_2408796	C19orf28	-0.00577784	3.20658e-12	2.75196e-10
ILMN_1664071	TNNT2	0.00651053	3.27522e-12	2.8005e-10
ILMN_1801118	C16orf33	-0.00647919	3.35351e-12	2.8569e-10
ILMN_2189406	C15orf38	-0.00626342	3.55949e-12	3.02127e-10
ILMN_1799815	XYLT2	0.00664212	3.80479e-12	3.21769e-10
ILMN_2219002	KRT6A	-0.0199179	3.99021e-12	3.36222e-10
ILMN_1778104	ACADM	-0.0126747	4.18001e-12	3.50939e-10
ILMN_1757388	OCEL1	-0.00519332	4.43941e-12	3.70679e-10
ILMN_1667592	PARVB	-0.00589956	4.44713e-12	3.70679e-10
ILMN_1761820	EDARADD	0.00610072	4.69751e-12	3.90146e-10
ILMN_1734542	OVGP1	0.00867315	4.93864e-12	4.08708e-10
ILMN_1697189	PNCK	0.0125122	4.9811e-12	4.10755e-10
ILMN_1700419	HSPC171	-0.00429745	5.03626e-12	4.13831e-10
ILMN_1810214	JUND	-0.00788582	5.15424e-12	4.22028e-10
ILMN_1721354	KRT6B	-0.0189513	5.39732e-12	4.40376e-10
ILMN_1724612	SLC25A35	-0.00590171	5.49438e-12	4.46722e-10
ILMN_1694890	UCHL5IP	0.00936702	5.55272e-12	4.49887e-10
ILMN_1675992	DST	0.00701416	5.80049e-12	4.68324e-10
ILMN_1660629	NBEAL2	0.00729686	6.42662e-12	5.17075e-10
ILMN_1669394	EI24	-0.00693457	6.46827e-12	5.18626e-10
ILMN_1731206	NKD2	0.00945861	6.51978e-12	5.20953e-10
ILMN_1694111	PNKP	-0.00486249	7.83426e-12	6.23834e-10
ILMN_1732071	HIST2H2BE	-0.00769471	8.04355e-12	6.38305e-10
ILMN_1788457	ABCC4	-0.00586453	8.40062e-12	6.64366e-10
ILMN_1749709	NDUFB11	-0.00579069	8.47466e-12	6.67942e-10
ILMN_2326273	CHI3L2	-0.0110974	8.54856e-12	6.71482e-10
ILMN_2234970	SLC39A3	-0.00473668	8.59686e-12	6.72995e-10
ILMN_2211922	PPP4R1L	-0.00349957	8.76352e-12	6.83731e-10
ILMN_1748983	RTN4	-0.00607702	9.14198e-12	7.10865e-10
ILMN_1693009	FGL2	-0.0128375	9.28944e-12	7.19916e-10
ILMN_1712046	CPXM1	-0.0108146	9.45711e-12	7.30467e-10
ILMN_1782618	C9orf16	-0.00773481	9.69421e-12	7.46293e-10
ILMN_1721035	MS4A6A	-0.0124385	1.05669e-11	8.10779e-10
ILMN_2336609	SYTL2	0.00975437	1.14176e-11	8.73166e-10
ILMN_2211728	GUCA1B	0.00800505	1.15132e-11	8.77582e-10
ILMN_1682717	IER3	-0.0095719	1.19516e-11	9.08009e-10
ILMN_1778374	BSG	-0.0103026	1.21035e-11	9.16547e-10
ILMN_1709717	LRRC15	-0.00867092	1.3686e-11	1.03301e-09
ILMN_2159859	LYSMD4	0.00710697	1.45205e-11	1.09243e-09
ILMN_1803956	BOC	0.0052497	1.59215e-11	1.19396e-09
ILMN_1679666	SCGB3A1	0.0176396	1.60353e-11	1.19861e-09
ILMN_1795428	WDR59	0.00692638	1.72313e-11	1.28387e-09
ILMN_1758938	SLC31A2	-0.00825027	1.77184e-11	1.31593e-09
ILMN_2366212	CD79B	-0.00690495	1.80929e-11	1.33946e-09
ILMN_1651282	COL17A1	0.0102154	2.12964e-11	1.5716e-09
ILMN_1701308	COL1A1	-0.021309	2.32016e-11	1.70675e-09
ILMN_1695797	NCOA6	0.00460648	2.43997e-11	1.78921e-09
ILMN_1669703	TNK2	0.00829548	2.46401e-11	1.80114e-09
ILMN_1718023	APEH	-0.00525603	2.51631e-11	1.83358e-09
ILMN_1761903	KCNS1	0.00830608	2.63066e-11	1.9109e-09
ILMN_1800975	PSME3	-0.00574571	2.80026e-11	2.02713e-09
ILMN_1774229	SLC7A4	-0.00587314	2.80817e-11	2.02713e-09
ILMN_1737631	PAQR6	0.00818883	2.89274e-11	2.0817e-09
ILMN_1655595	SERPINE2	-0.00904748	2.97556e-11	2.13466e-09
ILMN_1764166	BCKDHB	-0.00715242	3.18431e-11	2.27737e-09
ILMN_1666392	WNT4	0.00898524	3.2087e-11	2.28776e-09
ILMN_1797530	CHCHD5	-0.00642975	3.45608e-11	2.45657e-09
ILMN_1797005	PGLS	-0.00683492	3.55125e-11	2.5165e-09
ILMN_1673649	HYOU1	-0.00415864	3.75787e-11	2.64673e-09
ILMN_2169261	TNNI2	0.0155266	3.7558e-11	2.64673e-09
ILMN_1661443	GRAMD2	0.00622729	3.87336e-11	2.7198e-09
ILMN_1719975	HOXC4	0.00804863	3.90671e-11	2.73493e-09
ILMN_1805228	LRG1	-0.00883145	3.98324e-11	2.78011e-09
ILMN_1680339	PDGFRL	-0.0163788	4.28302e-11	2.98037e-09
ILMN_2129505	CYBASC3	-0.00982593	4.67338e-11	3.24226e-09
ILMN_1659753	LAMP2	-0.00671907	4.86187e-11	3.36296e-09
ILMN_2061565	PLCH2	0.0112416	5.10381e-11	3.51981e-09
ILMN_1797594	NFAT5	0.0104953	5.33409e-11	3.6677e-09
ILMN_1726666	GPX3	-0.0145904	5.57281e-11	3.82051e-09
ILMN_1785731	MAPK8IP2	-0.00448925	5.61604e-11	3.83879e-09
ILMN_1690464	TMEM20	-0.00417901	5.75266e-11	3.92061e-09
ILMN_1708728	H2AFJ	-0.00913308	5.78518e-11	3.93121e-09
ILMN_1795266	EMILIN3	-0.00566547	6.70538e-11	4.54319e-09
ILMN_1741976	SMARCAD1	0.00699461	6.80959e-11	4.60034e-09
ILMN_1672080	NR2F6	-0.00574443	7.07381e-11	4.76495e-09
ILMN_1714515	MRPS12	-0.00751538	7.16319e-11	4.81117e-09
ILMN_1717674	PEPD	-0.00768404	7.21548e-11	4.83228e-09
ILMN_2179083	LOXL4	-0.0102768	7.52294e-11	5.02367e-09
ILMN_2283388	C20orf24	-0.00767588	7.54471e-11	5.02374e-09
ILMN_1670158	FAM83A	-0.00667336	8.0231e-11	5.32697e-09
ILMN_2207363	RABAC1	-0.00759096	8.31706e-11	5.50637e-09
ILMN_1788108	TXNDC5	-0.00660607	8.42996e-11	5.56521e-09
ILMN_1814856	C9orf7	-0.00378324	8.53722e-11	5.62001e-09
ILMN_1662738	ACSM3	-0.00415984	9.07493e-11	5.95706e-09
ILMN_1753665	PRR4	0.0297757	9.42965e-11	6.17243e-09
ILMN_1799280	BDH1	-0.00633574	9.836e-11	6.42028e-09
ILMN_1701558	MAP1A	-0.00885552	9.91178e-11	6.43853e-09
ILMN_2208373	TMEM164	-0.00338928	9.91953e-11	6.43853e-09
ILMN_1677043	AKR7A2	-0.00632854	1.01281e-10	6.55557e-09
ILMN_1698179	TAGLN3	-0.00344571	1.18886e-10	7.67361e-09
ILMN_2345142	SULF2	-0.00528667	1.32501e-10	8.52866e-09
ILMN_1691276	CXXC1	0.0069117	1.33346e-10	8.55929e-09
ILMN_1764228	DAB2	-0.00960515	1.33815e-10	8.56564e-09
ILMN_2150851	SERPINB2	0.0097551	1.38919e-10	8.86783e-09
ILMN_2174369	ELOVL5	-0.010786	1.42662e-10	9.07831e-09
ILMN_1815700	WNT3A	0.0062288	1.42999e-10	9.07831e-09
ILMN_1791912	SIDT2	-0.00473689	1.57839e-10	9.99302e-09
ILMN_1750664	PPT2	-0.00534107	1.59018e-10	1.00402e-08
ILMN_1797828	DDRGK1	-0.00510827	1.60161e-10	1.00849e-08
ILMN_1714433	MARCKSL1	-0.00782438	1.69571e-10	1.06485e-08
ILMN_1801443	TSKU	-0.0063196	1.73419e-10	1.08607e-08
ILMN_1763390	ISL1	0.00792313	1.74488e-10	1.08982e-08
ILMN_1779501	MC5R	-0.00340953	1.75232e-10	1.09153e-08
ILMN_1721247	KRT75	-0.0148037	1.78349e-10	1.10796e-08
ILMN_2212763	ICAM3	-0.0057429	1.79711e-10	1.11344e-08
ILMN_2281502	DHRS9	-0.00365843	1.8127e-10	1.1201e-08
ILMN_1721093	TAF10	-0.0046535	1.86055e-10	1.14662e-08
ILMN_1742224	SLTM	0.00811662	2.04048e-10	1.25417e-08
ILMN_1672589	SEMA4B	0.00957372	2.08405e-10	1.27756e-08
ILMN_1660063	POLE4	-0.00507099	2.11352e-10	1.2922e-08
ILMN_1785926	ZNF621	0.00743799	2.27468e-10	1.38707e-08
ILMN_1722329	CASQ2	0.010742	2.30243e-10	1.40031e-08
ILMN_2382942	CA12	0.00992042	2.32995e-10	1.40598e-08
ILMN_1651987	C6orf129	-0.00668099	2.32819e-10	1.40598e-08
ILMN_1755649	SLC16A5	0.00535019	2.32749e-10	1.40598e-08
ILMN_1711566	TIMP1	-0.00883121	2.57905e-10	1.54823e-08
ILMN_1678052	C19orf24	-0.00506854	2.57633e-10	1.54823e-08
ILMN_1815479	NOP10	-0.00644106	2.59004e-10	1.55081e-08
ILMN_1744649	PSMB5	-0.008106	2.65143e-10	1.58348e-08
ILMN_1655654	MPDU1	-0.00512162	2.67075e-10	1.59091e-08
ILMN_1701347	CCL28	0.00644399	2.82243e-10	1.67696e-08
ILMN_1682812	C21orf33	-0.00689605	2.84135e-10	1.68388e-08
ILMN_1797735	C1orf21	0.00623377	2.8785e-10	1.70154e-08
ILMN_1737163	SH3BGRL3	-0.00948988	2.89288e-10	1.7057e-08
ILMN_2061452	ORC2L	0.00662588	3.07994e-10	1.81041e-08
ILMN_1700268	QPRT	-0.00631194	3.08611e-10	1.81041e-08
ILMN_1808114	LYVE1	-0.0108375	3.19501e-10	1.86957e-08
ILMN_1719695	NFKBIZ	0.0123663	3.24604e-10	1.88988e-08
ILMN_1678235	KIAA1267	0.00528069	3.24251e-10	1.88988e-08
ILMN_1652413	UCN2	0.010688	3.33993e-10	1.93967e-08
ILMN_1742534	COL4A5	0.0114102	3.42943e-10	1.98171e-08
ILMN_1810875	SYNGR1	-0.00626607	3.42111e-10	1.98171e-08
ILMN_1670490	PDPN	-0.0070299	3.45037e-10	1.98885e-08
ILMN_1728180	CROP	0.00879987	3.57188e-10	2.05379e-08
ILMN_1693862	MGC70857	-0.00436773	3.6167e-10	2.07441e-08
ILMN_1739274	PDHB	-0.00537323	3.65399e-10	2.09062e-08
ILMN_1748352	CTSL2	-0.0120432	3.74134e-10	2.13533e-08
ILMN_1756352	MAPBPIP	-0.00600116	3.80759e-10	2.1678e-08
ILMN_1722834	RGS12	0.00678488	4.1362e-10	2.34912e-08
ILMN_1774828	VEZT	0.0104735	4.19869e-10	2.37878e-08
ILMN_2330382	PAQR6	0.00648691	4.31656e-10	2.43959e-08
ILMN_1802780	M160	-0.00674845	4.38662e-10	2.47316e-08
ILMN_1724194	NPEPL1	0.00615767	4.44453e-10	2.49973e-08
ILMN_1661337	SRM	-0.00545958	4.50582e-10	2.52806e-08
ILMN_2041577	GPR172A	-0.00506331	4.76866e-10	2.66907e-08
ILMN_1695271	RPP25	-0.00448845	4.79637e-10	2.67811e-08
ILMN_2414826	VPS13A	0.0071074	4.81132e-10	2.68e-08
ILMN_1729288	C1QTNF6	-0.00656405	4.84876e-10	2.69438e-08
ILMN_1732154	BCAN	-0.00995087	4.86691e-10	2.69799e-08
ILMN_1729868	SPRYD4	-0.00454152	4.95347e-10	2.73467e-08
ILMN_1698666	CST6	-0.0315487	4.95667e-10	2.73467e-08
ILMN_2353642	ATP6V0B	-0.0054585	4.97901e-10	2.74046e-08
ILMN_2126038	STMN2	-0.00847806	5.06213e-10	2.77961e-08
ILMN_1727532	OLFML3	-0.0118114	5.22134e-10	2.86026e-08
ILMN_1810225	KIAA1530	0.00849949	5.35451e-10	2.92629e-08
ILMN_1740402	HAO2	-0.00648347	5.51985e-10	3.00955e-08
ILMN_1748844	CNKSR3	-0.00449832	5.70534e-10	3.10338e-08
ILMN_1718303	PVRL2	-0.00654543	5.74593e-10	3.11814e-08
ILMN_1798006	ANKRD35	0.00846123	5.77669e-10	3.12751e-08
ILMN_2097421	MRPL51	-0.00415754	6.04315e-10	3.26414e-08
ILMN_2075189	SLC35F2	0.00535742	6.05957e-10	3.26541e-08
ILMN_1763000	ADAP2	-0.00820679	6.28315e-10	3.37803e-08
ILMN_1738718	CYB561D2	-0.00400698	6.5608e-10	3.51914e-08
ILMN_1666594	IRF8	-0.00933396	6.58196e-10	3.52234e-08
ILMN_2347193	GSDMB	0.00628682	6.61943e-10	3.53423e-08
ILMN_1660533	RPN1	-0.00489523	6.72215e-10	3.57261e-08
ILMN_1782070	NPL	-0.00623849	6.71245e-10	3.57261e-08
ILMN_1742731	SLC35A2	-0.00521927	6.84237e-10	3.62818e-08
ILMN_1741054	SLC5A6	-0.00650201	6.93602e-10	3.66944e-08
ILMN_1708143	FAM127A	-0.00511699	6.97535e-10	3.68184e-08
ILMN_1815570	HOXA6	0.00662613	7.22974e-10	3.80744e-08
ILMN_1683844	HSD17B13	0.0057108	7.38769e-10	3.8818e-08
ILMN_1708204	COPG	-0.00383731	7.57467e-10	3.9672e-08
ILMN_1698463	ILF3	0.0058643	7.58446e-10	3.9672e-08
ILMN_1754130	TRIM52	0.00712633	7.659e-10	3.98819e-08
ILMN_1656977	HIBCH	-0.00883016	7.64389e-10	3.98819e-08
ILMN_1712475	HS3ST2	-0.00499812	7.86352e-10	4.0855e-08
ILMN_1736760	KRT16	-0.0138239	7.98057e-10	4.13704e-08
ILMN_1739283	UPF2	0.0140061	8.09891e-10	4.18902e-08
ILMN_2370882	ACSL5	-0.00303464	8.18571e-10	4.22448e-08
ILMN_1737208	NTF5	0.00456897	8.58902e-10	4.41297e-08
ILMN_2128931	FAT2	0.00783328	8.58409e-10	4.41297e-08
ILMN_1795257	GPT	-0.00917679	8.76842e-10	4.48592e-08
ILMN_1780291	NFAT5	0.00591427	8.76973e-10	4.48592e-08
ILMN_2208413	ARHGAP15	-0.00621954	9.10994e-10	4.64968e-08
ILMN_1805225	LPCAT3	-0.00691393	9.46117e-10	4.81834e-08
ILMN_2351466	NTM	0.00728938	9.55722e-10	4.85657e-08
ILMN_1783497	PANK1	-0.00586062	9.93899e-10	5.03953e-08
ILMN_1704154	TNFRSF19	0.0103854	1.00208e-09	5.06991e-08
ILMN_2121408	HBEGF	-0.00712571	1.04695e-09	5.28537e-08
ILMN_1747251	LTB4R	0.00795575	1.06069e-09	5.34312e-08
ILMN_1724493	LYSMD2	0.00473141	1.06969e-09	5.37677e-08
ILMN_1788942	GGT6	-0.0111716	1.07742e-09	5.40388e-08
ILMN_2355971	HSD17B10	-0.00747519	1.09344e-09	5.4724e-08
ILMN_1672350	JAM2	-0.00639063	1.13745e-09	5.68039e-08
ILMN_1780598	PIAS1	0.00640322	1.14395e-09	5.70055e-08
ILMN_1798346	KIAA1468	0.00594686	1.18148e-09	5.87496e-08
ILMN_2047112	RP11-529I10.4	-0.00482682	1.24962e-09	6.20046e-08
ILMN_1691926	HADH2	-0.00677974	1.28345e-09	6.34119e-08
ILMN_1662383	ZRANB2	0.0107059	1.28307e-09	6.34119e-08
ILMN_1682818	TTLL3	0.00767948	1.29104e-09	6.36509e-08
ILMN_1686152	GGA2	0.00453662	1.30482e-09	6.41937e-08
ILMN_1671839	TAF1C	0.00862548	1.31552e-09	6.4583e-08
ILMN_1712887	SLC10A3	-0.00539655	1.32588e-09	6.49543e-08
ILMN_1657554	TSPYL2	0.00643658	1.41143e-09	6.87092e-08
ILMN_1758315	SLC9A9	-0.00640235	1.40663e-09	6.87092e-08
ILMN_2354515	NDUFAF3	-0.00534718	1.40926e-09	6.87092e-08
ILMN_1738326	EIF4E2	-0.00656308	1.42594e-09	6.927e-08
ILMN_1658373	PAN2	0.00632947	1.44762e-09	7.01761e-08
ILMN_1677487	ANKZF1	0.0068849	1.45446e-09	7.03607e-08
ILMN_1659854	PRPF40A	0.00804441	1.47842e-09	7.13706e-08
ILMN_1721170	GREB1	-0.00348104	1.55398e-09	7.48625e-08
ILMN_1653708	CORO1B	-0.00494059	1.55767e-09	7.48845e-08
ILMN_1727194	CALU	-0.00659684	1.5626e-09	7.49659e-08
ILMN_2203463	SPATS2	0.00679531	1.57747e-09	7.55231e-08
ILMN_1657373	LEPREL1	0.00830902	1.58805e-09	7.58729e-08
ILMN_1657754	RPAP2	0.00609626	1.62725e-09	7.75855e-08
ILMN_1654385	ASB13	-0.00456418	1.63254e-09	7.76781e-08
ILMN_2376289	DBNL	-0.00475303	1.71073e-09	8.12318e-08
ILMN_1707475	UBE2E2	-0.00630609	1.77792e-09	8.42494e-08
ILMN_1715508	NNMT	-0.00704221	1.84609e-09	8.73013e-08
ILMN_1751120	HIST1H4H	-0.00341762	1.8556e-09	8.75724e-08
ILMN_1666976	PLD3	-0.00544922	1.8839e-09	8.86624e-08
ILMN_1792242	C8orf44	0.00482806	1.88635e-09	8.86624e-08
ILMN_1670609	ATOX1	-0.00746431	1.92636e-09	9.03597e-08
ILMN_1712998	CORIN	-0.0100196	1.9346e-09	9.05626e-08
ILMN_2115434	RAB32	-0.0064273	1.94885e-09	9.10458e-08
ILMN_1751851	CECR1	-0.0101636	1.9642e-09	9.15784e-08
ILMN_1800659	PGM1	-0.00704697	2.04858e-09	9.53208e-08
ILMN_1751028	SERPINH1	-0.0119963	2.1078e-09	9.78797e-08
ILMN_1717636	RGMA	-0.00613934	2.13491e-09	9.89402e-08
ILMN_1653599	ATP5D	-0.00714545	2.20368e-09	1.01923e-07
ILMN_1790472	SLC25A28	0.00540259	2.21701e-09	1.02336e-07
ILMN_1809384	CYP4F12	0.00906525	2.23958e-09	1.03172e-07
ILMN_1736042	ME1	-0.00572837	2.32768e-09	1.06873e-07
ILMN_1705442	CMTM3	-0.00714332	2.32914e-09	1.06873e-07
ILMN_1769671	RYK	0.00787158	2.36919e-09	1.08496e-07
ILMN_1789596	ETV6	0.00645196	2.37974e-09	1.08764e-07
ILMN_1683607	CYP1A2	-0.00793273	2.39471e-09	1.09232e-07
ILMN_1773119	CCNF	-0.00736071	2.40228e-09	1.09363e-07
ILMN_1761540	SEMA3F	0.00673031	2.4503e-09	1.1133e-07
ILMN_1665865	IGFBP4	-0.0120832	2.45775e-09	1.1145e-07
ILMN_1684246	C1orf125	-0.00452453	2.4919e-09	1.12778e-07
ILMN_2368068	TCF20	0.00517081	2.51008e-09	1.13379e-07
ILMN_1765557	OLFML2B	-0.0105191	2.54218e-09	1.14606e-07
ILMN_1690945	CPZ	-0.00806343	2.61613e-09	1.17711e-07
ILMN_1677314	MUC1	-0.00299748	2.63919e-09	1.18518e-07
ILMN_1809957	AP2S1	-0.00485887	2.71813e-09	1.21827e-07
ILMN_1751425	ERMP1	-0.00592451	2.77547e-09	1.24157e-07
ILMN_1671742	UPF3A	0.011497	2.88584e-09	1.28598e-07
ILMN_1704195	FUK	0.00444599	2.88467e-09	1.28598e-07
ILMN_1755234	SSH3	0.00504493	2.95822e-09	1.3157e-07
ILMN_1813682	MRPL53	-0.0065585	2.97241e-09	1.31947e-07
ILMN_1660462	MCOLN2	0.00812989	3.02472e-09	1.34013e-07
ILMN_1780255	KLK6	-0.0139254	3.06416e-09	1.35502e-07
ILMN_1693635	TSPYL2	0.00435434	3.1862e-09	1.4063e-07
ILMN_1784352	CCM2	0.00560729	3.24983e-09	1.43165e-07
ILMN_2104356	COL1A2	-0.0185229	3.38791e-09	1.48965e-07
ILMN_1656186	SLC41A1	-0.0055725	3.46254e-09	1.51959e-07
ILMN_2215211	ZNF514	0.00912024	3.47105e-09	1.52044e-07
ILMN_1720344	NIPA2	-0.00418192	3.49714e-09	1.52666e-07
ILMN_1710697	BUD31	-0.00526659	3.49842e-09	1.52666e-07
ILMN_1790317	RAB26	0.00631691	3.54538e-09	1.54424e-07
ILMN_1733562	TFB1M	0.00515272	3.61916e-09	1.57342e-07
ILMN_1778734	MTMR10	0.00769053	3.6487e-09	1.58124e-07
ILMN_1732612	SHB	-0.0051327	3.65232e-09	1.58124e-07
ILMN_1666819	PHLDB1	0.00697927	3.65762e-09	1.58124e-07
ILMN_1803945	HCP5	0.00729281	3.69031e-09	1.5924e-07
ILMN_1768772	DEGS2	-0.009958	3.73048e-09	1.60674e-07
ILMN_1686109	CCL23	-0.00892319	3.77415e-09	1.62254e-07
ILMN_2383611	PTPRE	-0.0052353	3.86489e-09	1.65847e-07
ILMN_1684802	TAF5	0.00378661	3.93001e-09	1.6833e-07
ILMN_2340908	SCML1	0.00396696	3.9586e-09	1.69241e-07
ILMN_1770612	KRT15	0.0139697	3.97174e-09	1.6949e-07
ILMN_1788874	SERPINA3	-0.0187024	3.98773e-09	1.6986e-07
ILMN_2352303	RASSF2	-0.00631334	4.10875e-09	1.74693e-07
ILMN_1765668	IL20RB	0.00756033	4.13475e-09	1.75477e-07
ILMN_1689389	SF3B5	-0.00696157	4.19743e-09	1.77811e-07
ILMN_1810334	COMMD7	-0.00595167	4.2574e-09	1.80023e-07
ILMN_1772910	GAS1	0.00663791	4.44354e-09	1.87551e-07
ILMN_1682449	ZNF518B	-0.00441524	4.47416e-09	1.88501e-07
ILMN_1722820	KDELR3	-0.00606297	4.52622e-09	1.90347e-07
ILMN_1687351	ANKRA2	0.00791855	4.55725e-09	1.91305e-07
ILMN_1764850	HPCAL1	-0.00517237	4.58759e-09	1.92231e-07
ILMN_1776724	LYPD6	-0.00303793	4.75159e-09	1.98743e-07
ILMN_1732053	SNRNP70	0.0081832	4.82641e-09	2.01509e-07
ILMN_1771051	RPL29	-0.00681421	4.86002e-09	2.02184e-07
ILMN_2362982	ARID4B	0.00980938	4.85168e-09	2.02184e-07
ILMN_1785902	C1QC	-0.0135732	5.01133e-09	2.08105e-07
ILMN_1750144	C3orf19	0.00498261	5.25818e-09	2.17965e-07
ILMN_2354285	GNRH2	-0.00332493	5.27139e-09	2.18123e-07
ILMN_1655611	TSHZ2	-0.00850051	5.40816e-09	2.23383e-07
ILMN_2048793	CIAO1	0.00662923	5.59121e-09	2.30533e-07
ILMN_2225595	ACAD8	-0.00739351	5.60315e-09	2.30615e-07
ILMN_1705685	MEIS1	0.00445782	5.70785e-09	2.34508e-07
ILMN_2343563	ANAPC11	-0.00412195	5.84556e-09	2.3974e-07
ILMN_1797310	ATP6V1D	-0.00606002	5.90583e-09	2.41785e-07
ILMN_1795679	STMN2	-0.007534	6.03348e-09	2.46574e-07
ILMN_2371964	MRPS12	-0.00452608	6.04988e-09	2.4681e-07
ILMN_1686679	ZNF462	0.008957	6.09609e-09	2.48257e-07
ILMN_1729117	COL5A2	-0.0103694	6.14774e-09	2.49922e-07
ILMN_2119692	CSAD	0.0118825	6.17649e-09	2.50651e-07
ILMN_1753472	SUMF1	-0.00608933	6.18903e-09	2.50721e-07
ILMN_1699859	GNPAT	-0.00676065	6.33986e-09	2.56383e-07
ILMN_1760649	PCK2	-0.00416243	6.48913e-09	2.61542e-07
ILMN_2413084	HSPA8	-0.00599411	6.49001e-09	2.61542e-07
ILMN_1705258	CPZ	-0.010613	6.60671e-09	2.65783e-07
ILMN_1774066	TMEM141	-0.00497863	6.64591e-09	2.66896e-07
ILMN_1683160	MECR	-0.00477273	6.8946e-09	2.76404e-07
ILMN_1792568	KRT9	-0.00611366	7.03248e-09	2.81445e-07
ILMN_2280568	ANKRD36	0.00626654	7.09316e-09	2.83384e-07
ILMN_1760412	SHISA2	-0.00760041	7.19219e-09	2.86846e-07
ILMN_1703471	ATF6	-0.00567507	7.21636e-09	2.87315e-07
ILMN_1802553	MRPS24	-0.00575123	7.37881e-09	2.93279e-07
ILMN_1738369	TUFM	-0.00492135	7.41695e-09	2.9429e-07
ILMN_1680703	MRPS15	-0.00483404	7.45246e-09	2.95194e-07
ILMN_1732089	MRI1	0.00810007	7.55937e-09	2.98918e-07
ILMN_1803570	BRI3BP	-0.00303556	7.58495e-09	2.99418e-07
ILMN_1760849	NETO2	-0.0033189	7.63134e-09	3.00737e-07
ILMN_1785272	COL1A2	-0.0152634	7.87863e-09	3.09955e-07
ILMN_1728698	GDE1	-0.00530353	7.90649e-09	3.10524e-07
ILMN_1758457	TBC1D16	-0.00582826	8.10849e-09	3.17919e-07
ILMN_1722102	ANAPC11	-0.00617548	8.13183e-09	3.18295e-07
ILMN_2230035	BBS2	0.00664955	8.15148e-09	3.18526e-07
ILMN_2087656	SLCO2B1	-0.00690138	8.18829e-09	3.19426e-07
ILMN_1654210	CD1C	-0.00821178	8.30076e-09	3.23269e-07
ILMN_2117330	NDUFB2	-0.00593291	8.36361e-09	3.2517e-07
ILMN_2059797	NOL3	0.00563401	8.8783e-09	3.44603e-07
ILMN_1778144	FLJ20489	-0.00581165	8.92005e-09	3.45645e-07
ILMN_1720048	CCL2	0.0104216	9.11567e-09	3.52635e-07
ILMN_1671603	MED30	0.00458908	9.19836e-09	3.55241e-07
ILMN_1705151	SF3A3	0.0049079	9.25558e-09	3.56856e-07
ILMN_1766528	SLC25A36	0.00623054	9.29592e-09	3.57816e-07
ILMN_2057981	FAM164A	0.00905527	9.34456e-09	3.59091e-07
ILMN_1713715	KRTAP17-1	-0.0217246	9.46256e-09	3.63024e-07
ILMN_1718972	MFSD3	-0.00502149	9.54958e-09	3.65757e-07
ILMN_1809027	ATP5SL	-0.00462061	9.86974e-09	3.77395e-07
ILMN_1754529	SPG7	0.00817338	1.00069e-08	3.82011e-07
ILMN_2111918	C14orf135	0.00709275	1.01951e-08	3.88554e-07
ILMN_1704253	C6orf106	-0.00417292	1.04025e-08	3.95807e-07
ILMN_1765993	DMBX1	-0.00274871	1.04362e-08	3.96438e-07
ILMN_1673409	MGC16121	-0.00375194	1.06565e-08	4.03729e-07
ILMN_2245305	ABHD12	-0.00454878	1.06804e-08	4.03729e-07
ILMN_2199389	VIPR1	0.00721157	1.06786e-08	4.03729e-07
ILMN_1782069	TRAK1	0.00643404	1.12646e-08	4.25119e-07
ILMN_1696512	AHSP	-0.00635821	1.16832e-08	4.402e-07
ILMN_1716136	KRT71	-0.0240025	1.18343e-08	4.45171e-07
ILMN_1675055	C1orf166	-0.00471615	1.21342e-08	4.55712e-07
ILMN_1656904	SLC1A4	-0.00481527	1.24044e-08	4.65107e-07
ILMN_2141790	HYOU1	-0.00524816	1.27731e-08	4.78156e-07
ILMN_1685433	COL8A1	0.00668668	1.31576e-08	4.91753e-07
ILMN_1777233	E2F2	0.00650754	1.31798e-08	4.91793e-07
ILMN_1727220	CRNN	-0.00723183	1.39859e-08	5.20194e-07
ILMN_1731619	DAD1	-0.00497409	1.3967e-08	5.20194e-07
ILMN_1695246	KLHDC8B	-0.00607284	1.41526e-08	5.25551e-07
ILMN_1679134	NSMCE4A	0.00734209	1.43221e-08	5.30995e-07
ILMN_1789405	C22orf25	-0.00382113	1.47543e-08	5.46145e-07
ILMN_1769091	PRCP	-0.00479678	1.49958e-08	5.54199e-07
ILMN_2298818	RPS29	-0.00560382	1.51197e-08	5.57001e-07
ILMN_1781623	TEX264	-0.00594675	1.5097e-08	5.57001e-07
ILMN_1779875	THY1	-0.0122446	1.52231e-08	5.59919e-07
ILMN_1685009	ITGAM	-0.0048529	1.63707e-08	6.01176e-07
ILMN_1729123	PPP2R4	-0.00408391	1.68225e-08	6.16789e-07
ILMN_2396444	CD14	-0.0114743	1.70148e-08	6.22853e-07
ILMN_1715647	VANGL2	0.00665098	1.73359e-08	6.33607e-07
ILMN_1710906	RNF145	0.00474597	1.74649e-08	6.37317e-07
ILMN_1749372	GGT5	-0.00459724	1.75231e-08	6.37573e-07
ILMN_1711227	GMDS	-0.00663337	1.75269e-08	6.37573e-07
ILMN_1675268	LRP4	0.00983674	1.76508e-08	6.41014e-07
ILMN_2405305	ARNTL	0.00823705	1.76769e-08	6.41014e-07
ILMN_2108735	EEF1A2	-0.00846304	1.78525e-08	6.46372e-07
ILMN_1780315	PUSL1	-0.00578098	1.7983e-08	6.50082e-07
ILMN_1803744	SELS	-0.00645614	1.81617e-08	6.55519e-07
ILMN_1667707	SPCS3	-0.00239345	1.8225e-08	6.56781e-07
ILMN_1764794	PSMB2	-0.00582241	1.84959e-08	6.65509e-07
ILMN_1653042	HSD3B7	-0.00731818	1.85873e-08	6.6776e-07
ILMN_2189027	LIPG	-0.00422821	1.86372e-08	6.68517e-07
ILMN_1781060	SYN2	-0.00710464	1.8693e-08	6.68924e-07
ILMN_1730032	BOK	-0.00474453	1.87063e-08	6.68924e-07
ILMN_1773395	RDH5	0.00781629	1.87643e-08	6.69963e-07
ILMN_2378952	GPX4	-0.00654908	1.88711e-08	6.72739e-07
ILMN_1693090	CROT	0.00540681	1.90581e-08	6.78363e-07
ILMN_1713266	FAM46C	-0.00661036	1.92112e-08	6.82765e-07
ILMN_1759670	AMACR	-0.00334308	1.94148e-08	6.87083e-07
ILMN_1786326	KCTD15	0.00506344	1.94217e-08	6.87083e-07
ILMN_1801383	SMG1	0.00800733	1.9421e-08	6.87083e-07
ILMN_1809613	NGEF	0.00621115	1.95753e-08	6.91461e-07
ILMN_2363621	RBBP8	0.0073985	2.00958e-08	7.08767e-07
ILMN_1799198	OTUB2	-0.00726462	2.01433e-08	7.09364e-07
ILMN_2196550	C13orf18	-0.00327763	2.0362e-08	7.15974e-07
ILMN_1797731	MS4A6A	-0.00963828	2.09726e-08	7.36331e-07
ILMN_1766054	ABCA1	0.00851677	2.1168e-08	7.42065e-07
ILMN_1751086	ATL3	-0.00515206	2.12113e-08	7.4246e-07
ILMN_1710495	PAPLN	0.00700997	2.13413e-08	7.45882e-07
ILMN_1680313	STX4	0.00328682	2.17508e-08	7.59051e-07
ILMN_1757631	DBNDD1	-0.00500287	2.21993e-08	7.73536e-07
ILMN_1660544	ARRDC4	0.00503821	2.23354e-08	7.76421e-07
ILMN_1802905	PIAS4	0.00605724	2.23491e-08	7.76421e-07
ILMN_1739582	HOXA9	0.00630851	2.26767e-08	7.86623e-07
ILMN_2313821	AIFM1	-0.00443556	2.29564e-08	7.95135e-07
ILMN_1754839	DHX15	0.00728728	2.33391e-08	8.07186e-07
ILMN_1663032	FNDC4	-0.00372638	2.3976e-08	8.27976e-07
ILMN_1783500	HOXD12	-0.00584557	2.40471e-08	8.29197e-07
ILMN_1713162	GSTM2	0.00824728	2.41972e-08	8.33132e-07
ILMN_1800225	PPARG	-0.0104895	2.42812e-08	8.33546e-07
ILMN_2134974	RAB38	-0.00752966	2.42737e-08	8.33546e-07
ILMN_1732717	FAM71E1	-0.00402232	2.44425e-08	8.37843e-07
ILMN_1685625	UCP2	-0.00840253	2.46591e-08	8.44018e-07
ILMN_1678579	CPT2	-0.0049522	2.48537e-08	8.48913e-07
ILMN_1745963	FOLR2	-0.0103138	2.48754e-08	8.48913e-07
ILMN_1723837	SLC6A17	-0.00657507	2.51717e-08	8.57764e-07
ILMN_1705849	SPR	-0.00493009	2.53699e-08	8.63248e-07
ILMN_2243308	ACVR1B	0.00562395	2.56394e-08	8.7114e-07
ILMN_1806122	CHD8	0.00575726	2.63673e-08	8.9456e-07
ILMN_1815102	LCAT	0.00481368	2.65499e-08	8.99435e-07
ILMN_2175894	HNRPR	0.00674986	2.71144e-08	9.17218e-07
ILMN_1662232	DCTN2	-0.00411412	2.75135e-08	9.29363e-07
ILMN_1801632	KRT5	0.00861978	2.7902e-08	9.41113e-07
ILMN_2162989	TMEM189	-0.00556709	2.82354e-08	9.49594e-07
ILMN_1720233	CCDC49	0.00552035	2.8219e-08	9.49594e-07
ILMN_1688892	LAMA3	0.0063692	2.83074e-08	9.50636e-07
ILMN_1803676	ENOSF1	0.00805621	2.99874e-08	1.0056e-06
ILMN_1698311	ABHD12B	-0.00379158	3.02401e-08	1.00989e-06
ILMN_1773079	COL3A1	-0.0172891	3.01896e-08	1.00989e-06
ILMN_1792389	RNF165	0.00745264	3.02461e-08	1.00989e-06
ILMN_1744487	C1QTNF5	-0.00761007	3.09948e-08	1.0334e-06
ILMN_1680111	AHDC1	0.00560187	3.11396e-08	1.03673e-06
ILMN_2144088	FDFT1	-0.00669788	3.25396e-08	1.08179e-06
ILMN_1804476	GMPPA	-0.0043934	3.29265e-08	1.09308e-06
ILMN_2082314	TOM1	-0.00490479	3.3448e-08	1.10804e-06
ILMN_1694980	NAGLU	-0.00581471	3.34726e-08	1.10804e-06
ILMN_2339796	CDC16	0.00717402	3.37078e-08	1.11423e-06
ILMN_1704576	TP53AIP1	0.00472476	3.37633e-08	1.11448e-06
ILMN_2110252	NPM3	-0.00557942	3.3836e-08	1.11529e-06
ILMN_2318685	ABHD12	-0.00577922	3.4989e-08	1.15165e-06
ILMN_1771620	SNRPB2	0.00449946	3.55915e-08	1.16983e-06
ILMN_1836744	PGP	-0.00338245	3.58345e-08	1.17614e-06
ILMN_2356654	LGALS8	0.00683287	3.61901e-08	1.18613e-06
ILMN_1655740	SNAI2	0.0047288	3.6699e-08	1.20111e-06
ILMN_2415179	CLSTN1	0.00575074	3.68953e-08	1.20584e-06
ILMN_1719316	TMED3	-0.0051446	3.8178e-08	1.246e-06
ILMN_1803033	MGST1	-0.00427183	3.96521e-08	1.29053e-06
ILMN_1740015	CD14	-0.0104255	3.96693e-08	1.29053e-06
ILMN_1707503	C1orf144	-0.00486074	3.97093e-08	1.29053e-06
ILMN_1754179	AP1G2	0.00468814	4.02615e-08	1.30664e-06
ILMN_1727589	SULT2B1	-0.0175441	4.05045e-08	1.31269e-06
ILMN_1773868	U2AF1L2	0.0064108	4.06773e-08	1.31645e-06
ILMN_1701025	EPHX1	-0.00743856	4.08481e-08	1.31717e-06
ILMN_1676616	PTPRZ1	0.00465742	4.09254e-08	1.31717e-06
ILMN_1752380	ZNF565	0.00442646	4.09271e-08	1.31717e-06
ILMN_1681591	PTPN1	0.00544559	4.07667e-08	1.31717e-06
ILMN_1686988	ST5	0.00392736	4.12333e-08	1.32519e-06
ILMN_1772612	ANGPTL2	-0.00795938	4.15912e-08	1.33484e-06
ILMN_1679797	ADARB1	0.0055313	4.18075e-08	1.33992e-06
ILMN_1810420	DYSF	-0.0057485	4.30334e-08	1.37731e-06
ILMN_1713058	PSTPIP2	0.00485078	4.45462e-08	1.42376e-06
ILMN_1701007	PON3	-0.00810527	4.52831e-08	1.44532e-06
ILMN_2224031	CETN3	0.00762358	4.57717e-08	1.4589e-06
ILMN_1773493	TIMM23	-0.00375015	4.62674e-08	1.47268e-06
ILMN_2385220	DFFA	0.00797045	4.64176e-08	1.47543e-06
ILMN_1759232	IRS1	-0.00416611	4.71548e-08	1.49681e-06
ILMN_1695962	SLC12A9	0.00396129	4.8594e-08	1.54038e-06
ILMN_1722491	APRT	-0.00847424	4.94945e-08	1.56678e-06
ILMN_1764030	CCL23	-0.00587034	5.09777e-08	1.61154e-06
ILMN_1729533	APOA1BP	-0.00469148	5.15127e-08	1.62623e-06
ILMN_1691606	LYG2	-0.00825175	5.23009e-08	1.648e-06
ILMN_1658080	ZNF573	0.00922369	5.23445e-08	1.648e-06
ILMN_2288070	FTO	-0.00495863	5.2699e-08	1.65691e-06
ILMN_1786908	KRTAP26-1	-0.0104023	5.31682e-08	1.66714e-06
ILMN_1804415	SMAGP	-0.0048842	5.3163e-08	1.66714e-06
ILMN_1707925	ABHD12B	-0.0104712	5.39373e-08	1.68897e-06
ILMN_1670325	SLC47A1	0.00728725	5.42285e-08	1.69579e-06
ILMN_1666471	UQCRQ	-0.00643667	5.44802e-08	1.70137e-06
ILMN_2394250	PLEKHA1	0.00882059	5.54249e-08	1.72854e-06
ILMN_1804490	PRKRIP1	0.00464335	5.55233e-08	1.72928e-06
ILMN_1675936	HIGD1B	-0.00465753	5.60865e-08	1.74448e-06
ILMN_2399310	MLLT10	0.00672574	5.6432e-08	1.75287e-06
ILMN_1810725	FAM129A	0.00776262	5.68447e-08	1.76333e-06
ILMN_1777397	MSX1	-0.00933049	5.71024e-08	1.76895e-06
ILMN_1714592	CDA	-0.00707341	5.73754e-08	1.77504e-06
ILMN_1673639	ABI3BP	-0.00893417	5.77331e-08	1.78372e-06
ILMN_2169025	JOSD2	-0.00556023	5.80805e-08	1.79207e-06
ILMN_1734021	CLSTN3	-0.00508324	5.83245e-08	1.7972e-06
ILMN_1787844	C19orf10	-0.00708459	5.91511e-08	1.82025e-06
ILMN_1683492	GPR172B	0.00785858	5.93037e-08	1.82253e-06
ILMN_1769092	FAM176B	-0.00472932	6.01223e-08	1.84524e-06
ILMN_1660086	MYH11	0.0148308	6.03937e-08	1.85111e-06
ILMN_1699585	BHLHE22	-0.00519474	6.09603e-08	1.86601e-06
ILMN_1721732	GSDMC	0.00967096	6.18017e-08	1.88679e-06
ILMN_1685260	DNM1L	0.00469133	6.1792e-08	1.88679e-06
ILMN_1679093	ZNF581	-0.00409357	6.19517e-08	1.88887e-06
ILMN_1740197	ZNF234	0.00410711	6.2382e-08	1.89949e-06
ILMN_1792135	SLC35A2	-0.00383867	6.29163e-08	1.91325e-06
ILMN_1792473	AIF1	-0.00869494	6.57604e-08	1.99712e-06
ILMN_1670383	PCDH7	0.00545211	6.6053e-08	2.00338e-06
ILMN_1655572	C6orf59	-0.00492179	6.61787e-08	2.00457e-06
ILMN_1773855	CPT1C	-0.00330927	6.63585e-08	2.00739e-06
ILMN_1746012	MBD6	0.0061878	6.72011e-08	2.03023e-06
ILMN_2119486	DMTF1	0.00745298	6.75878e-08	2.03925e-06
ILMN_2206949	SFTPC	-0.00297181	6.82001e-08	2.05505e-06
ILMN_1663035	SREBF1	-0.00710696	6.89212e-08	2.07408e-06
ILMN_1801516	GPC1	0.00599439	6.92211e-08	2.0804e-06
ILMN_1786823	ICAM2	-0.00564347	7.04815e-08	2.11554e-06
ILMN_2104295	TMEM178	0.00449424	7.15724e-08	2.1455e-06
ILMN_1737965	ELOVL4	-0.0117477	7.21648e-08	2.16047e-06
ILMN_1797367	TSC1	0.00623828	7.22866e-08	2.16132e-06
ILMN_1721712	SYNGR1	-0.0040283	7.24776e-08	2.16424e-06
ILMN_1700690	VAT1	-0.00882364	7.49725e-08	2.23586e-06
ILMN_1669409	VSIG4	-0.00590315	7.53975e-08	2.24564e-06
ILMN_1709399	SLC25A34	-0.00604683	7.56783e-08	2.25111e-06
ILMN_1658426	WNT10A	0.00504033	7.62731e-08	2.2659e-06
ILMN_1864166		0.00647031	7.72806e-08	2.29289e-06
ILMN_1785439	CD79B	-0.00365531	7.83012e-08	2.31724e-06
ILMN_1730986	MALT1	0.00551742	7.82324e-08	2.31724e-06
ILMN_2306189	MAGED1	-0.00508836	7.84364e-08	2.31827e-06
ILMN_1703913	DST	0.00934712	8.01541e-08	2.36603e-06
ILMN_1653292	PFKFB4	-0.0072054	8.03398e-08	2.36849e-06
ILMN_1687223	ZNF514	0.00435342	8.05196e-08	2.37078e-06
ILMN_1654268	HMGB2	0.00447317	8.06503e-08	2.37161e-06
ILMN_1703538	AIF1	-0.00735487	8.15493e-08	2.39501e-06
ILMN_1779515	CSAD	0.00619472	8.39744e-08	2.46311e-06
ILMN_1736752	COMTD1	-0.0045225	8.46653e-08	2.48023e-06
ILMN_1695946	TRNP1	0.004798	8.74181e-08	2.55764e-06
ILMN_1795495	ERCC5	0.00756515	8.79582e-08	2.5702e-06
ILMN_1807611	PPIG	0.0107789	8.86415e-08	2.5869e-06
ILMN_1748894	GTPBP3	0.0054931	9.06299e-08	2.64058e-06
ILMN_2067852	SLC30A1	-0.00241823	9.07746e-08	2.64058e-06
ILMN_1682929	SYTL2	0.0043476	9.08225e-08	2.64058e-06
ILMN_2395204	SLTM	0.00898012	9.14489e-08	2.65546e-06
ILMN_2141118	C15orf59	0.00824503	9.18838e-08	2.65809e-06
ILMN_1768812	FXYD6	-0.0054502	9.18564e-08	2.65809e-06
ILMN_1664168	SLC25A11	-0.00488225	9.17456e-08	2.65809e-06
ILMN_1682034	HEY2	-0.00431261	9.49048e-08	2.74206e-06
ILMN_1761058	ACAD11	0.00879658	9.52353e-08	2.74819e-06
ILMN_1795922	CCDC16	0.00691753	9.6569e-08	2.78321e-06
ILMN_1697054	LRRN4CL	-0.00547263	9.75497e-08	2.80798e-06
ILMN_2168449	DHX15	0.00858363	9.90826e-08	2.84856e-06
ILMN_1768743	FIP1L1	0.00566928	1.0055e-07	2.88717e-06
ILMN_2333670	RNASE1	-0.0109524	1.00709e-07	2.88815e-06
ILMN_1743373	DLL1	0.0111357	1.00966e-07	2.89193e-06
ILMN_1767662	LASS6	0.0067949	1.01694e-07	2.9092e-06
ILMN_1663716	PCDH21	0.00929778	1.0473e-07	2.99235e-06
ILMN_1755051	EFHC1	0.0048745	1.05085e-07	2.9988e-06
ILMN_1688753	PTDSS1	-0.00482631	1.07234e-07	3.05636e-06
ILMN_2269564	ARID4B	0.0119898	1.07514e-07	3.05797e-06
ILMN_1769412	RAPGEF1	0.00456714	1.07554e-07	3.05797e-06
ILMN_1789627	2015-09-05	0.00724175	1.0794e-07	3.06518e-06
ILMN_1709795	RAC2	-0.00831593	1.08297e-07	3.07156e-06
ILMN_2149494	NPL	-0.00534517	1.08771e-07	3.08123e-06
ILMN_2264625	NIPBL	0.00531117	1.14691e-07	3.24494e-06
ILMN_1703279	CXorf57	0.00602926	1.161e-07	3.27682e-06
ILMN_1746031	RIMS4	-0.00256195	1.16091e-07	3.27682e-06
ILMN_1791447	CXCL12	-0.0112625	1.16764e-07	3.29156e-06
ILMN_1705682	LEPREL2	-0.00616847	1.17662e-07	3.31284e-06
ILMN_1737644	TMEM219	-0.00475759	1.17844e-07	3.31394e-06
ILMN_2397571	PIGC	-0.00418502	1.19885e-07	3.36723e-06
ILMN_2386205	C21orf33	-0.00526785	1.20119e-07	3.36974e-06
ILMN_1698019	LGMN	-0.00736718	1.21231e-07	3.39681e-06
ILMN_1723021	ICMT	-0.00568175	1.22463e-07	3.42718e-06
ILMN_1670878	YTHDC1	0.00400553	1.26935e-07	3.54637e-06
ILMN_1814194	TCF4	0.00899663	1.27028e-07	3.54637e-06
ILMN_1703180	ETV3	0.00455813	1.29171e-07	3.60187e-06
ILMN_1669362	IGFBP6	-0.0141171	1.29784e-07	3.61461e-06
ILMN_2332250	ACOT7	-0.00707818	1.31639e-07	3.66188e-06
ILMN_1660193	ZNF529	0.00649104	1.32118e-07	3.6708e-06
ILMN_2397627	UPF3B	0.00440522	1.3228e-07	3.67087e-06
ILMN_1701621	SCO2	-0.00556286	1.33077e-07	3.68859e-06
ILMN_2395156	PRELP	-0.00464035	1.34913e-07	3.73054e-06
ILMN_1809537	MASP1	-0.00449582	1.34838e-07	3.73054e-06
ILMN_1804955	CTSF	-0.00578959	1.41731e-07	3.9144e-06
ILMN_1786759	C11orf10	-0.00462436	1.41956e-07	3.91596e-06
ILMN_1693976	KRTAP9-3	-0.018727	1.46794e-07	4.0385e-06
ILMN_1669966	NDUFS7	-0.00399047	1.46921e-07	4.0385e-06
ILMN_2401155	PUM1	0.00463184	1.46612e-07	4.0385e-06
ILMN_1752952	MMP28	0.00584063	1.48583e-07	4.07935e-06
ILMN_1693394	BCKDK	-0.00405952	1.48844e-07	4.08167e-06
ILMN_1780533	RNASE6	-0.00571938	1.49929e-07	4.10656e-06
ILMN_1745217	FLJ10081	0.0059076	1.51149e-07	4.13508e-06
ILMN_2127605	LRP3	-0.0044945	1.54806e-07	4.23016e-06
ILMN_1759743	SLC38A10	-0.00316603	1.55975e-07	4.25207e-06
ILMN_1652913	EZH2	0.00384675	1.55873e-07	4.25207e-06
ILMN_1668063	FCN1	-0.0077707	1.59277e-07	4.33699e-06
ILMN_1689318	NUAK1	0.00790052	1.60842e-07	4.37444e-06
ILMN_1705464	MRPL41	-0.00497791	1.62281e-07	4.4084e-06
ILMN_1753627	DOLK	-0.00455171	1.62524e-07	4.40984e-06
ILMN_1670801	MTR	0.00532458	1.63021e-07	4.413e-06
ILMN_2183409	SCARB1	-0.0058007	1.62993e-07	4.413e-06
ILMN_1656057	PLAU	0.00679307	1.6848e-07	4.55545e-06
ILMN_2060770	RAI1	0.00555015	1.71436e-07	4.62997e-06
ILMN_1804652	PLEKHH3	0.00609402	1.73271e-07	4.67407e-06
ILMN_1746029	SPATS2	0.00399007	1.73743e-07	4.68136e-06
ILMN_1791728	SLC25A25	-0.0045898	1.7398e-07	4.6823e-06
ILMN_1796417	ASNS	0.00573892	1.76807e-07	4.75286e-06
ILMN_2343278	PPAP2A	-0.00581969	1.79808e-07	4.82794e-06
ILMN_1702322	ALS2CL	0.00814628	1.82027e-07	4.88187e-06
ILMN_1677261	LZTS1	-0.00539266	1.83229e-07	4.90841e-06
ILMN_1670638	PITPNC1	-0.00431714	1.84842e-07	4.94592e-06
ILMN_2235137	FANCD2	0.00537317	1.8807e-07	5.02636e-06
ILMN_1758128	CYGB	-0.00656662	1.88282e-07	5.02636e-06
ILMN_1743357	XPNPEP2	-0.00545564	1.94816e-07	5.1948e-06
ILMN_1715401	MT1G	0.00977331	1.96149e-07	5.22433e-06
ILMN_1660114	MMRN1	-0.00947721	1.98574e-07	5.27705e-06
ILMN_2109416	NAPSB	-0.00773931	1.98584e-07	5.27705e-06
ILMN_1718633	LRP5L	0.00571124	1.99049e-07	5.27729e-06
ILMN_1723978	LGALS1	-0.00826935	1.98945e-07	5.27729e-06
ILMN_1738725	LIF	0.00420028	2.04132e-07	5.3997e-06
ILMN_1693233	KIAA0513	-0.00590174	2.04097e-07	5.3997e-06
ILMN_1794492	HOXC6	0.00534841	2.07722e-07	5.4884e-06
ILMN_2368718	CENPM	-0.00445261	2.08818e-07	5.51108e-06
ILMN_2285112	FBXO11	0.00651661	2.13072e-07	5.61697e-06
ILMN_1676759	DDX27	0.00649651	2.13372e-07	5.61848e-06
ILMN_1715715	CEBPA	-0.0103326	2.15112e-07	5.65786e-06
ILMN_1782247	KAT2A	0.00733393	2.19028e-07	5.75433e-06
ILMN_2178226	KRT86	-0.0251396	2.20715e-07	5.79207e-06
ILMN_1775501	IL1B	-0.00310647	2.23551e-07	5.85988e-06
ILMN_1706779	LIG1	0.0046878	2.24983e-07	5.89073e-06
ILMN_2075757	LRIG3	0.00345284	2.26131e-07	5.91412e-06
ILMN_1800721	VPS13A	0.00395135	2.32488e-07	6.07352e-06
ILMN_1758629	DONSON	0.00432701	2.38506e-07	6.22373e-06
ILMN_1697629	PLA2G4B	0.00679881	2.39102e-07	6.23225e-06
ILMN_1746929	DNAH17	-0.00655334	2.40129e-07	6.25199e-06
ILMN_1662686	USPL1	0.00414773	2.40905e-07	6.26225e-06
ILMN_2397024	SPOP	0.00610518	2.41064e-07	6.26225e-06
ILMN_1760718	ZMIZ2	0.00722378	2.42253e-07	6.2861e-06
ILMN_1720998	CA12	0.00790639	2.45537e-07	6.36417e-06
ILMN_1777049	ZNF160	0.00663603	2.47847e-07	6.41689e-06
ILMN_1702065	MFSD5	-0.00755424	2.51111e-07	6.49414e-06
ILMN_1778977	TYROBP	-0.0098472	2.54526e-07	6.57513e-06
ILMN_1738207	CISH	-0.0035176	2.59265e-07	6.69009e-06
ILMN_2073184	S1PR5	0.00684828	2.61228e-07	6.73323e-06
ILMN_1697200	MON2	0.00618266	2.61638e-07	6.7363e-06
ILMN_2180352	DIP2B	0.00709715	2.62613e-07	6.75392e-06
ILMN_1663866	TGFBI	0.00702046	2.63692e-07	6.77413e-06
ILMN_1794965	ABCA4	-0.00523458	2.69885e-07	6.92554e-06
ILMN_1697971	TRIM38	0.00540132	2.72851e-07	6.99393e-06
ILMN_2378048	HNRPK	0.00759923	2.7431e-07	7.02356e-06
ILMN_1746148	LRRC33	-0.00502098	2.74897e-07	7.0308e-06
ILMN_1660890	ACADL	0.00320343	2.77947e-07	7.10098e-06
ILMN_1666206	GSDMB	0.00667045	2.78929e-07	7.11822e-06
ILMN_1692261	EPHB1	0.00535212	2.82954e-07	7.21299e-06
ILMN_2113470	GSTA1	0.00449009	2.83411e-07	7.2167e-06
ILMN_1651496	HIST1H2BD	-0.00794075	2.8452e-07	7.23699e-06
ILMN_1772359	LAPTM5	-0.00727721	2.85058e-07	7.24271e-06
ILMN_2282641	TBXAS1	-0.00447449	2.89763e-07	7.34699e-06
ILMN_2408576	FAM129B	-0.00478529	2.89796e-07	7.34699e-06
ILMN_1677032	DSP	0.0117418	2.97739e-07	7.54011e-06
ILMN_1709674	GFPT2	-0.00590945	3.05718e-07	7.73373e-06
ILMN_1708743	NT5DC2	-0.00443155	3.11203e-07	7.86391e-06
ILMN_1802894	VKORC1L1	-0.00523316	3.13681e-07	7.91788e-06
ILMN_1741942	STX16	0.00778602	3.19635e-07	8.05939e-06
ILMN_1727402	HCLS1	-0.00720712	3.25757e-07	8.19593e-06
ILMN_1729161	NOTCH1	0.00715409	3.25574e-07	8.19593e-06
ILMN_1712634	TIA1	0.0045414	3.2809e-07	8.24566e-06
ILMN_1709269	CDH12	-0.00255263	3.29216e-07	8.26499e-06
ILMN_1788468	ARGLU1	0.0108175	3.32508e-07	8.33861e-06
ILMN_1722905	MRPS11	-0.00397061	3.33995e-07	8.36684e-06
ILMN_1727692	TRIT1	0.00772504	3.35433e-07	8.39379e-06
ILMN_2159172	FABP9	-0.0172605	3.37537e-07	8.43733e-06
ILMN_1680996	ALOX5	0.00624284	3.3805e-07	8.44104e-06
ILMN_2347748	FLJ12949	0.00595706	3.38504e-07	8.4433e-06
ILMN_2222880	SLC25A42	0.00432244	3.43731e-07	8.56445e-06
ILMN_1807031	C14orf28	0.00499091	3.4881e-07	8.67233e-06
ILMN_1782513	RG9MTD3	0.00377967	3.48791e-07	8.67233e-06
ILMN_1696347	CTSC	-0.00536686	3.55696e-07	8.83406e-06
ILMN_1781145	GPRC5D	-0.00764243	3.57541e-07	8.87038e-06
ILMN_1815878	C11orf59	-0.00553722	3.58231e-07	8.87799e-06
ILMN_1807249	KRT32	-0.00317664	3.58891e-07	8.88486e-06
ILMN_1652929	POGZ	0.00575878	3.59451e-07	8.88922e-06
ILMN_2407811	NEURL4	0.00401977	3.61481e-07	8.92988e-06
ILMN_1733248	NRBP2	0.0095377	3.6331e-07	8.96551e-06
ILMN_1810147	ZNF524	-0.0048066	3.64539e-07	8.97673e-06
ILMN_1778684	BRE	-0.0033203	3.64191e-07	8.97673e-06
ILMN_1783676	CCDC15	0.00640575	3.65087e-07	8.98068e-06
ILMN_1746579	UBE2O	0.00425035	3.65987e-07	8.99325e-06
ILMN_1737517	RPL29	-0.00595775	3.69938e-07	9.08072e-06
ILMN_2183510	ARMET	-0.00457258	3.7327e-07	9.14185e-06
ILMN_1745271	EXOSC4	-0.00440672	3.73612e-07	9.14185e-06
ILMN_1791656	C10orf137	0.00475493	3.73188e-07	9.14185e-06
ILMN_1712352	DOCK3	0.0026993	3.76079e-07	9.18283e-06
ILMN_2201596	CYTL1	-0.00425256	3.75805e-07	9.18283e-06
ILMN_1798061	ZFYVE26	0.00463331	3.82735e-07	9.33552e-06
ILMN_1730084	COMT	-0.00507518	3.86468e-07	9.41666e-06
ILMN_1740407	CHSY3	-0.00342537	3.86939e-07	9.41823e-06
ILMN_1766411	AP1S2	-0.00491188	3.88596e-07	9.44863e-06
ILMN_2122420	HMGCL	-0.00314219	3.91751e-07	9.51535e-06
ILMN_1756595	SH3TC1	-0.00451313	3.96305e-07	9.61589e-06
ILMN_1660341	LRPAP1	-0.00419144	3.97765e-07	9.64123e-06
ILMN_2173451	GPI	-0.00494372	3.98871e-07	9.65793e-06
ILMN_1759910	SERPINA5	-0.00958805	4.08072e-07	9.87039e-06
ILMN_2225144	EIF4E3	-0.00419757	4.10304e-07	9.91404e-06
ILMN_1691736	ST6GALNAC6	-0.00419473	4.17003e-07	1.00654e-05
ILMN_1751034	ITPRIPL2	0.0131736	4.19913e-07	1.01251e-05
ILMN_1811234	ROS1	-0.00205117	4.21456e-07	1.01517e-05
ILMN_1795183	RNASE1	-0.00824756	4.23056e-07	1.01797e-05
ILMN_1739792	RHOG	-0.00694779	4.27352e-07	1.02724e-05
ILMN_1742230	BAZ1A	0.00620252	4.31028e-07	1.035e-05
ILMN_2246188	SLC45A2	-0.00515512	4.36834e-07	1.04678e-05
ILMN_1804248	FDPS	-0.00731147	4.36812e-07	1.04678e-05
ILMN_1776151	OLFML1	-0.00800151	4.37977e-07	1.04822e-05
ILMN_1670912	ACVR2A	0.00285378	4.38341e-07	1.04822e-05
ILMN_1783120	SLMAP	0.00616547	4.39269e-07	1.04936e-05
ILMN_1736956	GREB1	-0.00203792	4.41453e-07	1.05349e-05
ILMN_1703487	LMO4	0.00608219	4.46366e-07	1.06411e-05
ILMN_1719286	CTSA	-0.00544878	4.50148e-07	1.07093e-05
ILMN_1717046	MOBKL2B	0.00430396	4.49855e-07	1.07093e-05
ILMN_1793543	C1orf51	-0.00824913	4.51127e-07	1.07215e-05
ILMN_2372639	TRAPPC5	-0.00599113	4.56902e-07	1.08366e-05
ILMN_1804051	SNX8	-0.00470238	4.56779e-07	1.08366e-05
ILMN_1676563	HTRA1	-0.00685194	4.60541e-07	1.09117e-05
ILMN_2335704	NCF4	-0.00437854	4.65438e-07	1.10052e-05
ILMN_1803853	NOL7	0.00545369	4.65072e-07	1.10052e-05
ILMN_1751079	TAP1	0.00596211	4.69145e-07	1.10816e-05
ILMN_1670503	SMYD2	0.00311827	4.6992e-07	1.10886e-05
ILMN_1666269	CTSZ	-0.00517606	4.72054e-07	1.11276e-05
ILMN_2411076	MATR3	0.00582184	4.72627e-07	1.11298e-05
ILMN_2138589	MERTK	-0.00554136	4.7321e-07	1.11322e-05
ILMN_1721876	TIMP2	-0.00837385	4.82662e-07	1.13248e-05
ILMN_1742147	UBL4A	-0.00453816	4.82243e-07	1.13248e-05
ILMN_1675130	NFIC	0.0132622	4.82864e-07	1.13248e-05
ILMN_1746378	GHDC	-0.00459238	4.84514e-07	1.13406e-05
ILMN_1723481	CHST3	0.00395294	4.8439e-07	1.13406e-05
ILMN_1763129	DCTPP1	-0.00441942	4.86823e-07	1.13831e-05
ILMN_1745573	TTC13	0.00600293	4.9524e-07	1.15683e-05
ILMN_1727041	EWSR1	0.00431677	4.97082e-07	1.15996e-05
ILMN_1757106	2015-03-06	0.00822355	4.98571e-07	1.16226e-05
ILMN_1796409	C1QB	-0.0124873	5.04498e-07	1.1749e-05
ILMN_2196337	C12orf11	0.00685315	5.11566e-07	1.19016e-05
ILMN_1661833	ANKRD12	0.00491563	5.14616e-07	1.19606e-05
ILMN_1811997	ZNF364	0.00506408	5.1783e-07	1.20232e-05
ILMN_1758626	IDS	0.005783	5.20235e-07	1.20603e-05
ILMN_2398408	TCEAL1	0.00386352	5.20469e-07	1.20603e-05
ILMN_1765649	IRF3	0.00315371	5.21154e-07	1.20641e-05
ILMN_2121816	GPR137B	-0.00441227	5.25361e-07	1.21494e-05
ILMN_1749846	OMD	-0.00647364	5.33667e-07	1.23292e-05
ILMN_1734543	PTPRE	-0.00518039	5.35741e-07	1.23647e-05
ILMN_1740170	CHCHD10	-0.00923863	5.38366e-07	1.24054e-05
ILMN_1655418	CAPNS1	-0.00501496	5.38573e-07	1.24054e-05
ILMN_1784217	SOX15	0.0062663	5.39496e-07	1.24143e-05
ILMN_1700047	ALAS1	-0.00226203	5.41532e-07	1.24488e-05
ILMN_1713272	KRT74	-0.019943	5.54237e-07	1.27282e-05
ILMN_1742541	ZNF518A	0.00441381	5.5565e-07	1.27441e-05
ILMN_1659463	APAF1	0.00619942	5.5603e-07	1.27441e-05
ILMN_1745172	ILF2	-0.00419323	5.5797e-07	1.2776e-05
ILMN_1676899	YEATS2	0.00391395	5.61324e-07	1.28401e-05
ILMN_1717990	CALD1	0.00926161	5.73778e-07	1.3112e-05
ILMN_2211003	GAS2L3	0.00461866	5.8326e-07	1.33156e-05
ILMN_1673962	NUP205	0.0040718	5.84563e-07	1.33322e-05
ILMN_1727073	MEA1	-0.00360748	5.86513e-07	1.33635e-05
ILMN_1697118	ARMC6	-0.0030305	5.94781e-07	1.35386e-05
ILMN_2041327	MRPL37	-0.00399936	6.0362e-07	1.37263e-05
ILMN_1658579	CDK5RAP3	0.00628	6.077e-07	1.3792e-05
ILMN_1758173	TMEM99	-0.0102929	6.07245e-07	1.3792e-05
ILMN_1765109	TNFRSF25	0.00886122	6.11705e-07	1.38693e-05
ILMN_1747593	ISLR	-0.00956855	6.16266e-07	1.3959e-05
ILMN_1664294	LEPRE1	-0.00421372	6.29608e-07	1.42474e-05
ILMN_1749001	ABCA5	0.00369882	6.3418e-07	1.43368e-05
ILMN_1765493	SHKBP1	-0.00383278	6.40753e-07	1.44713e-05
ILMN_1815500	ITPR3	0.0059544	6.42039e-07	1.44721e-05
ILMN_1751708	ITM2B	-0.00499548	6.41945e-07	1.44721e-05
ILMN_1799589	NOXA1	0.00440896	6.49025e-07	1.46154e-05
ILMN_1763694	RSPRY1	0.0094224	6.60023e-07	1.48486e-05
ILMN_1694466	ZBED1	-0.00345729	6.6185e-07	1.48752e-05
ILMN_2175075	SFRS4	0.0046517	6.71823e-07	1.50848e-05
ILMN_1789171	EEF2K	0.00647558	6.73127e-07	1.50994e-05
ILMN_1812403	BCAP31	-0.00315528	6.83502e-07	1.53173e-05
ILMN_1715635	ATP6V0E1	-0.00618818	7.04514e-07	1.57729e-05
ILMN_1802257	PCTP	-0.00233771	7.09919e-07	1.58786e-05
ILMN_1676955	TYK2	0.0047321	7.1093e-07	1.58859e-05
ILMN_1708303	CYP4F22	-0.0170157	7.14356e-07	1.59471e-05
ILMN_2096405	WDR37	0.00478459	7.15885e-07	1.59658e-05
ILMN_1683023	PDGFC	0.00477573	7.21495e-07	1.60755e-05
ILMN_1697510	ACSS2	-0.00297116	7.23567e-07	1.61062e-05
ILMN_2411781	RYR1	0.00529297	7.24364e-07	1.61084e-05
ILMN_2257607	STARD13	0.00325957	7.28512e-07	1.61851e-05
ILMN_1711886	ALG3	-0.00446076	7.31295e-07	1.62314e-05
ILMN_1697704	KRTAP12-2	-0.0102048	7.41264e-07	1.64055e-05
ILMN_1777949	SPRR4	-0.0105717	7.41226e-07	1.64055e-05
ILMN_2083588	TTC32	0.00682109	7.40053e-07	1.64055e-05
ILMN_1730940	KLHDC3	-0.00427013	7.42689e-07	1.64214e-05
ILMN_2173797	KRTAP12-1	-0.0152389	7.55499e-07	1.66887e-05
ILMN_1758888	PADI3	-0.00714144	7.68692e-07	1.69639e-05
ILMN_1780898	PRKCH	-0.00330634	7.71077e-07	1.70004e-05
ILMN_1781986	UCRC	-0.00474567	7.78478e-07	1.71472e-05
ILMN_1809850	RCN3	-0.00589811	7.82447e-07	1.72183e-05
ILMN_1675808	TCHHL1	-0.00409479	7.97876e-07	1.75412e-05
ILMN_2159203	KRTAP5-5	-0.00697867	8.00129e-07	1.7574e-05
ILMN_1731666	ZNF641	0.00518613	8.10661e-07	1.77885e-05
ILMN_1729455	EML1	-0.00502723	8.17926e-07	1.79309e-05
ILMN_1683120	UNG	-0.00640701	8.33651e-07	1.82584e-05
ILMN_2255133	BCL11A	0.00857231	8.34815e-07	1.82614e-05
ILMN_2049536	TRPV2	-0.00483854	8.35364e-07	1.82614e-05
ILMN_1789243	VPS33B	0.00323907	8.47565e-07	1.85106e-05
ILMN_1739496	PRRX1	-0.00787348	8.48586e-07	1.85136e-05
ILMN_1740917	SCNN1B	-0.00590524	8.49298e-07	1.85136e-05
ILMN_2201678	FSTL1	-0.00970006	8.5099e-07	1.8533e-05
ILMN_1656501	DUSP5	-0.00613692	8.53701e-07	1.85746e-05
ILMN_1773080	OAZ1	-0.00414732	8.58279e-07	1.86567e-05
ILMN_1673023	EP400	0.0042013	8.66445e-07	1.88166e-05
ILMN_1701827	CADM3	-0.00655412	8.90046e-07	1.9311e-05
ILMN_1774087	CCL28	0.00633753	8.9178e-07	1.93305e-05
ILMN_2216637	STK32B	-0.00539114	8.96068e-07	1.94053e-05
ILMN_1775522	MAGED1	-0.00413846	9.05308e-07	1.95871e-05
ILMN_1713744	C14orf132	-0.00608303	9.11419e-07	1.97009e-05
ILMN_1657760	SYT17	0.00584063	9.12647e-07	1.97091e-05
ILMN_1662426	AP2S1	-0.00714673	9.1747e-07	1.97948e-05
ILMN_2285618	DIP2A	0.0038207	9.19753e-07	1.98256e-05
ILMN_1710622	DUOXA1	0.00629399	9.21594e-07	1.98468e-05
ILMN_2367258	SMOX	-0.00581916	9.32339e-07	2.00596e-05
ILMN_1699695	TNFRSF21	-0.00644567	9.40176e-07	2.01907e-05
ILMN_1658327	BAZ1A	0.0054119	9.40018e-07	2.01907e-05
ILMN_1682326	PCP4	0.015782	9.41058e-07	2.01909e-05
ILMN_1690695	PEX11A	-0.00365895	9.42063e-07	2.01938e-05
ILMN_1718898	HOXC9	0.00479158	9.45463e-07	2.02479e-05
ILMN_1699856	RALGDS	0.00674623	9.56086e-07	2.0452e-05
ILMN_1772218	HLA-DPA1	-0.00862884	9.57333e-07	2.0452e-05
ILMN_1789240	MLST8	-0.00376071	9.57638e-07	2.0452e-05
ILMN_1758918	BRD2	0.00448549	9.66399e-07	2.06201e-05
ILMN_2410826	OAS1	-0.0048027	9.68658e-07	2.06492e-05
ILMN_1768719	RDH11	-0.00919963	9.70548e-07	2.06516e-05
ILMN_1652797	FAM174B	-0.00544305	9.70096e-07	2.06516e-05
ILMN_1680828	KRT27	-0.0356805	9.76673e-07	2.07357e-05
ILMN_1770938	PAK7	0.00286934	9.76886e-07	2.07357e-05
ILMN_1792489	ARPC2	0.0055278	9.7719e-07	2.07357e-05
ILMN_1789364	ZNF789	0.00553808	9.80859e-07	2.07946e-05
ILMN_1768425	TF	-0.0158098	9.89537e-07	2.0944e-05
ILMN_1756784	FREQ	0.00501127	9.89716e-07	2.0944e-05
ILMN_1691425	LDOC1L	-0.0045073	9.90991e-07	2.09519e-05
ILMN_1671600	EPS8L1	0.00554107	9.94336e-07	2.09843e-05
ILMN_1787808	CEP63	0.00597106	9.942e-07	2.09843e-05
ILMN_1719906	HADH	-0.00568207	1.00446e-06	2.11786e-05
ILMN_1678781	SNX26	0.00588142	1.00753e-06	2.12241e-05
ILMN_1779190	ALKBH8	0.00454203	1.00935e-06	2.12431e-05
ILMN_1672536	FBLN1	-0.00895796	1.01141e-06	2.12672e-05
ILMN_1811327	MRPL27	-0.00432305	1.01517e-06	2.13268e-05
ILMN_1696738	KRTAP9-4	-0.0104447	1.02125e-06	2.14191e-05
ILMN_1802157	THOC1	0.0066941	1.02141e-06	2.14191e-05
ILMN_1765072	KRT85	-0.0282386	1.02909e-06	2.15605e-05
ILMN_1693045	TMED1	-0.00449979	1.03819e-06	2.17316e-05
ILMN_1790136	C20orf20	0.00413104	1.04272e-06	2.18068e-05
ILMN_1784037	ZBTB40	0.00751518	1.04633e-06	2.18625e-05
ILMN_1721741	ATPBD1B	0.00687802	1.05567e-06	2.20378e-05
ILMN_1763364	WHAMM	0.00592646	1.06943e-06	2.23049e-05
ILMN_2358069	MAD1L1	-0.00489464	1.07312e-06	2.23619e-05
ILMN_1748432	ZNF525	0.00485945	1.08567e-06	2.26029e-05
ILMN_1741404	MSC	-0.00372855	1.09964e-06	2.28734e-05
ILMN_1685483	FETUB	-0.00275405	1.1087e-06	2.30204e-05
ILMN_1758633	CCDC130	0.00546488	1.10854e-06	2.30204e-05
ILMN_1815115	CYC1	-0.00472922	1.11021e-06	2.30311e-05
ILMN_1690610	RALY	-0.00327759	1.12527e-06	2.33227e-05
ILMN_1708223	PAK6	0.00543502	1.1314e-06	2.34104e-05
ILMN_2398865	VPS13C	0.00826154	1.13152e-06	2.34104e-05
ILMN_2403237	CHN2	-0.00371879	1.13944e-06	2.35532e-05
ILMN_1765446	EMP3	-0.00736207	1.14048e-06	2.35537e-05
ILMN_1791302	EFHC2	0.00514963	1.14659e-06	2.36588e-05
ILMN_1661309	XKR4	0.00420669	1.15061e-06	2.37205e-05
ILMN_1697268	EMILIN2	-0.00602279	1.15616e-06	2.37927e-05
ILMN_1671898	LMX1A	-0.00238078	1.15586e-06	2.37927e-05
ILMN_1699852	CES8	0.00590286	1.15849e-06	2.3793e-05
ILMN_1658351	FIS1	-0.00567917	1.15926e-06	2.3793e-05
ILMN_1678961	FRMD4A	0.00538208	1.15873e-06	2.3793e-05
ILMN_1659953	2015-09-03	-0.00270153	1.1651e-06	2.38706e-05
ILMN_2374683	PTPN13	0.0050804	1.16497e-06	2.38706e-05
ILMN_1789492	ZDHHC8	0.005164	1.18797e-06	2.42963e-05
ILMN_1808938	PIGF	-0.00385946	1.18783e-06	2.42963e-05
ILMN_1653166	CLEC10A	-0.00420699	1.19842e-06	2.44883e-05
ILMN_1661636	ZMYM2	0.00476239	1.20785e-06	2.46593e-05
ILMN_2391976	SLC45A4	-0.00424742	1.21314e-06	2.47455e-05
ILMN_1670718	C18orf51	-0.00499695	1.22386e-06	2.49423e-05
ILMN_1768117	RBM25	0.00975874	1.22722e-06	2.49886e-05
ILMN_1709247	PPP2R1B	-0.00226953	1.24134e-06	2.52539e-05
ILMN_2383693	UPF2	0.00553387	1.24533e-06	2.53129e-05
ILMN_1687149	BDP1	0.00537519	1.2682e-06	2.57554e-05
ILMN_1740572	TCN2	-0.00518245	1.29656e-06	2.63082e-05
ILMN_2373106	DMD	0.00427907	1.29897e-06	2.63339e-05
ILMN_1779648	HIST3H2A	-0.00478521	1.30385e-06	2.63867e-05
ILMN_1656682	AZIN1	0.00488425	1.30369e-06	2.63867e-05
ILMN_1652065	KCNMB1	0.00788228	1.32559e-06	2.678e-05
ILMN_1660426	CPSF4	0.00327483	1.32493e-06	2.678e-05
ILMN_2390974	DNAJB2	0.00511278	1.32929e-06	2.68313e-05
ILMN_1692760	DPAGT1	-0.00376765	1.33792e-06	2.6982e-05
ILMN_1759729	NDUFA8	-0.00426124	1.33962e-06	2.69927e-05
ILMN_1693490	SEC11A	-0.00354056	1.34942e-06	2.71665e-05
ILMN_1774800	KTELC1	0.00498045	1.35301e-06	2.71915e-05
ILMN_1664231	TIMM23	-0.00406133	1.35198e-06	2.71915e-05
ILMN_1790537	C16orf75	-0.00411861	1.36578e-06	2.74245e-05
ILMN_1671891	PID1	-0.00498894	1.38412e-06	2.77687e-05
ILMN_1726786	TNRC6B	0.00636844	1.39202e-06	2.7903e-05
ILMN_2206722	FER1L4	-0.00470868	1.39653e-06	2.79693e-05
ILMN_1685709	TMEM125	-0.0057172	1.40839e-06	2.81825e-05
ILMN_2330861	SMC4	0.00509875	1.41061e-06	2.82024e-05
ILMN_1689704	TMEM5	0.00437166	1.41963e-06	2.83583e-05
ILMN_1693941	IGSF9	0.0057912	1.42953e-06	2.85315e-05
ILMN_1671557	PHLDA2	-0.00457757	1.43401e-06	2.85962e-05
ILMN_1763688	C17orf49	-0.00537872	1.44512e-06	2.87931e-05
ILMN_2098743	THEM2	-0.0049264	1.44641e-06	2.8794e-05
ILMN_1766346	ZNF512B	0.00359872	1.46678e-06	2.91745e-05
ILMN_1770610	MERTK	-0.00346944	1.48212e-06	2.94543e-05
ILMN_2347298	TSPYL2	0.00446133	1.48452e-06	2.94767e-05
ILMN_1767816	APH1B	-0.00411225	1.48725e-06	2.95056e-05
ILMN_2370208	CMTM3	-0.0045482	1.4928e-06	2.95904e-05
ILMN_1797875	ALOX5AP	-0.0093513	1.50354e-06	2.97778e-05
ILMN_2375879	VEGFA	0.00380487	1.50524e-06	2.9786e-05
ILMN_1668619	KIAA1467	-0.00645324	1.54689e-06	3.0584e-05
ILMN_1793990	ID2	0.0049078	1.55671e-06	3.0752e-05
ILMN_2131336	TMEM194	0.00473473	1.56424e-06	3.08745e-05
ILMN_1806432	NT5C	0.00308578	1.56742e-06	3.09108e-05
ILMN_1735552	KIF1B	0.00574138	1.57325e-06	3.09994e-05
ILMN_1791097	RSBN1	0.00472378	1.57648e-06	3.10366e-05
ILMN_1731233	GZMH	0.00524925	1.5871e-06	3.12193e-05
ILMN_1676372	CD209	-0.00776177	1.59e-06	3.12498e-05
ILMN_1659620	MYCBP	-0.00268575	1.59374e-06	3.12967e-05
ILMN_1669550	MAD2L2	-0.0035829	1.59536e-06	3.1302e-05
ILMN_1795300	FLJ41603	0.00510594	1.59702e-06	3.1308e-05
ILMN_2256765	CDC16	0.00638076	1.59872e-06	3.13149e-05
ILMN_2143261	CXorf40B	0.00584873	1.61153e-06	3.15392e-05
ILMN_2188204	ATG12	0.00846657	1.61561e-06	3.15923e-05
ILMN_1775743	BTG1	0.00526209	1.62988e-06	3.18445e-05
ILMN_1789507	COL11A1	-0.00598817	1.63289e-06	3.18764e-05
ILMN_1760335	ADPRHL1	-0.00456703	1.63858e-06	3.19606e-05
ILMN_1724489	RFC4	0.00413611	1.65358e-06	3.21988e-05
ILMN_1784766	MCM3AP	0.00378793	1.65277e-06	3.21988e-05
ILMN_1653429	SLC35A3	0.00451278	1.66657e-06	3.23974e-05
ILMN_1760647	HOXA3	0.00648858	1.6664e-06	3.23974e-05
ILMN_1809101	STEAP2	0.00407591	1.6688e-06	3.24136e-05
ILMN_1715684	LAMB3	0.00461093	1.67485e-06	3.25039e-05
ILMN_1672356	ANKRD13D	0.00589042	1.69067e-06	3.27834e-05
ILMN_1722218	MBOAT7	-0.0039886	1.7018e-06	3.29717e-05
ILMN_1808677	UGT2B17	-0.00280915	1.71058e-06	3.31141e-05
ILMN_1678842	THBS2	0.00724752	1.71914e-06	3.32519e-05
ILMN_1666967	BRP44L	-0.0057822	1.736e-06	3.355e-05
ILMN_1801442	KRT81	-0.013689	1.76471e-06	3.40766e-05
ILMN_1659475	KRTAP4-5	-0.0112919	1.77069e-06	3.41483e-05
ILMN_1651628	EXOC6	-0.00375909	1.77137e-06	3.41483e-05
ILMN_1726230	CD1B	-0.00771352	1.77744e-06	3.42367e-05
ILMN_1758895	CTSK	-0.0103578	1.82017e-06	3.50308e-05
ILMN_1752728	FUCA1	-0.00377955	1.82245e-06	3.50316e-05
ILMN_1701216	BANP	0.00378868	1.82324e-06	3.50316e-05
ILMN_1713668	TSNAX	0.00435496	1.82774e-06	3.5089e-05
ILMN_2132809	ARHGEF10	0.0060973	1.84324e-06	3.53573e-05
ILMN_1713901	KDELR3	-0.00531418	1.85025e-06	3.54624e-05
ILMN_2064898	CCDC56	-0.00344162	1.86006e-06	3.5621e-05
ILMN_2386179	ZMYND8	0.00394538	1.864e-06	3.56669e-05
ILMN_1798206	KRTAP11-1	-0.0201618	1.87135e-06	3.5778e-05
ILMN_1662192	ZNF248	0.00486971	1.87427e-06	3.58032e-05
ILMN_1660732	PPP2R2B	0.00579706	1.87576e-06	3.58032e-05
ILMN_1677785	ZNF559	0.00489271	1.89109e-06	3.60661e-05
ILMN_1685631	KIAA0892	0.00491016	1.91887e-06	3.65659e-05
ILMN_1787539	ZNF177	0.00478653	1.92742e-06	3.66985e-05
ILMN_1717262	PROCR	-0.00409182	1.94933e-06	3.70853e-05
ILMN_1722186	C2orf56	0.00365148	1.95101e-06	3.70868e-05
ILMN_1810289	FER1L3	0.00664762	1.9544e-06	3.71208e-05
ILMN_1702696	AFAR3	0.00317859	1.96784e-06	3.73455e-05
ILMN_1670752	KIAA0907	0.00681422	1.97745e-06	3.74972e-05
ILMN_1654545	CPSF1	0.00608226	2.03346e-06	3.85276e-05
ILMN_1775380	SMOX	-0.00498396	2.04087e-06	3.85912e-05
ILMN_2339835	PTGS1	0.0101089	2.04136e-06	3.85912e-05
ILMN_1723684	DARC	-0.00743751	2.04181e-06	3.85912e-05
ILMN_1696127	KIAA0240	0.00556946	2.04418e-06	3.86045e-05
ILMN_1785336	PMM2	-0.00333759	2.04831e-06	3.86509e-05
ILMN_2194627	GMCL1	0.00451941	2.05057e-06	3.86622e-05
ILMN_1732831	CHST7	-0.00454211	2.05437e-06	3.87023e-05
ILMN_2319326	ADARB1	0.00457652	2.07542e-06	3.90672e-05
ILMN_1810942	CYP3A5	0.0105262	2.07931e-06	3.91085e-05
ILMN_1713978	SDF2	-0.00351085	2.08289e-06	3.91441e-05
ILMN_1771962	GLI3	0.00451361	2.0896e-06	3.92385e-05
ILMN_1727142	IKBKB	0.00542934	2.09947e-06	3.93599e-05
ILMN_2053103	SLC40A1	-0.00520436	2.09809e-06	3.93599e-05
ILMN_1798975	EGFR	0.00467816	2.11671e-06	3.9651e-05
ILMN_2347807	EXOC1	0.00550107	2.12329e-06	3.97423e-05
ILMN_1719641	SMOC2	0.00579965	2.12688e-06	3.97773e-05
ILMN_1714010	KRTAP4-4	-0.00831469	2.13594e-06	3.99146e-05
ILMN_1669377	AP4B1	0.00555853	2.13851e-06	3.99304e-05
ILMN_1652175	KRTAP9-8	-0.00602767	2.15076e-06	4.01267e-05
ILMN_1746434	KRTAP4-3	-0.00995414	2.15459e-06	4.01659e-05
ILMN_1716678	NPC2	-0.00436678	2.17632e-06	4.05384e-05
ILMN_1656934	REPS2	-0.00318305	2.1871e-06	4.07063e-05
ILMN_1810176	MAP3K7	0.00408715	2.20809e-06	4.10381e-05
ILMN_1790625	CBX3	0.00780968	2.20846e-06	4.10381e-05
ILMN_1667857	C12orf52	-0.00336723	2.21747e-06	4.11724e-05
ILMN_1690761	SURF4	-0.00587086	2.21971e-06	4.1181e-05
ILMN_1745329	PRR14	0.00388573	2.23441e-06	4.14206e-05
ILMN_1761242	COMMD1	-0.00321471	2.23777e-06	4.14497e-05
ILMN_1808769	C1orf97	-0.00529077	2.24227e-06	4.14998e-05
ILMN_1797332	NARS2	0.00328617	2.30033e-06	4.25222e-05
ILMN_1735658	RTTN	0.00408214	2.30118e-06	4.25222e-05
ILMN_2139761	LIMCH1	0.00668575	2.31101e-06	4.26699e-05
ILMN_1790637	C11orf80	0.00529104	2.31506e-06	4.27106e-05
ILMN_1779171	SGSM2	0.0065621	2.31845e-06	4.27392e-05
ILMN_1657631	STAP2	-0.00539479	2.33701e-06	4.30471e-05
ILMN_1802360	KRTAP5-2	-0.00715165	2.34642e-06	4.3186e-05
ILMN_2409318	RCCD1	0.00372909	2.36044e-06	4.33752e-05
ILMN_1773389	PLTP	-0.00728592	2.35942e-06	4.33752e-05
ILMN_1811555	C9orf119	-0.00384178	2.4142e-06	4.43278e-05
ILMN_1727689	TNFAIP2	0.00588235	2.43209e-06	4.45181e-05
ILMN_2142353	GRTP1	0.00476546	2.43519e-06	4.45181e-05
ILMN_2223380	PPWD1	0.00513334	2.43579e-06	4.45181e-05
ILMN_1697639	OGT	0.0108571	2.43185e-06	4.45181e-05
ILMN_1793371	KIAA0430	0.00439474	2.43371e-06	4.45181e-05
ILMN_1657547	CCDC34	0.00996421	2.43608e-06	4.45181e-05
ILMN_1651684	KIAA0586	0.0029825	2.43936e-06	4.45429e-05
ILMN_2103397	ZNF234	0.00504043	2.44532e-06	4.46165e-05
ILMN_1669905	DCP2	0.00465166	2.47952e-06	4.5205e-05
ILMN_1660858	RIN1	0.00404802	2.52724e-06	4.60387e-05
ILMN_1785644	C20orf29	-0.00317954	2.53352e-06	4.61169e-05
ILMN_1772369	PDHA1	-0.0063356	2.55531e-06	4.64769e-05
ILMN_1737847	RMND5B	-0.00408997	2.57216e-06	4.67467e-05
ILMN_1746116	OCA2	-0.00518225	2.59674e-06	4.71565e-05
ILMN_1745964	IRAK2	0.00365679	2.60337e-06	4.72399e-05
ILMN_2387505	AP1B1	-0.00451566	2.62842e-06	4.76366e-05
ILMN_1795507	ABCA6	0.00839533	2.62935e-06	4.76366e-05
ILMN_1856861		0.00419416	2.63439e-06	4.76906e-05
ILMN_1801138	KRTAP19-1	-0.00667745	2.70514e-06	4.89333e-05
ILMN_1798602	PCF11	0.00415851	2.73092e-06	4.93611e-05
ILMN_1770015	KRT33B	-0.00922708	2.74011e-06	4.94886e-05
ILMN_1745116	ABHD12	-0.00570085	2.74399e-06	4.952e-05
ILMN_1779401	CHP	-0.00704443	2.75583e-06	4.96951e-05
ILMN_1799487	N4BP2L1	0.00394128	2.76398e-06	4.98032e-05
ILMN_2093427	SHF	-0.00281305	2.76692e-06	4.98175e-05
ILMN_1716733	MYOM2	0.00775953	2.77812e-06	4.99803e-05
ILMN_1655429	TNFAIP1	-0.0037792	2.78863e-06	5.01304e-05
ILMN_1698419	NCOR2	0.00649209	2.80218e-06	5.0335e-05
ILMN_1798624	MOCS1	-0.00299305	2.81339e-06	5.04582e-05
ILMN_1808821	COMMD9	-0.00341282	2.81291e-06	5.04582e-05
ILMN_1664912	IL11RA	0.00575916	2.84443e-06	5.09135e-05
ILMN_2341363	ATP5A1	-0.00567103	2.84757e-06	5.09135e-05
ILMN_1720287	E4F1	0.00440396	2.84618e-06	5.09135e-05
ILMN_1797155	C17orf75	0.00588745	2.84405e-06	5.09135e-05
ILMN_1745887	FBXO21	0.00309098	2.87162e-06	5.13038e-05
ILMN_1694810	PANX2	0.00253685	2.88928e-06	5.15797e-05
ILMN_1723632	PIGC	-0.00368739	2.89816e-06	5.16984e-05
ILMN_1790562	EYA3	-0.00443406	2.91606e-06	5.19776e-05
ILMN_2233454	SPTLC3	-0.00484438	2.92303e-06	5.20619e-05
ILMN_1775073	ZNF273	0.00362712	2.94257e-06	5.23696e-05
ILMN_1807825	LY86	-0.00489032	2.94588e-06	5.23883e-05
ILMN_1721901	CTNNAL1	0.00517713	2.95533e-06	5.25161e-05
ILMN_1721703	PNN	0.00948097	2.97358e-06	5.27998e-05
ILMN_1786893	RBM5	0.00753722	2.9921e-06	5.3088e-05
ILMN_1794490	FLJ10781	-0.00375872	2.9991e-06	5.31714e-05
ILMN_2346573	PSME3	-0.00405641	3.0301e-06	5.36799e-05
ILMN_1666924	PINK1	-0.00499964	3.07533e-06	5.44397e-05
ILMN_1741475	C7orf47	0.00345215	3.10528e-06	5.4928e-05
ILMN_2285802	SEC14L1	-0.00302821	3.1219e-06	5.51797e-05
ILMN_1672908	TWIST1	-0.00537992	3.19271e-06	5.63884e-05
ILMN_1659230	KRTHA5	-0.00925683	3.20415e-06	5.65473e-05
ILMN_1682864	SPSB3	0.00485714	3.23904e-06	5.71194e-05
ILMN_1701637	SULT4A1	-0.00234033	3.2602e-06	5.74489e-05
ILMN_1734602	SRRM2	0.00588287	3.29743e-06	5.80608e-05
ILMN_1696407	SFRS2	0.00525256	3.32326e-06	5.84713e-05
ILMN_2128668	FOXJ3	0.00434054	3.33631e-06	5.86562e-05
ILMN_1698554	AACS	-0.0058789	3.34012e-06	5.86787e-05
ILMN_1741632	RAB3IL1	-0.00618049	3.3463e-06	5.87428e-05
ILMN_1694539	MAP3K6	0.00718845	3.35449e-06	5.8842e-05
ILMN_1744628	FDX1L	-0.00262793	3.36965e-06	5.90633e-05
ILMN_1779685	ACCN1	-0.00292713	3.39391e-06	5.93986e-05
ILMN_1811972	MYCBP2	0.00582351	3.39186e-06	5.93986e-05
ILMN_1767113	AOX1	-0.00730647	3.40421e-06	5.95338e-05
ILMN_1707062	REV1	0.00488277	3.42684e-06	5.98845e-05
ILMN_1760414	AADAC	-0.00676071	3.4308e-06	5.99084e-05
ILMN_2151817	PFN1	-0.00355992	3.43761e-06	5.99822e-05
ILMN_1734184	P76	-0.00683968	3.47374e-06	6.0567e-05
ILMN_1652989	NUP160	0.00440845	3.55178e-06	6.18812e-05
ILMN_1656145	GOT1	-0.00535286	3.56204e-06	6.20133e-05
ILMN_1804938	GPR175	-0.00308251	3.57492e-06	6.21907e-05
ILMN_1741392	SLC25A20	-0.00423318	3.58306e-06	6.22856e-05
ILMN_1658709	LAMB1	0.00574803	3.65532e-06	6.34941e-05
ILMN_1743241	ARL4A	0.00841848	3.66497e-06	6.3614e-05
ILMN_1724700	RIOK3	0.0055312	3.722e-06	6.45556e-05
ILMN_1756683	LRRC18	0.00209799	3.76359e-06	6.5228e-05
ILMN_2376204	LTB	-0.00422549	3.79079e-06	6.55238e-05
ILMN_1742358	CA14	-0.00260195	3.78786e-06	6.55238e-05
ILMN_2156267	EIF2AK1	0.00305836	3.78735e-06	6.55238e-05
ILMN_1772486	ELF2	0.00603473	3.79197e-06	6.55238e-05
ILMN_2323048	ERP29	-0.00414468	3.80908e-06	6.57215e-05
ILMN_1696021	KPNA6	-0.00520291	3.80658e-06	6.57215e-05
ILMN_1812327	RNF19A	0.00576116	3.81616e-06	6.57947e-05
ILMN_2274180	MKKS	-0.00356467	3.8437e-06	6.62203e-05
ILMN_1801119	BCL2	0.00336478	3.87846e-06	6.67695e-05
ILMN_1669352	LY6G6C	-0.00873742	3.88783e-06	6.6881e-05
ILMN_1805778	RBM12B	0.00605773	3.9231e-06	6.74378e-05
ILMN_2324002	CALD1	0.00511819	3.95166e-06	6.78784e-05
ILMN_2384122	GPR56	-0.00457242	4.04063e-06	6.93551e-05
ILMN_1660306	ITGA8	0.00511114	4.06742e-06	6.97633e-05
ILMN_1674036	BIRC7	-0.00321422	4.10061e-06	7.02806e-05
ILMN_1724941	CDCP1	0.00461588	4.10711e-06	7.03399e-05
ILMN_1761490	ZNF75D	0.00399481	4.17213e-06	7.1348e-05
ILMN_1711092	KCNB1	0.00304761	4.17076e-06	7.1348e-05
ILMN_1693766	CEP135	0.00499172	4.22963e-06	7.2278e-05
ILMN_1664644	ATG16L2	0.00700406	4.25458e-06	7.26509e-05
ILMN_1719518	ARF4	-0.00450681	4.29821e-06	7.33419e-05
ILMN_1791777	KRTAP5-7	-0.0040897	4.35013e-06	7.4173e-05
ILMN_2263086	NTM	0.00500432	4.36005e-06	7.42875e-05
ILMN_1726659	THOP1	-0.00305603	4.37533e-06	7.44932e-05
ILMN_1655663	SC65	-0.00379897	4.37977e-06	7.4514e-05
ILMN_2081087	HSPA12A	0.00590702	4.39786e-06	7.4712e-05
ILMN_1786079	ZNF471	0.00369963	4.39484e-06	7.4712e-05
ILMN_2318811	RANBP3	-0.00262598	4.43672e-06	7.53169e-05
ILMN_1746465	FJX1	0.00510074	4.47444e-06	7.58963e-05
ILMN_2175712	NDUFA11	-0.00503598	4.4774e-06	7.58963e-05
ILMN_1762711	KRTAP10-4	-0.00379526	4.5092e-06	7.63795e-05
ILMN_1770228	KRT34	-0.0126589	4.53404e-06	7.66881e-05
ILMN_2344650	N4BP2L1	0.00351759	4.53106e-06	7.66881e-05
ILMN_1800898	ARG2	-0.00224871	4.53862e-06	7.67097e-05
ILMN_1777066	NIF3L1	0.00326213	4.54578e-06	7.67747e-05
ILMN_1729217	FAM131A	0.00432419	4.5497e-06	7.6785e-05
ILMN_2227533	ABHD14B	-0.00350056	4.56882e-06	7.70515e-05
ILMN_2409754	PRR5	-0.00424489	4.59038e-06	7.73588e-05
ILMN_1798931	MUC7	-0.00438329	4.60232e-06	7.75036e-05
ILMN_2351611	UBQLN1	-0.00321557	4.62306e-06	7.77963e-05
ILMN_1745820	RASSF6	0.00264176	4.6281e-06	7.78246e-05
ILMN_1695759	AMDHD2	-0.00418743	4.69612e-06	7.89112e-05
ILMN_1652722	C14orf2	-0.00381982	4.74207e-06	7.96255e-05
ILMN_1771120	TMEM45B	0.00801565	4.77427e-06	8.01081e-05
ILMN_1652085	MPHOSPH10	0.00824166	4.80233e-06	8.05207e-05
ILMN_1690487	PCM1	0.0056217	4.81745e-06	8.07159e-05
ILMN_2191822	ALG14	-0.00349787	4.84146e-06	8.10594e-05
ILMN_1738116	TMEM119	-0.00651247	4.84785e-06	8.11079e-05
ILMN_1704497	KRT25	-0.0224913	4.96993e-06	8.30904e-05
ILMN_1798826	MRPS25	0.00684514	4.97447e-06	8.31063e-05
ILMN_2209088	KRTAP9-4	-0.0138089	5.00574e-06	8.35083e-05
ILMN_1787885	NUDT18	-0.00473936	5.00316e-06	8.35083e-05
ILMN_1807609	SPTBN5	-0.00293305	5.03293e-06	8.39014e-05
ILMN_1745513	MCAT	-0.00362779	5.09168e-06	8.48198e-05
ILMN_1712975	YIF1A	-0.00386274	5.12831e-06	8.53687e-05
ILMN_1784785	COPS7B	0.00319452	5.14159e-06	8.55284e-05
ILMN_1653404	NKIRAS2	-0.00456955	5.1514e-06	8.563e-05
ILMN_1814859	DDX47	0.00537182	5.19483e-06	8.62901e-05
ILMN_1786108	TUT1	0.00234322	5.21025e-06	8.64841e-05
ILMN_1696295	LY6G6D	-0.0105515	5.22079e-06	8.65971e-05
ILMN_1772644	EML3	0.00341594	5.29497e-06	8.77648e-05
ILMN_1670145	DFNA5	-0.00530234	5.33867e-06	8.84257e-05
ILMN_1671969	UGP2	0.00398322	5.36276e-06	8.87613e-05
ILMN_1691188	UIMC1	0.00470138	5.36864e-06	8.87953e-05
ILMN_2401057	CANX	-0.00398016	5.40233e-06	8.92887e-05
ILMN_1753002	RAB2B	0.00428057	5.46276e-06	9.01589e-05
ILMN_1801101	ZBTB48	0.0041794	5.46019e-06	9.01589e-05
ILMN_1695107	IL20RA	0.00527943	5.48844e-06	9.05182e-05
ILMN_1710571	PAPD5	0.00583765	5.51606e-06	9.0909e-05
ILMN_1751444	NCAPG	0.00355537	5.53405e-06	9.11407e-05
ILMN_2373728	ASB9	-0.00209683	5.62429e-06	9.25611e-05
ILMN_1784238	SEC22B	-0.00328886	5.63493e-06	9.26471e-05
ILMN_1675612	BLCAP	0.00414278	5.63751e-06	9.26471e-05
ILMN_1815184	ASPM	0.00483251	5.64935e-06	9.27759e-05
ILMN_1759326	P2RX7	0.00576462	5.69826e-06	9.35128e-05
ILMN_2134765	C6orf26	0.00485672	5.73896e-06	9.40475e-05
ILMN_1786021	PRKAB2	0.00386805	5.73823e-06	9.40475e-05
ILMN_1718132	ECHS1	-0.00314115	5.77473e-06	9.45669e-05
ILMN_1683859	SLC7A1	0.00521517	5.81644e-06	9.51826e-05
ILMN_1758613	RAPGEFL1	0.00527284	5.83946e-06	9.54919e-05
ILMN_1732810	SNX17	-0.00376213	5.89586e-06	9.63461e-05
ILMN_2136446	CTNNAL1	0.00470235	5.90276e-06	9.63909e-05
ILMN_1682792	BYSL	-0.00306812	5.91104e-06	9.64583e-05
ILMN_2214910	EPHB4	0.00361478	5.94473e-06	9.69396e-05
ILMN_1693311	TMBIM6	-0.0042215	5.99782e-06	9.77366e-05
ILMN_1703946	ADORA2B	0.00533882	6.02328e-06	9.80825e-05
ILMN_2374687	PTPN13	0.00554428	6.03133e-06	9.81446e-05
ILMN_1656837	RBP1	-0.00639625	6.04849e-06	9.83549e-05
ILMN_1765880	C16orf57	-0.00344504	6.05773e-06	9.8436e-05
ILMN_1729748	PEF1	-0.00343513	6.07424e-06	9.86351e-05
ILMN_1678705	FLJ35220	0.0033425	6.11397e-06	9.92107e-05
ILMN_1727288	EVPL	0.00536998	6.1752e-06	0.000100134
ILMN_2376408	DPM3	-0.00439335	6.25593e-06	0.000101372
ILMN_1788099	LSM4	-0.00408804	6.3062e-06	0.000101973
ILMN_1733991	UBL7	-0.00444922	6.30479e-06	0.000101973
ILMN_1776216	MMGT1	-0.00333628	6.29821e-06	0.000101973
ILMN_1764096	CCBL1	0.00363917	6.3156e-06	0.000102054
ILMN_1727574	ZNF827	0.00469349	6.32396e-06	0.000102118
ILMN_1689007	SFRS14	0.0044399	6.33187e-06	0.000102174
ILMN_1710312	TMEM31	0.00276651	6.3583e-06	0.000102458
ILMN_1738239	RBM6	0.00595028	6.35639e-06	0.000102458
ILMN_1665331	AMT	0.00666437	6.36986e-06	0.000102573
ILMN_2146657	FAHD2B	-0.00354091	6.38408e-06	0.00010273
ILMN_1780326	KRTAP4-1	-0.00618743	6.41865e-06	0.000103144
ILMN_1725312	RASA1	0.00491847	6.4149e-06	0.000103144
ILMN_1707077	SORT1	-0.00496531	6.42386e-06	0.000103156
ILMN_1856533	CDKL2	-0.00217165	6.44679e-06	0.000103452
ILMN_2151075	ZNF821	0.00267709	6.49684e-06	0.000104183
ILMN_1670272	LRP10	-0.00602751	6.54486e-06	0.000104881
ILMN_2411745	EML1	-0.00427857	6.57024e-06	0.000105215
ILMN_1783276	NEXN	0.00389032	6.59303e-06	0.000105507
ILMN_2368318	FGR	-0.00455958	6.60709e-06	0.000105659
ILMN_1737918	C1QA	-0.00528183	6.62988e-06	0.00010595
ILMN_1763520	SULT2B1	-0.0057314	6.66395e-06	0.000106421
ILMN_1698406	ORMDL1	0.00555241	6.67008e-06	0.000106446
ILMN_2317923	TMEM132A	-0.00406553	6.71281e-06	0.000107054
ILMN_1735495	TBC1D8	0.00575288	6.75956e-06	0.000107725
ILMN_1785284	ALDH6A1	-0.00380353	6.77649e-06	0.000107921
ILMN_2070355	SDHAF1	-0.00312612	6.7823e-06	0.000107939
ILMN_1763207	BATF3	-0.00340218	6.79293e-06	0.000108034
ILMN_1697409	TNFRSF14	0.00524502	6.80784e-06	0.000108197
ILMN_1729208	NGFRAP1	-0.00543798	6.84851e-06	0.000108769
ILMN_1792497	HRB	0.00440293	6.85698e-06	0.000108829
ILMN_2413323	GRP	-0.00665442	6.9083e-06	0.000109514
ILMN_1706764	GOLPH3L	0.00391482	6.90959e-06	0.000109514
ILMN_1804005	FBP2	-0.00222592	6.96408e-06	0.000110302
ILMN_1712066	EXPH5	0.00999538	6.97812e-06	0.000110449
ILMN_1689119	ZC3H5	0.00298848	6.99224e-06	0.000110597
ILMN_2316104	IQCB1	0.00369201	7.00982e-06	0.000110728
ILMN_1661197	CLCF1	-0.0033641	7.01011e-06	0.000110728
ILMN_1796762	CCDC102A	0.00328653	7.1093e-06	0.000112218
ILMN_2364674	TRPT1	0.00319637	7.17345e-06	0.000113154
ILMN_2143822	ZNF148	0.00931283	7.18573e-06	0.000113271
ILMN_2329914	SPRY1	0.00460115	7.19669e-06	0.000113366
ILMN_1755992	UCP3	0.00329308	7.24229e-06	0.000114007
ILMN_1698404	ERN1	-0.00365233	7.2858e-06	0.000114614
ILMN_1733851	DACT3	0.00362687	7.2966e-06	0.000114706
ILMN_1724479	NR2C2	0.00452071	7.35634e-06	0.000115567
ILMN_1843198		0.00540816	7.38331e-06	0.000115912
ILMN_1666986	GCNT2	0.00250428	7.41276e-06	0.000116296
ILMN_1714622	TNRC6A	0.00457579	7.45679e-06	0.000116907
ILMN_1813295	LMO3	0.0056928	7.4775e-06	0.000117153
ILMN_2386008	MPZL1	-0.00410174	7.50957e-06	0.000117576
ILMN_2089329	SPRY2	0.00630538	7.56467e-06	0.000118358
ILMN_1668634	FBXW7	0.00702658	7.57019e-06	0.000118365
ILMN_1774617	NAB1	0.00702933	7.57873e-06	0.000118418
ILMN_1755638	TAF7L	0.00246588	7.59107e-06	0.000118531
ILMN_2185665	PGAP1	0.00348275	7.60817e-06	0.000118718
ILMN_1718629	NRIP1	-0.0034053	7.6596e-06	0.00011944
ILMN_1755657	RASIP1	-0.00405887	7.72752e-06	0.000120418
ILMN_1690443	C14orf82	0.00763975	7.79534e-06	0.000121394
ILMN_2390472	TTC14	0.00631843	7.84332e-06	0.000122059
ILMN_1710217	MLANA	-0.0091447	7.85564e-06	0.000122168
ILMN_2364852	BTN2A1	0.00554322	7.90232e-06	0.000122812
ILMN_1658835	CAV2	0.00598153	7.99604e-06	0.000124185
ILMN_1749553	ENTPD2	-0.00355338	8.00978e-06	0.000124315
ILMN_1682957	PACSIN3	0.00373276	8.02457e-06	0.000124462
ILMN_2093500	ZBED5	0.00619875	8.06348e-06	0.000124898
ILMN_2190414	ZNF83	0.00579783	8.05818e-06	0.000124898
ILMN_1673478	C5orf5	0.00612665	8.13776e-06	0.000125964
ILMN_1678493	CHN1	-0.00430904	8.17675e-06	0.000126346
ILMN_1704398	FZD9	-0.00305196	8.17882e-06	0.000126346
ILMN_1761968	PPP1R14A	0.00707401	8.17217e-06	0.000126346
ILMN_1666076	ARHGEF4	0.00781705	8.18965e-06	0.00012643
ILMN_1654773	CASK	-0.00350004	8.26947e-06	0.000127577
ILMN_1787648	GPR125	-0.00459985	8.37717e-06	0.000129152
ILMN_1718207	SETDB1	0.0032062	8.40387e-06	0.000129478
ILMN_1808919	HPS4	0.00434586	8.41301e-06	0.000129532
ILMN_2279339	WTAP	0.00719848	8.44931e-06	0.000130005
ILMN_1723522	APOLD1	-0.00469012	8.66775e-06	0.000133189
ILMN_1710937	IFI16	0.00453836	8.66569e-06	0.000133189
ILMN_1738383	EEF2	-0.00434316	8.68943e-06	0.000133434
ILMN_2365549	BRPF1	0.00382405	8.69603e-06	0.000133447
ILMN_1806320	PPFIBP1	0.00962082	8.75022e-06	0.000134189
ILMN_1793476	PRKCDBP	-0.00474476	8.8189e-06	0.000135153
ILMN_1692754	TMEM49	-0.00354314	8.98091e-06	0.000137545
ILMN_1717887	GOLGA7B	0.00380158	9.03885e-06	0.000138341
ILMN_1795158	FGR	-0.00368924	9.07132e-06	0.000138746
ILMN_1680673	NT5DC1	0.00420798	9.08179e-06	0.000138815
ILMN_2370573	XAF1	0.00508372	9.09083e-06	0.000138861
ILMN_1680860	LEMD2	0.00246197	9.11211e-06	0.000139095
ILMN_2078697	ALPK1	0.00391799	9.16503e-06	0.00013981
ILMN_2341793	CCT7	-0.00408051	9.19053e-06	0.000140107
ILMN_2165354	DCLK1	-0.00513764	9.24166e-06	0.000140794
ILMN_1735827	NISCH	0.00491216	9.26335e-06	0.000140991
ILMN_1684402	STXBP5	0.00449347	9.26679e-06	0.000140991
ILMN_1768925	C1QTNF3	-0.00355398	9.30522e-06	0.000141483
ILMN_1778255	FARSA	-0.00333057	9.34971e-06	0.000142066
ILMN_1715994	HGS	0.00321802	9.43419e-06	0.000143256
ILMN_1806306	SV2B	-0.00334933	9.47945e-06	0.000143849
ILMN_1750324	IGFBP5	-0.00741993	9.50234e-06	0.000144102
ILMN_2311278	ADD3	0.00557081	9.53331e-06	0.000144477
ILMN_1803367	EVI1	0.00441453	9.58811e-06	0.000145213
ILMN_2296843	GCDH	-0.00360545	9.60891e-06	0.000145433
ILMN_1769451	ILVBL	-0.00361455	9.72697e-06	0.000147124
ILMN_1772487	SFRS14	0.00425364	9.74147e-06	0.000147171
ILMN_1653133	SH3D19	0.00536469	9.7428e-06	0.000147171
ILMN_1745620	KRCC1	0.00856957	9.77149e-06	0.000147508
ILMN_1752899	BCL11A	0.00678666	9.81455e-06	0.000148062
ILMN_2375156	PHF7	0.0031212	9.82309e-06	0.000148094
ILMN_2176502	UNC5B	-0.00369085	9.8416e-06	0.000148277
ILMN_2175465	RSL24D1	0.00633998	9.8647e-06	0.000148528
ILMN_1690653	CDK2AP2	-0.00394023	9.90333e-06	0.000149013
ILMN_1814173	SMARCA4	0.00405107	9.92936e-06	0.000149308
ILMN_1693552	CD300A	0.00313311	9.98569e-06	0.000150057
ILMN_1744147	CEBPZ	0.0110281	1.00506e-05	0.000150935
ILMN_2309180	SMARCD3	0.00507489	1.01976e-05	0.000152944
ILMN_2357730	CCRK	0.00337863	1.01939e-05	0.000152944
ILMN_2107184	SNRK	0.0058017	1.03023e-05	0.000154415
ILMN_1720484	CRTAP	0.00339499	1.03096e-05	0.000154425
ILMN_1748077	DDX59	0.00488502	1.04172e-05	0.000155834
ILMN_1726842	TYW3	0.00675619	1.04151e-05	0.000155834
ILMN_1696048	C13orf33	-0.00546814	1.05272e-05	0.000157378
ILMN_2387105	OGN	-0.00265347	1.05606e-05	0.000157775
ILMN_2283325	GPR177	0.00496378	1.05728e-05	0.000157856
ILMN_1698307	DBNL	-0.00391987	1.05975e-05	0.000158123
ILMN_2380839	SNRNP70	0.00679157	1.06916e-05	0.000159424
ILMN_1768505	IL13RA1	-0.00387322	1.08281e-05	0.000161356
ILMN_2336781	SOD2	-0.00586473	1.08716e-05	0.0001619
ILMN_2361807	OS9	-0.00526713	1.08798e-05	0.000161919
ILMN_1695430	DDB1	0.00538452	1.08875e-05	0.000161929
ILMN_1715698	MGC71993	-0.00389018	1.08946e-05	0.00016193
ILMN_2215545	C3orf26	0.00361248	1.10546e-05	0.000164204
ILMN_1810392	ZNHIT2	-0.00307679	1.11138e-05	0.000164977
ILMN_1715760	LGALS9	-0.00384191	1.11496e-05	0.000165402
ILMN_1723124	GALK2	0.00548253	1.12958e-05	0.000167464
ILMN_1746846	TTLL4	-0.00377789	1.13248e-05	0.000167786
ILMN_1781374	TUFT1	0.00602058	1.13824e-05	0.000168532
ILMN_1667295	VASN	-0.00767618	1.15468e-05	0.000170857
ILMN_1658425	DAG1	-0.00519681	1.15776e-05	0.000171095
ILMN_1813028	CBX5	0.00678601	1.15714e-05	0.000171095
ILMN_2392546	PAICS	0.00432776	1.16262e-05	0.000171704
ILMN_1674650	C9orf95	0.00491642	1.16601e-05	0.000172094
ILMN_1802109	KBTBD9	0.00403523	1.16836e-05	0.000172331
ILMN_1717809	RNF24	-0.00401488	1.18392e-05	0.000174515
ILMN_1748109	PEX1	0.00377313	1.1907e-05	0.000175404
ILMN_2349600	BRD8	0.00469068	1.20145e-05	0.000176874
ILMN_1750790	GSTM5	-0.00608718	1.20769e-05	0.000177681
ILMN_2402972	GGA3	0.00325437	1.20912e-05	0.000177778
ILMN_1689378	CCRN4L	-0.00350187	1.21118e-05	0.000177967
ILMN_1764619	FLJ45244	0.00359652	1.2132e-05	0.000178151
ILMN_1683178	JAK2	0.00299408	1.21667e-05	0.000178547
ILMN_1666208	C14orf106	0.00497627	1.22511e-05	0.000179672
ILMN_2328986	SREBF1	-0.00525417	1.23376e-05	0.000180826
ILMN_1701877	AXL	-0.00569974	1.2346e-05	0.000180835
ILMN_1802611	SPEN	0.00372859	1.23607e-05	0.000180936
ILMN_2393994	CSPP1	0.00419619	1.24507e-05	0.000182139
ILMN_1787324	C16orf48	0.00315743	1.2518e-05	0.000183007
ILMN_2367239	RCAN1	-0.00590283	1.25356e-05	0.000183149
ILMN_1785158	HERPUD2	0.00374058	1.25521e-05	0.000183274
ILMN_2308950	AKAP12	-0.00233636	1.25827e-05	0.000183606
ILMN_1777745	FAM133B	0.0038068	1.2604e-05	0.00018369
ILMN_1683635	C11orf70	0.00294834	1.26043e-05	0.00018369
ILMN_1718815	SLTM	0.00187655	1.27664e-05	0.000185935
ILMN_1776375	PIN1	-0.00309739	1.28547e-05	0.000187103
ILMN_1696187	PYGL	0.00454587	1.29443e-05	0.000188289
ILMN_1725079	TSPAN31	-0.00341165	1.29623e-05	0.000188433
ILMN_1654516	TMEM120A	-0.00418939	1.30047e-05	0.000188931
ILMN_1743829	ATXN2	0.00284777	1.30299e-05	0.000189178
ILMN_1713846	PPM1H	-0.0027033	1.30688e-05	0.000189625
ILMN_1772527	C12orf44	-0.00399908	1.31146e-05	0.00019017
ILMN_1752478	DHRS3	-0.00377562	1.31652e-05	0.000190784
ILMN_1735155	GLB1	-0.00319773	1.31906e-05	0.000191033
ILMN_1707084	UBE2D4	-0.00343098	1.32093e-05	0.000191185
ILMN_1691418	CDRT4	0.0055033	1.32184e-05	0.000191197
ILMN_1711818	PIWIL2	0.00187567	1.32676e-05	0.000191789
ILMN_1698968	ASXL2	0.00623246	1.32846e-05	0.000191914
ILMN_1762106	MMP2	-0.00528716	1.33833e-05	0.00019322
ILMN_1773760	PAICS	0.00396872	1.34321e-05	0.000193804
ILMN_1780058	DEGS1	0.00869516	1.35294e-05	0.000195086
ILMN_1709334	TM9SF1	-0.00386818	1.3591e-05	0.000195852
ILMN_1735124	OXT	-0.00226526	1.36209e-05	0.000196161
ILMN_1776147	C21orf59	0.0034239	1.36416e-05	0.000196338
ILMN_2154950	ZNF423	-0.00403389	1.36587e-05	0.000196462
ILMN_2196328	POSTN	0.00411171	1.37094e-05	0.000197069
ILMN_2124361	LEAP2	0.00277763	1.39059e-05	0.000199645
ILMN_1803376	AEBP2	0.00323553	1.39044e-05	0.000199645
ILMN_1723277	MFAP3L	-0.00246507	1.39498e-05	0.000200151
ILMN_1678504	RHOT1	0.00413791	1.4053e-05	0.000201508
ILMN_1795325	ACTG2	0.0136472	1.40642e-05	0.000201543
ILMN_1679185	LEF1	-0.00371293	1.41575e-05	0.000202505
ILMN_1763775	DNAH8	-0.00188373	1.41428e-05	0.000202505
ILMN_1767642	C11orf46	0.00514494	1.41557e-05	0.000202505
ILMN_1790315	C7orf63	0.00507484	1.43308e-05	0.000204858
ILMN_1867664	SPTLC3	-0.00519401	1.43746e-05	0.000205356
ILMN_1687315	RXRA	0.00496801	1.44164e-05	0.000205827
ILMN_1784083	IGDCC4	-0.00232336	1.44528e-05	0.000206219
ILMN_2342084	BCAP29	-0.0050022	1.448e-05	0.000206354
ILMN_2374383	TSPAN17	-0.00351863	1.44738e-05	0.000206354
ILMN_2228196	C6orf170	0.00489297	1.45646e-05	0.000207432
ILMN_1672264	FAM55B	-0.00174113	1.46755e-05	0.000208883
ILMN_1673363	CD97	-0.00596615	1.47689e-05	0.000210083
ILMN_1673896	MAP3K13	0.00233806	1.48275e-05	0.000210787
ILMN_1718297	EML4	0.00421106	1.49244e-05	0.000212035
ILMN_1669070	MIPEP	0.00595124	1.4958e-05	0.000212382
ILMN_1712918	NQO2	-0.00601305	1.4987e-05	0.000212663
ILMN_1652394	RAB2A	-0.00360611	1.50114e-05	0.00021288
ILMN_1697166	C9orf78	0.00250347	1.54059e-05	0.00021834
ILMN_1698605	TMEM43	0.00458657	1.54174e-05	0.00021837
ILMN_1715662	CCDC80	-0.00469085	1.5661e-05	0.000221684
ILMN_1745415	BBX	0.00496362	1.56905e-05	0.000221966
ILMN_2168520	C11orf70	0.00246091	1.57034e-05	0.000222013
ILMN_2061950	RABGAP1	0.0042789	1.5863e-05	0.000224133
ILMN_1802973	ANAPC4	0.00612942	1.60629e-05	0.000226819
ILMN_2302118	CCDC50	0.00326325	1.60747e-05	0.000226847
ILMN_1655167	ZNF502	0.00270952	1.62856e-05	0.000229684
ILMN_1656420	MGC3020	0.00405732	1.63043e-05	0.000229808
ILMN_1750181	TESC	-0.00704442	1.63539e-05	0.000230366
ILMN_1743655	TMED9	-0.00469273	1.63974e-05	0.000230839
ILMN_1707506	YTHDC1	0.00536179	1.64949e-05	0.000232071
ILMN_2077952	GALNTL1	-0.00679599	1.66018e-05	0.000233432
ILMN_1667081	CCND2	-0.00472104	1.66673e-05	0.000234212
ILMN_1712786	AHCYL2	0.00478212	1.66805e-05	0.000234254
ILMN_1789001	SLC35B2	-0.00417741	1.67723e-05	0.000235401
ILMN_2223903	PPIC	-0.00636821	1.67955e-05	0.000235584
ILMN_2300970	ETFB	-0.00299974	1.69e-05	0.000236907
ILMN_1762207	SGSM1	0.00434064	1.69691e-05	0.000237731
ILMN_1724581	EDC3	-0.00277888	1.72096e-05	0.000240856
ILMN_1801348	GOT2	-0.00338218	1.72129e-05	0.000240856
ILMN_1784706	GABRE	0.00557376	1.75147e-05	0.000244725
ILMN_1754921	FAM43B	-0.0034197	1.75179e-05	0.000244725
ILMN_2053178	ACTG1	-0.00373267	1.75211e-05	0.000244725
ILMN_1785161	CHCHD6	-0.00381481	1.7626e-05	0.000246041
ILMN_2401987	DLEC1	0.00211539	1.78213e-05	0.000248618
ILMN_1703791	ANXA7	0.00325639	1.78758e-05	0.000249229
ILMN_1751596	HIVEP3	0.0029176	1.79498e-05	0.00025011
ILMN_1759030	MAP4K5	0.00695777	1.79615e-05	0.000250122
ILMN_1695853	CLK4	0.00476273	1.80566e-05	0.000251296
ILMN_1813148	TOM1	-0.00378875	1.80771e-05	0.00025143
ILMN_1796244	CD2BP2	-0.00306867	1.81181e-05	0.000251849
ILMN_1789944	PGAM5	-0.00308515	1.81428e-05	0.000252041
ILMN_1768127	EBNA1BP2	0.00343167	1.82521e-05	0.000253407
ILMN_2321451	HNRNPD	0.0086706	1.83721e-05	0.000254922
ILMN_1778668	TAGLN	0.00860263	1.84055e-05	0.000255231
ILMN_1674380	TRPC1	0.0047004	1.85831e-05	0.000257541
ILMN_1764522	LMBR1	-0.00307217	1.86395e-05	0.000258168
ILMN_2112493	DAP	-0.00419722	1.86825e-05	0.000258608
ILMN_2310296	C21orf58	0.00366985	1.87102e-05	0.000258838
ILMN_1655906	FBXW7	0.00270876	1.89234e-05	0.00026132
ILMN_1696675	CES2	0.00331818	1.89132e-05	0.00026132
ILMN_1705384	PPFIBP1	0.00784801	1.89111e-05	0.00026132
ILMN_1810628	KIAA0367	0.00597168	1.8972e-05	0.000261677
ILMN_2204545	ST3GAL4	-0.00404954	1.89659e-05	0.000261677
ILMN_1728083	EIF4EBP2	-0.00384353	1.89992e-05	0.000261897
ILMN_1665058	TCHP	0.00311744	1.9054e-05	0.000262496
ILMN_1794612	UBA7	0.00451608	1.9187e-05	0.000264172
ILMN_1756715	RUNDC3A	-0.00319421	1.97843e-05	0.000272233
ILMN_1653134	TMEM188	0.00364984	1.99199e-05	0.000273937
ILMN_1712452	KIF20B	0.00457866	1.99495e-05	0.000274182
ILMN_1811470	PLEK2	0.00465245	2.00138e-05	0.000274902
ILMN_1799725	DOCK2	-0.00479745	2.0126e-05	0.00027628
ILMN_2251978	C21orf66	0.00725683	2.03409e-05	0.000279064
ILMN_1741684	SMPD1	-0.00269823	2.04001e-05	0.000279711
ILMN_1697642	BCAP29	-0.00534733	2.04347e-05	0.000280019
ILMN_1749792	SORBS1	0.00726733	2.05907e-05	0.00028199
ILMN_1652407	ZMYND8	0.00398116	2.0694e-05	0.000283237
ILMN_1795826	ATP6V0D1	-0.00601192	2.07965e-05	0.000284473
ILMN_2068435	ZNF700	0.00639622	2.0939e-05	0.000286252
ILMN_1743103	SH3PXD2A	0.00468073	2.11285e-05	0.000288673
ILMN_1740265	ACOT7	-0.00491459	2.12139e-05	0.000289669
ILMN_1796968	INTS5	-0.0036633	2.14064e-05	0.000292125
ILMN_1753112	CD5	-0.00240461	2.14207e-05	0.000292149
ILMN_1771174	KRTAP10-1	-0.00201856	2.14512e-05	0.000292392
ILMN_1667356	CCDC128	0.00335898	2.18658e-05	0.000297869
ILMN_1723871	OTUB1	-0.00385336	2.19357e-05	0.000298646
ILMN_1682799	STAMBPL1	0.0042811	2.204e-05	0.000299713
ILMN_1685978	ATPIF1	0.00365302	2.20374e-05	0.000299713
ILMN_1693598	RTN4	0.00323312	2.20881e-05	0.000300191
ILMN_1779182	TMEM98	-0.00465466	2.21758e-05	0.000301206
ILMN_1793290	WDR60	0.00485247	2.24852e-05	0.00030474
ILMN_1711199	ZNF331	0.00304242	2.24886e-05	0.00030474
ILMN_1769926	DBN1	-0.0067486	2.24538e-05	0.00030474
ILMN_1746265	SARM1	0.00297181	2.2469e-05	0.00030474
ILMN_1711189	EXOSC10	0.00517302	2.28415e-05	0.000309341
ILMN_1694233	ACYP1	0.0052636	2.28729e-05	0.000309585
ILMN_1780153	QTRT1	0.00408065	2.30391e-05	0.000311472
ILMN_2174127	DCBLD2	0.00503332	2.30306e-05	0.000311472
ILMN_2352724	PIGN	-0.0038655	2.31653e-05	0.000312995
ILMN_1753789	TNN	-0.00212388	2.33403e-05	0.000315176
ILMN_1724207	IVD	-0.00336488	2.34045e-05	0.000315859
ILMN_1772973	FAM82B	0.00260564	2.34187e-05	0.000315867
ILMN_2261784	CCNY	0.00625609	2.34859e-05	0.000316588
ILMN_2401822	FTSJ1	0.00378496	2.35458e-05	0.000317212
ILMN_1732143	FLJ42957	0.00456289	2.36544e-05	0.000318489
ILMN_2316540	MRPL11	-0.0035591	2.37294e-05	0.000319313
ILMN_1773018	CUEDC2	-0.00352217	2.38746e-05	0.00032108
ILMN_1784176	ABCA5	0.00283879	2.39587e-05	0.000321492
ILMN_2391231	SORD	-0.00195856	2.39259e-05	0.000321492
ILMN_1746457	GTF3C2	0.00311855	2.39606e-05	0.000321492
ILMN_1700001	TCTA	-0.00385916	2.394e-05	0.000321492
ILMN_2340052	NCOR2	0.00368761	2.41266e-05	0.000323531
ILMN_2324998	NGDN	0.00489889	2.42486e-05	0.000324979
ILMN_1771622	DRD1IP	0.00163179	2.44023e-05	0.00032685
ILMN_1659991	SLC34A1	-0.00217765	2.45119e-05	0.000328129
ILMN_2120247	SLC2A10	-0.0045121	2.4601e-05	0.00032913
ILMN_1707943	C19orf39	0.0029465	2.46502e-05	0.000329599
ILMN_2311518	TROVE2	0.00525549	2.48378e-05	0.000331915
ILMN_1673509	RPL28	-0.00333602	2.48531e-05	0.000331929
ILMN_1682323	DDX51	0.00269848	2.49003e-05	0.000332367
ILMN_1706643	COL6A3	-0.00705206	2.50007e-05	0.000333515
ILMN_1808356	FAM3A	-0.00250994	2.50298e-05	0.000333711
ILMN_1691855	CACNA1B	-0.00269269	2.51932e-05	0.000335697
ILMN_2246510	TSC1	0.00687279	2.52345e-05	0.000336055
ILMN_1811104	KTELC1	0.00606845	2.52524e-05	0.000336099
ILMN_2179717	C9orf61	0.00658781	2.53094e-05	0.000336665
ILMN_1760556	C1orf63	0.00647301	2.53678e-05	0.000337248
ILMN_2071937	ATP6V0E1	-0.00254265	2.55557e-05	0.000339551
ILMN_1662964	PRMT3	0.00471174	2.56705e-05	0.000340881
ILMN_1792972	ZNF439	0.00449906	2.59954e-05	0.000344997
ILMN_1774196	URM1	-0.00278297	2.64991e-05	0.000351279
ILMN_1808163	C11orf24	-0.00318099	2.64864e-05	0.000351279
ILMN_2205032	MAGEE1	0.00358061	2.69329e-05	0.000356826
ILMN_2224657	KLRG2	-0.00269492	2.69891e-05	0.000357223
ILMN_2406084	ITGA11	-0.0037536	2.69936e-05	0.000357223
ILMN_1789196	TPM2	0.0100227	2.70257e-05	0.000357443
ILMN_2195821	C5orf41	0.00587744	2.7055e-05	0.000357625
ILMN_1667432	HYAL3	-0.00283657	2.71643e-05	0.000358865
ILMN_1734544	WTAP	0.00340576	2.7296e-05	0.000360401
ILMN_2381899	OPTN	0.00661579	2.73944e-05	0.000361493
ILMN_1682738	SMAD3	0.00415648	2.75579e-05	0.000363444
ILMN_1668283	HYAL2	-0.00525877	2.77887e-05	0.000366279
ILMN_1733675	MPP1	-0.00367331	2.80269e-05	0.000369209
ILMN_1747759	WSB1	0.00416235	2.82026e-05	0.000371313
ILMN_2227968	NTHL1	-0.00333459	2.83167e-05	0.000372604
ILMN_1797813	SUZ12	0.00707543	2.83489e-05	0.000372816
ILMN_2410540	CASP2	0.00370934	2.84023e-05	0.000373305
ILMN_2359456	ERGIC3	-0.00599587	2.85235e-05	0.000374686
ILMN_1811579	HOMER3	-0.00359366	2.86771e-05	0.000376491
ILMN_1848552		0.00722557	2.87134e-05	0.000376754
ILMN_2367487	ABHD12B	-0.00685607	2.87449e-05	0.000376954
ILMN_1682428	C1orf59	-0.00356889	2.88172e-05	0.000377688
ILMN_2347592	NMB	-0.00354258	2.88892e-05	0.000378417
ILMN_1725139	CA9	0.00488298	2.89756e-05	0.000379335
ILMN_1742400	CEP350	0.00494194	2.90236e-05	0.000379748
ILMN_1659017	C11orf74	-0.00412564	2.90747e-05	0.000380203
ILMN_1709439	CHMP1A	-0.00306524	2.93173e-05	0.000383158
ILMN_1657796	STMN1	-0.00321472	2.95416e-05	0.000385873
ILMN_1794132	NDUFS8	-0.00321234	2.96882e-05	0.000387569
ILMN_1802654	GLT8D2	-0.00387648	2.97791e-05	0.000388537
ILMN_1797482	GCDH	-0.00290104	2.99666e-05	0.000390647
ILMN_2059689	TMEM54	-0.00643812	2.99914e-05	0.000390647
ILMN_1771333	CD47	0.00427115	2.99784e-05	0.000390647
ILMN_1908490	KRTAP24-1	-0.00233136	3.01637e-05	0.000392636
ILMN_1724040	ANKRD57	0.00444299	3.0178e-05	0.000392636
ILMN_1773125	ENTPD1	-0.0034828	3.02168e-05	0.000392905
ILMN_1737211	ZNF585A	0.00358241	3.02326e-05	0.000392905
ILMN_1695745	DISP1	0.00390936	3.05516e-05	0.000396828
ILMN_1762883	ECE2	-0.00357695	3.06295e-05	0.000397617
ILMN_1781638	HDDC3	-0.0029509	3.09258e-05	0.000401239
ILMN_1680104	SLC35C1	-0.0042269	3.09955e-05	0.000401918
ILMN_2059165	KRTAP4-2	-0.00406413	3.13528e-05	0.000406324
ILMN_2358202	ARS2	0.00451052	3.14413e-05	0.000406788
ILMN_1689655	HLA-DRA	-0.00670378	3.14321e-05	0.000406788
ILMN_1770927	KIAA1026	0.00508822	3.14187e-05	0.000406788
ILMN_1668312	SLC2A9	-0.00262881	3.14931e-05	0.000407231
ILMN_1680925	SLC9A3R1	-0.00367121	3.17521e-05	0.000410351
ILMN_1689908	ANKRD13A	0.00397173	3.23019e-05	0.000417224
ILMN_1777853	MBOAT2	-0.00282677	3.24323e-05	0.000418675
ILMN_2371169	ZYX	-0.00468668	3.24967e-05	0.000419273
ILMN_1752226	P2RY11	0.0040929	3.25928e-05	0.000420279
ILMN_1665871	ANGEL1	-0.00353651	3.26204e-05	0.0004204
ILMN_1781536	FAH	-0.00443842	3.28351e-05	0.000422932
ILMN_2174394	MMS19L	0.00401952	3.30585e-05	0.000425574
ILMN_1686835	C17orf41	0.00246502	3.32376e-05	0.000427641
ILMN_2334350	BTBD3	0.00317768	3.32993e-05	0.000428197
ILMN_1666409	PSMB6	-0.00461128	3.35504e-05	0.000431187
ILMN_1804117	FAM89B	-0.00380226	3.38459e-05	0.000434744
ILMN_1725912	KLK12	-0.00196047	3.42462e-05	0.000439642
ILMN_1684929	TOPBP1	0.00523536	3.43599e-05	0.000440857
ILMN_1657361	CBX7	0.00368511	3.5035e-05	0.00044927
ILMN_1654072	CX3CL1	0.00566599	3.50589e-05	0.000449328
ILMN_2406552	LRDD	0.00355868	3.51553e-05	0.000450315
ILMN_1659462	DUSP23	-0.00248152	3.55534e-05	0.000455162
ILMN_1739532	DPRXP4	0.00331683	3.56746e-05	0.000456462
ILMN_1695276	MAPRE2	-0.00407514	3.59005e-05	0.000459099
ILMN_1687306	LGALS2	-0.00328227	3.59595e-05	0.000459599
ILMN_1713124	AKR1C3	-0.00643978	3.60247e-05	0.000460179
ILMN_1755721	FAM63A	-0.00656528	3.60579e-05	0.000460349
ILMN_1771179	CYB561	-0.00349529	3.62896e-05	0.000463053
ILMN_1668960	MID1IP1	-0.0037072	3.64123e-05	0.000464362
ILMN_1771862	TXNDC11	-0.00269704	3.64726e-05	0.000464875
ILMN_1715753	KRTAP9-5	-0.00379068	3.66195e-05	0.000466235
ILMN_1695717	RBM41	0.00217723	3.66183e-05	0.000466235
ILMN_2410038	FAM111A	0.00525573	3.66418e-05	0.000466263
ILMN_2399827	HSF4	0.0039209	3.66969e-05	0.000466525
ILMN_1668540	ZNHIT6	0.00354884	3.67027e-05	0.000466525
ILMN_1804150	HIBADH	-0.00515894	3.72367e-05	0.000472795
ILMN_1775508	CYLD	0.00404138	3.72223e-05	0.000472795
ILMN_2313079	NLRP1	0.00366086	3.76852e-05	0.000477703
ILMN_1665761	BCL11B	0.00487819	3.7668e-05	0.000477703
ILMN_1709474	ALMS1	0.00264477	3.76672e-05	0.000477703
ILMN_1692896	JMJD4	-0.00361769	3.77757e-05	0.000478588
ILMN_1728662	ALDH3B1	-0.00383252	3.78556e-05	0.000479338
ILMN_2402131	TAF15	0.00335096	3.79491e-05	0.000480261
ILMN_1790555	CCDC146	0.00525373	3.79852e-05	0.000480454
ILMN_1732158	FMO2	0.00511526	3.80777e-05	0.000481362
ILMN_2240866	MASP1	-0.00179776	3.81936e-05	0.000482502
ILMN_2075927	STK40	-0.00362536	3.82096e-05	0.000482502
ILMN_2387395	SCN3A	-0.00308883	3.83243e-05	0.000483688
ILMN_1704286	FXYD5	-0.00445026	3.86262e-05	0.000487233
ILMN_2089167	RHOD	-0.00702757	3.90485e-05	0.000492292
ILMN_2173500	C18orf51	-0.00377992	3.91813e-05	0.000493697
ILMN_1736567	CD74	-0.00653022	3.93176e-05	0.000495145
ILMN_2258774	MRPL43	-0.0043178	3.93438e-05	0.000495206
ILMN_1755737	TRABD	0.00373378	3.94133e-05	0.000495811
ILMN_1784294	CPA4	-0.00652423	3.96239e-05	0.000498191
ILMN_1682775	EDN1	0.00558247	3.97058e-05	0.00049895
ILMN_1730995	AFAP1L2	0.00442777	3.99157e-05	0.000501315
ILMN_1740938	APOE	-0.00603714	4.00234e-05	0.000502396
ILMN_1659874	SFRS15	0.00326195	4.00605e-05	0.000502589
ILMN_1741406	HOOK1	0.00684311	4.01243e-05	0.000502864
ILMN_1674486	KIAA2026	0.00349506	4.01258e-05	0.000502864
ILMN_1737312	SLC25A17	-0.00333173	4.01496e-05	0.00050289
ILMN_1781691	TRAK2	-0.00377873	4.02658e-05	0.000504073
ILMN_1806951	CSTF3	0.00369673	4.03353e-05	0.00050467
ILMN_1815012	EXOC7	0.00254818	4.05771e-05	0.000507422
ILMN_1776412	KRTAP10-11	-0.00213937	4.06875e-05	0.00050834
ILMN_1741711	DOPEY2	-0.00382935	4.06944e-05	0.00050834
ILMN_1806728	TRAF3IP1	0.00190888	4.07988e-05	0.000509312
ILMN_2056975	HPRT1	0.0034334	4.08162e-05	0.000509312
ILMN_1713285	NAPA	-0.00323635	4.13147e-05	0.000515256
ILMN_2214678	MXD1	-0.00256502	4.15406e-05	0.000517794
ILMN_1766363	FLT3	-0.0021561	4.16625e-05	0.000519034
ILMN_1741253	UBR5	0.00282932	4.17529e-05	0.00051988
ILMN_1708580	PDZK1IP1	-0.00694547	4.2027e-05	0.000523012
ILMN_1658660	ACTC1	0.0116171	4.20777e-05	0.000523363
ILMN_1697153	ZDHHC17	0.00433367	4.21837e-05	0.0005244
ILMN_2079786	NUAK1	0.00722212	4.2853e-05	0.000532434
ILMN_2117323	PIK3C2B	0.00461128	4.28845e-05	0.00053254
ILMN_2185563	ANKRA2	0.00547487	4.31368e-05	0.000535387
ILMN_2358919	TP53I3	-0.00358394	4.32741e-05	0.000536803
ILMN_1798957	C12orf47	0.0049855	4.34088e-05	0.000538186
ILMN_2053415	LDLR	-0.00623581	4.36025e-05	0.000540158
ILMN_2094061	IMPA2	0.00618234	4.36145e-05	0.000540158
ILMN_1815519	EPN2	0.0037928	4.3914e-05	0.000543576
ILMN_2174711	C21orf129	0.00427514	4.3963e-05	0.000543892
ILMN_1727805	SYNGR1	0.00278998	4.40712e-05	0.000544941
ILMN_1778985	PRMT10	0.00242702	4.41206e-05	0.00054526
ILMN_1784292	ANKMY2	0.00362331	4.44735e-05	0.000549329
ILMN_2105966	SLC35A4	-0.00382222	4.48229e-05	0.000553349
ILMN_2238302	DST	0.00674226	4.49847e-05	0.000555051
ILMN_1676213	SRPX2	-0.00438207	4.50172e-05	0.000555156
ILMN_1674866	TADA3	-0.00343018	4.51211e-05	0.000556141
ILMN_1766200	CALHM2	-0.00386909	4.5176e-05	0.000556523
ILMN_1691747	KHDRBS3	-0.00372897	4.52816e-05	0.000557526
ILMN_1796925	CXADR	0.00607214	4.53692e-05	0.000558308
ILMN_2392189	CTDSPL	0.00357285	4.55239e-05	0.000559915
ILMN_1661432	NUP43	0.00734809	4.55771e-05	0.000560272
ILMN_1685112	TACO1	-0.00244453	4.5603e-05	0.000560293
ILMN_1763386	BID	-0.00228405	4.56715e-05	0.000560837
ILMN_1718769	ITSN1	0.00435141	4.57189e-05	0.000561122
ILMN_2320250	NOL6	0.00359162	4.58472e-05	0.000562399
ILMN_2401344	PPP2R2C	0.00569891	4.59357e-05	0.000563186
ILMN_1656395	MYOT	0.00388168	4.59838e-05	0.000563478
ILMN_1709043	C9orf46	-0.00421746	4.62754e-05	0.000566751
ILMN_1670841	CPNE1	0.00346776	4.66672e-05	0.000571248
ILMN_1675640	OAS1	-0.00421404	4.67602e-05	0.000572085
ILMN_1747716	ALDOB	0.00481011	4.71759e-05	0.000576865
ILMN_1703142	2015-03-02	-0.00400603	4.72911e-05	0.000577969
ILMN_2347145	DCN	-0.00736011	4.75657e-05	0.000581019
ILMN_1757099	C10orf81	0.00271865	4.77563e-05	0.000582733
ILMN_1731991	SCYL1	-0.00332151	4.77445e-05	0.000582733
ILMN_2095273	KIAA1407	0.0044102	4.78457e-05	0.000583517
ILMN_1785535	TTLL3	0.00310653	4.79302e-05	0.000584239
ILMN_1765829	NUFIP2	0.00657219	4.8002e-05	0.000584807
ILMN_1759154	PABPN1	0.00436153	4.81501e-05	0.000586303
ILMN_1811102	LRSAM1	0.00321028	4.84268e-05	0.000589363
ILMN_2415748	WSB1	0.00801281	4.86023e-05	0.000591188
ILMN_1691071	FCRLA	-0.00445953	4.88777e-05	0.000593914
ILMN_2204726	UBR5	0.004101	4.88545e-05	0.000593914
ILMN_1677532	TARDBP	0.0039844	4.89131e-05	0.000594033
ILMN_2390299	PSMB8	0.00398204	4.91407e-05	0.000596485
ILMN_1761566	C5orf32	-0.0056671	4.92267e-05	0.000597215
ILMN_1781560	ST3GAL6	0.00471447	4.93417e-05	0.000597985
ILMN_1715789	DOCK1	0.0057107	4.93174e-05	0.000597985
ILMN_1768773	EGLN2	-0.00284775	4.9423e-05	0.000598656
ILMN_1726199	ZNF594	0.00318165	4.94628e-05	0.000598825
ILMN_1797425	DDX55	0.00537411	4.95133e-05	0.000598894
ILMN_1784320	ELMO1	-0.00373311	4.95202e-05	0.000598894
ILMN_1725338	CLDN23	-0.00758642	4.95724e-05	0.00059903
ILMN_2168314	PGM3	-0.00228479	4.96059e-05	0.00059903
ILMN_1670263	C1orf71	0.00695898	4.9609e-05	0.00059903
ILMN_1721621	NKTR	0.00843235	4.97407e-05	0.000600308
ILMN_1703015	ZRANB2	0.00775525	4.98468e-05	0.000601275
ILMN_1676042	ALOX15	-0.00307891	5.00638e-05	0.000603579
ILMN_2337974	PKIA	0.00538614	5.09409e-05	0.000613833
ILMN_1806010	CUL9	0.00322936	5.11388e-05	0.000615899
ILMN_1743499	POLDIP2	-0.0033256	5.13427e-05	0.000618033
ILMN_1735877	EFEMP1	0.00605442	5.14349e-05	0.000618821
ILMN_1686952	FBLN1	-0.00334449	5.16285e-05	0.000620506
ILMN_1662839	PLEKHA1	0.00763212	5.16048e-05	0.000620506
ILMN_1693014	CEBPB	-0.00557081	5.17373e-05	0.000621169
ILMN_1757995	PARP2	0.00531548	5.1715e-05	0.000621169
ILMN_2183687	LIME1	0.00440027	5.17929e-05	0.000621506
ILMN_1680154	MAP1B	0.00206063	5.1819e-05	0.000621506
ILMN_1669635	NUP85	0.00340574	5.20172e-05	0.000623561
ILMN_1749915	C1orf63	0.00411491	5.2632e-05	0.000630605
ILMN_2151368	NOL12	0.00455238	5.31257e-05	0.00063619
ILMN_1742569	PAPD1	0.00455691	5.34009e-05	0.000639156
ILMN_1675979	RBMS3	0.00246006	5.35484e-05	0.00064059
ILMN_1842582		0.00406486	5.3623e-05	0.000640821
ILMN_1737398	PTPLAD1	0.00529367	5.36156e-05	0.000640821
ILMN_1690982	DDT	-0.00391174	5.36907e-05	0.0006413
ILMN_1688780	S100A4	-0.00650064	5.37887e-05	0.000642139
ILMN_1662799	GPSM3	-0.00413033	5.47172e-05	0.000652887
ILMN_1784216	KRTAP19-6	-0.00594707	5.51731e-05	0.00065765
ILMN_2209515	SNORD56	0.00272365	5.51568e-05	0.00065765
ILMN_1669433	KIAA0913	0.00335679	5.57268e-05	0.000663587
ILMN_1787251	DAAM1	0.00742706	5.57285e-05	0.000663587
ILMN_1813568	TRPV1	0.00362049	5.59708e-05	0.00066613
ILMN_1773742	DNAJB9	-0.00339826	5.59998e-05	0.000666133
ILMN_1668928	MLKL	0.00158697	5.60618e-05	0.000666528
ILMN_2190084	VAMP8	-0.00428901	5.61401e-05	0.000667117
ILMN_2370091	NGFRAP1	-0.00407902	5.61736e-05	0.000667173
ILMN_1739659	ZDHHC6	0.00526904	5.6263e-05	0.000667281
ILMN_2370976	FER1L3	0.00571268	5.62691e-05	0.000667281
ILMN_1667883	THOC5	-0.00302645	5.62465e-05	0.000667281
ILMN_1796305	UPF2	0.00287964	5.65261e-05	0.000669986
ILMN_1682095	RCOR3	0.00572176	5.68013e-05	0.000672903
ILMN_2048982	ZBTB25	0.00313247	5.7396e-05	0.000679601
ILMN_1663667	FLAD1	-0.00248494	5.75574e-05	0.000681165
ILMN_1657347	PODXL2	-0.00320315	5.77846e-05	0.000683504
ILMN_1710979	ANKRD39	-0.00275257	5.78925e-05	0.000684344
ILMN_2309446	RBBP6	0.00493552	5.79738e-05	0.000684344
ILMN_2259119	PRMT2	0.00800782	5.79468e-05	0.000684344
ILMN_1749521	SLC35E3	0.00290902	5.79622e-05	0.000684344
ILMN_1793729	C15orf39	-0.00320189	5.8218e-05	0.000686877
ILMN_1752932	MPZL2	0.00668785	5.82614e-05	0.00068704
ILMN_2193591	UNC93B1	-0.00299341	5.8361e-05	0.000687865
ILMN_1777660	RNF144	-0.00362225	5.86861e-05	0.000691345
ILMN_1814230	MTCP1	0.00391881	5.92982e-05	0.000698002
ILMN_1753275	DENND1A	-0.00268915	5.93115e-05	0.000698002
ILMN_2331082	MS4A7	-0.00332806	5.94627e-05	0.000699426
ILMN_1741356	PRICKLE1	0.00543858	5.95828e-05	0.000700483
ILMN_1776582	PDK3	-0.00441775	5.96312e-05	0.000700697
ILMN_1654552	MRPS31	0.00415059	5.98139e-05	0.000702487
ILMN_1781983	AP1B1	-0.00421544	5.98725e-05	0.000702819
ILMN_1670064	C1orf210	-0.00225159	6.01574e-05	0.000705806
ILMN_2394571	FBXW11	0.00233693	6.03554e-05	0.000707771
ILMN_1796628	ADAMTS2	-0.00304384	6.04212e-05	0.000708184
ILMN_2380237	C1QTNF1	-0.00656027	6.04565e-05	0.000708239
ILMN_1696585	FERMT1	0.00510277	6.08922e-05	0.000712983
ILMN_2073289	MTSS1	0.00430858	6.10339e-05	0.000714282
ILMN_1681846	ZNF540	0.00394213	6.11208e-05	0.000714938
ILMN_2338593	FITM2	-0.00174596	6.1222e-05	0.00071576
ILMN_2363489	BRE	-0.00376587	6.14762e-05	0.000717654
ILMN_1661170	NDUFB8	-0.00319992	6.14769e-05	0.000717654
ILMN_1687922	RP9	0.0033526	6.14675e-05	0.000717654
ILMN_2224833	ADIPOR2	-0.00346262	6.17359e-05	0.000720137
ILMN_1710325	SCEL	0.00555554	6.17518e-05	0.000720137
ILMN_1707534	NKRF	0.00348752	6.18675e-05	0.000721123
ILMN_1728535	COPZ1	-0.00332789	6.19997e-05	0.000722302
ILMN_2216157	GNA12	-0.0027643	6.20628e-05	0.000722672
ILMN_1797021	TMEM86A	-0.00320869	6.25607e-05	0.000728105
ILMN_1805512	WDR13	-0.00329178	6.32155e-05	0.000735357
ILMN_2402341	MAPK3	-0.00364423	6.33788e-05	0.000736886
ILMN_2318638	TGIF1	0.00350679	6.34382e-05	0.000737207
ILMN_1696749	LMNA	-0.00455065	6.37693e-05	0.000740683
ILMN_2396786	ZNF266	0.00371558	6.4078e-05	0.000743845
ILMN_1773645	GMPPB	-0.00283573	6.41058e-05	0.000743845
ILMN_1658498	SLC44A3	-0.00357406	6.43943e-05	0.000746819
[truncated: 1,357 more rows]

## Sheet: LCLs aging genes on MuTHER
Aging gene on MuTHER LCLs blood using our regression model
Probe ID	Gene Symbol	Age Coefficient	pvalue	FDR
ILMN_2298160	OTUD7A	-0.0046454	7.64087e-19	1.76565e-14
ILMN_1692824	ASPA	0.00605541	5.68069e-15	6.56347e-11
ILMN_1786429	P2RY5	-0.0110898	6.03826e-11	4.65107e-07
ILMN_1806293	LIN7A	0.00809831	1.78549e-07	0.00103148
ILMN_1745820	RASSF6	0.007637	5.58207e-07	0.00198109
ILMN_2125017	TIGIT	-0.00384454	6.00124e-07	0.00198109
ILMN_2184575	FLJ16793	-0.00343442	5.81972e-07	0.00198109
ILMN_1734198	RNGTT	0.00577911	1.23711e-06	0.00317636
ILMN_2315979	LBH	-0.00723631	1.15619e-06	0.00317636
ILMN_1705153	NEFH	-0.0071451	1.5732e-06	0.00363535
ILMN_1733998	DHRS9	0.00592105	2.07459e-06	0.00435814
