# Supplementary material for: Synchronized age-related gene expression changes across multiple tissues in human and the link to complex diseases
Source: Sci Rep. 2015 Oct 19;5:15145. doi: 10.1038/srep15145 (PMC4609956; doi:10.1038/srep15145)
Supplement: Supplementary Data S7 [file srep15145-s8.xls]

## Sheet: Muther Adipose
Supplementary Data S7 - Aging-associated genes and its overlap with GLASS for MuTHER adipose Data
* Genes in light green are overlapping aging gene between GLASS et al. and our study using MuTHER data
* Genes in yellow are aging genes in GLASS et al. but not in our study
* Genes in light blue are aging genes in our study but not in GLASS et al.
Probe	Rank in GLASS et al.	Gene Symbol	Age Coefficient	p-value	FDR
ILMN_1750018	1	SEL1L2	-0.0489462	9.0841e-64	2.10996e-59
ILMN_1735124	2	OXT	-0.0186373	6.95515e-44	8.07736e-40
ILMN_1814397	3	EPB42	0.0131727	1.00247e-19	3.88075e-16
ILMN_1732410	4	SLC16A9	-0.00647278	9.86828e-22	7.64035e-18
ILMN_1708107	5	DPT	0.0172781	5.53697e-14	5.59162e-11
ILMN_2112638	6	SVEP1	0.0124943	2.09592e-19	6.95457e-16
ILMN_1805177	7	KIAA1772	-0.00882383	9.39625e-18	2.72808e-14
ILMN_1706505	8	COL5A1	-0.0123215	4.57226e-20	2.21765e-16
ILMN_1803686	9.5	ADA	-0.0091212	2.00231e-17	5.16752e-14
ILMN_1691007	9.5	PNPLA3	-0.00497119	1.65623e-13	1.53877e-10
ILMN_2104295	11	TMEM178	0.00791554	1.84381e-12	1.42754e-09
ILMN_2350607	12	C20orf7	-0.00856467	2.77462e-09	6.56516e-07
ILMN_1684391	13	PLOD1	-0.0085676	4.77386e-20	2.21765e-16
ILMN_1749540	14	RBM20	0.00974714	9.78613e-16	1.89419e-12
ILMN_1727833	15	KIF19	-0.00315505	2.00802e-12	1.50453e-09
ILMN_1734929	16	BBOX1	-0.00493331	2.33001e-11	1.19068e-08
ILMN_1769556	17	C5orf23	0.0154947	3.50114e-15	4.78359e-12
ILMN_1738207	18	CISH	-0.00984587	2.56317e-12	1.75102e-09
ILMN_2362457	19	ZDHHC16	-0.00477784	3.68963e-14	3.89541e-11
ILMN_1727309	20	FAM82A2	-0.00547146	2.51207e-08	4.25897e-06
ILMN_1694780	21	GCHFR	-0.0115354	1.27732e-15	2.28218e-12
ILMN_1671295	22	CCDC3	0.0156783	6.62879e-11	3.07934e-08
ILMN_1708934	23	ADM	0.0108899	9.84258e-11	3.94162e-08
ILMN_1737314	24	BCL6	-0.0080627	5.5437e-12	3.49986e-09
ILMN_1689431	25	APCDD1L	-0.00688542	2.91699e-12	1.9358e-09
ILMN_1718520	26	C10orf59	-0.00501074	4.53716e-09	1.00366e-06
ILMN_1747650	27	BMP6	0.00740864	3.71687e-13	3.19747e-10
ILMN_1657087	28	ZNF533	0.0057001	1.09301e-09	3.13423e-07
ILMN_1790350	29	TPRG1	-0.00534768	7.50656e-11	3.35298e-08
ILMN_1793543	30	C1orf51	-0.00592095	1.56435e-10	5.95657e-08
ILMN_1678403	31	TMEM178	0.00569784	1.17044e-09	3.27541e-07
ILMN_1740759	32	MAMDC4	-0.0051362	3.61059e-11	1.78432e-08
ILMN_1672834	33	SSH2	0.00432934	5.10753e-06	0.000258154
ILMN_2344283	34	FMO3	0.0122416	1.66217e-10	6.22698e-08
ILMN_1750563	35	CERCAM	-0.00940078	3.87351e-16	8.99701e-13
ILMN_2223941	36	FBLN5	0.00591185	6.76563e-11	3.08128e-08
ILMN_1837429	37		0.00897321	2.59011e-09	6.33267e-07
ILMN_1748538	38	ALDH1A2	0.0065883	2.54113e-06	0.000158238
ILMN_1803855	39	FAIM2	-0.00402259	8.25533e-10	2.49021e-07
ILMN_1701308	40	COL1A1	-0.0199567	2.07323e-12	1.50484e-09
ILMN_1669362	42.5	IGFBP6	-0.0149775	1.96172e-14	2.39815e-11
ILMN_1765232	42.5	C10orf59	-0.0049085	1.26139e-08	2.4015e-06
ILMN_1794552	42.5	GAP43	-0.00228523	3.04774e-07	3.17738e-05
ILMN_1658926	42.5	NOTCH3	0.00767311	8.36839e-07	6.74905e-05
ILMN_1761084	45	FNDC5	-0.00722604	2.35809e-11	1.19068e-08
ILMN_1771385	46	GBP4	0.00913275	8.57907e-11	3.62302e-08
ILMN_1759232	47	IRS1	-0.00552236	6.21224e-06	0.000304413
ILMN_2062620	48	NMT2	0.00727295	2.77882e-09	6.56516e-07
ILMN_1720998	49	CA12	-0.0115239	3.63823e-14	3.89541e-11
ILMN_1782069	50	TRAK1	0.00549747	6.78678e-09	1.44621e-06
ILMN_1802653	51	EBI3	0.00288111	1.90598e-05	0.000701587
ILMN_1664679	52	CADM2	0.00519208	5.57518e-12	3.49986e-09
ILMN_1719972	54.5	PLXNA3	-0.00891952	5.94217e-10	1.89067e-07
ILMN_1660986	54.5	PER3	-0.00643617	1.76806e-09	4.66668e-07
ILMN_2065690	54.5	GRAMD3	0.00335106	2.72626e-09	6.56516e-07
ILMN_2297864	54.5	MTMR14	-0.00322845	4.70273e-08	7.1862e-06
ILMN_2199768	57	SLITRK4	-0.00684028	7.46728e-12	4.44725e-09
ILMN_1749962	58	NCAM2	-0.00189583	9.32765e-07	7.33729e-05
ILMN_1722156	59	RWDD2A	-0.00618739	3.27797e-09	7.46444e-07
ILMN_1684594	60.5	USP24	0.00409379	3.70559e-06	0.000209415
ILMN_2094061	60.5	IMPA2	0.00456041	4.80553e-05	0.00141647
ILMN_2077952	62	GALNTL1	-0.0112012	1.41616e-13	1.37055e-10
ILMN_1797744	63	TPPP3	-0.00763961	2.33003e-10	8.32609e-08
ILMN_2175317	64	CYP4X1	0.00652201	1.06802e-08	2.15712e-06
ILMN_1700546	65	ELOVL6	-0.0084731	4.89079e-05	0.00143136
ILMN_1658333	66	ECM1	-0.00855736	5.98452e-13	4.96438e-10
ILMN_1808657	67	FMO3	0.0103353	1.30564e-07	1.67548e-05
ILMN_1667018	68	ACE2	0.00397029	1.39631e-06	9.91807e-05
ILMN_2203891	69	SMAD7	-0.00792985	2.08465e-08	3.5603e-06
ILMN_1756701	70	DHRS11	-0.00946711	1.55115e-08	2.8369e-06
ILMN_1683243	71.5	VPS45	-0.00408007	4.5076e-10	1.47462e-07
ILMN_1698668	71.5	NR1D2	-0.00365303	0.00168118	0.0162028
ILMN_2207170	73.5	WWC2	0.00265849	1.77367e-08	3.11959e-06
ILMN_1783120	73.5	SLMAP	0.00395952	4.3491e-08	6.82544e-06
ILMN_1779875	75.5	THY1	-0.0139895	5.59927e-16	1.18231e-12
ILMN_1791190	75.5	MUSK	-0.0032912	5.72797e-09	1.25513e-06
ILMN_2383707	77	ALDH1A2	0.00379624	1.16706e-07	1.52289e-05
ILMN_1781013	78	CPN2	0.00377962	2.49919e-06	0.000156045
ILMN_1792415	80	C3orf39	-0.00433731	7.01123e-10	2.17133e-07
ILMN_1657760	80	SYT17	-0.00639076	1.35056e-09	3.69051e-07
ILMN_2410938	80	SMOC1	0.002721	0.00220485	0.0195511
ILMN_1665686	82	FAM38B	-0.0031494	3.31026e-07	3.37225e-05
ILMN_1677962	83.5	GPHN	-0.00548473	8.87223e-10	2.60855e-07
ILMN_2104356	83.5	COL1A2	-0.0104645	1.56836e-05	0.000612241
ILMN_1691884	85	STC2	0.00577912	6.03209e-05	0.00166004
ILMN_1701204	86	VEGFC	0.00652109	9.47353e-11	3.92932e-08
ILMN_2381064	87	TPD52	0.00233944	0.00891269	0.051675
ILMN_1728742	88	C5orf4	0.00359218	0.000180935	0.00354947
ILMN_1752526	89	RNF144B	0.00524191	8.40722e-11	3.61619e-08
ILMN_1749878	90	FAM124B	0.00448913	0.000152396	0.00313525
ILMN_1704797	91	CLEC10A	-0.00194088	3.78373e-07	3.73978e-05
ILMN_1679725	92	PCYOX1	-0.0042329	0.00534299	0.036097
ILMN_1775677	93	TYSND1	-0.00862892	3.98777e-10	1.3232e-07
ILMN_1703471	94	ATF6	-0.00340996	2.54125e-08	4.27722e-06
ILMN_1758623	95	HIST1H2BD	-0.00233279	1.671e-05	0.000640466
ILMN_1702501	96.5	RPS6KA2	0.0027091	0.0180404	0.0843448
ILMN_1693620	96.5	PGM3	-0.00259749	0.0523475	0.171479
ILMN_2234956	99.5	LEPR	0.0111137	1.75803e-11	9.49621e-09
ILMN_1784630	99.5	KBTBD11	0.00650842	2.49795e-07	2.75245e-05
ILMN_1713496	99.5	ST3GAL5	0.00410089	6.33231e-06	0.000308345
ILMN_1651496	99.5	HIST1H2BD	-0.00356102	2.20413e-05	0.000779853
ILMN_1746013	102	SPOCK1	0.00469452	6.54592e-05	0.00175366
ILMN_1711910	103	DKFZp781N1041	0.0016388	4.17944e-05	0.00128238
ILMN_1770629	104	SLC17A7	-0.00341754	1.38209e-08	2.58885e-06
ILMN_1752932	105	MPZL2	0.00649701	1.88982e-06	0.000125057
ILMN_1724994	106	COL4A2	-0.00423656	5.11262e-06	0.000258154
ILMN_1742224	107	SLTM	0.0050802	2.03449e-09	5.15637e-07
ILMN_1664922	108	FLNB	0.00376066	0.000645906	0.00853382
ILMN_1722491	109	APRT	-0.0067695	5.29215e-08	7.87954e-06
ILMN_1706301	110	RET	-0.00242677	2.4827e-06	0.000155853
ILMN_2171295	112.5	PFTK1	-0.00473314	1.16064e-11	6.73955e-09
ILMN_1743241	112.5	ARL4A	0.00405593	2.68591e-07	2.87491e-05
ILMN_2307903	112.5	VCAM1	0.00631689	2.9646e-06	0.000176109
ILMN_2263466	112.5	ACADVL	-0.00347216	0.00320088	0.0253762
ILMN_1792506	115	PLA1A	0.0029531	1.70732e-05	0.000647974
ILMN_1718071	118	AGTPBP1	0.00354681	1.73913e-08	3.08357e-06
ILMN_1671149	118	MEG3	-0.00832326	1.86127e-07	2.26344e-05
ILMN_1805098	118	PDE1B	-0.00663415	2.04446e-07	2.39831e-05
ILMN_1796138	118	BMX	0.00216961	1.09179e-06	8.20678e-05
ILMN_1746704	118	TRIM8	0.00190599	0.0727847	0.211904
ILMN_1670325	121	SLC47A1	-0.00961231	2.87343e-09	6.67413e-07
ILMN_1809477	122.5	CARHSP1	-0.00727578	3.22953e-10	1.08714e-07
ILMN_1722945	122.5	C6orf52	0.00232708	0.0196908	0.0899426
ILMN_1764596	124	MPST	-0.006096	3.86468e-09	8.63125e-07
ILMN_1805216	125.5	GPC6	-0.00415369	5.96714e-07	5.35279e-05
ILMN_2340259	125.5	PDE4B	0.00531855	2.28123e-06	0.000145566
ILMN_1670807	127	FAM84B	0.00489759	5.35525e-07	4.95564e-05
ILMN_1655610	128	RET	-0.00299644	6.03643e-07	5.35279e-05
ILMN_1682332	130	GYPC	-0.00578298	4.54285e-08	7.03445e-06
ILMN_1803945	130	HCP5	0.00443182	5.58586e-05	0.00156805
ILMN_1685540	130	SHRM	0.00221903	0.000238606	0.00434334
ILMN_1720771	135.5	STX11	0.0103796	1.79135e-10	6.60438e-08
ILMN_1751228	135.5	C20orf46	-0.00604876	2.02164e-09	5.15637e-07
ILMN_1730998	135.5	TSPAN6	0.00590565	2.62114e-08	4.34866e-06
ILMN_2318811	135.5	RANBP3	-0.00409357	3.74704e-08	5.96112e-06
ILMN_2408968	135.5	UEVLD	0.00235169	7.70326e-07	6.40087e-05
ILMN_2111187	135.5	ELOVL6	-0.0146146	1.59022e-05	0.000619734
ILMN_2110271	135.5	OLFM2	-0.00355429	0.00551202	0.0368956
ILMN_1814917	135.5	TLE2	0.00357197	0.0581807	0.184307
ILMN_1735788	140	TRIOBP	-0.00563617	9.6845e-09	2.00841e-06
ILMN_1791890	141	SPON1	0.00966046	1.8383e-10	6.6716e-08
ILMN_1807177	142	KIAA1797	-0.00268424	1.77971e-05	0.000665658
ILMN_1812552	143.5	PHCA	-0.00542323	4.22335e-06	0.000228662
ILMN_1753241	143.5	SNTA1	0.00359354	5.95285e-05	0.00164603
ILMN_1794599	145	SNRPD3	-0.00265039	0.00107845	0.011959
ILMN_1803213	146	MXRA5	-0.0179116	2.54529e-15	3.94129e-12
ILMN_1728197	147	CLDN5	0.00492752	0.0210666	0.0939
ILMN_1801443	148	TSKU	-0.0119328	2.06459e-09	5.15637e-07
ILMN_1795463	149	MORC4	0.00204268	2.51049e-05	0.000860048
ILMN_1768534	150	BHLHB2	-0.00852908	9.35049e-07	7.33729e-05
ILMN_1779800	151	MARK1	0.00271586	0.000124261	0.00270752
ILMN_2363668	154	YIF1B	-0.00583943	9.77799e-15	1.26174e-11
ILMN_2387090	154	CGGBP1	-0.00405874	3.11527e-07	3.21593e-05
ILMN_1721788	154	ATP6V0A4	0.00177296	1.97948e-06	0.000129506
ILMN_1813295	154	LMO3	0.00754086	1.73587e-05	0.00065453
ILMN_1750496	154	ZBTB16	-0.0038003	0.000779496	0.0096459
ILMN_2331636	157	ACACA	-0.00766742	5.96376e-07	5.35279e-05
ILMN_1666222	158	PHACTR3	0.0113776	1.66332e-05	0.000639635
ILMN_1736911	160.5	TMOD1	0.00496712	1.01642e-07	1.3568e-05
ILMN_1776094	160.5	PPCS	0.00368992	4.54495e-07	4.3088e-05
ILMN_1675848	160.5	MYL12A	0.00395782	2.28268e-05	0.00079879
ILMN_2322498	160.5	RORA	-0.0027091	0.00207791	0.0188162
ILMN_2098643	163.5	FADS3	0.00297066	5.36062e-06	0.000267766
ILMN_2082865	163.5	PLLP	0.00328632	3.40621e-05	0.00109883
ILMN_1657039	165.5	FILIP1	0.00196464	0.000731285	0.00924636
ILMN_2313782	165.5	ATG4A	0.00150002	0.0154777	0.0757802
ILMN_1671478	169	CKB	-0.00786633	1.43583e-09	3.87792e-07
ILMN_1785272	169	COL1A2	-0.00893457	1.05426e-06	8.02859e-05
ILMN_1739943	169	SBNO1	0.00196243	1.66324e-05	0.000639635
ILMN_1731233	169	GZMH	0.00487091	0.000186024	0.00362008
ILMN_1697510	169	ACSS2	-0.00297146	0.000598451	0.00810036
ILMN_2329735	173	ECM1	-0.00581414	5.81738e-09	1.26281e-06
ILMN_1788098	173	LHCGR	0.00692551	1.6211e-05	0.000629652
ILMN_1723522	173	APOLD1	0.00629624	0.000219207	0.00406346
ILMN_1808147	175.5	ZGPAT	0.00193869	7.57829e-07	6.35454e-05
ILMN_2225608	175.5	FAM135A	0.0027159	2.10953e-06	0.000136866
ILMN_1759743	177	SLC38A10	-0.00372883	7.28219e-08	1.02511e-05
ILMN_1803772	178	POLD4	-0.0042759	6.7534e-07	5.75273e-05
ILMN_2229032	180	NME6	-0.00401279	1.601e-07	1.99928e-05
ILMN_1781791	180	PRRG1	0.00386966	2.38804e-06	0.000151549
ILMN_2120575	180	HTATSF1	0.00153056	1.34955e-05	0.00055288
ILMN_1738401	182	FOXC1	0.00711837	4.22702e-05	0.00128846
ILMN_2381697	184	P4HA2	-0.00615198	1.0791e-10	4.24819e-08
ILMN_1693009	184	FGL2	-0.00631858	9.77137e-07	7.54018e-05
ILMN_1792825	184	ARIH2	0.00177828	0.0400266	0.143472
ILMN_1772123	186	ACACA	-0.00693743	1.5264e-06	0.000105832
ILMN_1691861	187	FASTK	-0.00294679	1.20595e-05	0.000510211
ILMN_2394264	188	UBTF	0.00189913	3.52194e-05	0.00112989
ILMN_1659688	189.5	LGALS3BP	-0.00541071	9.13864e-08	1.23409e-05
ILMN_2359456	189.5	ERGIC3	-0.00385758	2.78181e-07	2.9639e-05
ILMN_1678781	191.5	SNX26	-0.00462905	1.75777e-06	0.000117999
ILMN_2218450	191.5	LSM1	0.00266885	7.99812e-06	0.000373037
ILMN_1813669	193	ANKS1A	0.00404245	7.31796e-06	0.000348449
ILMN_1653163	194	ZSCAN2	-0.00242781	1.14173e-05	0.000489279
ILMN_1739103	195	MPZL1	-0.00194696	0.00153785	0.0152517
ILMN_1705066	196	BTBD11	-0.00561792	6.15856e-07	5.37762e-05
ILMN_1718023	197	APEH	-0.00409048	2.56393e-08	4.28435e-06
ILMN_1775919	198	C6orf79	0.00144474	7.47632e-05	0.00191558
ILMN_1652826	199	LRRC17	-0.00681155	1.71366e-06	0.000116044
ILMN_1721842	200.5	RYBP	-0.00801031	6.0703e-07	5.35279e-05
ILMN_1671844	200.5	EYA4	0.00247138	1.77466e-06	0.00011879
ILMN_1731275	202	DPEP3	0.00164614	0.000396337	0.0061249
ILMN_1684755	203	KAZALD1	-0.00488071	5.33663e-08	7.89515e-06
ILMN_1673820	204.5	HLTF	0.0067589	1.29582e-09	3.58309e-07
ILMN_2142185	204.5	CLEC14A	0.00550714	9.76975e-07	7.54018e-05
ILMN_1773119	206.5	CCNF	-0.00611269	1.08234e-08	2.16721e-06
ILMN_1681081	206.5	AGPAT2	-0.00484676	0.000999324	0.0113837
ILMN_1719641	208	SMOC2	0.00693632	2.98982e-09	6.87571e-07
ILMN_1727532	212.5	OLFML3	-0.00719111	3.58582e-09	8.0862e-07
ILMN_1726169	212.5	EDF1	-0.00513874	1.76391e-07	2.17511e-05
ILMN_2196097	212.5	PPP2CA	0.0038571	6.36261e-07	5.49384e-05
ILMN_1807525	212.5	CNTD2	-0.00307054	2.71968e-06	0.000166439
ILMN_1740917	212.5	SCNN1B	0.00446703	0.000352739	0.00566924
ILMN_2120210	212.5	RCAN2	0.00624335	0.000865791	0.0103
ILMN_1783563	212.5	TBX19	0.00117786	0.0178245	0.0836554
ILMN_1752755	212.5	VWF	0.00300563	0.0363749	0.134965
ILMN_1762003	217	SEC62	0.00331021	5.3935e-05	0.00153335
ILMN_1786197	218	NR2F1	-0.00409048	1.69555e-05	0.000646389
ILMN_1666594	220.5	IRF8	0.00943452	2.27326e-06	0.000145457
ILMN_1801105	220.5	PRKCD	0.00647267	4.07911e-06	0.00022298
ILMN_1716357	220.5	CAPN3	0.00181013	1.06833e-05	0.000467309
ILMN_2406656	220.5	GATA3	0.00276193	1.7893e-05	0.000667096
ILMN_1672660	223.5	MBP	0.00453229	7.53441e-07	6.34064e-05
ILMN_1771233	223.5	CHMP4B	0.00181039	0.001636	0.015926
ILMN_1738326	225	EIF4E2	-0.00376306	1.21346e-07	1.57458e-05
ILMN_1749210	226	BUD13	-0.00267108	5.04401e-06	0.000256924
ILMN_1707734	227	NNAT	-0.00654319	0.000821812	0.00995735
ILMN_1680967	228	CIP29	-0.00301414	2.6458e-07	2.84509e-05
ILMN_1791728	229	SLC25A25	-0.00600209	5.79669e-06	0.000287078
ILMN_1810797	230	WASF3	0.00712023	4.4677e-08	6.96452e-06
ILMN_2311989	231.5	CUTA	-0.00328863	3.10651e-07	3.21593e-05
ILMN_1724221	231.5	DNAJB5	-0.00138598	4.9692e-05	0.00143915
ILMN_2294751	233	ASCC3	-0.00107072	0.00767041	0.0465901
ILMN_1718766	234	MT1F	0.00399465	0.000394156	0.0061039
ILMN_1731948	235	PCK1	0.0155248	2.45694e-15	3.94129e-12
ILMN_1741727	237.5	QPCT	-0.00571206	7.74366e-11	3.39363e-08
ILMN_1814799	237.5	S100A13	-0.00645966	3.92941e-08	6.20874e-06
ILMN_1709613	237.5	IGF1	-0.00352784	0.00546487	0.0366568
ILMN_1671048	237.5	ZNF644	-0.0011465	0.0407732	0.145452
ILMN_1727633	240	PVRL3	-0.00336182	7.9698e-05	0.00202001
ILMN_1656910	241	TRIM6	0.00725613	3.41112e-06	0.000198572
ILMN_2405009	243	NBL1	-0.00782501	1.98269e-08	3.41125e-06
ILMN_1785095	243	ATP6V0E2	0.00500016	1.18029e-05	0.0005021
ILMN_1679797	243	ADARB1	0.00234127	0.0167112	0.0799487
ILMN_1799744	245	GALC	0.00188	0.00234834	0.0203828
ILMN_2061435	246.5	MEG3	-0.0101213	2.5004e-07	2.75245e-05
ILMN_2161848	246.5	GPR81	-0.00188909	9.45475e-05	0.00225215
ILMN_2403664	248	POMC	-0.00308534	2.26341e-05	0.000795343
ILMN_1765310	249	TCEAL2	0.00287507	9.69956e-05	0.00229403
ILMN_1701455	250.5	FBXO6	0.00334989	8.14184e-06	0.000378221
ILMN_1778203	250.5	CLN5	0.00212043	0.00239662	0.0206784
ILMN_1809817	253	FLJ23834	-0.00280403	1.17237e-05	0.000500563
ILMN_1733305	253	EIF2A	-0.00386988	1.52422e-05	0.000598026
ILMN_2367191	253	PSMF1	0.0011466	0.0576569	0.183
ILMN_1770338	255	TM4SF1	0.00412054	8.24982e-05	0.00204721
ILMN_1779324	256	GZMA	0.00396763	0.000207564	0.00392034
ILMN_1797342	257	FNBP1	0.00220533	0.000742378	0.00932168
ILMN_2225537	258	PTGR1	-0.00435682	0.000188961	0.00366361
ILMN_1763638	260	BCAR3	0.00547006	8.122e-10	2.48223e-07
ILMN_1795383	260	RPUSD3	-0.00480893	1.94506e-07	2.32876e-05
ILMN_2113490	260	NTN4	0.00518067	1.92626e-06	0.000127106
ILMN_1798659	262	CCDC28A	-0.00174551	0.00822192	0.0488416
ILMN_1657145	263.5	MEOX1	0.00571996	2.63871e-06	0.000163004
ILMN_1696391	263.5	LEPR	0.00170813	0.00191039	0.0177586
ILMN_1740024	265	NAALAD2	-0.00677384	6.04778e-10	1.89827e-07
ILMN_2260991	266	TSPO	-0.00786851	6.00216e-07	5.35279e-05
ILMN_1778242	267.5	CALM1	0.00372678	1.45683e-05	0.000579413
ILMN_2168314	267.5	PGM3	-0.00250021	0.0178102	0.083622
ILMN_2324734	269.5	EYA4	0.00197115	7.62242e-06	0.000360129
ILMN_1748473	269.5	GIMAP4	0.00328642	0.00115574	0.0125558
ILMN_1801842	271	PTX3	0.00162993	3.61462e-06	0.000205696
ILMN_1783593	272	CCL13	0.00626844	0.000470782	0.00693461
ILMN_1764022	273.5	FXYD1	0.00563402	1.30289e-05	0.000539434
ILMN_1773063	273.5	OSBPL1A	-0.00242372	0.00361598	0.0275281
ILMN_1701482	275	POFUT2	-0.00283264	1.13777e-06	8.40681e-05
ILMN_1740384	276	CDC25B	0.00207764	1.71908e-06	0.000116073
ILMN_1651950	277	TPST1	-0.00328737	9.4537e-06	0.0004259
ILMN_1768925	278	C1QTNF3	-0.00236459	0.000112698	0.00253402
ILMN_1658290	279.5	C16orf68	-0.00353479	1.12224e-05	0.000481817
ILMN_2287157	279.5	DST	-0.00206049	0.0279491	0.113631
ILMN_1703852	281	EFNB2	0.00609597	1.93227e-07	2.32543e-05
ILMN_1711899	282	ANXA2	-0.00395514	0.0140383	0.070918
ILMN_1752668	283	DAAM2	0.0034204	1.67922e-05	0.00064256
ILMN_2395981	284	PYHIN1	0.00166572	0.00233122	0.0202798
ILMN_1789136	285	SERF2	-0.00308471	6.91675e-05	0.00182563
ILMN_1747577	286.5	ALAD	0.00759667	1.71807e-08	3.07166e-06
ILMN_1658494	286.5	C13orf15	-0.00609235	1.42495e-05	0.000570644
ILMN_1706015	288	FAM43A	0.00485927	0.000569688	0.00784562
ILMN_1757388	289.5	OCEL1	-0.00472572	1.48273e-06	0.000103136
ILMN_2060770	289.5	RAI1	0.00286806	0.000171007	0.00340299
ILMN_1748797	291	GRB2	-0.00172303	0.113357	0.282374
ILMN_1838313	292		0.00346108	1.65742e-05	0.000639483
ILMN_1766762	293.5	DYNLRB1	-0.0039694	3.2719e-07	3.36267e-05
ILMN_1719759	293.5	TNC	0.00382288	0.00270791	0.0225194
ILMN_1702691	295	TNFAIP3	0.00281694	1.98245e-05	0.000725141
ILMN_1761260	296	COBLL1	0.00323611	0.0171853	0.0816951
ILMN_1743784	297.5	SHMT1	-0.00347426	1.7309e-06	0.000116532
ILMN_1655637	297.5	UPK1A	0.00252192	0.000159624	0.0032333
ILMN_1685714	299	INHBB	0.00659519	8.6573e-08	1.18984e-05
ILMN_1751086	300.5	ATL3	-0.00540054	1.12923e-09	3.19861e-07
ILMN_1705213	300.5	TMBIM1	0.00472444	2.02924e-05	0.000735306
ILMN_1667432	302.5	HYAL3	-0.00390166	7.1151e-07	6.03147e-05
ILMN_2388142	302.5	CD99L2	0.00130251	0.0945658	0.251565
ILMN_2048793	304	CIAO1	0.00342715	6.59215e-07	5.65003e-05
ILMN_1721170	305	GREB1	-0.00176887	0.000665197	0.00869472
ILMN_2341254	306	STARD13	-0.00235434	0.00574862	0.0379867
ILMN_1797409	307	FLJ27255	0.00164391	1.37732e-05	0.000556365
ILMN_1709674	309.5	GFPT2	-0.00755774	3.67101e-08	5.88045e-06
ILMN_2395156	309.5	PRELP	-0.00400112	4.05949e-07	3.94517e-05
ILMN_1676099	309.5	SPON2	-0.00552314	4.16715e-07	3.98809e-05
ILMN_1781386	309.5	WIPI1	0.00468185	7.68212e-07	6.40087e-05
ILMN_1777325	312	STAT1	0.00522928	7.62834e-06	0.000360129
ILMN_1665033	315	NPR3	0.00796971	4.84393e-07	4.57357e-05
ILMN_1792910	315	MNT	-0.00373396	2.13373e-05	0.000760328
ILMN_1717639	315	SIK1	0.00240257	0.00210228	0.0189621
ILMN_1785424	315	ABLIM1	0.000876847	0.475379	0.686369
ILMN_2405602	315	OSBPL1A	-0.000881023	0.598897	0.776347
ILMN_1717262	318	PROCR	-0.00338195	8.13835e-05	0.00203196
ILMN_1806030	319	PPL	-0.00546463	6.27202e-06	0.000306051
ILMN_1671489	321	PC	-0.00920684	2.53157e-07	2.76402e-05
ILMN_2246105	321	C3orf23	0.00177409	2.48575e-05	0.00085478
ILMN_2099487	321	C17orf108	0.00123584	0.0486632	0.164026
ILMN_1752793	323	SAP18	0.00159317	0.0352648	0.132433
ILMN_1811957	325.5	CAMSAP1	0.00444022	1.095e-08	2.17382e-06
ILMN_1656033	325.5	PCDHA2	0.00138165	0.00271211	0.0225377
ILMN_1808391	325.5	DUSP4	-0.00140872	0.0094889	0.0539928
ILMN_1652525	325.5	FAM125B	0.000779246	0.360059	0.584545
ILMN_1679267	328	TGM2	-0.00343544	1.46202e-05	0.000580486
ILMN_1801068	330.5	DACT1	0.00239091	2.79466e-06	0.000168601
ILMN_2395856	330.5	TMEM218	0.00440061	4.36107e-06	0.000234003
ILMN_1688642	330.5	LAMC3	0.00217336	0.00117842	0.0127248
ILMN_1767651	330.5	TECPR1	-0.00286776	0.00196616	0.018072
ILMN_1781374	334	TUFT1	0.00657845	1.07207e-05	0.000468064
ILMN_1670134	334	FADS1	-0.00899368	0.0012925	0.013529
ILMN_1682993	334	NKG7	0.00481582	0.0139575	0.0707069
ILMN_1664294	337.5	LEPRE1	-0.00481277	1.14781e-07	1.50623e-05
ILMN_2185984	337.5	SASH1	0.00867246	8.96248e-07	7.12916e-05
ILMN_1761425	337.5	OLFML2A	-0.00495456	3.73086e-06	0.000210332
ILMN_1738825	337.5	HIC1	-0.00225737	1.84e-05	0.000681622
ILMN_1673639	340	ABI3BP	-0.00960655	2.56739e-13	2.29357e-10
ILMN_1806408	341	ACADVL	-0.0042743	8.01803e-08	1.11518e-05
ILMN_1724040	342	ANKRD57	0.00279516	5.17218e-05	0.00148497
ILMN_1755937	344.5	ANXA2	-0.00495636	1.23917e-08	2.39279e-06
ILMN_2390310	344.5	C17orf91	0.00994224	6.18652e-07	5.38181e-05
ILMN_1717925	344.5	SIGMAR1	-0.00221107	5.40464e-05	0.00153464
ILMN_2297765	344.5	KCNMA1	0.00287597	0.00788939	0.0474487
ILMN_1680703	347	MRPS15	-0.00419964	4.50446e-06	0.000238326
ILMN_1708249	348	NR1D1	-0.00123135	0.00133547	0.0138663
ILMN_1790197	349	FLJ20674	0.00351134	1.99529e-07	2.36452e-05
ILMN_1775170	350.5	MT1X	0.00470179	0.00167999	0.016198
ILMN_1662470	350.5	C10orf35	0.00189012	0.0133485	0.0684576
ILMN_1768751	352	MTA3	-0.00283798	1.31477e-06	9.39634e-05
ILMN_2081883	353	IQCK	0.00228818	0.000115082	0.00256281
ILMN_2358919	354	TP53I3	-0.00536686	3.19887e-08	5.2324e-06
ILMN_1676611	355	PHPT1	-0.00365305	8.7905e-05	0.00214247
ILMN_2057479	356.5	EGFL6	0.0211327	6.75684e-08	9.62829e-06
ILMN_1853824	356.5	MGAT3	0.00356532	8.14931e-05	0.00203196
ILMN_1763568	358.5	ZDHHC16	-0.00465687	9.74852e-07	7.54018e-05
ILMN_1705107	358.5	SDCBP2	0.00184125	0.00110132	0.0121407
ILMN_1767113	360.5	AOX1	-0.00899988	2.0636e-07	2.40752e-05
ILMN_1734653	360.5	FNDC1	-0.0104014	7.11909e-06	0.000340938
ILMN_1782761	362	ARHGAP20	0.00629037	8.43072e-07	6.77579e-05
ILMN_1730940	363	KLHDC3	-0.00336191	3.77721e-06	0.000211916
ILMN_2376403	364	TSC22D3	-0.00775751	2.04059e-05	0.000737121
ILMN_1653867	365	ZNF483	-0.00125454	0.000788977	0.00971664
ILMN_1737146	366.5	TRAM1	0.00493685	1.56318e-06	0.00010742
ILMN_1798700	366.5	CHRNA1	0.00150776	0.000318044	0.00531836
ILMN_2355033	368	KIAA1147	0.00269024	6.37489e-05	0.00171974
ILMN_2283398	369	DUSP4	-0.00162476	0.000103587	0.00238455
ILMN_1708747	370	OR6C4	0.00164245	4.38116e-05	0.00132157
ILMN_2352917	371	LTBP4	-0.00197298	4.01882e-05	0.00124793
ILMN_1710598	372	SKI	-0.00123311	0.0554016	0.17801
ILMN_1694268	374.5	HES6	-0.00330875	2.79241e-05	0.000936221
ILMN_1787265	374.5	ZNF503	-0.00386052	0.000432449	0.00653088
ILMN_1663684	374.5	ATP13A3	-0.00161942	0.00333486	0.0261332
ILMN_2316386	374.5	GPBAR1	0.00462647	0.0103662	0.0574916
ILMN_1777084	377	OR5H2	0.00123054	0.000811628	0.00988517
ILMN_2248725	378.5	TYSND1	-0.00202664	0.00153502	0.0152302
ILMN_2369785	378.5	SNRPD2	-0.00110611	0.103199	0.265545
ILMN_1801223	380	WTIP	0.00320187	0.000145066	0.00301651
ILMN_1658271	381	LSS	-0.00207162	0.000160207	0.0032414
ILMN_1674984	382	LPAR1	-0.000874303	0.0240346	0.102394
ILMN_2396813	383	C19orf62	-0.00263615	0.000101004	0.00234603
ILMN_2408748	384	SLC22A12	0.00770348	0.000201974	0.0038516
ILMN_1763297	385.5	KIAA0947	0.00130928	0.000435455	0.00655497
ILMN_1734410	385.5	BNIP1	-0.00123577	0.0253191	0.106096
ILMN_1677636	387	COMP	0.00575991	0.0100981	0.0564226
ILMN_1702105	388	EFS	-0.00436204	1.28247e-07	1.65488e-05
ILMN_1723111	389	HIST1H4A	-0.00158125	9.94767e-05	0.00232683
ILMN_2352077	390	KL	0.00358878	2.74269e-06	0.000166893
ILMN_2179717	391	C9orf61	0.00201015	0.0479558	0.162253
ILMN_1651987	392	C6orf129	-0.0065285	5.00148e-10	1.61346e-07
ILMN_1696615	394	CA8	0.00225868	3.94244e-06	0.00021799
ILMN_1717056	394	TXNRD1	0.0034387	2.448e-05	0.000843617
ILMN_1759423	394	ZFP95	0.00158578	0.000658537	0.00863346
ILMN_1716246	396.5	FRZB	0.00682871	3.09338e-05	0.00101915
ILMN_1752283	396.5	ITCH	0.00244229	0.000390451	0.00609235
ILMN_1736242	398	PLEKHG4	-0.00485788	8.20456e-08	1.13433e-05
ILMN_2407879	402	SORBS2	0.00463879	1.62045e-06	0.000110701
ILMN_1729217	402	FAM131A	0.0030656	4.72884e-06	0.000247853
ILMN_1718297	402	EML4	0.00356216	1.22022e-05	0.000514797
ILMN_1766112	402	WHSC1	0.00187719	7.43489e-05	0.00190818
ILMN_1698554	402	AACS	-0.00742825	0.000102449	0.00236774
ILMN_1736180	402	FRAT1	-0.00128761	0.00101417	0.0114964
ILMN_1697642	402	BCAP29	0.00336186	0.0106112	0.0584026
ILMN_1733288	406	C1RL	0.0021581	0.0115586	0.0619025
ILMN_1763837	408	ANPEP	-0.00873428	2.39611e-10	8.43248e-08
ILMN_1812902	408	CYYR1	0.0044291	3.5489e-06	0.000204542
ILMN_2276952	408	TSC22D3	-0.00157401	0.0868397	0.238504
ILMN_1653504	410	EDG1	0.00850092	4.08156e-07	3.9501e-05
ILMN_2204526	411	TCTEX1D4	0.00185616	4.00444e-06	0.000220406
ILMN_1780671	413	PLEKHG3	-0.00461768	5.11451e-07	4.79011e-05
ILMN_2304495	413	PPP1R1B	-0.00669787	4.32193e-05	0.00130881
ILMN_2314169	413	PTHLH	-0.00172889	0.000575651	0.00790228
ILMN_1783182	415	FBN1	-0.00547361	2.22204e-09	5.49058e-07
ILMN_1797310	416	ATP6V1D	-0.00257984	0.000102716	0.0023692
ILMN_2074773	417	KCNK6	-0.00195854	0.000379079	0.00596941
ILMN_2145153	418	ANKRD35	-0.00172861	0.00172127	0.0164797
ILMN_1699925	419	TGM5	0.00125479	0.00486923	0.033815
ILMN_2178587	420	ANKRD6	0.00203368	0.000310261	0.00522585
ILMN_2197381	421	PCK1	0.00362124	2.39464e-07	2.70001e-05
ILMN_1752478	422	DHRS3	-0.00397422	1.45246e-06	0.000102542
ILMN_1756807	423	GPR62	-0.0012496	0.00120566	0.0129468
ILMN_1758055	424	YIF1B	-0.00610161	1.57432e-07	1.97658e-05
ILMN_1659378	425	TFAP2D	-0.00151469	1.78564e-05	0.000666803
ILMN_1651964	426	ABCC5	-0.0044729	4.88185e-08	7.41117e-06
ILMN_1730487	428	CALD1	0.00599271	1.89945e-07	2.29784e-05
ILMN_1736078	428	THBS4	0.011449	9.31157e-06	0.000420778
ILMN_1664320	428	SLC14A2	0.00243397	0.000168526	0.00336573
ILMN_1694913	430	LMO3	0.0025613	9.39217e-07	7.34518e-05
ILMN_1792384	431	HABP4	0.00155915	0.0447148	0.154736
ILMN_1737833	432	ATN1	0.0057689	2.1839e-06	0.000140904
ILMN_1780170	433	APOD	0.00532521	1.20079e-05	0.000508954
ILMN_1691413	434.5	NNAT	-0.00942108	0.000315606	0.00529283
ILMN_1682139	434.5	RAI14	0.00141989	0.195271	0.402446
ILMN_1749868	437	FAM171A1	0.00391914	2.1343e-05	0.000760328
ILMN_1740996	437	CA3	-0.00640177	0.000182445	0.00356625
ILMN_1676213	437	SRPX2	0.00401352	0.00594951	0.0389156
ILMN_1714473	439	ZNF436	0.00179257	0.0023038	0.0201243
ILMN_1774207	440	ANGPT2	0.00361942	0.00439363	0.031524
ILMN_1813975	442.5	ADI1	0.00277463	7.8171e-06	0.000367274
ILMN_1709626	442.5	FAM14B	-0.00250978	2.44187e-05	0.000843617
ILMN_2352090	442.5	GPRC5C	0.0041478	8.78571e-05	0.00214247
ILMN_1804629	442.5	TPK1	0.00138606	0.0404447	0.144725
ILMN_1719236	446.5	CDH5	0.00647605	9.02539e-09	1.88858e-06
ILMN_1734440	446.5	C14orf133	-0.00349391	3.63821e-07	3.62681e-05
ILMN_1795930	446.5	PTGER4	0.00614632	1.10788e-06	8.3009e-05
ILMN_1682110	446.5	HOXA10	-0.000878379	0.0706536	0.208471
ILMN_2065773	449	SCG5	0.00117663	0.0102077	0.0568162
ILMN_1811327	450	MRPL27	-0.00578551	7.87593e-07	6.51011e-05
ILMN_1692163	452.5	NSDHL	-0.00470559	4.90944e-06	0.000253968
ILMN_1663119	452.5	DSC2	0.00348744	6.18408e-06	0.000303674
ILMN_1777405	452.5	HIST1H2BD	-0.00177063	1.70288e-05	0.000647346
ILMN_1789400	452.5	FOXD2	0.00139131	0.0372023	0.136841
ILMN_1687351	458	ANKRA2	0.0046723	3.82212e-07	3.76171e-05
ILMN_1714170	458	SPSB1	-0.00830355	1.88502e-06	0.000125057
ILMN_1684210	458	NPAL3	-0.00332117	1.99765e-05	0.000727264
ILMN_2112942	458	KRTAP6-1	0.00165093	2.79331e-05	0.000936221
ILMN_1695893	458	NXPH4	-0.0011271	0.0031452	0.0250951
ILMN_1652929	458	POGZ	-0.00171736	0.0235177	0.100765
ILMN_1743445	458	FAM107A	0.00350804	0.0458917	0.157193
ILMN_1727043	465	GLT25D1	-0.00736872	1.91928e-09	5.0089e-07
ILMN_1653042	465	HSD3B7	-0.00972265	1.56741e-08	2.84424e-06
ILMN_1651343	465	ITGA11	-0.00659113	3.55096e-08	5.72765e-06
ILMN_1670708	465	F10	-0.00651953	2.32867e-07	2.65137e-05
ILMN_1762718	465	CMTM4	0.00236396	0.000259988	0.00462384
ILMN_2411897	465	KLF10	-0.00240252	0.00573509	0.0379189
ILMN_1740185	465	TPMT	0.00107704	0.213945	0.42666
ILMN_1753026	469	LPPR1	0.00144918	0.00451978	0.0321731
ILMN_1654109	470	EGFLAM	0.00711326	3.05057e-07	3.17738e-05
ILMN_1775345	471	SFRS13B	-0.00127245	0.000360864	0.00574883
ILMN_1785926	472.5	ZNF621	0.00229991	7.48783e-05	0.00191558
ILMN_1806473	472.5	BEX5	0.00158532	0.00156103	0.0154355
ILMN_1809456	474	CNTFR	0.0088069	6.68624e-12	4.08688e-09
ILMN_1813139	477	ANKDD1A	0.00776874	1.12065e-06	8.34786e-05
ILMN_2192281	477	CARD8	0.00453829	3.29101e-05	0.00106909
ILMN_1698996	477	SLC19A1	-0.00250696	0.000317031	0.00530907
ILMN_2231051	477	TCP11L2	-0.00127675	0.0034625	0.0267632
ILMN_1767351	477	AR	-0.00222696	0.0244607	0.103413
ILMN_1805200	480	DNM1	-0.00709663	2.79826e-09	6.56516e-07
ILMN_1733811	481	JUP	0.00373268	0.00119169	0.0128264
ILMN_1704398	482	FZD9	-0.00449901	2.63969e-07	2.84509e-05
ILMN_1763279	483.5	PLSCR2	0.00167675	0.000182404	0.00356625
ILMN_1696279	483.5	SIM1	-0.00233442	0.0015709	0.0155001
ILMN_1664176	485	FBLN5	0.00637594	5.00175e-07	4.70347e-05
ILMN_2304512	487.5	SAA1	0.0116566	6.57995e-06	0.000319733
ILMN_2275560	487.5	NDUFAF3	0.00113437	0.0172536	0.0819159
ILMN_1808602	487.5	C21orf67	-0.00128933	0.0192258	0.0885151
ILMN_1671263	487.5	CACNA1H	0.00215806	0.030517	0.120773
ILMN_1706217	491	TLR4	-0.00278662	0.000104234	0.00239199
ILMN_1710899	491	TSPAN18	-0.00209136	0.002198	0.0195082
ILMN_1671703	491	ACTA2	0.00597487	0.00691168	0.0432949
ILMN_1724789	493.5	CD59	0.00419936	3.11369e-05	0.00102439
ILMN_1733851	493.5	DACT3	0.00200236	0.0168258	0.0803636
ILMN_1795338	495	YPEL1	-0.00230106	5.17103e-05	0.00148497
ILMN_1762531	496	FGF9	-0.00331622	2.05023e-05	0.000739453
ILMN_1726250	497	CPAMD8	-0.00191792	9.03672e-05	0.00217788
ILMN_1752089	498	IL17RE	-0.00101638	0.00391853	0.0292185
ILMN_1676289	499	NCAM1	-0.00240236	3.44817e-06	0.000199643
ILMN_1671237	500.5	GNGT2	-0.00154587	0.000215951	0.00401913
ILMN_1708983	500.5	CASC1	0.00142854	0.00359887	0.0274248
ILMN_1810172	502	SFRP4	-0.0122915	1.60534e-09	4.28589e-07
ILMN_1754921	503	FAM43B	-0.00409945	1.48167e-07	1.88059e-05
ILMN_1657891	504	TNKS	-0.000716511	0.0818127	0.228975
ILMN_1688346	505.5	ZNF800	0.00422084	2.43142e-07	2.72824e-05
ILMN_1669674	505.5	CNPY3	-0.00193231	0.0034873	0.0268871
ILMN_2292696	507	COX15	0.00145184	0.000580851	0.00791499
ILMN_2290522	508	TSPAN4	0.0019876	4.38723e-06	0.000234798
ILMN_1678095	509.5	SMPDL3B	0.00104109	0.00513269	0.0351155
ILMN_1678799	509.5	RAPGEF1	-0.00140629	0.0274935	0.112448
ILMN_1689007	511	SFRS14	-0.00306803	0.000100319	0.00233479
ILMN_1680390	512.5	GCNT2	0.00187037	0.00429852	0.0311034
ILMN_2264011	512.5	GRAP	0.00209608	0.0590414	0.186171
ILMN_1710734	514	GZMK	0.00382008	0.00032895	0.0054073
ILMN_1728605	515	TTC3	-0.00320531	4.66427e-05	0.00138128
ILMN_2129927	516	EXT1	0.00219888	0.0378862	0.138253
ILMN_1738529	520.5	BCS1L	-0.00390118	1.16481e-06	8.50789e-05
ILMN_1812678	520.5	TMEM195	0.00133007	0.000142909	0.0029904
ILMN_1727761	520.5	GMEB1	-0.00205537	0.000199626	0.00381938
ILMN_1779934	520.5	CDH23	-0.00264843	0.000368626	0.00585241
ILMN_1658384	520.5	CRTAC1	0.00405152	0.000699526	0.00900276
ILMN_2228035	520.5	HS3ST1	0.0014433	0.00186927	0.0174976
ILMN_1716596	520.5	NSMAF	0.00158961	0.00744117	0.0455671
ILMN_1701613	520.5	RARRES3	0.00192877	0.147879	0.336461
ILMN_1668125	525	MYRIP	0.00398964	1.66326e-06	0.000113292
ILMN_2140990	526	CAMK1	-0.00629407	1.47366e-06	0.000103099
ILMN_1749502	527	ZNF215	0.00166016	1.04212e-05	0.000461055
ILMN_1654997	528	P2RX3	0.00191767	1.17491e-05	0.000500726
ILMN_2389080	529	IL4	0.0011965	0.00206177	0.0186992
ILMN_1764185	531	CDC37L1	0.00160678	9.90651e-06	0.000444206
ILMN_1676088	531	MSRB3	0.00384152	0.000123836	0.00270333
ILMN_1776147	531	C21orf59	0.000461632	0.41266	0.632621
ILMN_1781060	533.5	SYN2	0.0049225	0.000539196	0.00758841
ILMN_1712475	533.5	HS3ST2	0.00171716	0.055501	0.178228
ILMN_1719627	535	SLC27A3	-0.00562707	2.53471e-07	2.76402e-05
ILMN_1809364	536	NTF3	0.00244283	0.00012252	0.00268317
ILMN_1813682	537	MRPL53	-0.00434546	2.84235e-06	0.000170593
ILMN_1777397	538.5	MSX1	-0.00677573	5.82518e-08	8.56339e-06
ILMN_1788955	538.5	PDLIM1	0.00236174	0.0125547	0.0656624
ILMN_1672940	540	ZNF562	-0.00379814	0.00011029	0.00248469
ILMN_1797209	541.5	TSGA14	0.00199651	3.61919e-06	0.000205696
ILMN_1716407	541.5	SORBS2	0.00373096	0.00013859	0.00292373
ILMN_1767475	543	CERK	0.00143429	0.0168816	0.0804987
ILMN_2347949	544.5	G6PD	-0.00659361	2.55934e-06	0.000158946
ILMN_1787127	544.5	SLC43A2	0.00233937	0.00495451	0.0341987
ILMN_1690122	546	CRKL	0.00351868	9.88776e-09	2.01459e-06
ILMN_1738095	547	PER2	-0.00528109	0.000345794	0.00559705
ILMN_2340347	548	PC	-0.0070083	5.34095e-07	4.95564e-05
ILMN_1755502	549	USP2	-0.00119207	0.000167291	0.00334395
ILMN_1655039	550	SLC27A4	-0.00204485	0.00403298	0.029842
ILMN_1651364	551	PCBD2	0.00251752	8.46125e-05	0.00209297
ILMN_1692826	552	UNKL	-0.00305196	0.000579791	0.00791499
ILMN_1702329	553	DRP2	-0.00168272	1.04996e-05	0.000463561
ILMN_1750718	555	TNRC15	0.00186008	0.000466708	0.00690461
ILMN_1732782	555	SCN2A	0.00290532	0.00313852	0.025051
ILMN_1764851	555	TP53RK	0.00154832	0.0156481	0.0762928
ILMN_2098126	557	CCL5	0.00742327	0.00112884	0.0123604
ILMN_1675083	558	F8	0.00333942	8.70743e-07	6.97405e-05
ILMN_1729374	559.5	ETFB	-0.00529883	2.42333e-06	0.000153304
ILMN_1806266	559.5	RAP1GDS1	-0.00260631	4.03829e-05	0.0012523
ILMN_1810937	561.5	MPZ	0.0018159	0.00017908	0.0035237
ILMN_1672693	561.5	IGSF11	-0.00133874	0.000208919	0.00393877
ILMN_2160140	563	MTMR8	0.00155351	5.8745e-05	0.00162824
ILMN_1706511	564.5	TEF	-0.00983465	1.12134e-06	8.34786e-05
ILMN_1745213	564.5	PCDHB3	0.00243677	1.7127e-05	0.000648953
ILMN_1669624	566.5	LINS1	0.00208979	2.61376e-05	0.000888224
ILMN_1723626	566.5	APBA2	-0.00120667	0.000462411	0.00686727
ILMN_1713529	568	SEMA6A	0.00269037	0.014729	0.0732098
ILMN_1699585	570	BHLHE22	0.00353912	0.000170203	0.00339048
ILMN_1703183	570	GPR148	-0.00113468	0.00147341	0.0148215
ILMN_1686555	570	FYN	-0.00296192	0.00262045	0.0220287
ILMN_1784583	572	ALLC	-0.00117367	0.000941978	0.0109506
ILMN_1727390	573.5	ATPAF2	-0.00265103	7.32092e-06	0.000348449
ILMN_1728215	573.5	LAD1	0.00079905	0.012789	0.0663949
ILMN_1713351	575	SATL1	-0.000696775	0.120802	0.294858
ILMN_1784036	576	CDH15	-0.00102223	0.00183037	0.0172331
ILMN_1793615	577.5	ME3	-0.00335514	2.62087e-06	0.000162333
ILMN_1707066	577.5	MAGEE2	0.00150399	3.88038e-05	0.00121431
ILMN_1724479	579.5	NR2C2	-0.00266326	0.00280753	0.0231489
ILMN_1796855	579.5	TIAL1	-0.00136205	0.0745933	0.215602
ILMN_1659913	581	ISG20	0.00436526	0.000720348	0.00916293
ILMN_1749792	582	SORBS1	0.00802188	2.49664e-07	2.75245e-05
ILMN_1723020	583	MAP3K1	0.00576586	8.36168e-07	6.74905e-05
ILMN_1812297	585	CYP26B1	0.0085808	2.42889e-06	0.000153304
ILMN_2067408	585	CLRN3	0.00158367	6.635e-05	0.00177343
ILMN_2311278	585	ADD3	-0.00118252	0.457785	0.671972
ILMN_1729453	587	TSPAN9	0.00223644	0.0267986	0.110481
ILMN_1748124	588	TSC22D3	-0.00782179	6.86872e-06	0.000330995
ILMN_1808732	589	SAA1	0.0109201	1.53694e-08	2.83322e-06
ILMN_1772278	590.5	TANC1	0.00479686	2.43596e-06	0.000153333
ILMN_1672650	590.5	PKM2	-0.00240587	0.00651655	0.0415595
ILMN_1712312	593.5	RAB11A	0.00465333	3.39881e-08	5.52057e-06
ILMN_2073604	593.5	EBP	-0.00399414	6.0923e-06	0.0002998
ILMN_1673676	593.5	SNX5	-0.00140015	0.00950359	0.0540499
ILMN_1669831	593.5	C6orf192	0.0020122	0.0542146	0.17548
ILMN_2352009	596.5	ACADVL	-0.00625437	5.92085e-08	8.59523e-06
ILMN_1662126	596.5	MATN4	-0.00204827	1.77237e-05	0.00066398
ILMN_2120695	599	TSPAN7	0.00579706	8.15585e-07	6.64687e-05
ILMN_1688475	599	DGKB	0.00195953	3.87878e-06	0.000216341
ILMN_1654697	599	ZNF280B	0.00154643	8.03166e-05	0.00202553
ILMN_1699172	601	AFG3L1	-0.00138217	0.00243241	0.0208787
ILMN_1731397	602	STMN4	-0.00120633	0.000332351	0.00544394
ILMN_2413508	603	CD97	-0.00414078	1.93711e-08	3.3577e-06
ILMN_1756862	604	APOL3	0.00272366	0.0129776	0.0670617
ILMN_2055523	605.5	CSGALNACT1	0.0016343	0.00050127	0.00721823
ILMN_1727709	605.5	GPBAR1	0.00283846	0.0985379	0.258291
ILMN_1756424	607	SNX21	-0.00128041	0.00205638	0.0186649
ILMN_1668247	609	LTC4S	-0.00645641	6.67773e-08	9.5743e-06
ILMN_1673950	609	STBD1	-0.00564848	5.19179e-06	0.000260453
ILMN_1695025	609	CD2	0.00308718	0.00224414	0.0197891
ILMN_2415329	611	SULT1C2	0.00110639	0.00899836	0.0519775
ILMN_1767365	614	PAK1	-0.00399932	3.28668e-07	3.36298e-05
ILMN_2222651	614	MAK10	0.00219312	4.34591e-05	0.00131436
ILMN_1777565	614	TAP2	0.00367344	0.000137078	0.00290238
ILMN_2084391	614	RAD18	0.00114222	0.0017135	0.0164325
ILMN_2361768	614	CHRNA1	0.00127183	0.00774296	0.0468592
ILMN_1729288	617.5	C1QTNF6	-0.00479796	1.24651e-08	2.39279e-06
ILMN_1732767	617.5	PSMD9	0.00264987	0.00363644	0.0276025
ILMN_2380967	619	DNASE1L1	0.00537267	5.66795e-07	5.21507e-05
ILMN_1755354	621.5	YBX2	-0.00369429	3.33071e-07	3.37828e-05
ILMN_1693045	621.5	TMED1	-0.00342462	8.07099e-07	6.6036e-05
ILMN_1675131	621.5	PIH1D1	-0.00323213	4.76316e-06	0.000248616
ILMN_1775579	621.5	ACAD9	-0.00350016	0.000261488	0.00464341
ILMN_1706643	625	COL6A3	-0.00590764	1.04478e-06	8.00896e-05
ILMN_2364272	625	MBNL2	0.0106797	1.23181e-06	8.85796e-05
ILMN_1735680	625	TMEM30A	0.0028239	0.000432445	0.00653088
ILMN_1773809	627	FOXP4	0.00162239	0.0562501	0.179739
ILMN_1672908	628	TWIST1	-0.0035114	0.000415212	0.00634482
ILMN_1745651	629	OR1Q1	0.0011649	0.00127415	0.0134376
ILMN_2107991	630.5	HABP4	0.0049774	8.66493e-06	0.000397748
ILMN_1719199	630.5	TULP3	-0.00263083	0.000105009	0.00240063
ILMN_2179967	632	FLJ45974	0.00126858	0.000659766	0.00863346
ILMN_1810100	633.5	PBX3	0.00272927	0.000448941	0.00671013
ILMN_1728907	633.5	SCAMP1	0.00163442	0.0339213	0.128877
ILMN_1715551	635	GABRA3	0.00146122	0.00020292	0.00386329
ILMN_1700257	637	C4orf32	0.00737058	5.79908e-07	5.30296e-05
ILMN_1737170	637	FLII	-0.00400988	1.19652e-06	8.68486e-05
ILMN_2212999	637	KIF5C	0.00161362	0.0223801	0.0974466
ILMN_1803423	639	ARHGEF6	0.00369568	0.000262364	0.00465541
ILMN_1705116	640	C6orf85	0.00149637	0.0486997	0.164068
ILMN_1785852	642.5	OBFC2A	0.00548428	2.61569e-05	0.000888224
ILMN_1689212	642.5	RSHL3	0.00157925	0.000264897	0.00467534
ILMN_1739690	642.5	NPFFR2	0.00103621	0.00283311	0.0232734
ILMN_1675708	642.5	MSH5	-0.000963635	0.00559549	0.0373038
ILMN_1724493	645	LYSMD2	0.00549169	1.98098e-06	0.000129506
ILMN_2404112	646	TRDMT1	-0.00207618	1.9956e-05	0.000727264
ILMN_1770673	648	AKNA	-0.00427539	1.18104e-06	8.59937e-05
ILMN_1744517	648	GNS	0.00230006	0.0509282	0.168458
ILMN_1779185	648	CYTSA	0.00107055	0.201343	0.410913
ILMN_1693668	650	KIAA0261	0.00452898	1.48307e-06	0.000103136
ILMN_1752404	651	CBFA2T2	-0.00097203	0.00711728	0.044272
ILMN_1675048	652.5	IGF1R	0.00150099	9.71743e-05	0.00229403
ILMN_1681949	652.5	PDGFRA	-0.00403832	0.000689487	0.00891156
ILMN_1761762	654.5	C6orf141	0.0037502	0.000227206	0.00417179
ILMN_2255256	654.5	MARVELD3	0.00117106	0.00678397	0.0428066
ILMN_1780898	657	PRKCH	0.00293522	0.000327674	0.00539174
ILMN_2368145	657	GRINL1A	-0.00218872	0.000352679	0.00566924
ILMN_1796339	657	PLEKHA2	0.000956383	0.0903994	0.24418
ILMN_1711627	659.5	SIAH1	0.00649771	5.1425e-11	2.48843e-08
ILMN_2342554	659.5	TAGLN3	0.00153838	4.35922e-05	0.00131666
ILMN_1663033	661	TMEM129	0.00181499	0.00117676	0.0127187
ILMN_1707312	662.5	NFIL3	0.00413966	3.61769e-07	3.6219e-05
ILMN_1732071	662.5	HIST2H2BE	-0.00125762	0.16704	0.36451
ILMN_1791483	664	PDE4D	0.00207079	1.50101e-05	0.000591917
ILMN_1724612	666	SLC25A35	-0.00276521	0.0001287	0.00276277
ILMN_2204876	666	FLVCR2	0.00213758	0.000308211	0.00520622
ILMN_1752965	666	GREM1	0.00161924	0.000774285	0.00959675
ILMN_1808789	668.5	MYO5C	0.00460752	1.28008e-05	0.000532841
ILMN_1722330	668.5	GK2	-0.00235374	0.00012047	0.00265228
ILMN_1714586	670	VGLL3	0.006143	1.19511e-05	0.000507473
ILMN_1707503	671	C1orf144	-0.00368673	4.28242e-06	0.000230783
ILMN_2228938	673	ECM2	0.0100337	2.25711e-06	0.000144823
ILMN_1671058	673	CDX2	0.00151108	0.000296109	0.00504973
ILMN_1684205	673	CIB1	-0.00250117	0.00337387	0.0263146
ILMN_1712673	675	SASH1	0.00612777	4.17233e-07	3.98809e-05
ILMN_1659122	676	KLF10	-0.000939919	0.35861	0.583294
ILMN_1729816	677	VDAC3	0.00283197	8.03876e-07	6.6036e-05
ILMN_1663401	678	LARP6	-0.00432542	0.00731706	0.0450614
ILMN_1699085	679	C8orf16	-0.000839119	0.0484092	0.163407
ILMN_1666364	680	COQ10A	0.00188838	0.0074636	0.0456804
ILMN_2065273	681	NPY6R	0.000957925	0.0100356	0.0561817
ILMN_1767894	682	POLB	0.00153298	0.00747427	0.0456849
ILMN_1703791	683	ANXA7	0.00510765	6.10707e-07	5.35279e-05
ILMN_1660847	684	PFKFB3	-0.00629855	0.00228329	0.0200053
ILMN_1697491	687	FLJ14213	0.00371303	6.08442e-05	0.00167246
ILMN_1687751	687	BAALC	0.00288585	0.000337447	0.00549641
ILMN_1706992	687	ADAMTSL1	-0.00131507	0.000609374	0.0082147
ILMN_1789424	687	DNAJB12	0.00120998	0.000717366	0.00913501
ILMN_1791647	687	ASIP	0.00128811	0.0127286	0.0662254
ILMN_1770556	690	SLC26A10	0.00185369	5.82097e-05	0.00162042
ILMN_1753819	691	RFFL	0.00344123	6.06509e-07	5.35279e-05
ILMN_1680856	692	MAMLD1	0.00336693	5.61651e-06	0.000278749
ILMN_1750330	693	OR51E1	-0.00405676	0.000899724	0.0105652
ILMN_1803367	694	EVI1	0.0052649	2.67095e-05	0.000904348
ILMN_1747556	695.5	CDK9	-0.00466335	1.39618e-05	0.00056203
ILMN_1789641	695.5	ABCG2	0.00120643	0.00247833	0.0211867
ILMN_1758888	698	PADI3	-0.00103665	0.00191459	0.017761
ILMN_1803398	698	SRF	0.00196261	0.00480154	0.0335718
ILMN_2198185	698	CXorf12	0.000504537	0.552339	0.743807
ILMN_1778187	700	TARS2	-0.00105108	0.0417365	0.1477
ILMN_1784216	701	KRTAP19-6	-0.00118427	0.00221171	0.0195924
ILMN_1744046	702	DIAPH2	-0.00184977	0.0228994	0.0988632
ILMN_1660097	703.5	HTR2C	-0.0014667	0.000102619	0.0023692
ILMN_2078466	703.5	DZIP1L	0.0019376	0.000133401	0.00283342
ILMN_1682717	705	IER3	-0.00717137	2.9996e-10	1.02458e-07
ILMN_1735052	707.5	ULK1	-0.0035876	1.22922e-05	0.000517229
ILMN_1705144	707.5	ULK1	-0.00396942	1.23298e-05	0.000517876
ILMN_1759679	707.5	FAM81B	0.00181807	1.37015e-05	0.0005548
ILMN_1778121	707.5	CALN1	-0.00208342	0.00013818	0.00291774
ILMN_1803570	710	BRI3BP	-0.000575713	0.160552	0.35519
ILMN_1701375	711	FBXW5	-0.00458109	3.59848e-06	0.000205696
ILMN_2298818	715	RPS29	-0.00448605	4.14418e-07	3.98809e-05
ILMN_1766054	715	ABCA1	0.00544272	5.31525e-07	4.95564e-05
ILMN_1751028	715	SERPINH1	-0.00733872	1.13489e-06	8.40681e-05
ILMN_1691476	715	MYLK	0.00871188	1.94453e-06	0.000127948
ILMN_2317581	715	SHANK3	0.00486454	0.000224829	0.00413468
ILMN_1809931	715	NDRG1	-0.0034891	0.000274225	0.00481022
ILMN_1805737	715	PFKP	0.00109319	0.244578	0.464342
ILMN_1775780	719	UTS2	0.00116607	0.00151316	0.0150842
ILMN_1751569	720	C1orf173	-0.00105983	0.0018872	0.0176253
ILMN_1651438	721	ZFPM1	-0.00526539	2.44739e-05	0.000843617
ILMN_2320377	722	MAPK8IP3	0.00182915	3.78325e-05	0.00119393
ILMN_1768279	723	NME6	-0.00195924	0.000970117	0.0111604
ILMN_2227757	724	PCDHB2	0.003101	8.17755e-05	0.0020358
ILMN_1705241	726.5	TDRD7	0.00249477	4.1504e-05	0.00127684
ILMN_2275437	726.5	H2AFY	0.00133898	0.00124161	0.013241
ILMN_1773352	726.5	CCL5	0.00602327	0.0034323	0.0265829
ILMN_1702821	726.5	TTLL7	-0.0017315	0.0102557	0.0570269
ILMN_1688458	729	CELA2B	-0.00135589	0.000963172	0.0111089
ILMN_1735006	730	ATG2B	-0.00193746	0.000276738	0.00483293
ILMN_1651557	731	KDELC2	0.00529162	0.000134139	0.00284534
ILMN_1751276	732	BDNF	-0.00148673	7.39229e-05	0.00190144
ILMN_1766083	733	SLC22A12	0.00305699	0.00386528	0.0289201
ILMN_1781097	734.5	UBXN4	0.00309367	0.000126862	0.00274105
ILMN_2287958	734.5	SOX6	0.00126935	0.00089399	0.0105298
ILMN_1911605	736		0.0024539	0.00113711	0.012422
ILMN_1762764	737	SH3BGRL2	0.00275112	0.0115416	0.0618544
ILMN_1789599	738	NBL1	-0.00854784	3.93683e-07	3.85826e-05
ILMN_1775405	739	ARL4A	0.00492933	1.16212e-06	8.50789e-05
ILMN_1758315	740.5	SLC9A9	-0.00493979	7.81827e-09	1.65086e-06
ILMN_1738707	740.5	S100A13	-0.00244629	0.000269809	0.00474761
ILMN_1789240	742	MLST8	-0.00329273	4.41249e-05	0.00132755
ILMN_1659544	744	STX3	0.00212143	0.000327136	0.00539174
ILMN_1740045	744	ESR2	-0.00193096	0.000394264	0.0061039
ILMN_1809483	744	HSD17B14	0.00106389	0.201739	0.411319
ILMN_2246661	746	FAHD1	-0.00240257	0.00168762	0.0162446
ILMN_1788528	747	MED18	-0.00124129	0.00370172	0.0279791
ILMN_1793831	748	TRADD	-0.00303157	1.98825e-06	0.000129506
ILMN_1735148	749	SEC24B	-0.000893036	0.189728	0.395081
ILMN_1667893	750.5	TNS3	0.00465837	6.9167e-05	0.00182563
ILMN_1782439	750.5	CNN3	0.00328662	0.000299817	0.00509425
ILMN_2329429	754	GIMAP6	0.00559216	1.23075e-06	8.85796e-05
ILMN_1800412	754	BMP1	-0.00357237	4.21123e-06	0.000228538
ILMN_1675377	754	ZSCAN2	-0.0019746	0.00020008	0.00382176
ILMN_1705689	754	ADAM12	-0.00203055	0.00048893	0.00709516
ILMN_1720531	754	JMJD2B	-0.00156815	0.000728986	0.00923237
ILMN_1771139	757	FBXO31	0.00174724	0.232235	0.450148
ILMN_2326737	758.5	PPIE	-0.00367925	3.74293e-06	0.000210501
ILMN_1655644	758.5	ZNF804A	-0.000997267	0.00511606	0.0350223
ILMN_1660691	760	RAB31	0.00213578	0.0146616	0.0730155
ILMN_1798030	761	XPR1	0.00251866	0.000116404	0.00257987
ILMN_2317730	762	ELMO2	0.00503851	7.71621e-07	6.40087e-05
ILMN_1742230	764	BAZ1A	0.00407387	1.0054e-05	0.000447362
ILMN_1691480	764	LONP2	-0.00250629	0.000543321	0.00762324
ILMN_1761829	764	HK1	-0.00074848	0.0609547	0.18981
ILMN_1807359	767.5	CLEC11A	-0.005478	2.87994e-07	3.05444e-05
ILMN_1758214	767.5	RARS2	-0.00245167	3.3002e-06	0.00019357
ILMN_1653200	767.5	SLC22A17	-0.00398285	1.45627e-05	0.000579413
ILMN_1708369	767.5	EPS15L1	-0.00247466	4.18937e-05	0.00128358
ILMN_1764266	770.5	CKMT2	-0.00609302	0.00140641	0.0143606
ILMN_1708510	770.5	NFATC2IP	-0.0011929	0.00213963	0.0191713
ILMN_1670926	772	CHST15	0.00151595	0.118519	0.291121
ILMN_1664024	773	APOB	-0.00540479	0.000472995	0.00694452
ILMN_1706969	774	BEND6	-0.00304872	3.42048e-06	0.000198619
ILMN_2133038	775	UGT3A1	0.000852952	0.0391392	0.141412
ILMN_1722056	778	ATP7B	0.00328348	1.30577e-06	9.36086e-05
ILMN_2152257	778	SSTR2	-0.00527508	1.64147e-05	0.000635439
ILMN_1796949	778	TPX2	0.00170549	8.93211e-05	0.00216788
ILMN_2281186	778	RGNEF	-0.00196792	0.000159421	0.0032333
ILMN_1696434	778	LAMA1	0.00128871	0.0305331	0.120789
ILMN_1872446	781		0.00211436	3.60985e-05	0.00115015
ILMN_1716608	782	NGF	0.00181924	0.000391885	0.00609359
ILMN_1806344	783	TLX3	-0.00139674	0.00527565	0.03574
ILMN_1808713	784	HSD17B2	-0.000416992	0.418749	0.638041
ILMN_1652549	785	DTNA	-0.00318493	0.000466407	0.00690461
ILMN_1769299	786	MTMR11	-0.00479509	1.38476e-11	7.84486e-09
ILMN_1682316	787.5	TRIM33	0.00450685	1.15107e-08	2.26575e-06
ILMN_2384770	787.5	EGFLAM	0.00685662	1.22977e-08	2.39279e-06
ILMN_1803197	789	RAB3IP	0.00120351	0.146979	0.335359
ILMN_1803147	790	CRB1	-0.00129743	0.000498177	0.00718706
ILMN_1747665	791	2015-09-02	-0.00113777	0.0131386	0.0676782
ILMN_1763520	792.5	SULT2B1	-0.00255287	1.75317e-05	0.000658913
ILMN_1687768	792.5	NCOA7	0.00284191	6.14602e-05	0.00168143
ILMN_1678766	794.5	DYNLT1	-0.00354446	6.45192e-07	5.55032e-05
ILMN_2372199	794.5	C6orf1	0.00135459	0.000374762	0.00591746
ILMN_1798373	796	ITPRIPL1	-0.00136739	0.00141924	0.0144553
ILMN_1652505	797.5	APEX2	-0.00338083	1.51513e-07	1.9126e-05
ILMN_1662383	797.5	ZRANB2	-0.00487273	0.000581396	0.00791565
ILMN_1780334	799	KCNJ2	0.0021576	0.00174087	0.0166032
ILMN_1755818	800.5	BGLAP	-0.00286621	3.31534e-06	0.000193968
ILMN_1864166	800.5		0.0013262	0.0993336	0.25953
ILMN_2103761	802	TLE4	0.00139342	0.0232538	0.0999847
ILMN_2278819	803	PDE7A	0.00138232	0.000287082	0.00495398
ILMN_2066151	806.5	TEK	0.0051988	9.43791e-07	7.35619e-05
ILMN_2145518	806.5	TMEM126B	0.00452345	9.19211e-06	0.000416189
ILMN_1722045	806.5	ARSB	-0.0013882	0.000104086	0.00239131
ILMN_1785831	806.5	ZDHHC13	0.00191929	0.000118531	0.00261952
ILMN_1654473	806.5	ZP1	-0.00222877	0.000172975	0.00342221
ILMN_1661137	806.5	SH3RF2	0.00161164	0.0375406	0.137467
ILMN_1733430	810	KCNMB3	-0.00122591	0.00200718	0.0183547
ILMN_1690170	816	CRABP2	-0.00827546	2.00853e-11	1.06028e-08
ILMN_1800912	816	ZFP106	0.00574195	1.51618e-08	2.8173e-06
ILMN_1763891	816	FLJ35258	-0.00984694	1.12958e-07	1.49073e-05
ILMN_2309245	816	BIN1	-0.00385748	3.6417e-05	0.00115871
ILMN_1673953	816	HRH1	0.00182991	5.58227e-05	0.00156805
ILMN_1769934	816	GRHL1	0.00160407	8.62026e-05	0.00211652
ILMN_2394777	816	DTNA	-0.00333469	0.000281706	0.00489207
ILMN_1684143	816	NPTXR	-0.00154814	0.000960308	0.0110971
ILMN_2177928	816	KCNJ9	0.00110329	0.00107937	0.011959
ILMN_1660732	816	PPP2R2B	0.00125372	0.0622408	0.192422
ILMN_1769550	816	SLFN5	-0.000485208	0.607221	0.781251
ILMN_1704376	822	GLDN	0.00540259	0.00768727	0.0466524
ILMN_1788388	824	NOVA2	0.001976	1.75872e-05	0.000659932
ILMN_2094786	824	VWA3B	-0.00129077	0.00039728	0.00613538
ILMN_1709253	824	KCNK10	-0.0016554	0.000580811	0.00791499
ILMN_2401873	826	DUSP10	0.00229952	0.00209927	0.0189579
ILMN_1729033	827	RPL9	-0.0032394	0.00013151	0.0028101
ILMN_1723274	828	GPR55	0.00118677	0.00564374	0.037515
ILMN_1742330	830	PLXNB1	-0.0058009	1.32034e-05	0.000543749
ILMN_1718285	830	HOXC8	0.0043747	1.38608e-05	0.000558931
ILMN_1709717	830	LRRC15	-0.00159585	0.00193549	0.0178964
ILMN_2072875	832.5	SUPT7L	0.00143	0.00124844	0.0132803
ILMN_1779353	832.5	PUS7	0.00173417	0.00851607	0.0500007
ILMN_1730433	834	CD2AP	0.00232409	5.76533e-05	0.00160798
ILMN_2334205	835.5	ERCC6L	0.00137603	0.000153804	0.00315305
ILMN_1766955	835.5	VCAM1	0.00151506	0.000655067	0.00861077
ILMN_2237601	837	KCNMB2	0.00130575	0.000323347	0.00535691
ILMN_1734486	838.5	C1orf19	0.00555522	1.72044e-05	0.000650827
ILMN_1751393	838.5	ZNF684	0.00252637	0.000141416	0.00296719
ILMN_1727704	840	LRRC29	-0.00333253	3.84821e-05	0.00120624
ILMN_1664098	841	FASTK	-0.0059182	4.70048e-06	0.000247009
ILMN_1792508	842	TMEM59	0.00350689	1.46335e-06	0.000102998
ILMN_2232339	843	SLC22A9	-0.00128563	0.000149489	0.00308914
ILMN_1685124	844	TCTN1	-0.0036893	6.35271e-07	5.49384e-05
ILMN_1677041	845.5	CHUK	0.00292418	1.3659e-05	0.0005548
ILMN_2261416	845.5	CD3D	0.00288328	0.00665771	0.042251
ILMN_1815043	847	MRPS2	-0.00346206	3.38547e-05	0.00109518
ILMN_1789361	848	PKD2L1	0.00104364	0.00503076	0.0345807
ILMN_1701403	852.5	HIP1	0.00333652	2.74706e-06	0.000166893
ILMN_1699852	852.5	CES8	-0.00278488	6.26148e-05	0.00169681
ILMN_1692207	852.5	ST5	0.00161932	8.87485e-05	0.00215624
ILMN_1782141	852.5	GRHL3	-0.00105976	0.00129911	0.0135894
ILMN_1694084	852.5	PSCD1	0.00238125	0.00134263	0.0139033
ILMN_2192469	852.5	UNK	-0.000962991	0.00195656	0.0180052
ILMN_2409793	852.5	MAZ	-0.00159011	0.00358149	0.0273373
ILMN_1798977	852.5	GPR97	-0.000915293	0.012079	0.0637202
ILMN_1714988	857.5	HOXD8	0.0017015	8.70899e-05	0.00213605
ILMN_2121389	857.5	ACOT1	-0.000985369	0.0384698	0.139637
ILMN_1814737	859	LNPEP	-0.0026963	0.000212547	0.00397905
ILMN_2256482	860	HMGCLL1	0.00129159	0.00026359	0.00466642
ILMN_2317580	861	SHANK3	0.00536063	2.48776e-05	0.00085478
ILMN_2382990	862.5	HK1	-0.00619684	3.91353e-06	0.000217463
ILMN_1775111	862.5	SND1	-0.00543911	4.08001e-06	0.00022298
ILMN_1657550	866	MVD	-0.00588353	5.69396e-05	0.00159342
ILMN_1776283	866	LGALS12	-0.00535379	9.81449e-05	0.00230964
ILMN_1785175	866	SWAP70	0.00393102	9.96719e-05	0.00232905
ILMN_1745785	866	NR2F2	0.00211365	0.000125082	0.00272054
ILMN_2110919	866	EBF2	-0.00199875	0.00310642	0.024906
ILMN_1787556	869	NPC1L1	-0.00351098	0.000325517	0.00538134
ILMN_2072603	870.5	MRPL14	-0.00467241	7.24639e-06	0.000346321
ILMN_2196287	870.5	INGX	-0.00113309	0.00303746	0.0245316
ILMN_1700232	872	FBXO30	0.00296188	8.52614e-06	0.000392152
ILMN_1754576	873	KRT6C	-0.00136842	0.000578293	0.00791499
ILMN_1681741	875	C1orf31	-0.00184429	0.00516456	0.0352712
ILMN_1718629	875	NRIP1	-0.00247206	0.0214063	0.0947953
ILMN_1737380	875	BCAP29	0.00109489	0.241508	0.461042
ILMN_1815148	877	MAN2A2	0.00292126	7.975e-05	0.00202001
ILMN_1671600	878.5	EPS8L1	0.001629	4.60676e-05	0.00137181
ILMN_1806533	878.5	PDE7B	0.00227284	0.0268216	0.110557
ILMN_1735168	880	SUV420H2	0.00193871	1.0796e-05	0.000469587
ILMN_1652938	883	PRRG3	-0.00192025	0.000220176	0.00407327
ILMN_1658376	883	CCDC114	-0.00131829	0.000336227	0.00548424
ILMN_1730523	883	FAM195A	-0.00258222	0.00226419	0.0198816
ILMN_1652872	883	UBOX5	-0.00114987	0.00587242	0.0385896
ILMN_1663446	883	SORBS1	-4.47351e-05	0.973268	0.98836
ILMN_1811648	886.5	DCAKD	0.00222533	0.00779652	0.047122
ILMN_1676385	886.5	PAK2	-0.00303497	0.0293946	0.117715
ILMN_1651690	888	PGBD4	-0.00139399	0.00100655	0.0114346
ILMN_1806787	889	CSDC2	0.00149473	0.000876335	0.0103903
ILMN_1799103	890	SNRPB	0.00131508	0.0469195	0.159599
ILMN_1729117	891	COL5A2	-0.00593528	2.87219e-08	4.73137e-06
ILMN_2412564	892	NCBP2	-0.00199255	0.000523314	0.00744041
ILMN_2232712	893	MYO10	0.00202764	3.4726e-05	0.00111715
ILMN_2325185	895	TYSND1	-0.00402589	3.00629e-05	0.000998958
ILMN_1813671	895	SLC25A1	-0.00684025	6.61509e-05	0.00177015
ILMN_1736441	895	PDXP	0.00150138	0.0605854	0.189168
ILMN_2374425	897	CCNE1	-0.00239807	0.000163692	0.00328614
ILMN_1681826	898	CRB2	0.00132637	0.000456083	0.00679067
ILMN_2102422	899	ABCB8	0.00191829	4.46028e-05	0.00133849
ILMN_1794163	900	TMOD4	-0.00163168	0.00104114	0.0116728
ILMN_1693401	901	KLHL28	-0.000289804	0.779485	0.890079
ILMN_1658498	902	SLC44A3	0.00149195	0.00056054	0.00776948
ILMN_1805158	903.5	TAF1A	0.00211161	8.33567e-06	0.000384247
ILMN_1754555	903.5	SVOPL	-0.001343	0.000212737	0.00397905
ILMN_2381197	905.5	RNF19A	0.00559808	2.86883e-06	0.000171738
ILMN_2347349	905.5	CCNB1IP1	-0.00344689	5.17428e-06	0.000260136
ILMN_1684549	907	RNPC2	-0.000989694	0.0220101	0.0963128
ILMN_1706203	908	SOBP	-0.00154853	0.000751713	0.00939216
ILMN_1748625	909	TCEAL4	0.0017527	0.00110994	0.0122167
ILMN_1736340	910	ANGEL2	0.000914905	0.116891	0.288435
ILMN_1790043	911	NXF4	0.00152493	0.000169901	0.00339028
ILMN_1657766	912	TRIM29	-0.00142658	0.000659418	0.00863346
ILMN_1708728	915	H2AFJ	-0.00521568	5.07909e-06	0.000257581
ILMN_1765550	915	HOMEZ	0.00190374	5.44072e-05	0.00154112
ILMN_1758658	915	FADD	0.00304039	0.00010984	0.00247694
ILMN_1738677	915	PRPF8	0.00249657	0.00105052	0.011748
ILMN_1789233	915	VPS37C	0.00133472	0.0511899	0.169131
ILMN_2057981	918.5	FAM164A	-0.00234531	0.0133914	0.0685719
ILMN_1661627	918.5	LZIC	-0.00059679	0.326657	0.55147
ILMN_1659878	920	PAK2	-0.00175684	0.000721772	0.00916337
ILMN_1772233	921	CENTD2	-0.00338866	4.3623e-06	0.000234003
ILMN_1682264	922	DCAF7	0.00363275	2.15156e-07	2.48628e-05
ILMN_1813561	923	SCIN	0.00503293	0.0214002	0.0947868
ILMN_2176225	924	IFNW1	0.000984101	0.00850372	0.0499661
ILMN_1738742	925	PLAT	0.00407332	0.000657901	0.00863338
ILMN_2406043	926	VPS24	0.00480379	0.000368957	0.00585367
ILMN_2251184	928.5	ERP29	-0.00438241	2.29815e-06	0.000146244
ILMN_1769402	928.5	SEC14L5	0.00104786	0.00277346	0.0229413
ILMN_1796455	928.5	RYR3	0.00183043	0.00533165	0.0360414
ILMN_1673773	928.5	GALNTL4	0.00231505	0.0326688	0.125906
ILMN_1660879	931	FRMPD2	-0.00103042	0.00591158	0.0387329
ILMN_2360705	932	ACSL3	0.00554206	1.29503e-05	0.000537138
ILMN_1716309	933	EGFL6	0.0122439	7.46638e-06	0.000353922
ILMN_1770963	934	NAALADL1	-0.00273232	1.40744e-07	1.79618e-05
ILMN_1722102	935	ANAPC11	-0.00505901	2.31104e-05	0.000807195
ILMN_1751328	938.5	FAM83H	-0.0033774	8.92123e-06	0.000407099
ILMN_1737988	938.5	PRNP	0.0029616	0.00165433	0.0160562
ILMN_1778079	938.5	2015-09-04	-0.00186865	0.0016791	0.0161962
ILMN_1742569	938.5	PAPD1	-0.00278895	0.00291108	0.0237916
ILMN_2068257	938.5	MXRA8	-0.00232593	0.0213479	0.0946635
ILMN_1756650	938.5	DGKH	-0.000550892	0.291993	0.516026
ILMN_1782441	942	CDKL2	-0.00124698	0.00048273	0.00703852
ILMN_2308806	943	MAPK8	0.00126059	0.00133152	0.0138377
ILMN_1665423	944	ZFP91	0.00240146	0.000428279	0.00649728
ILMN_1793549	945	PTPN4	-0.00446245	1.35203e-05	0.00055288
ILMN_2268409	946	VPS13B	-0.000564579	0.198523	0.407125
ILMN_1652521	947	MTMR9	0.00218764	5.39031e-05	0.00153335
ILMN_2224333	949.5	C3orf65	0.00162953	1.61961e-05	0.000629652
ILMN_1728236	949.5	SLFN12	0.00183442	0.000239865	0.00435943
ILMN_1812666	949.5	DNAJC15	0.00316838	0.000404603	0.00623191
ILMN_1814661	949.5	PHLPP1	-0.001794	0.00278067	0.0229846
ILMN_1656225	952.5	DUPD1	-0.00118876	0.00268836	0.0224411
ILMN_1796245	952.5	DNASE2	0.00152515	0.088156	0.240417
ILMN_1744268	954	PLEC1	-0.00572533	1.05273e-06	8.02859e-05
ILMN_1678493	955	CHN1	0.00125851	0.149234	0.338669
ILMN_1794399	956	SNRK	0.00630966	5.97651e-09	1.28534e-06
ILMN_1710482	957	APLP2	0.00183632	0.0238013	0.101661
ILMN_1738369	958	TUFM	-0.00255594	0.000175222	0.00345783
ILMN_1725554	959	DNAJC5G	-0.000722295	0.0378578	0.138193
ILMN_1776674	960	SAC3D1	-0.00432888	0.000365234	0.00580649
ILMN_1706687	961	KLHL5	0.00367787	0.000863385	0.0102923
ILMN_2295844	962	VAMP1	0.00171915	0.000155894	0.00318186
ILMN_2411139	963	FIBP	-0.00292089	2.58788e-05	0.000883952
ILMN_2195236	964.5	PGRMC2	0.00918349	2.18821e-07	2.51611e-05
ILMN_1685954	964.5	HMBS	-0.0020644	0.00848938	0.0498944
ILMN_1725366	966	SLC27A5	-0.00229641	0.000513158	0.00735294
ILMN_1802872	967	PPIL2	-0.00106377	0.00349856	0.0269433
ILMN_1767601	968	C21orf94	-0.00112631	0.00392785	0.0292505
ILMN_1813386	977	CORO6	-0.00430455	8.75024e-06	0.000400871
ILMN_1738784	977	PPP2R5A	-0.0042395	2.92582e-05	0.000973609
ILMN_1683148	977	PRICKLE2	-0.00383	3.97891e-05	0.00123719
ILMN_1758906	977	GNA13	0.00600476	4.62617e-05	0.0013751
ILMN_2261099	977	SORBS3	0.00154342	6.54553e-05	0.00175366
ILMN_2048478	977	SLC22A3	0.00246468	9.69061e-05	0.00229403
ILMN_1670676	977	TBRG1	0.00137357	0.000231503	0.00423155
ILMN_1734096	977	DCLRE1A	0.0018006	0.000768808	0.00955436
ILMN_1739375	977	LACRT	0.00108694	0.0011448	0.0124828
ILMN_1724207	977	IVD	-0.00291367	0.00219046	0.0194487
ILMN_2385220	977	DFFA	-0.00342094	0.00455661	0.032356
ILMN_1756898	977	COQ9	-0.00200182	0.00535723	0.0361617
ILMN_1779522	977	ZNF347	-0.00111246	0.00609089	0.039584
ILMN_1693072	977	ELAC1	0.00122702	0.00633344	0.0407047
ILMN_2375786	977	LECT1	0.0014288	0.0095757	0.0543669
ILMN_1805535	977	VRK3	-0.000926421	0.0630675	0.193916
ILMN_1719599	977	SYTL4	0.00160735	0.175151	0.375617
ILMN_2216637	989.5	STK32B	-0.00655185	2.04545e-09	5.15637e-07
ILMN_2107184	989.5	SNRK	0.00403743	3.09283e-06	0.000181866
ILMN_1780987	989.5	RFXANK	-0.00614978	1.00017e-05	0.000447362
ILMN_1806487	989.5	FAM109B	-0.00189459	0.000263283	0.00466642
ILMN_1717295	989.5	C6orf122	-0.00120126	0.00307473	0.024718
ILMN_1767662	989.5	LASS6	-0.00305028	0.00421431	0.0306887
ILMN_1756550	989.5	NUP62CL	-0.00106142	0.00426086	0.030931
ILMN_1714397	989.5	CRYL1	0.000955643	0.224364	0.43989
ILMN_1815570	995	HOXA6	-0.00335693	0.000865797	0.0103
ILMN_1680453	995	ITM2C	0.00282591	0.00202881	0.0184724
ILMN_1685002	995	RCE1	0.00123555	0.0366054	0.135453
ILMN_1667883	997.5	THOC5	-0.00613973	6.6156e-06	0.000320795
ILMN_1798256	997.5	UPP1	0.00100593	0.461005	0.674292
ILMN_2225144	1003.5	EIF4E3	0.00614885	8.79063e-08	1.19403e-05
ILMN_2249920	1003.5	FYN	-0.00421256	2.95244e-07	3.103e-05
ILMN_1703617	1003.5	AHSA1	-0.00382194	1.36366e-05	0.0005548
ILMN_1738816	1003.5	FOXO1	-0.00565612	6.26985e-05	0.00169681
ILMN_2228538	1003.5	IRAK1BP1	0.00156045	8.00306e-05	0.00202294
ILMN_2375557	1003.5	SCMH1	-0.00177189	0.00131485	0.0137259
ILMN_1730028	1003.5	MFSD9	-0.00168061	0.00904169	0.0521249
ILMN_2138435	1003.5	MRPS27	-0.00139105	0.0132015	0.0678837
ILMN_1804568	1003.5	HOMER1	0.000668114	0.0514278	0.169747
ILMN_1789171	1003.5	EEF2K	0.00128626	0.176795	0.377879
ILMN_1692698	1009	VASH2	-0.00108921	0.0316424	0.123398
ILMN_1700109	1010	PTOV1	-0.00413684	2.22465e-05	0.000785289
ILMN_1717888	1012	KHK	0.0012708	0.00047474	0.00695258
ILMN_1728478	1012	CXCL16	0.00296184	0.00687864	0.043178
ILMN_1807044	1012	UBAC1	0.000486916	0.474559	0.685782
ILMN_2052891	1016	PKD2	0.00563692	4.41812e-05	0.00132755
ILMN_1725297	1016	AMPH	0.00212523	7.61818e-05	0.00194021
ILMN_1698732	1016	PALLD	0.00462423	0.000196283	0.00377405
ILMN_1783333	1016	C16orf61	0.00268448	0.000229164	0.00419448
ILMN_1755224	1016	TMEM102	-0.00091159	0.00578575	0.0381267
ILMN_1806691	1019	GHSR	-0.0011728	0.00318008	0.0252698
ILMN_1698209	1020	AGPS	-0.00153758	0.00640923	0.0410782
ILMN_1772486	1021	ELF2	-0.00115895	0.205091	0.415749
ILMN_1664303	1022.5	HTATIP2	0.0037726	0.000327102	0.00539174
ILMN_1738322	1022.5	SHROOM1	-0.00141639	0.00490455	0.0339588
ILMN_1748591	1025	ODC1	0.00525238	4.00332e-07	3.90694e-05
ILMN_1664701	1025	FLJ14816	-0.001367	0.000172089	0.00341051
ILMN_1741171	1025	TM2D2	0.00180958	0.00522507	0.0354862
ILMN_1718207	1028	SETDB1	-0.00356861	1.73488e-05	0.00065453
ILMN_1696587	1028	LRP1B	0.00451528	6.88315e-05	0.0018209
ILMN_1695549	1028	PVRL1	-0.00122507	0.00194928	0.0179523
ILMN_1714083	1030	KLHL8	-0.00058436	0.425819	0.644249
ILMN_2292646	1031	GAD1	0.00111255	0.00214023	0.0191713
ILMN_1799708	1032.5	GYPA	-0.00136328	0.000321332	0.0053464
ILMN_1692844	1032.5	TBC1D19	-0.00168589	0.00316952	0.0251946
ILMN_1747506	1035	DHX34	-0.00249818	9.0266e-05	0.00217788
ILMN_1712944	1035	AES	0.00283273	0.00680017	0.0428506
ILMN_1802611	1035	SPEN	0.00147667	0.027017	0.111027
ILMN_1712375	1037	NCAPH2	-0.000909054	0.00792653	0.0476043
ILMN_2235602	1038.5	CCDC150	0.00127684	0.000562286	0.00777857
ILMN_2060115	1038.5	SORL1	-0.00311129	0.00307228	0.024718
ILMN_1715662	1040	CCDC80	-0.00351237	1.57093e-06	0.000107634
ILMN_2051469	1044	E2F1	0.00218134	1.09648e-05	0.000475148
ILMN_1660963	1044	CCIN	-0.00108844	0.0012368	0.0132018
ILMN_1746846	1044	TTLL4	-0.00106752	0.00390093	0.0291153
ILMN_1655426	1044	KLK3	-0.00109936	0.00593498	0.0388638
ILMN_1749009	1044	REXO2	-0.00236168	0.00787401	0.0474258
ILMN_1778308	1044	COL4A4	-0.0008962	0.0201881	0.0915122
ILMN_1668092	1044	ESAM	0.00248217	0.0380808	0.13864
ILMN_1756374	1048	SYCP1	0.001701	0.000252828	0.00452421
ILMN_1813021	1049	COL4A6	0.00116912	0.00125492	0.0133157
ILMN_1732967	1050	KIAA1949	-0.00337754	2.20931e-07	2.52786e-05
ILMN_2280911	1051	VPS41	-0.000111252	0.900975	0.954043
ILMN_1800739	1072	SPINT2	-0.00539752	5.62844e-11	2.66799e-08
ILMN_1730572	1072	HNRPDL	0.0046078	1.76991e-07	2.17511e-05
ILMN_1768110	1072	ZAK	0.00815366	1.53275e-06	0.000105956
ILMN_1804476	1072	GMPPA	-0.00823541	3.56437e-06	0.000204925
ILMN_1665219	1072	LTBP4	-0.0062885	3.58103e-06	0.000205374
ILMN_1745887	1072	FBXO21	0.00260028	3.94641e-06	0.00021799
ILMN_1784176	1072	ABCA5	0.00250869	1.52286e-05	0.000598026
ILMN_1802553	1072	MRPS24	-0.00324866	3.79056e-05	0.00119462
ILMN_2046344	1072	NFKBIL1	0.0018229	4.09342e-05	0.00126601
ILMN_1832625	1072		-0.00166898	4.86097e-05	0.00142997
ILMN_2149766	1072	APPBP2	0.00275701	8.01316e-05	0.00202306
ILMN_1690034	1072	SOD3	0.00617076	0.000102229	0.002365
ILMN_2055781	1072	KLRF1	0.0017395	0.00012594	0.00273129
ILMN_1692394	1072	KIAA1024	-0.00129959	0.000190026	0.00367505
ILMN_2120222	1072	SERPINB3	0.00134033	0.000238816	0.00434377
ILMN_1668727	1072	ARSB	0.00155532	0.000246733	0.0044391
ILMN_1677440	1072	ATP6AP2	0.0061103	0.000285613	0.00493597
ILMN_1707310	1072	MGLL	-0.00308908	0.000565715	0.00780741
ILMN_1770811	1072	PELO	-0.00286224	0.00102098	0.0115513
ILMN_2258816	1072	SAMD3	0.00162953	0.00182212	0.0171763
ILMN_1780060	1072	FCN3	0.00723629	0.00252853	0.0214798
ILMN_1700597	1072	FAM18B2	0.00111702	0.00255052	0.0215971
ILMN_1789274	1072	FBXO17	-0.00113592	0.00259497	0.021862
ILMN_2353732	1072	CD8A	0.00254928	0.00297803	0.0242194
ILMN_1758642	1072	FLJ90757	-0.00144563	0.00333416	0.0261332
ILMN_1786882	1072	ERCC6	-0.00106647	0.00366632	0.0277658
ILMN_1752273	1072	KIAA1143	-0.00147756	0.00385088	0.0288437
ILMN_1808157	1072	RUNDC3B	-0.00174005	0.00460798	0.0326422
ILMN_2297570	1072	TTC39A	0.0010083	0.00484817	0.0337252
ILMN_1810835	1072	SPRR3	-0.0011418	0.00526558	0.0357091
ILMN_1790625	1072	CBX3	-0.00262982	0.0114406	0.0614408
ILMN_1698330	1072	NIT1	-0.00113908	0.0148212	0.0735583
ILMN_1723145	1072	TMEM121	0.000930025	0.0197941	0.0902857
ILMN_1654398	1072	RGL1	0.00192706	0.0306437	0.121007
ILMN_1664772	1072	ATP2B4	-0.00182881	0.047379	0.16088
ILMN_2188521	1072	PVRL3	-0.00170799	0.0637784	0.195098
ILMN_1714990	1072	DBT	-0.00163634	0.0787985	0.223884
ILMN_2160764	1072	HBP1	-0.0013062	0.0892547	0.242243
ILMN_1784602	1072	CDKN1A	0.00219446	0.148396	0.337259
ILMN_1752647	1072	KLRC1	-0.00040726	0.246851	0.466753
ILMN_1722286	1072	ABCA5	-0.00026805	0.69159	0.838085
ILMN_1674874	1093.5	MFSD10	-0.00492042	2.07304e-07	2.40752e-05
ILMN_1687410	1093.5	OSBPL11	0.0024951	0.000101523	0.00235337
ILMN_1727156	1095.5	ARSI	-0.00102074	0.00598379	0.0390709
ILMN_1716678	1095.5	NPC2	0.000728492	0.289334	0.513082
ILMN_1721535	1097.5	COG5	-0.00457444	0.000267008	0.00470189
ILMN_1680343	1097.5	AGL	-0.00112436	0.00862872	0.0504707
ILMN_1730728	1099	OR2B2	0.000940019	0.0143927	0.072138
ILMN_2053103	1100	SLC40A1	0.00570987	0.00019465	0.00374937
ILMN_1717757	1101	CALML4	0.00128698	0.000649099	0.00856627
ILMN_1653836	1102	C11orf41	-0.00347531	8.76055e-08	1.19403e-05
ILMN_1727098	1103	PPP1R16B	0.00139978	0.2488	0.468761
ILMN_1733157	1104	THSD1	-0.00194387	0.000518251	0.00739399
ILMN_1749838	1105	MZF1	-0.00451686	8.90095e-07	7.10455e-05
ILMN_1692058	1106	NDN	-0.00261039	0.000121524	0.00267042
ILMN_1686645	1107	UTP14C	0.00351578	1.26e-05	0.000527317
ILMN_1810120	1109	SYT7	0.00182695	8.19878e-05	0.0020389
ILMN_1685580	1109	CBLB	-0.00447334	0.000105569	0.00241106
ILMN_1758378	1109	TSC1	-0.000885959	0.044037	0.153169
ILMN_1732151	1113	COL6A1	-0.0077593	7.08549e-13	5.67499e-10
ILMN_1774196	1113	URM1	-0.00458802	2.20233e-06	0.000141699
ILMN_1802766	1113	WDR40B	0.00161943	8.15337e-05	0.00203196
ILMN_1656042	1113	KIAA0319L	-0.0018943	0.00385578	0.0288711
ILMN_1653750	1113	SOX10	-0.000973869	0.0138784	0.0704461
ILMN_2251804	1116	SMC4	-0.00150922	0.00302793	0.0245092
ILMN_1764431	1118.5	COPS6	-0.00348756	3.07773e-05	0.00101606
ILMN_1731914	1118.5	SCN4A	-0.00521062	0.000253312	0.00452938
ILMN_1706344	1118.5	ABHD6	0.0021539	0.00168909	0.0162453
ILMN_2353143	1118.5	FBLIM1	-0.00114808	0.00406829	0.0300378
ILMN_1690537	1121	GTSF1L	-0.00172383	1.80159e-05	0.000669543
ILMN_1812915	1122	TNFRSF10B	0.00116413	0.00414182	0.0303477
ILMN_2253822	1123	NCKAP5	-0.00120048	0.0215516	0.0951311
ILMN_1793672	1125	SIX5	-0.00551393	1.22122e-05	0.000514797
ILMN_1745994	1125	GAS7	-0.00447297	5.08761e-05	0.00146791
ILMN_1742400	1125	CEP350	0.00115453	0.252513	0.472633
ILMN_1714567	1127	AHNAK	0.00282796	0.00133627	0.0138673
ILMN_1781906	1130	RBM17	0.00264603	7.48848e-05	0.00191558
ILMN_1678173	1130	KHK	-0.00146812	0.000327771	0.00539174
ILMN_2053345	1130	KCNT2	0.00173819	0.000395359	0.00611385
ILMN_1737518	1130	RBM4	0.00105711	0.00436972	0.0313922
ILMN_1691001	1130	RTN3	-0.000567224	0.223382	0.438847
ILMN_2355423	1133	TPO	0.00217872	0.000104322	0.00239199
ILMN_1752476	1134.5	C6orf134	-0.00140916	0.000817937	0.00993111
ILMN_1666545	1134.5	GCNT1	0.00218003	0.00083064	0.0100329
ILMN_2183856	1137	TSPAN6	0.00539615	3.45531e-06	0.000199643
ILMN_1813530	1137	AGT	-0.00214772	0.0160731	0.0776962
ILMN_1800152	1137	KIAA1271	-0.00203141	0.0506543	0.167838
ILMN_1785646	1140.5	PMP22	-0.00426692	7.68742e-08	1.07564e-05
ILMN_1653161	1140.5	SNCG	0.00871532	2.83816e-06	0.000170593
ILMN_2082130	1140.5	C1orf123	-0.0059528	5.03741e-06	0.000256924
ILMN_2391458	1140.5	ACSL4	-0.000402507	0.518721	0.719776
ILMN_1751378	1144	RARS	-0.00241537	8.53898e-05	0.002101
ILMN_2073279	1144	SIM1	-0.00085883	0.0162861	0.0784646
ILMN_2349393	1144	MDK	0.00160777	0.247675	0.467703
ILMN_2350801	1146.5	SLC25A29	-0.00203787	0.000450244	0.00672528
ILMN_2049672	1146.5	TMEM16C	0.00408872	0.000580693	0.00791499
ILMN_1810327	1148.5	HNRPUL2	0.0026442	4.13167e-05	0.00127445
ILMN_1706990	1148.5	ZNF271	-0.00107651	0.140642	0.325561
ILMN_2087702	1150.5	MYH9	0.00364737	4.76847e-05	0.00140733
ILMN_1690096	1150.5	PPP1R1B	-0.000488672	0.290106	0.513942
ILMN_1698259	1152	TMEM100	0.00799758	1.3579e-06	9.6748e-05
ILMN_1685824	1153	B4GALT5	0.00482048	0.000122796	0.00268566
ILMN_2073184	1154.5	S1PR5	0.00130463	0.00578926	0.0381267
ILMN_2329744	1154.5	PMS2	-0.000789426	0.0690474	0.205348
ILMN_1723962	1157	LXN	0.00647385	1.40417e-05	0.00056427
ILMN_1770030	1157	C7orf43	0.00119354	0.0202568	0.0916985
ILMN_1663780	1157	WISP3	-0.00105091	0.0241303	0.102542
ILMN_2379560	1159	CDC14B	0.00339157	1.69758e-05	0.000646389
ILMN_2188722	1160.5	GLS	0.00404989	0.000131409	0.0028101
ILMN_1768870	1160.5	CAPZA2	0.00145678	0.0387244	0.140386
ILMN_1666502	1162	SOBP	-0.00535864	2.90839e-07	3.0706e-05
ILMN_1711346	1163	EGFLAM	-0.00142066	0.000217363	0.00403402
ILMN_2326071	1164	MYL6	-0.00121829	0.0677088	0.202817
ILMN_1709056	1165	FBXW8	0.000634141	0.0978084	0.25702
ILMN_1713380	1166.5	EIF2B2	-0.00215672	0.000767499	0.0095432
ILMN_1700811	1166.5	UBFD1	-0.00116332	0.0543977	0.175901
ILMN_2252160	1168.5	UBC	-0.00113408	0.00383703	0.0287771
ILMN_1804419	1168.5	LRMP	0.00192179	0.00865458	0.0505456
ILMN_1797172	1170	ERCC1	-0.00272441	4.67924e-05	0.00138276
ILMN_1781010	1171	ARHGEF3	-0.00461241	5.31234e-05	0.00151398
ILMN_1720311	1172.5	SLC25A46	0.00522705	0.000220437	0.00407327
ILMN_1763200	1172.5	DZIP3	-0.00103674	0.0070189	0.0438247
ILMN_1761968	1175	PPP1R14A	-0.0040793	0.00995621	0.0559382
ILMN_1750690	1175	ARFIP2	-0.00176069	0.0127014	0.0661472
ILMN_1714417	1175	PSEN2	0.000614202	0.450031	0.666157
ILMN_2096372	1177	ALDH1A1	0.0142776	1.23178e-06	8.85796e-05
ILMN_2246894	1178.5	EDF1	-0.00377577	3.91244e-05	0.00122119
ILMN_1676257	1178.5	TMEM211	-0.0012268	0.00163594	0.015926
ILMN_1669015	1181	XPNPEP1	-0.00307651	8.33773e-06	0.000384247
ILMN_1752247	1181	AKAP13	-0.00192628	0.0114517	0.0614859
ILMN_1707649	1181	MPDZ	-0.00146733	0.256497	0.476565
ILMN_1676058	1183.5	MAGOHB	0.00160563	0.000148012	0.0030668
ILMN_1710571	1183.5	PAPD5	-0.00224318	0.0197953	0.0902857
ILMN_1784217	1185	SOX15	0.00120012	0.0473765	0.16088
ILMN_1781761	1187	ENPP4	0.00533237	8.07432e-07	6.6036e-05
ILMN_1725031	1187	LHFPL1	-0.00195162	0.00735141	0.0451723
ILMN_1686516	1187	CUGBP1	-0.000584737	0.257462	0.477603
ILMN_1721365	1189.5	gm127	0.00125975	0.000777074	0.00962619
ILMN_1677953	1189.5	OGFOD1	0.00121691	0.0761211	0.21855
ILMN_1711270	1196.5	SFRS14	-0.00369894	2.39771e-05	0.000832237
ILMN_1757872	1196.5	DKFZp761P0423	0.00350727	0.000870186	0.010328
ILMN_2277025	1196.5	RUFY1	0.00125918	0.00104129	0.0116728
ILMN_1663873	1196.5	MMP13	0.00118953	0.00106603	0.0118749
ILMN_1798841	1196.5	PLCXD3	0.00179127	0.00162454	0.0158609
ILMN_2086238	1196.5	SMYD4	0.00247245	0.00238254	0.0206106
ILMN_1745356	1196.5	CXCL9	0.00544904	0.00318455	0.025288
ILMN_2187002	1196.5	OR8H1	-0.000929296	0.00565834	0.0375933
ILMN_1779855	1196.5	HSD17B6	0.00140967	0.00577546	0.0381098
ILMN_1703226	1196.5	KTI12	-0.0013435	0.0213185	0.0945875
ILMN_1794829	1196.5	C6orf117	0.00112689	0.0286949	0.115812
ILMN_1727271	1196.5	WARS	0.00204513	0.256262	0.476414
ILMN_1684402	1204.5	STXBP5	0.00107216	0.0590919	0.186257
ILMN_1675794	1204.5	DDR2	-0.000752767	0.0698827	0.207116
ILMN_1764754	1204.5	RAMP1	0.000684385	0.159627	0.354041
ILMN_1699631	1204.5	GATS	0.000869961	0.434687	0.652356
ILMN_1651330	1207	KCNG4	0.000563134	0.110876	0.278401
ILMN_1702829	1208	CYP4Z2P	0.00163105	0.00270395	0.0224945
ILMN_2056606	1209	PPP1R1A	0.00271988	0.012291	0.064589
ILMN_1651767	1211.5	MKL1	-0.00439612	1.07123e-06	8.1312e-05
ILMN_1744138	1211.5	CHCHD7	0.0023758	0.000384117	0.00601616
ILMN_1716517	1211.5	C1orf84	0.000823366	0.0497647	0.166099
ILMN_1724211	1211.5	GPRC5C	0.00116409	0.125596	0.302616
ILMN_1686461	1214.5	THAP2	0.00116545	0.000721821	0.00916337
ILMN_1764629	1214.5	SLC39A14	-0.0024929	0.00881061	0.051161
ILMN_1809291	1216	TSPAN7	0.00552476	4.61111e-08	7.09286e-06
ILMN_2248112	1217.5	TBX1	0.00124598	0.000956867	0.0110723
ILMN_2260926	1217.5	DPP8	-0.00158414	0.00225601	0.0198486
ILMN_2240109	1219	NR1I2	0.00101304	0.00518569	0.0353427
ILMN_2322986	1220	MINA	0.00212086	0.000213739	0.00399076
ILMN_1738491	1221.5	SNX30	0.00230498	9.46356e-05	0.00225215
ILMN_1749396	1221.5	LSR	-0.00180143	0.0111734	0.0603967
ILMN_2286514	1223	GTPBP8	-0.000370605	0.670847	0.825159
ILMN_2252705	1224	VPS13B	-0.000900109	0.123074	0.298927
ILMN_1702755	1225.5	BMP15	0.000927205	0.0117762	0.0626346
ILMN_1699254	1225.5	PLEKHH1	-0.00113124	0.0163406	0.0785805
ILMN_1684051	1227.5	WASF2	-0.0050607	4.27249e-06	0.000230783
ILMN_2189222	1227.5	KLHL8	-0.00596707	7.29626e-05	0.0018893
ILMN_1784083	1229	IGDCC4	-0.00100726	0.0305591	0.120831
ILMN_1731518	1230.5	PLD6	0.00506714	2.48959e-06	0.000155864
ILMN_1701243	1230.5	C10orf2	-0.00156985	0.00263596	0.0220951
ILMN_1677845	1232	RTL1	0.000604153	0.0971354	0.255946
ILMN_1779370	1234	ARHGEF9	0.00179564	6.77724e-05	0.00179735
ILMN_1716674	1234	VWA2	-0.000959585	0.00312497	0.0249943
ILMN_1718248	1234	CFHR5	-0.00113943	0.00706938	0.044057
ILMN_1780236	1236	PMM1	-0.00562222	4.47225e-07	4.25725e-05
ILMN_1761479	1237	ZC3HC1	0.00106494	0.111226	0.27896
ILMN_1724753	1238	NIN	0.00350123	0.000197434	0.00378992
ILMN_1791447	1239	CXCL12	0.0059318	4.93841e-05	0.00143337
ILMN_1807514	1240	ZNF394	-0.00151187	0.00329917	0.0259586
ILMN_1797277	1241	KIF3C	0.00107984	0.00571035	0.0378199
ILMN_1793959	1242	ADPGK	-0.00178982	0.00100179	0.0114005
ILMN_1799082	1243	ZNF609	0.00169788	0.00562113	0.037421
ILMN_1676307	1245	FIGN	0.00131593	0.00142768	0.014506
ILMN_1693071	1245	FAM92B	-0.00124698	0.00673862	0.0425899
ILMN_1675844	1245	WDR1	-0.000758227	0.311348	0.535957
ILMN_1807009	1247	C9orf24	-0.00127926	0.000628592	0.00838135
ILMN_2131381	1252	PDE3B	0.00984767	9.83587e-11	3.94162e-08
ILMN_1701558	1252	MAP1A	-0.00720158	5.29293e-06	0.000264954
ILMN_1806037	1252	TK1	-0.00320593	2.68906e-05	0.000907189
ILMN_2064917	1252	AGGF1	0.00305755	4.06726e-05	0.0012596
ILMN_1812302	1252	FAM82A1	-0.00137155	0.000208147	0.0039274
ILMN_1726642	1252	KIAA1553	0.0012197	0.00053789	0.00757645
ILMN_1678619	1252	DAK	-0.0015572	0.00300212	0.0243727
ILMN_1788107	1252	IL11	-0.000916579	0.00986227	0.0555862
ILMN_2390504	1252	CNTNAP5	0.000910672	0.034304	0.129895
ILMN_2157435	1257	DYNLRB1	-0.00470255	3.95117e-06	0.00021799
ILMN_1721337	1258	MRPS18B	-0.00157818	0.00465731	0.0329201
ILMN_1665797	1259	CSE1L	-0.00330949	8.81197e-06	0.000402905
ILMN_1714364	1261	PTK2	0.00249701	0.000243025	0.00440307
ILMN_1773407	1261	C16orf72	-0.00290491	0.000810916	0.00988517
ILMN_1763187	1261	PAK4	0.0013081	0.00183344	0.017234
ILMN_1770803	1263	BNIP2	0.00296865	1.35075e-05	0.00055288
ILMN_1709360	1264	CENTD1	0.000797939	0.0310867	0.122123
ILMN_1805662	1265	FBXW5	0.00175703	0.000332752	0.00544667
ILMN_1814808	1266	BFAR	-0.00146526	0.0680159	0.20342
ILMN_2163070	1267	KHDC1	-0.00234115	0.000101866	0.00235897
ILMN_1689814	1268	DUSP13	-0.00146547	0.00469168	0.0330825
ILMN_1737157	1270	GRAMD1A	-0.00359008	5.06621e-06	0.00025749
ILMN_2187533	1270	CSRNP2	0.00199392	0.00269488	0.0224754
ILMN_2139989	1270	DKFZp686D0972	0.00122279	0.00291787	0.0238344
ILMN_1656452	1272.5	C16orf59	-0.00135723	0.000787642	0.00971412
ILMN_2357809	1272.5	G3BP1	-0.000177119	0.826225	0.914846
ILMN_2088437	1274	CX3CR1	0.00325614	0.00142383	0.0144795
ILMN_1731206	1275	NKD2	-0.00260173	0.000702334	0.00902274
ILMN_1805916	1276	NIPSNAP1	-0.00182511	0.00240373	0.0207032
ILMN_1741288	1277	ZNF136	-0.000350483	0.380126	0.603333
ILMN_1778319	1278	DMKN	-0.00261458	0.00331061	0.0260207
ILMN_1695941	1280	NECAB1	0.00629268	6.98401e-06	0.000335854
ILMN_1810915	1280	FAAH	-0.00446359	0.000180302	0.00354005
ILMN_2364414	1280	PCDHA6	-0.00112861	0.0038314	0.0287441
ILMN_1665207	1282.5	C10orf85	-0.00115067	0.00225859	0.0198488
ILMN_1665909	1282.5	LASP1	0.00126288	0.071427	0.209591
ILMN_1761551	1284	FAT4	-0.000457065	0.374746	0.598349
ILMN_1680309	1286	ABCG8	-0.00123954	0.00124368	0.0132509
ILMN_1796499	1286	C9orf43	-0.00104714	0.0344404	0.130284
ILMN_1702568	1286	FAM125B	-0.000671887	0.0807389	0.227222
ILMN_1783909	1288.5	COL6A2	-0.0108182	9.46828e-10	2.749e-07
ILMN_1681983	1288.5	RSPO3	0.00549442	8.00397e-05	0.00202294
ILMN_2194627	1290	GMCL1	-0.000424106	0.681789	0.831936
ILMN_1782050	1292	CEBPD	0.00594582	0.000137813	0.00291529
ILMN_1790659	1292	GNL3	-0.00110523	0.00534591	0.0361062
ILMN_2388254	1292	GCET2	-0.00133387	0.0197766	0.090246
ILMN_1760441	1295	MRPS5	-0.00354429	3.7681e-05	0.00119077
ILMN_2138249	1295	TESSP5	0.00114434	0.00147857	0.0148602
ILMN_1690179	1295	CRYM	-0.00149777	0.00429504	0.0310992
ILMN_1699684	1297	PBLD	0.00117836	0.002035	0.0185143
ILMN_1672503	1298	DPYSL2	0.00302249	9.2252e-05	0.00221129
ILMN_1745421	1299	ZMAT5	-0.00317949	3.28706e-05	0.00106909
ILMN_1744251	1301.5	TBXA2R	-0.00197657	0.000355947	0.00569784
ILMN_2180252	1301.5	FAM70A	-0.00102575	0.00269115	0.0224523
ILMN_1766803	1301.5	TUBGCP6	-0.0017025	0.00285091	0.0233739
ILMN_1677617	1301.5	UCP1	0.000821764	0.064858	0.197135
ILMN_1696991	1304	DYRK1B	-0.00210774	0.0024614	0.0210629
ILMN_2138801	1305	TP73L	-0.00137217	0.00109866	0.0121171
ILMN_2186061	1306.5	PFKFB3	-0.00506218	0.0260948	0.108407
ILMN_2196078	1306.5	SLAMF6	0.00123549	0.137115	0.320335
ILMN_1738767	1309	PLP2	-0.00174213	0.00129232	0.013529
ILMN_1803941	1309	TBC1D15	-0.00190896	0.00624942	0.0403433
ILMN_2387791	1309	MALT1	-0.00100086	0.0116145	0.0621301
ILMN_1737650	1311.5	DIO2	-0.00256434	0.000120054	0.00264562
ILMN_1811718	1311.5	INPP5F	0.00105917	0.0038476	0.0288382
ILMN_2189314	1313	HDGFL1	0.000425703	0.260864	0.481758
ILMN_1788936	1314	KREMEN1	0.00101525	0.0124238	0.0651102
ILMN_1799600	1315	STARD8	-0.00502341	1.06629e-05	0.000467298
ILMN_1723874	1316.5	MRPS6	0.00365916	5.28091e-05	0.00151245
ILMN_1692739	1316.5	ISLR2	-0.00378689	0.000132271	0.00282117
ILMN_1653098	1318	SLC30A4	-0.00185952	0.000686938	0.00888886
ILMN_1739967	1319	TBK1	0.00259207	0.000194676	0.00374937
ILMN_1715705	1320	SSNA1	-0.00315815	0.000171473	0.00340503
ILMN_2211739	1321	SLC15A2	0.00076093	0.0549792	0.177066
ILMN_1799903	1322	GALNTL1	-0.00165787	0.00262536	0.022046
ILMN_1714809	1324	RPIA	0.00376625	4.21067e-06	0.000228538
ILMN_2091310	1324	TMEM16A	0.0043197	2.0567e-05	0.000740587
ILMN_1729640	1324	ESRP2	-0.000964118	0.00434555	0.0312683
ILMN_1795881	1326	SNED1	-0.000920147	0.0303187	0.120152
ILMN_1718988	1327.5	DAZAP2	0.003349	1.08361e-06	8.17178e-05
ILMN_2041327	1327.5	MRPL37	-0.00512647	2.80035e-05	0.000937229
ILMN_1793476	1329	PRKCDBP	-0.00565178	4.03511e-06	0.000221568
ILMN_1758978	1330	KLHL4	-0.00122875	0.000805897	0.00984605
ILMN_1788059	1331.5	PCGF5	0.00184407	0.000335815	0.00548424
ILMN_1741404	1331.5	MSC	0.00419957	0.00135767	0.0139905
ILMN_1800512	1333	HMOX1	0.00213133	0.0360126	0.134178
ILMN_1717492	1334.5	GHSR	-0.00114297	0.00401747	0.0297651
ILMN_1797594	1334.5	NFAT5	-0.00224639	0.0409048	0.14572
ILMN_1709237	1336	EPHX2	-0.00188184	0.0240684	0.102441
ILMN_1678705	1337.5	FLJ35220	0.00118972	0.0267675	0.110412
ILMN_1725696	1337.5	ATXN3	-0.00174974	0.0519673	0.170704
ILMN_2272120	1339	PKN1	-0.00133185	0.000282458	0.00489966
ILMN_1807833	1340	HM13	-0.00296704	0.000152867	0.00313939
ILMN_2371379	1341	ACLY	-0.00743765	0.00508586	0.0348773
ILMN_1717490	1342	RPL6	-0.00140523	0.0225366	0.0979341
ILMN_1703683	1345	COG4	-0.00383002	2.69888e-05	0.000907189
ILMN_1797362	1345	LIMK1	0.00157247	0.000413473	0.00632972
ILMN_2407824	1345	ATP1B1	0.00472805	0.00135545	0.01398
ILMN_1691557	1345	C3orf60	-0.00129732	0.00508099	0.0348644
ILMN_1714384	1345	PCCA	-0.00141767	0.0688076	0.204792
ILMN_2379788	1348.5	HIF1A	0.00230798	0.000346679	0.00560746
ILMN_1786353	1348.5	CNGA1	0.00287837	0.00182702	0.0172086
ILMN_1697228	1350.5	GPR56	0.00165833	6.96931e-05	0.00183325
ILMN_2276397	1350.5	RASGRP2	-0.000876245	0.0232317	0.0999451
ILMN_1756443	1352	INHA	-0.00120754	0.00255759	0.0216403
ILMN_2339284	1353	CHD2	-0.00110705	0.0209213	0.0935036
ILMN_2066249	1355	RPP30	-0.00126074	0.000621451	0.0083052
ILMN_1665671	1355	EPO	0.00102462	0.00354746	0.0272081
ILMN_1738796	1355	PITPNC1	0.000134657	0.769825	0.884792
ILMN_1778488	1357	WDR41	-0.00417291	8.13575e-05	0.00203196
ILMN_2413833	1358	TOX3	-0.00083742	0.026184	0.108638
ILMN_1664096	1359.5	ZNF491	0.00164766	0.00125295	0.0133023
ILMN_1773271	1359.5	SCN7A	-0.000863832	0.0127183	0.0661903
ILMN_1690420	1361	GFI1	0.00114021	0.00347608	0.0268325
ILMN_1683175	1362	C9orf23	-0.00412317	4.16778e-05	0.00128049
ILMN_1759613	1363	PNMA6A	0.00236944	0.0202919	0.0918217
ILMN_2263144	1365.5	MGC3196	-0.00225336	0.000190454	0.00368026
ILMN_1714419	1365.5	C19orf57	0.00128222	0.000322131	0.00535203
ILMN_1732717	1365.5	FAM71E1	-0.00186243	0.000323284	0.00535691
ILMN_1769207	1365.5	KCTD7	-0.00155243	0.0061383	0.0397918
ILMN_1774334	1368	HIGD2A	-0.00290578	0.000391062	0.00609235
ILMN_1807540	1369.5	CBARA1	-0.0029118	3.07964e-05	0.00101606
ILMN_1698324	1369.5	AVPR2	-0.00107763	0.00909247	0.0523293
ILMN_1684158	1371	GPT2	0.00501588	6.6819e-06	0.000322662
ILMN_1814165	1372	SSBP3	-0.00205316	0.000599174	0.008102
ILMN_1659312	1373	PMP22	-0.00238521	0.043771	0.152644
ILMN_1772487	1374	SFRS14	-0.00120443	0.0569145	0.181288
ILMN_1762725	1375.5	EIF3L	-0.00271612	0.000424355	0.00645058
ILMN_1660408	1375.5	OMP	0.00080881	0.0369906	0.136378
ILMN_1749131	1377.5	ENPP3	0.00216117	0.000998028	0.0113745
ILMN_2106931	1377.5	PPP1R15B	0.00126015	0.00159575	0.0156588
ILMN_2294123	1381.5	2015-09-04	0.00196158	0.00012644	0.00273702
ILMN_1812607	1381.5	2015-03-08	-0.00138975	0.000331958	0.00544135
ILMN_2215730	1381.5	GABRA5	0.00131367	0.000352448	0.00566924
ILMN_2124241	1381.5	MUM1L1	0.00136405	0.00168543	0.016237
ILMN_1740197	1381.5	ZNF234	-0.00146561	0.0166037	0.0795001
ILMN_1725666	1381.5	GTF2H3	-0.000632421	0.386178	0.609233
ILMN_2054442	1388	ZNF146	0.00637584	4.41112e-06	0.000235403
ILMN_1777221	1388	C21orf51	0.00214298	0.000588452	0.00799764
ILMN_2227248	1388	SLAMF9	0.00141619	0.00482506	0.0336249
ILMN_2260224	1388	RGS3	0.000850145	0.0173461	0.0822074
ILMN_1741334	1388	IKZF4	-0.00145279	0.0217933	0.0957251
ILMN_2098616	1388	C5orf39	0.00130624	0.0843687	0.23354
ILMN_1689029	1388	WDR7	0.000413762	0.50053	0.706178
ILMN_1837935	1392.5	TNPO1	0.00449746	4.48519e-06	0.000237848
ILMN_1702889	1392.5	OR2AK2	-0.00124003	0.0140646	0.0710016
ILMN_1768953	1394.5	SDC1	0.00207069	4.21294e-05	0.00128663
ILMN_2390457	1394.5	ESR2	-0.00205831	0.00171686	0.0164535
ILMN_1764158	1397	NLGN2	-0.00295772	1.42014e-06	0.000100566
ILMN_1815937	1397	TMEM184A	-0.000788376	0.0452108	0.155849
ILMN_2373177	1397	PANK2	-0.000602272	0.40835	0.62917
ILMN_1769757	1399	C14orf104	0.00191934	0.000322624	0.00535619
ILMN_1772964	1400	CCL8	0.00492844	0.00858115	0.0502811
ILMN_1753498	1402	COASY	-0.00387516	1.8487e-05	0.000683756
ILMN_1796523	1402	FNIP1	-0.00140637	0.000352939	0.00566924
ILMN_1735108	1402	ANKS6	0.00121538	0.000750349	0.00938017
ILMN_2328776	1404.5	MST4	0.00281149	2.05976e-05	0.000740587
ILMN_1725642	1404.5	SUMO3	0.00157724	0.0213834	0.0947307
ILMN_2142752	1406	MANSC1	0.00141983	0.00798012	0.0478334
ILMN_1763604	1407.5	CACNB1	-0.00092889	0.00593777	0.0388638
ILMN_1736700	1407.5	ALDOA	-0.00410836	0.00781453	0.047194
ILMN_1718877	1409	FSHB	-0.00140412	0.0278691	0.113484
ILMN_1812249	1410	C15orf54	-0.00131539	0.0043001	0.0311051
ILMN_1793659	1411.5	TUBA8	-0.00124065	0.000818984	0.00993863
ILMN_1758281	1411.5	CALCRL	-0.00157298	0.248674	0.468714
ILMN_1713147	1414.5	MCRS1	-0.00123939	0.0280887	0.113959
ILMN_2393461	1414.5	DDO	0.000773392	0.0323588	0.125225
ILMN_1755909	1414.5	C20orf11	0.000135092	0.858589	0.932011
ILMN_1656084	1414.5	PDZK1	1.0993e-05	0.973067	0.9883
ILMN_2290998	1417.5	CCS	-0.00290579	0.000488119	0.0070904
ILMN_1662738	1417.5	ACSM3	7.31709e-05	0.842681	0.923671
ILMN_1653166	1419	CLEC10A	-0.00261354	3.31164e-05	0.0010728
ILMN_1813572	1420.5	IL16	-0.00285664	8.30351e-05	0.00205833
ILMN_1741253	1420.5	UBR5	-0.00168053	0.000842123	0.0101233
ILMN_1796801	1423	ABCA8	0.00694179	2.47776e-07	2.75245e-05
ILMN_1662492	1423	GDNF	-0.000299364	0.575584	0.759576
ILMN_1789266	1423	CCDC25	0.000311043	0.72981	0.861105
ILMN_1676924	1425.5	CD247	0.00327709	0.00821303	0.0488036
ILMN_1672966	1425.5	RCP9	-0.000371594	0.463531	0.676283
ILMN_2302358	1427	ABCC5	0.00122342	0.00140173	0.0143364
ILMN_1715332	1428	TTC21A	-0.00214208	1.33389e-05	0.000548357
ILMN_1717165	1429	IGBP1	-0.0012244	0.224003	0.439474
ILMN_2318638	1430	TGIF1	-0.00153495	0.109441	0.276033
ILMN_1771652	1431	BAIAP2L2	0.00188378	0.11738	0.289242
ILMN_1736460	1432	MDM1	0.00159322	0.000375626	0.00592306
ILMN_2246555	1433	MUC4	-0.00119933	0.00110886	0.0122122
ILMN_2134974	1434	RAB38	0.00172436	0.0011614	0.0126114
ILMN_2332105	1435	WRNIP1	0.00286522	0.000209289	0.00393936
ILMN_1706149	1436	PDCD2L	0.00219967	0.00050974	0.00731751
ILMN_1673509	1439	RPL28	-0.00280095	8.95908e-06	0.000408025
ILMN_1699867	1439	IGF2	0.00406441	2.0795e-05	0.000746531
ILMN_2214144	1439	TWSG1	0.00711453	0.000163489	0.0032849
ILMN_1681802	1439	GRK6	-0.00178441	0.00103677	0.0116559
ILMN_1792125	1439	KCNA2	-0.00105234	0.00192594	0.0178507
ILMN_2195482	1444.5	CACNB3	-0.00433074	1.93279e-05	0.000710332
ILMN_1784785	1444.5	COPS7B	-0.00393406	4.59561e-05	0.00137181
ILMN_1737857	1444.5	GTF2B	-0.00182832	8.50348e-05	0.0020956
ILMN_1738589	1444.5	MGLL	-0.00315666	0.00733611	0.0451109
ILMN_1734707	1444.5	CHST13	0.00145037	0.136584	0.31948
ILMN_1669631	1444.5	GLRB	-0.000845967	0.322016	0.547104
ILMN_2256687	1448	SOX6	0.000886476	0.0146027	0.0727533
ILMN_1709817	1449	SLC35A5	0.00269789	0.00080356	0.00982921
ILMN_2201668	1450.5	SLC19A2	0.00145486	0.000526947	0.00745396
ILMN_1660337	1450.5	PPT2	-0.00102741	0.00519819	0.0353768
ILMN_1765446	1452	EMP3	-0.00896849	1.27805e-10	4.94755e-08
ILMN_1702899	1453	PLEKHA7	0.00148229	0.00611112	0.0396599
ILMN_1752988	1454	C11orf17	0.000484598	0.432911	0.651076
ILMN_2372011	1455	SCAND1	-0.00400499	5.70849e-05	0.00159556
ILMN_2045324	1457.5	CCL16	0.00203872	3.91694e-05	0.00122119
ILMN_1781833	1457.5	BOLL	-0.00101902	0.0049727	0.0342732
ILMN_1680782	1457.5	PATL1	0.00151217	0.0049787	0.0342882
ILMN_1789103	1457.5	TCF20	-0.00123219	0.0160085	0.0774486
ILMN_1664362	1461	SGIP1	0.00141308	0.0280761	0.113948
ILMN_2397223	1461	LGALS14	-0.000648275	0.193741	0.400287
ILMN_1743677	1461	HNRNPU	-3.40826e-06	0.996308	0.99863
ILMN_1771411	1463	ALG6	0.00121871	0.0454032	0.156283
ILMN_1713533	1464	TKTL2	0.0009253	0.0142217	0.071528
ILMN_1668634	1465	FBXW7	-0.00204717	0.0469238	0.159599
ILMN_1773307	1466	NAP1L5	0.00306393	6.01369e-05	0.00165694
ILMN_1690397	1469	DYNC1I1	0.00194433	0.000654909	0.00861077
ILMN_1815673	1469	DKK3	0.00424224	0.000784496	0.00968713
ILMN_1718805	1469	PPP2R3A	-0.00209391	0.00165015	0.0160428
ILMN_1722849	1469	UNC13A	-0.00134952	0.00307586	0.024718
ILMN_2294411	1469	CTDP1	0.00102209	0.00349158	0.0268985
ILMN_1804445	1474.5	ATF7IP2	-0.00301824	2.18748e-05	0.000778079
ILMN_1655950	1474.5	ZHX1	0.00157271	0.00024733	0.00444638
ILMN_2129545	1474.5	GNB4	-0.00327913	0.000796603	0.0097794
ILMN_2078975	1474.5	GRM3	-0.00100513	0.00810431	0.048378
ILMN_1671355	1474.5	IMAA	-0.000723493	0.0546232	0.176433
ILMN_2148452	1474.5	BCAS2	-0.000551333	0.17644	0.377433
ILMN_1763464	1479.5	SLC25A42	-0.00240928	0.000132771	0.00282406
ILMN_1669447	1479.5	PYHIN1	0.00147613	0.001093	0.0120719
ILMN_2398489	1479.5	SIGMAR1	-0.00207644	0.00138366	0.0141828
ILMN_1798838	1479.5	CTTN	-0.000357742	0.505744	0.710342
ILMN_1657486	1482.5	OR2AG2	-0.0010484	0.0170828	0.081258
ILMN_1700098	1482.5	FLJ22531	0.000662389	0.0742018	0.214791
ILMN_1806306	1484	SV2B	0.00229011	0.00139597	0.0142837
ILMN_1710354	1486.5	KIFC3	0.00177158	4.6038e-05	0.00137181
ILMN_1662316	1486.5	VPS33A	-0.00228097	6.27528e-05	0.00169681
ILMN_1695420	1486.5	CLTA	-0.00233255	0.000220129	0.00407327
ILMN_2402817	1486.5	ZBTB16	-0.00789367	0.0011973	0.0128747
ILMN_1743506	1489	CCDC137	-0.000687273	0.119694	0.292917
ILMN_1792176	1491.5	TADA3	-0.00246268	0.000214295	0.00399793
ILMN_1771462	1491.5	RPL36	-0.00213436	0.00107602	0.0119525
ILMN_2280189	1491.5	AKAP11	-0.00205603	0.0154404	0.0756614
ILMN_2208373	1491.5	TMEM164	-0.000770528	0.0899218	0.243391
ILMN_1768480	1494	VGLL4	0.000833024	0.279458	0.502281
ILMN_1764573	1495	XIST	-0.000948291	0.313218	0.537901
ILMN_1680735	1496	TMPRSS3	-0.000842824	0.0236314	0.101135
ILMN_1676731	1497.5	C17orf65	-0.00238903	0.000129864	0.00278261
ILMN_1755487	1497.5	TTC28	0.00160744	0.000287975	0.00496202
ILMN_2095273	1499	KIAA1407	-0.00106846	0.0638991	0.19535
ILMN_1699980	1500	TSPAN18	-0.00456686	0.00348544	0.0268869
ILMN_1706478	1501	HOXA7	-0.000758418	0.0583618	0.184632
ILMN_1738173	1502.5	METTL4	0.00187639	0.00446624	0.0318996
ILMN_1789502	1502.5	GPC4	0.00229408	0.0493106	0.165225
ILMN_1769988	1505.5	IFNA10	-0.00195803	1.29465e-05	0.000537138
ILMN_2189605	1505.5	FAM122B	0.00286536	0.000276509	0.00483256
ILMN_2103362	1505.5	ARHGAP27	0.00142266	0.000813628	0.00989949
ILMN_1705247	1505.5	ACSL5	0.000874044	0.383979	0.60725
ILMN_1671055	1508.5	GSG1L	-0.00537567	0.00285657	0.0233955
ILMN_1677684	1508.5	BTBD16	0.00125978	0.00372471	0.0281243
ILMN_1665442	1510.5	NOL6	-0.00107778	0.00381018	0.0286127
ILMN_2404512	1510.5	PSEN2	0.00153279	0.00776846	0.046989
ILMN_1747305	1512	GIMAP8	0.00370459	0.000331794	0.00544135
ILMN_1670532	1513	GMCL1	-0.00105216	0.330962	0.555696
ILMN_1753002	1514	RAB2B	0.00351161	2.7821e-06	0.000168281
ILMN_1695079	1517.5	ZNF101	-0.00197691	6.13195e-05	0.00168143
ILMN_1757220	1517.5	PLAC1L	-0.00119995	0.000499976	0.00720405
ILMN_1806448	1517.5	NTNG2	0.00135525	0.000735544	0.00928739
ILMN_2067101	1517.5	POLR1B	-0.00167723	0.00258055	0.0217562
ILMN_1669390	1517.5	PPP1R13L	0.00149055	0.0834459	0.232017
ILMN_1727041	1517.5	EWSR1	0.000664136	0.416859	0.636706
ILMN_1700685	1521	S100PBP	-0.000645337	0.123126	0.299017
ILMN_2398159	1523	DKK3	0.00387825	0.00593959	0.0388638
ILMN_1669440	1523	ZNF326	-0.00098344	0.00728403	0.0449485
ILMN_1773735	1523	FLJ44635	-0.00103805	0.025311	0.106096
ILMN_1763663	1525	FLJ20718	0.00342882	0.000584088	0.00794763
ILMN_1765500	1526	NDUFV3	-0.00179601	0.00562095	0.037421
ILMN_1736951	1527	CEP97	-0.00125576	0.000636803	0.00845684
ILMN_1717519	1528	JPH2	0.00125235	0.0565089	0.180318
ILMN_1735180	1530	NCSTN	0.00244118	0.00046667	0.00690461
ILMN_2171396	1530	MT1P2	0.00133607	0.000706889	0.00904886
ILMN_1790508	1530	KCNA5	0.0016767	0.0216443	0.0952448
ILMN_2332558	1532	ARL5A	0.00583251	2.62203e-05	0.00088908
ILMN_1811955	1533	PRMT5	-0.0026818	2.02836e-05	0.000735306
ILMN_2103133	1534	PDZD11	0.000828647	0.0160774	0.0777006
ILMN_1744487	1538	C1QTNF5	-0.00865976	1.30848e-08	2.4709e-06
ILMN_1791949	1538	PGBD1	0.00191489	0.000324652	0.00537087
ILMN_1805796	1538	FLYWCH2	-0.00360053	0.000358784	0.00573021
ILMN_1656420	1538	MGC3020	-0.00231689	0.000435972	0.0065585
ILMN_1742328	1538	IFNA14	-0.00122675	0.00135605	0.01398
ILMN_1655922	1538	SAPS2	-0.00273673	0.0179277	0.0839698
ILMN_2413899	1538	MCM10	0.000813678	0.0215594	0.0951474
ILMN_1709860	1542	UNC45A	-0.00148481	0.00483699	0.0336878
ILMN_1680104	1543	SLC35C1	0.000729733	0.470233	0.681907
ILMN_1755862	1545	PFAS	0.00395932	3.82855e-05	0.00120496
ILMN_2258749	1545	BAIAP2	0.000924049	0.0111275	0.0602601
ILMN_1802355	1545	RBM18	-0.00102802	0.0839931	0.232944
ILMN_1748109	1547	PEX1	0.00313771	6.54145e-05	0.00175366
ILMN_1731157	1548	MYOZ1	0.00122683	0.0792854	0.224635
ILMN_1757210	1549	CALML4	0.00106772	0.0829509	0.231241
ILMN_2356331	1550	PCDHGA10	-0.0010216	0.0121168	0.0638323
ILMN_1714401	1551	SNX27	0.00291353	8.11035e-06	0.000377513
ILMN_1762018	1552	FLJ32867	0.000867221	0.0115084	0.0617474
ILMN_1709257	1553	DSCR6	-0.00108322	0.0211184	0.0940408
ILMN_1811765	1554	ADAMTS2	-0.00283169	9.20011e-05	0.00220755
ILMN_2350114	1555.5	TRIM13	0.00367863	1.10458e-05	0.000477768
ILMN_1749014	1555.5	ACLY	-0.0048215	0.0824848	0.230246
ILMN_1784780	1557	CIC	-0.0034031	0.000223135	0.00410899
ILMN_1769926	1558	DBN1	-0.00800757	1.69016e-06	0.000114788
ILMN_1664802	1560	WSB1	0.00726399	3.66657e-06	0.000207716
ILMN_1722662	1560	RAD23B	0.005361	0.000166372	0.00333137
ILMN_1705384	1560	PPFIBP1	-0.00112013	0.150368	0.340476
ILMN_2218208	1562.5	SPARCL1	0.0100625	1.42338e-05	0.000570644
ILMN_2357577	1562.5	PRKAA1	0.00416271	8.50566e-05	0.0020956
ILMN_1715684	1566	LAMB3	-0.00686011	1.97776e-07	2.35576e-05
ILMN_1729180	1566	GATM	0.00329141	1.65687e-05	0.000639483
ILMN_2071682	1566	C10orf141	-0.00212605	0.000517092	0.00738198
ILMN_1739428	1566	IFIT2	0.00393536	0.000834333	0.0100618
ILMN_1804277	1566	SPRED1	0.00155912	0.069929	0.20717
ILMN_1740418	1569	CYP27B1	0.000902279	0.0278882	0.113542
ILMN_2347234	1570	PRMT1	-0.00350289	6.08534e-06	0.0002998
ILMN_1802557	1572	HEBP1	0.00359354	0.00051688	0.00738198
ILMN_2148785	1572	GBP1	0.0032165	0.00136654	0.0140385
ILMN_1756254	1572	NKX6-1	0.001412	0.00265675	0.0222452
ILMN_1714718	1574.5	CXorf59	-0.00149638	0.0150163	0.074099
ILMN_1719660	1574.5	SMPDL3B	0.00100488	0.0184067	0.0857639
ILMN_1712423	1577	SKIP	-0.00091303	0.0246277	0.103892
ILMN_1686557	1577	TIMM13	-0.00145152	0.0373327	0.137108
ILMN_1733287	1577	HYDIN	0.000645318	0.0706673	0.208471
ILMN_2360448	1579	TAF1A	-0.000987776	0.00392539	0.0292415
ILMN_1736577	1580	ZNF688	-0.00302894	4.30906e-05	0.00130661
ILMN_1815319	1581.5	CMTM4	0.00160462	0.0379048	0.138256
ILMN_2343036	1581.5	ZMYM5	0.000130057	0.834393	0.919201
ILMN_2380698	1583	DSTN	0.0105325	3.12837e-05	0.00102776
ILMN_1681016	1585.5	SPNS1	-0.0045121	1.96989e-05	0.000722822
ILMN_1662144	1585.5	CPT1B	-0.000849785	0.0175046	0.0827052
ILMN_1754126	1585.5	SH2D5	0.000581903	0.170224	0.368721
ILMN_1795300	1585.5	FLJ41603	0.000821597	0.273635	0.496267
ILMN_1670343	1588	MAGI1	-0.00122913	0.00103564	0.0116536
ILMN_1771921	1589.5	HSCB	-0.00179918	0.000744065	0.00932168
ILMN_1700596	1589.5	ALS2CL	-0.000774585	0.033387	0.12763
ILMN_1672264	1592	FAM55B	-0.00126508	0.000773742	0.00959514
ILMN_1653158	1592	DPRX	0.00180905	0.0445882	0.154483
ILMN_1810053	1592	SLC16A7	0.00029117	0.784723	0.8929
ILMN_2238795	1594	NEK3	0.00154106	0.000241962	0.00438945
ILMN_2158548	1595	NACA2	0.00125284	0.00427542	0.0310038
ILMN_1779015	1596	ZNF467	-0.00312837	0.00241534	0.0207828
ILMN_1759487	1597.5	EGFLAM	0.0077125	6.95583e-08	9.8514e-06
ILMN_1712894	1597.5	FUT1	-0.000830223	0.0785945	0.223359
ILMN_1782922	1599	PDE4B	0.00155285	0.00132494	0.0137816
ILMN_1721657	1600	RSU1	0.00761861	1.66906e-05	0.000640466
ILMN_2401769	1601.5	PHF14	-0.00194202	0.00059384	0.00805203
ILMN_1804834	1601.5	C6orf130	0.00154191	0.00201182	0.018373
ILMN_1797828	1603	DDRGK1	-0.00323534	1.99586e-05	0.000727264
ILMN_1698478	1604	SNAPC2	-0.00521338	2.03696e-07	2.39831e-05
ILMN_1809384	1605.5	CYP4F12	-0.0057996	3.29996e-05	0.00107051
ILMN_1737205	1605.5	MCM4	-0.00258422	0.00143308	0.0145418
ILMN_1769911	1607	SLC38A1	0.000306532	0.638608	0.802891
ILMN_1680192	1608.5	APOBEC3A	-0.00124048	0.00023686	0.00431833
ILMN_1740430	1608.5	SLC2A4RG	-0.00150844	0.0241956	0.102722
ILMN_1739275	1610.5	HTR3C	0.000837108	0.0227271	0.0984855
ILMN_1788223	1610.5	RSPH3	-0.000447464	0.43348	0.651595
ILMN_1685679	1612	RNF146	0.00566416	3.338e-06	0.000194804
ILMN_2199971	1613	OR5M8	0.0015397	9.00669e-05	0.00217788
ILMN_1761560	1614	PHF13	-0.00199345	0.0123082	0.0646355
ILMN_1680652	1619.5	SELENBP1	-0.00366075	0.000236358	0.00431256
ILMN_1762712	1619.5	HHEX	0.00290748	0.000285257	0.00493597
ILMN_1725485	1619.5	RGS17	-0.004203	0.00035159	0.0056662
ILMN_1741055	1619.5	NUP210L	-0.00155823	0.000760608	0.00947782
ILMN_1785605	1619.5	SDF4	-0.00106621	0.00306713	0.0247173
ILMN_1813350	1619.5	HSD11B2	-0.0013799	0.00312299	0.0249943
ILMN_1709486	1619.5	SRPX	-0.00401173	0.0117106	0.0624622
ILMN_1729368	1619.5	FZD8	0.00146799	0.0353334	0.132604
ILMN_1695991	1619.5	COLQ	-0.000999701	0.151917	0.342514
ILMN_1731023	1619.5	REPIN1	0.000323009	0.436524	0.65404
ILMN_1789826	1626	OR51B6	-0.000950097	0.00544916	0.036612
ILMN_2180624	1626	TMCO6	-0.00133482	0.00751286	0.0458369
ILMN_1790317	1626	RAB26	-0.00104797	0.0428928	0.150426
ILMN_2209748	1631	DERL1	0.00563391	3.21442e-05	0.00105305
ILMN_2149566	1631	VPS25	-0.00222244	6.21411e-05	0.00169398
ILMN_2061043	1631	CD48	0.00253772	0.00020214	0.00385161
ILMN_1792860	1631	MED22	-0.0020879	0.000551085	0.00768772
ILMN_2124471	1631	SLC36A1	0.00183922	0.000729524	0.00923414
ILMN_2130721	1631	NXNL2	-0.00110915	0.00132242	0.0137678
ILMN_1773079	1631	COL3A1	-0.00652473	0.00630114	0.0405757
ILMN_1721411	1636	PARP10	-0.00376208	0.000447078	0.00668659
ILMN_1695003	1636	PCSK2	-0.00100629	0.00949626	0.0540215
ILMN_1793673	1636	ZNF766	-0.00150025	0.0137235	0.0698895
ILMN_1701169	1638	HP1BP3	-0.000839211	0.156311	0.349233
ILMN_1779515	1639	CSAD	-0.00317759	0.00350457	0.0269628
ILMN_1688205	1640.5	KLK10	-0.000985416	0.0287632	0.116007
ILMN_1723481	1640.5	CHST3	0.000266914	0.858598	0.932011
ILMN_1687403	1642.5	MRPL40	-0.00191073	0.00841589	0.049651
ILMN_1674817	1642.5	C1orf115	0.00166392	0.130178	0.309818
ILMN_1702526	1644	C17orf48	-0.00196816	0.00144746	0.0146302
ILMN_1798826	1645	MRPS25	0.00198292	0.00190434	0.0177314
ILMN_2089073	1646	ATP9A	0.00178991	0.133623	0.314645
ILMN_1795085	1647	CCDC116	0.000790706	0.0815001	0.228615
ILMN_1665065	1649	SERINC3	-0.00197357	0.00094106	0.0109454
ILMN_2067656	1649	CCND2	0.00531034	0.00793498	0.0476242
ILMN_1794597	1649	ZNF167	-0.000795221	0.0314614	0.12296
ILMN_1708143	1651	FAM127A	-0.00309056	1.30632e-05	0.00053989
ILMN_1669703	1652.5	TNK2	-0.00472535	0.000173903	0.00343473
ILMN_1663640	1652.5	MAOA	0.00302734	0.00159535	0.0156588
ILMN_1703060	1654	SYT15	-0.000849836	0.0245719	0.10375
ILMN_2359332	1655	CDKN2C	0.00170884	0.000384806	0.0060188
ILMN_1710075	1656.5	FAM89A	0.0134413	1.70904e-07	2.12277e-05
ILMN_2115125	1656.5	CTGF	0.00453956	0.0228472	0.0987138
ILMN_1769559	1658	GLIPR1L2	-0.001075	0.00507254	0.0348467
ILMN_1811102	1659	LRSAM1	-0.00444676	2.72299e-06	0.000166439
ILMN_1783889	1660	PRKAA1	0.00107914	0.0606316	0.189233
ILMN_1705464	1662	MRPL41	-0.0038836	5.5898e-05	0.00156805
ILMN_2366785	1662	DDX52	-0.000772783	0.0497807	0.166129
ILMN_2340439	1662	ZFP64	-0.00076391	0.0650181	0.197434
ILMN_1662852	1664	IQCK	0.00349597	1.00469e-05	0.000447362
ILMN_1797974	1667	AIG1	0.00513639	1.4664e-05	0.000581229
ILMN_2394571	1667	FBXW11	0.00360392	6.15601e-05	0.00168218
ILMN_1758719	1667	NEDD9	0.00239279	0.000127229	0.00274387
ILMN_1782284	1667	ZNF382	-0.00114828	0.00240143	0.0207032
ILMN_1681882	1667	CETP	-0.0026603	0.0303057	0.120122
ILMN_1737089	1672.5	CAPN5	-0.00543986	2.34315e-07	2.65485e-05
ILMN_1747205	1672.5	JDP2	-0.0022346	0.00112042	0.0122928
ILMN_1727300	1672.5	ZNF444	-0.00267303	0.0016773	0.0161856
ILMN_1762103	1672.5	WDR48	-0.00227261	0.00673005	0.0425473
ILMN_1759219	1672.5	ZMAT5	-0.000949892	0.0176329	0.0830582
ILMN_1765993	1672.5	DMBX1	0.000876872	0.0346062	0.13076
ILMN_1724181	1676	IL15	0.00100995	0.154833	0.346764
ILMN_2098013	1677	CETP	-0.00714841	0.00783414	0.0472878
ILMN_2246131	1678.5	BCAN	0.00112013	0.00131971	0.0137546
ILMN_2414254	1678.5	ZNF302	0.00104797	0.00334558	0.026173
ILMN_1706960	1680.5	KIAA1217	0.00269378	0.00371827	0.0280859
ILMN_1735655	1680.5	FBXW11	0.000848023	0.0212905	0.0945397
ILMN_1680130	1685.5	DYM	-0.00256155	1.53631e-05	0.000601753
ILMN_1712506	1685.5	DPP6	-0.00194546	0.0012118	0.0129897
ILMN_2149164	1685.5	SFRP1	0.00654963	0.00213847	0.0191713
ILMN_1706246	1685.5	CCT5	-0.00181131	0.00445144	0.031833
ILMN_2059744	1685.5	IL7	-0.00101097	0.0101381	0.0565392
ILMN_2413898	1685.5	MCM10	0.00122438	0.0214344	0.0948332
ILMN_1731616	1685.5	DCLK1	-0.00137489	0.045503	0.156423
ILMN_1762207	1685.5	SGSM1	0.000824985	0.201743	0.411319
ILMN_1768020	1691.5	HAUS8	-0.00195661	0.000461907	0.00686418
ILMN_1759633	1691.5	REPS2	0.00148497	0.000491329	0.00712366
ILMN_1768449	1691.5	PRPSAP1	0.00136618	0.0278238	0.113399
ILMN_1784822	1691.5	PPP1R3F	0.00107431	0.0363574	0.134921
ILMN_2264482	1694	DIDO1	-0.00066835	0.152527	0.343262
ILMN_1651554	1695	RGS5	0.00851797	7.82712e-06	0.000367274
ILMN_1658259	1696	DRG1	-0.00269971	0.000188741	0.00366239
ILMN_1750062	1697	PPARGC1A	0.00188383	0.0186564	0.0866147
ILMN_1787514	1698	CAPN12	0.00127434	0.00627115	0.0404724
ILMN_2082005	1699	GIPR	0.00101274	0.00375118	0.0282519
ILMN_1668507	1701.5	DDAH1	0.00322158	6.26477e-05	0.00169681
ILMN_1673804	1701.5	ZNF426	-0.00186888	0.00127936	0.0134424
ILMN_1781085	1701.5	BRDG1	0.0011145	0.00198584	0.0182168
ILMN_1699317	1701.5	CNTN6	-0.001292	0.00486982	0.033815
ILMN_2297997	1704	LIPT1	0.0016727	8.85916e-05	0.00215624
ILMN_2191967	1706	SPRR2D	-0.00111617	0.00284573	0.0233396
ILMN_1666924	1706	PINK1	0.00239825	0.00339948	0.0263903
ILMN_1774087	1706	CCL28	0.00102714	0.105413	0.26962
ILMN_1739805	1708	NDE1	-0.00245222	0.00325366	0.0256875
ILMN_1765061	1709	OXER1	0.000773507	0.0790377	0.224235
ILMN_1693910	1710.5	IL15RA	0.00150494	0.000472295	0.00694303
ILMN_1752294	1710.5	PCDH9	0.00346681	0.000557374	0.00774754
ILMN_1725312	1712.5	RASA1	0.00257615	0.000205814	0.00389604
ILMN_1664016	1712.5	ARHGEF18	0.000619569	0.227639	0.444317
ILMN_1752810	1715	LARP6	-0.00433555	0.000171124	0.00340299
ILMN_1693148	1715	ACAN	-0.00117932	0.000843054	0.0101233
ILMN_1766698	1715	OR5T1	-0.000883638	0.0138153	0.0702519
ILMN_1652631	1717.5	GLIPR2	-0.013155	2.85538e-15	4.14512e-12
ILMN_1708779	1717.5	GNLY	0.00243545	0.015848	0.0769605
ILMN_1683328	1719	IP6K2	-0.000964472	0.0683674	0.203978
ILMN_1674282	1720	PPARD	0.000906997	0.130508	0.310077
ILMN_1749553	1721	ENTPD2	-0.00110026	0.00302446	0.0245091
ILMN_1665058	1722	TCHP	0.00191709	0.000215299	0.00401095
ILMN_1769383	1723	GIMAP5	0.00017332	0.912076	0.960108
ILMN_2247703	1724.5	BRDT	0.000928901	0.0176554	0.0831302
ILMN_2163873	1724.5	FNDC1	-0.0030154	0.0953803	0.252755
ILMN_1703708	1726	KRTAP5-10	-0.00086691	0.0156059	0.0761507
ILMN_1790080	1727.5	GAS7	-0.00084495	0.0153271	0.0752288
ILMN_1740633	1727.5	PRF1	0.00162339	0.0596627	0.187395
ILMN_2087692	1730	CYBRD1	0.00489826	0.000171549	0.00340503
ILMN_1755741	1730	DACH1	0.00299978	0.00142016	0.0144553
ILMN_1806956	1730	ATAD5	0.000857748	0.01491	0.0737623
ILMN_1671005	1732	IRF2BP2	-0.00293284	0.00103862	0.011671
ILMN_1679177	1733	MARS2	0.00224591	1.00443e-05	0.000447362
ILMN_1668345	1739	OAF	-0.00575748	9.11945e-06	0.000414202
ILMN_1703622	1739	PPIB	0.00144478	0.000248232	0.00445915
ILMN_2279413	1739	SIAH1	0.00152454	0.000699616	0.00900276
ILMN_2219767	1739	MYCN	0.00161998	0.00186956	0.0174976
ILMN_2050183	1739	MYLK2	0.00113294	0.0034822	0.0268708
ILMN_1743232	1739	MICALCL	-0.00113914	0.00446043	0.0318761
ILMN_1678290	1739	HMG20A	0.00147336	0.00493267	0.0340782
ILMN_2249578	1739	NETO1	0.000826267	0.0419325	0.148155
ILMN_1735157	1739	GALNT12	-0.00103102	0.0448493	0.154916
ILMN_1808379	1739	PLCD4	0.0016264	0.104187	0.267241
ILMN_1812926	1739	ANTXR2	-0.000500438	0.669229	0.824188
ILMN_1691181	1746	TMX1	0.00264554	0.00827959	0.0490587
ILMN_1813949	1746	CASQ1	0.000888972	0.0303337	0.120191
ILMN_1760890	1746	SEPN1	0.000729297	0.535072	0.731625
ILMN_2391345	1748.5	C9orf23	-0.00191146	0.00057327	0.0078789
ILMN_1732575	1748.5	SEC14L1	0.0028987	0.000745327	0.00933246
ILMN_1693394	1750	BCKDK	-0.0037171	0.000235589	0.00430191
ILMN_2155228	1753.5	CRLF3	0.00363328	0.000120964	0.00266064
ILMN_1754051	1753.5	RMI1	0.00159444	0.00121127	0.0129897
ILMN_1794741	1753.5	FLT4	0.00126298	0.00126807	0.0134001
ILMN_2074671	1753.5	KRT26	-0.00106327	0.00331155	0.0260207
ILMN_1657701	1753.5	TMEM137	-0.00259131	0.0196651	0.0898784
ILMN_1685415	1753.5	HBP1	-0.00035752	0.732684	0.862817
ILMN_1707156	1757	LRRFIP2	0.00133621	0.0409227	0.145742
ILMN_1677607	1758	SC5DL	-0.00385823	0.0023398	0.0203418
ILMN_1766925	1759.5	CDH13	0.00360008	3.65861e-05	0.0011625
ILMN_1657868	1759.5	SIRT4	-0.00132165	0.0270349	0.111081
ILMN_1722838	1761.5	MRPL46	-0.00193261	0.000852815	0.0102105
ILMN_1769782	1761.5	LAX1	-0.00132444	0.00667317	0.0423029
ILMN_2166543	1763	DNAJC6	0.000542394	0.109375	0.276033
ILMN_1791658	1764.5	FLJ25076	0.0014675	0.00139336	0.0142686
ILMN_2091920	1764.5	PTCRA	0.00073755	0.0833164	0.231833
ILMN_2335754	1766.5	CD1E	-0.00118381	0.00948237	0.0539755
ILMN_1801313	1766.5	SIAH2	-0.00111636	0.0415939	0.147388
ILMN_1769787	1768	SELO	-0.00346469	0.000173501	0.00342971
ILMN_1673409	1769	MGC16121	-0.00268666	0.000974315	0.0111814
ILMN_1788738	1770.5	ZNRF3	0.00290622	5.54172e-06	0.000275626
ILMN_1659703	1770.5	WWP2	-0.00221666	0.000790298	0.00971744
ILMN_2364088	1772	GEMIN8	-0.0014	0.0178402	0.0837119
ILMN_1769961	1773	DPF1	0.000558789	0.140871	0.32593
ILMN_2410262	1774	MTMR14	-0.00325881	1.37106e-05	0.0005548
ILMN_2287911	1775	CMTM1	-0.000912646	0.0113264	0.0610676
ILMN_1775744	1776	MRPS16	-0.00370562	0.000207562	0.00392034
ILMN_2219683	1777	NEU4	0.00141934	0.00179153	0.0169912
ILMN_1662010	1778.5	DLK2	-0.00128535	0.00074222	0.00932168
ILMN_1785302	1778.5	REG1P	0.00135346	0.00194652	0.0179465
ILMN_1771835	1780	NUP54	0.00244954	0.000227843	0.00417687
ILMN_2352724	1781	PIGN	-0.00395248	1.5403e-06	0.000106162
ILMN_1695472	1782	MRPL10	-0.000995636	0.0108851	0.0593336
ILMN_1689176	1784.5	C4orf31	0.00223409	0.000427381	0.00648809
ILMN_1782004	1784.5	BAPX1	-0.00144187	0.00643614	0.0412303
ILMN_1656871	1784.5	C16orf50	-0.000647281	0.0760358	0.218412
ILMN_1792404	1784.5	TM4SF4	0.000722598	0.0950418	0.252361
ILMN_1659773	1787	PCDHAC2	-0.00134937	0.0197024	0.0899778
ILMN_1783225	1788	OR51F2	-0.000634652	0.0768347	0.219799
ILMN_1737611	1789	VAMP1	-0.00380312	6.76151e-07	5.75273e-05
ILMN_1739156	1791	DOPEY1	-0.00150002	0.00700923	0.0438034
ILMN_2373763	1791	CASP7	0.0016705	0.0179969	0.0841921
ILMN_2400644	1791	SRGAP3	0.00123813	0.0990499	0.259109
ILMN_1692390	1793	CCNT1	-0.00207339	0.00122289	0.0130834
ILMN_2050921	1794	SNHG8	0.00109249	0.00230379	0.0201243
ILMN_2366041	1797	ITM2C	0.00320491	0.000476765	0.00697344
ILMN_2138754	1797	C9orf68	-0.00133087	0.00232669	0.020248
ILMN_1678841	1797	UBD	0.00216031	0.0332589	0.127366
ILMN_1654118	1797	BCL2L1	0.00101633	0.298824	0.523368
ILMN_1688381	1797	BPTF	-0.000488998	0.431585	0.649797
ILMN_1663080	1800	LFNG	-0.00680971	3.07515e-05	0.00101606
ILMN_1726288	1801	TMEM106B	0.00559304	0.000149233	0.00308914
ILMN_2292963	1802	UBE2D3	0.00131664	0.000748942	0.00936763
ILMN_2203463	1803	SPATS2	-0.000478001	0.360966	0.585512
ILMN_1795503	1804	MCC	0.00137775	0.000730531	0.00924186
ILMN_1728380	1805.5	PHOSPHO2	0.00540248	2.26231e-05	0.000795343
ILMN_1713873	1805.5	THSD7B	0.00237813	0.000460135	0.00684223
ILMN_2290338	1807.5	RCAN1	0.00188062	5.56301e-05	0.00156621
ILMN_1761000	1807.5	ACER2	0.0013804	0.000522385	0.0074347
ILMN_2094377	1809	TRPC3	0.00103287	0.00651634	0.0415595
ILMN_1683909	1810	TRPC7	0.000679448	0.0663436	0.200147
ILMN_1797375	1811.5	KLF12	-0.00211339	0.00104025	0.0116724
ILMN_1672743	1811.5	ZNF334	-0.00132656	0.0103699	0.0574972
ILMN_1700727	1814	KLF6	-0.00150977	0.000252374	0.00451957
ILMN_2231436	1814	FAM26D	0.000600777	0.0779367	0.221924
ILMN_1767642	1814	C11orf46	0.00119309	0.389592	0.612333
ILMN_1715616	1816	PPIL5	0.00346643	0.00136872	0.0140545
ILMN_2078226	1817	MAGEH1	0.00106348	0.0630748	0.193916
ILMN_1711452	1818	UEVLD	0.00195873	0.000321176	0.0053464
ILMN_1743397	1819.5	PIGW	0.00191382	0.000403805	0.00622373
ILMN_2287253	1819.5	PFKL	0.00114141	0.00193025	0.0178709
ILMN_1761808	1821	MCFD2	0.00349898	0.000255757	0.00456257
ILMN_1701998	1822	AFAP1	0.000991514	0.408216	0.629138
ILMN_1773018	1823.5	CUEDC2	-0.00268654	2.20326e-05	0.000779853
ILMN_1696087	1823.5	PHB2	-0.000765324	0.290441	0.514222
ILMN_1791097	1826.5	RSBN1	0.00317336	1.87243e-05	0.000690735
ILMN_1792660	1826.5	CAMSAP1L1	0.00360741	2.23122e-05	0.000786413
ILMN_1664855	1826.5	PPP1R14C	-0.000991878	0.0103215	0.0572988
ILMN_1661495	1826.5	KIAA0754	-0.000791077	0.0106502	0.058508
ILMN_1790801	1829	RPS6KA2	-0.000849535	0.054672	0.176518
ILMN_2406084	1830	ITGA11	-0.00405524	2.84378e-05	0.000950395
ILMN_1766010	1833.5	YARS	-0.00355473	9.73793e-08	1.30741e-05
ILMN_2052871	1833.5	TMEM116	0.00180698	0.0016652	0.0161288
ILMN_2401779	1833.5	FAM102A	0.0013847	0.0221434	0.0966594
ILMN_1739283	1833.5	UPF2	-0.00186477	0.0656387	0.198463
ILMN_1795893	1833.5	TMEM167B	0.00119406	0.0677962	0.20303
ILMN_1693928	1833.5	CDH24	-0.000331631	0.462424	0.675262
ILMN_1740938	1837	APOE	0.00646799	0.00473794	0.0332688
ILMN_1656837	1838	RBP1	0.00456903	0.00156169	0.0154355
ILMN_2371397	1839	SLC25A45	-0.000788888	0.0454853	0.156414
ILMN_1711504	1840	NRXN1	-0.000816391	0.0261302	0.108457
ILMN_1739368	1841	ZNF498	-0.00204035	0.00104317	0.0116882
ILMN_1771051	1843	RPL29	-0.00321676	0.000833106	0.0100522
ILMN_1701881	1843	ZNF365	0.000630661	0.0588304	0.185735
ILMN_2357855	1843	NTRK2	0.000824196	0.566683	0.753775
ILMN_1775171	1845	WIPF2	0.00139104	0.00248961	0.021244
ILMN_1669460	1846	TXNDC2	-0.00107184	0.00546027	0.0366443
ILMN_1692785	1847	KLHL21	-0.00311765	0.00109676	0.0121019
ILMN_1687858	1848	CALM2	0.00829757	2.26749e-05	0.000795574
ILMN_1737462	1850	OXR1	0.0059332	2.87658e-06	0.000171759
ILMN_1659725	1850	EXOSC5	-0.00236027	0.000336227	0.00548424
ILMN_1666468	1850	ROBO1	-0.000843361	0.0495415	0.165664
ILMN_1752591	1852.5	LEPROTL1	0.00539187	2.69743e-05	0.000907189
ILMN_1744023	1852.5	MGC18216	0.00267517	0.000311159	0.00523338
ILMN_1664068	1855	ERGIC1	-0.00239484	0.0118663	0.0629988
ILMN_2111932	1855	SERINC2	0.00119704	0.0415934	0.147388
ILMN_1770172	1855	ZNF669	-0.000568208	0.285499	0.50873
ILMN_1702835	1858.5	SH3BGRL	0.00875521	0.000170071	0.00339048
ILMN_1745075	1858.5	RPLP0	-0.00319025	0.00124873	0.0132803
ILMN_2052686	1858.5	LCA5	0.00134519	0.00214483	0.0191864
ILMN_1696214	1858.5	NHEJ1	-0.000761452	0.0525407	0.171858
ILMN_1693594	1862.5	CYP4Z1	0.00168128	0.000971324	0.0111632
ILMN_2305407	1862.5	ZBTB16	-0.00892093	0.00128425	0.013473
ILMN_1736956	1862.5	GREB1	-0.00111823	0.00575378	0.03801
ILMN_1739683	1862.5	LRRC6	-0.000983014	0.0294628	0.117884
ILMN_1737025	1865	PLCL2	0.00113645	0.137341	0.320701
ILMN_1697227	1866	USP36	0.00158462	0.206125	0.417147
ILMN_1779547	1867	HPSE	0.000885871	0.0105658	0.0582647
ILMN_1695880	1869.5	LOX	-0.0058137	8.16614e-06	0.000378593
ILMN_1712865	1869.5	SHE	0.00258551	1.36244e-05	0.0005548
ILMN_2320513	1869.5	APBB3	-0.00361673	0.000189807	0.00367458
ILMN_1730710	1869.5	ADORA3	-0.00165465	0.00784709	0.0473414
ILMN_2041788	1872.5	PLS3	0.00532404	0.000160529	0.0032416
ILMN_1738093	1872.5	TMEM118	0.00173523	0.028999	0.116573
ILMN_1655663	1874.5	SC65	-0.0031023	0.00015425	0.00315663
ILMN_1797283	1874.5	ASTN2	0.00096237	0.00338067	0.0263323
ILMN_1750409	1876	RAB9A	0.00559417	0.000674199	0.0087729
ILMN_1702592	1877	WDR73	-0.00330396	0.00135322	0.0139756
ILMN_2278729	1878.5	EIF3B	-0.00462018	7.93557e-05	0.00201442
ILMN_1721580	1878.5	TBX15	-0.00217079	0.00447683	0.0319654
ILMN_1704261	1882	RANGRF	0.00137419	0.000413679	0.00632972
ILMN_1763612	1882	TMEM132D	-0.000992603	0.00375701	0.0282866
ILMN_2252186	1882	CAPN10	-0.00152614	0.00414507	0.0303619
ILMN_1679979	1882	PLK3	-0.00129955	0.0724749	0.21132
ILMN_1738406	1882	SLC2A9	-0.000534725	0.192147	0.398517
ILMN_1755033	1885	C7orf51	0.00141037	0.000682489	0.00884608
ILMN_2160428	1892.5	IL1RAPL1	-0.00288176	0.00011395	0.00254247
ILMN_1669772	1892.5	LRP1	-0.00327049	0.000119773	0.00264195
ILMN_1794492	1892.5	HOXC6	0.00360406	0.000144128	0.00299969
ILMN_2124386	1892.5	RGL2	-0.00321822	0.000186374	0.00362252
ILMN_2180352	1892.5	DIP2B	0.00328928	0.000326297	0.00539041
ILMN_1665832	1892.5	ID1	-0.00344674	0.000938133	0.0109168
ILMN_1767129	1892.5	ABCC8	-0.0012273	0.00524935	0.0356198
ILMN_1654457	1892.5	TXN2	-0.00192643	0.00666833	0.0422929
ILMN_1723542	1892.5	ZNF137	-0.00142187	0.00679932	0.0428506
ILMN_1660114	1892.5	MMRN1	0.00424197	0.0168946	0.0805132
ILMN_1664448	1892.5	PEX12	0.000793419	0.0306328	0.121007
ILMN_1780036	1892.5	WDR1	0.000570845	0.288807	0.512478
ILMN_1727589	1892.5	SULT2B1	-0.000315227	0.44501	0.661429
ILMN_2390472	1892.5	TTC14	-0.000209739	0.835507	0.919624
ILMN_1656501	1903	DUSP5	-0.0024761	0.000158669	0.00322432
ILMN_1668984	1903	SPNS3	-0.0013324	0.000554046	0.00771513
ILMN_2405305	1903	ARNTL	0.00419741	0.000678014	0.00881266
ILMN_1806800	1903	TRADD	0.00116289	0.000933433	0.010884
ILMN_1678065	1903	HCRTR2	-0.00115681	0.0121134	0.0638291
ILMN_1754746	1903	CCNB3	0.000834532	0.0445878	0.154483
ILMN_1810864	1903	PMP22	-0.00237413	0.091385	0.245984
ILMN_2402558	1908.5	ZHX1	0.00385879	7.11211e-05	0.00185413
ILMN_1697115	1908.5	FLJ12355	-0.00409532	0.000289809	0.00497883
ILMN_1751206	1908.5	MLLT10	0.00173236	0.000333956	0.00546254
ILMN_1693635	1908.5	TSPYL2	0.00123079	0.0476337	0.161432
ILMN_1777061	1911	ZSWIM6	0.00296641	0.0010317	0.0116214
ILMN_1745332	1912	PPP5C	-0.00161234	0.0109573	0.0596169
ILMN_1721630	1916	P2RY4	0.00140174	0.00152097	0.0151361
ILMN_2247229	1916	RORA	-0.00104379	0.00471969	0.0331901
ILMN_1669497	1916	OSBPL10	0.00233662	0.00478968	0.0335494
ILMN_1651735	1916	TGOLN2	0.00176423	0.0185754	0.0863246
ILMN_1806828	1916	MRI1	-0.00166435	0.108433	0.274593
ILMN_1722829	1916	HLF	-0.000803761	0.347509	0.572413
ILMN_1694776	1916	SCP2	-0.000678895	0.539776	0.73486
ILMN_1779854	1920	CARD6	0.00180463	9.652e-05	0.0022923
ILMN_1703279	1921	CXorf57	0.00133452	0.0123777	0.0649415
ILMN_1760688	1922	SAMD14	-0.00156334	0.00284224	0.0233262
ILMN_1753547	1925	STAT5A	-0.00455176	0.000251982	0.00451604
ILMN_1668408	1925	AIFM1	-0.00227793	0.00132461	0.0137816
ILMN_1713978	1925	SDF2	-0.00159526	0.00480654	0.0335743
ILMN_1717294	1925	PTPN3	-0.00116307	0.0487359	0.164128
ILMN_1774229	1925	SLC7A4	0.00133146	0.373816	0.597689
ILMN_2405353	1928	SDK1	0.001214	0.00467673	0.0330172
ILMN_1723212	1930	SFRS3	0.00463672	1.05178e-05	0.000463561
ILMN_2414848	1930	TBRG4	-0.00297461	4.92384e-05	0.00143136
ILMN_1680154	1930	MAP1B	7.24763e-05	0.951138	0.978418
ILMN_2192779	1932	GPR15	0.00114767	0.00503219	0.0345807
ILMN_1659990	1933	C7orf68	-0.00265929	0.0488623	0.164339
ILMN_1756402	1934	TMEM177	-0.00194908	0.00126234	0.0133578
ILMN_2413259	1936	SOCS4	0.00436993	1.78899e-06	0.000119405
ILMN_1681769	1936	ZNF320	-0.00111846	0.0176967	0.0832235
ILMN_2189037	1936	WDR52	-0.000348362	0.416899	0.636726
ILMN_1712066	1939	EXPH5	0.00207791	4.21545e-05	0.00128663
ILMN_1801697	1939	C19orf46	-0.000837928	0.0215396	0.0951138
ILMN_1654786	1939	TRIM6	-0.000681788	0.0703822	0.207959
ILMN_1796946	1942.5	ALLC	0.000992041	0.00946231	0.0539075
ILMN_1737728	1942.5	CDCA3	-0.00100842	0.00989455	0.0556871
ILMN_1795507	1942.5	ABCA6	-0.00343792	0.032668	0.125906
ILMN_1708798	1942.5	EAF2	-0.000801317	0.0663507	0.200147
ILMN_2082273	1945.5	RGS5	0.00912825	4.98335e-06	0.000256648
ILMN_1661022	1945.5	FAM26A	-0.00100203	0.00522148	0.035473
ILMN_1751075	1949.5	SETD4	-0.00240546	1.80163e-05	0.000669543
ILMN_1759984	1949.5	KCTD1	0.00162475	0.000353664	0.00567303
ILMN_1682929	1949.5	SYTL2	0.00252616	0.000851776	0.0102086
ILMN_1693452	1949.5	GAL3ST4	-0.00161218	0.0164903	0.0791692
ILMN_1694233	1949.5	ACYP1	-0.00163466	0.0466619	0.159057
ILMN_1727813	1949.5	BRP44	-0.000698141	0.590272	0.770282
ILMN_2362982	1953.5	ARID4B	-0.00298217	0.00679879	0.0428506
ILMN_1651347	1953.5	SERTAD2	-0.00190639	0.0109889	0.0597472
ILMN_1659766	1955	BAG3	0.00336168	0.0015308	0.0152143
ILMN_1659082	1956	ZCRB1	0.00253911	0.000645324	0.00853099
ILMN_1682812	1957	C21orf33	-0.00140158	0.0910444	0.245437
ILMN_1772959	1958	PDCD7	-7.86129e-05	0.921249	0.964826
ILMN_2241775	1959.5	TROVE2	0.00407233	1.26268e-05	0.000527487
ILMN_1742362	1959.5	TBX5	-0.000873651	0.0151039	0.0744138
ILMN_1760352	1961.5	C2orf52	-0.000781646	0.0238013	0.101661
ILMN_2412549	1961.5	GAR1	0.000500249	0.443906	0.660499
ILMN_1746686	1963.5	POLR1C	-0.00291341	3.88402e-06	0.000216341
ILMN_1781735	1963.5	IGSF11	-0.0010958	0.012788	0.0663949
ILMN_1703433	1966.5	PLSCR3	-0.0033844	2.0326e-05	0.000735375
ILMN_2053439	1966.5	OR5L1	0.00138796	0.000514721	0.00736625
ILMN_1730201	1966.5	DTNA	-0.005114	0.000616106	0.0082567
ILMN_1701514	1966.5	TRAF3IP2	0.00130737	0.0926867	0.248332
ILMN_1666399	1969.5	RING1	-0.00235863	0.000358529	0.00573021
ILMN_2388669	1969.5	GRIA3	-0.00159844	0.00218932	0.0194487
ILMN_1683146	1971.5	FTH1	0.0077586	9.8559e-05	0.00231543
ILMN_1783728	1971.5	TBRG4	-0.00305641	0.000104953	0.00240063
ILMN_2167252	1974	FAM151A	0.00138295	0.00242794	0.0208557
ILMN_1763267	1974	ZFYVE28	0.00105345	0.00650035	0.0415132
ILMN_1731354	1974	PARL	-0.000281426	0.745375	0.870545
ILMN_1761010	1976	PCCB	-0.00200242	0.00908695	0.0523209
ILMN_1759419	1977	ILVBL	-0.00392778	0.000106709	0.00242043
ILMN_1742578	1978	MKLN1	0.00314827	1.47858e-05	0.000585058
ILMN_2397188	1979	CACNA1H	0.00105689	0.0932531	0.249452
ILMN_2055156	1980.5	PAG1	0.00202706	0.00089105	0.0105011
ILMN_1773080	1980.5	OAZ1	0.000535061	0.309688	0.534226
ILMN_1683811	1982	TNPO3	-0.00417494	0.000863155	0.0102923
ILMN_2400143	1984	RPL32	-0.00253775	1.98231e-05	0.000725141
ILMN_1815626	1984	DHCR7	-0.00437441	0.00112577	0.0123385
ILMN_1788250	1984	LDOC1	-0.00243203	0.0120162	0.0635699
ILMN_1676624	1986	CHRNB2	0.000938307	0.0111292	0.0602601
ILMN_2293677	1987.5	STAG2	0.00135608	0.00735773	0.0451872
ILMN_1683107	1987.5	CACNB2	-0.000851002	0.029595	0.118065
ILMN_1807169	1990.5	TINAGL1	0.00324622	4.66828e-05	0.00138128
ILMN_1730799	1990.5	PHF12	0.0022486	0.000863638	0.0102923
ILMN_2325837	1990.5	CD3D	0.00235466	0.0191804	0.0883488
ILMN_1804569	1990.5	GAS2	0.000736832	0.0706503	0.208471
ILMN_1680145	1993	SART1	-0.00100075	0.0159861	0.077399
ILMN_1677485	1994	MACROD2	-0.000913977	0.0382606	0.139117
ILMN_2185563	1996.5	ANKRA2	0.00560656	9.68798e-05	0.00229403
[truncated: 21,232 more rows]

## Sheet: GLASS adipose
Probe	Symbol	HGNC_symbol	Chis	Pr	Beta	Bonferroni	BH
ILMN_1750018	SEL1L2	SEL1L2	204.062	2.71e-46	-0.0502667	6.3e-42	6.3e-42
ILMN_1735124	OXT	OXT	97.8446	4.53e-23	-0.0157969	1.05e-18	5.26e-19
ILMN_1814397	EPB42	EPB42	70.9471	3.67e-17	0.01418	8.52e-13	2.84e-13
ILMN_1732410	SLC16A9	SLC16A9	68.8196	1.08e-16	-0.00599571	2.51e-12	6.27e-13
ILMN_1708107	DPT	DPT	68.0145	1.62e-16	0.0225235	3.77e-12	7.54e-13
ILMN_2112638	SVEP1	SVEP1	61.5834	4.24e-15	0.0137344	9.86e-11	1.64e-11
ILMN_1805177	KIAA1772	KIAA1772	49.6602	1.83e-12	-0.00926094	4.25e-08	6.07e-09
ILMN_1706505	COL5A1	COL5A1	46.5264	9.04e-12	-0.0107977	2.1e-07	2.62e-08
ILMN_1803686	ADA	ADA	44.634	2.38e-11	-0.006833	5.52e-07	5.52e-08
ILMN_1691007	PNPLA3	PNPLA3	44.6946	2.3e-11	-0.00518708	5.35e-07	5.52e-08
ILMN_2104295	TMEM178	TMEM178	43.8028	3.63e-11	0.00913226	8.44e-07	7.67e-08
ILMN_2350607	C20orf7	C20orf7	43.6072	4.01e-11	-0.0107208	9.32e-07	7.77e-08
ILMN_1684391	PLOD1	PLOD1	42.2952	7.85e-11	-0.00799866	1.82e-06	1.4e-07
ILMN_1749540	RBM20	RBM20	41.551	1.15e-10	0.00959154	2.67e-06	1.91e-07
ILMN_1727833	KIF19		40.9325	1.58e-10	-0.00329164	3.66e-06	2.44e-07
ILMN_1734929	BBOX1	BBOX1	39.9564	2.6e-10	-0.00514314	6.03e-06	3.77e-07
ILMN_1769556	C5orf23	C5orf23	37.9255	7.35e-10	0.015092	1.71e-05	1e-06
ILMN_1738207	CISH	CISH	37.34	9.92e-10	-0.0106475	2.3e-05	1.28e-06
ILMN_2362457	ZDHHC16	ZDHHC16	37.1883	1.07e-09	-0.00458035	2.49e-05	1.31e-06
ILMN_1727309	FAM82A2	FAM82A2	35.4029	2.68e-09	-0.00698054	6.23e-05	3.11e-06
ILMN_1694780	GCHFR	GCHFR	35.283	2.85e-09	-0.011361	6.62e-05	3.15e-06
ILMN_1671295	CCDC3	CCDC3	34.8225	3.61e-09	0.016467	8.39e-05	3.81e-06
ILMN_1708934	ADM	ADM	34.2567	4.83e-09	0.0117635	0.00011219	4.88e-06
ILMN_1737314	BCL6	BCL6	32.9497	9.46e-09	-0.00873637	0.000219665	9.15e-06
ILMN_1689431	APCDD1L	APCDD1L	32.345	1.29e-08	-0.00622398	0.00029983	1.2e-05
ILMN_1718520	C10orf59	C10orf59	32.0003	1.54e-08	-0.00614859	0.00035804	1.38e-05
ILMN_1747650	BMP6	BMP6	31.6639	1.83e-08	0.00644663	0.000425735	1.58e-05
ILMN_1657087	ZNF533	ZNF385B	31.4546	2.04e-08	0.00603358	0.000474207	1.69e-05
ILMN_1790350	TPRG1	TPRG1	29.441	5.76e-08	-0.00516626	0.00133896	4.62e-05
ILMN_1793543	C1orf51	C1orf51	29.3152	6.15e-08	-0.00616095	0.00142875	4.76e-05
ILMN_1678403	TMEM178	TMEM178	28.676	8.56e-08	0.00651009	0.0019872	6.41e-05
ILMN_1740759	MAMDC4	MAMDC4	28.2319	1.08e-07	-0.0051878	0.00249964	7.81e-05
ILMN_1672834	SSH2	SSH2	28.1065	1.15e-07	0.00555478	0.0026669	8.08e-05
ILMN_2344283	FMO3	FMO3	27.6082	1.49e-07	0.0118223	0.0034503	0.000101479
ILMN_1750563	CERCAM	CERCAM	27.0829	1.95e-07	-0.00759854	0.00452738	0.000129354
ILMN_2223941	FBLN5	FBLN5	27.007	2.03e-07	0.00550825	0.00470868	0.000130797
ILMN_1837429		NTRK3	26.8957	2.15e-07	0.00951955	0.0049878	0.000134805
ILMN_1748538	ALDH1A2	ALDH1A2	26.6998	2.38e-07	0.00918509	0.0055198	0.000145258
ILMN_1803855	FAIM2	FAIM2	26.5343	2.59e-07	-0.0037075	0.00601334	0.000154188
ILMN_1701308	COL1A1	COL1A1	26.4092	2.76e-07	-0.0167668	0.00641581	0.000160395
ILMN_1765232	C10orf59	C10orf59	26.2378	3.02e-07	-0.00623505	0.00701138	0.000163715
ILMN_1794552	GAP43	GAP43	26.1873	3.1e-07	-0.00233552	0.00719691	0.000163715
ILMN_1669362	IGFBP6	IGFBP6	26.2439	3.01e-07	-0.010631	0.00698895	0.000163715
ILMN_1658926	NOTCH3	NOTCH3	26.1856	3.1e-07	0.0105131	0.00720348	0.000163715
ILMN_1761084	FNDC5	FNDC5	25.0097	5.7e-07	-0.00620598	0.0132496	0.000294435
ILMN_1771385	GBP4	GBP4	24.3045	8.22e-07	0.00860367	0.0191032	0.000415286
ILMN_1759232	IRS1	IRS1	24.2349	8.53e-07	-0.00885942	0.0198067	0.000421419
ILMN_2062620	NMT2	NMT2	23.9219	1e-06	0.00738922	0.0233028	0.000485476
ILMN_1720998	CA12	CA12	23.8408	1.05e-06	-0.00918905	0.0243043	0.000496007
ILMN_1782069	TRAK1	TRAK1	23.7686	1.09e-06	0.00594379	0.0252334	0.000504668
ILMN_1802653	EBI3	EBI3	23.4786	1.26e-06	0.00376497	0.0293386	0.000575266
ILMN_1664679	CADM2	CADM2	23.0483	1.58e-06	0.00429206	0.0366941	0.000705656
ILMN_2065690	GRAMD3	GRAMD3	22.7913	1.81e-06	0.00343997	0.0419447	0.000757329
ILMN_2297864	MTMR14	MTMR14	22.7922	1.8e-06	-0.00319681	0.0419244	0.000757329
ILMN_1660986	PER3	PER3	22.77	1.83e-06	-0.0069677	0.0424104	0.000757329
ILMN_1719972	PLXNA3	PLXNA3	22.8689	1.73e-06	-0.00582039	0.0402829	0.000757329
ILMN_2199768	SLITRK4	SLITRK4	22.729	1.87e-06	-0.00576775	0.0433255	0.000760096
ILMN_1749962	NCAM2	NCAM2	22.519	2.08e-06	-0.002194	0.0483297	0.000833271
ILMN_1722156	RWDD2A	RWDD2A	22.2522	2.39e-06	-0.00659396	0.0555327	0.000941232
ILMN_2094061	IMPA2	IMPA2	22.1018	2.59e-06	0.00638571	0.0600559	0.000984524
ILMN_1684594	USP24	USP24	22.1108	2.57e-06	0.0055085	0.0597764	0.000984524
ILMN_2077952	GALNTL1	GALNTL1	21.8179	3e-06	-0.00805454	0.0696327	0.00112311
ILMN_1797744	TPPP3	TPPP3	21.618	3.33e-06	-0.00661303	0.0772794	0.00122666
ILMN_2175317	CYP4X1	CYP4X1	21.408	3.71e-06	0.00644546	0.0862246	0.00134726
ILMN_1700546	ELOVL6	ELOVL6	21.3259	3.87e-06	-0.0119831	0.0899957	0.00138455
ILMN_1658333	ECM1	ECM1	21.1741	4.19e-06	-0.00640724	0.0974128	0.00147595
ILMN_1808657	FMO3	FMO3	21.103	4.35e-06	0.0109009	0.101095	0.00150888
ILMN_1667018	ACE2	ACE2	21.034	4.51e-06	0.00403596	0.104801	0.00154119
ILMN_2203891	SMAD7	SMAD7	20.9712	4.66e-06	-0.00903825	0.108295	0.00156949
ILMN_1756701	DHRS11	DHRS11	20.668	5.46e-06	-0.00907572	0.126871	0.00181244
ILMN_1698668	NR1D2	NR1D2	20.551	5.81e-06	-0.00636785	0.134865	0.00187313
ILMN_1683243	VPS45	VPS45	20.5776	5.73e-06	-0.00326888	0.133004	0.00187313
ILMN_1783120	SLMAP	SLMAP	20.4767	6.04e-06	0.00375591	0.140201	0.0019101
ILMN_2207170	WWC2	WWC2	20.4611	6.09e-06	0.00246684	0.141347	0.0019101
ILMN_1791190	MUSK	MUSK	20.3809	6.35e-06	-0.00316072	0.147402	0.0019395
ILMN_1779875	THY1	THY1	20.3962	6.3e-06	-0.0104923	0.146227	0.0019395
ILMN_2383707	ALDH1A2	ALDH1A2	20.3553	6.43e-06	0.00390284	0.149382	0.00194002
ILMN_1781013	CPN2	CPN2	20.2563	6.77e-06	0.00419824	0.15732	0.00201693
ILMN_1792415	C3orf39	C3orf39	20.1442	7.18e-06	-0.00286346	0.166808	0.00206343
ILMN_2410938	SMOC1	SMOC1	20.183	7.04e-06	0.00443187	0.163465	0.00206343
ILMN_1657760	SYT17	SYT7	20.1405	7.2e-06	-0.00681026	0.167138	0.00206343
ILMN_1665686	FAM38B	FAM38B	20.0102	7.7e-06	-0.00295693	0.178919	0.00218194
ILMN_2104356	COL1A2	COL1A2	19.9536	7.93e-06	-0.0123834	0.184296	0.00219399
ILMN_1677962	GPHN	GPHN	19.9631	7.9e-06	-0.00607843	0.183383	0.00219399
ILMN_1691884	STC2	STC2	19.8555	8.35e-06	0.00791732	0.193999	0.00228234
ILMN_1701204	VEGFC	VEGFC	19.6258	9.42e-06	0.00612702	0.218772	0.00254386
ILMN_2381064	TPD52	TPD52	19.5723	9.69e-06	0.00401185	0.224985	0.00258603
ILMN_1728742	C5orf4	C5orf4	19.4793	1.02e-05	0.00463846	0.236204	0.00268414
ILMN_1752526	RNF144B	RNF144B	19.4283	1.04e-05	0.00525223	0.242603	0.00272587
ILMN_1749878	FAM124B	FAM124B	19.3324	1.1e-05	0.00608173	0.2551	0.00283444
ILMN_1704797	CLEC10A	CLEC10A	19.2758	1.13e-05	-0.0018057	0.262774	0.00288763
ILMN_1679725	PCYOX1	PCYOX1	19.217	1.17e-05	-0.00844357	0.270987	0.00294552
ILMN_1775677	TYSND1	TYSND1	19.163	1.2e-05	-0.00725705	0.278769	0.00299752
ILMN_1703471	ATF6	ATF6	19.137	1.22e-05	-0.00301071	0.28259	0.00300628
ILMN_1758623	HIST1H2BD	HIST1H2BD	19.0544	1.27e-05	-0.00284242	0.295092	0.00310624
ILMN_1693620	PGM3	PGM3	19.0193	1.29e-05	-0.00644197	0.300559	0.0031132
ILMN_1702501	RPS6KA2	RPS6KA2	19.0103	1.3e-05	0.00493234	0.301981	0.0031132
ILMN_1651496	HIST1H2BD	HIST1H2BD	18.9418	1.35e-05	-0.00432462	0.313029	0.00313809
ILMN_1784630	KBTBD11	KBTBD11	18.9419	1.35e-05	0.00664428	0.313007	0.00313809
ILMN_2234956	LEPR	LEPR	18.9224	1.36e-05	0.00920685	0.316223	0.00313809
ILMN_1713496	ST3GAL5	ST3GAL5	18.918	1.36e-05	0.00461675	0.316948	0.00313809
ILMN_1746013	SPOCK1	SPOCK1	18.8792	1.39e-05	0.00644859	0.323469	0.00317126
ILMN_1711910	DKFZp781N1041		18.8286	1.43e-05	0.00179396	0.332157	0.00322482
ILMN_1770629	SLC17A7	SLC17A7	18.7086	1.52e-05	-0.00293247	0.353743	0.00340137
ILMN_1752932	MPZL2	MPZL2	18.6691	1.55e-05	0.00712138	0.361138	0.00343941
ILMN_1724994	COL4A2	COL4A2	18.6082	1.61e-05	-0.00450399	0.372853	0.00351748
ILMN_1742224	SLTM	SLTM	18.5676	1.64e-05	0.00490389	0.380896	0.00355977
ILMN_1664922	FLNB	FLNB	18.4878	1.71e-05	0.00545844	0.397161	0.00367742
ILMN_1722491	APRT	APRT	18.3213	1.87e-05	-0.00428363	0.433426	0.00397639
ILMN_1706301	RET	RET	18.2391	1.95e-05	-0.00247933	0.452554	0.00411412
ILMN_2263466	ACADVL	ACADVL	18.1003	2.1e-05	-0.00585784	0.48677	0.0043635
ILMN_1743241	ARL4A	ARL4A	18.0766	2.12e-05	0.00473989	0.492874	0.0043635
ILMN_2171295	PFTK1	PFTK1	18.059	2.14e-05	-0.00455155	0.497439	0.0043635
ILMN_2307903	VCAM1	VCAM1	18.0675	2.13e-05	0.00746528	0.495227	0.0043635
ILMN_1792506	PLA1A	PLA1A	17.9046	2.32e-05	0.00374427	0.53946	0.00469096
ILMN_1718071	AGTPBP1	AGTPBP1	17.7219	2.56e-05	0.00304417	0.593831	0.00507259
ILMN_1796138	BMX	BMX	17.6767	2.62e-05	0.0021434	0.608119	0.00507259
ILMN_1671149	MEG3		17.6748	2.62e-05	-0.00670503	0.60871	0.00507259
ILMN_1805098	PDE1B	PDE1B	17.7261	2.55e-05	-0.0056559	0.592514	0.00507259
ILMN_1746704	TRIM8	TRIM8	17.6859	2.61e-05	0.00467989	0.605173	0.00507259
ILMN_1670325	SLC47A1	SLC47A1	17.6251	2.69e-05	-0.0081233	0.624824	0.00516384
ILMN_1722945	C6orf52	C6orf52	17.5527	2.79e-05	0.00424641	0.649091	0.00527716
ILMN_1809477	CARHSP1	CARHSP1	17.5548	2.79e-05	-0.00589199	0.648364	0.00527716
ILMN_1764596	MPST	MPST	17.5082	2.86e-05	-0.0060044	0.664462	0.00535857
ILMN_1805216	GPC6	GPC6	17.4574	2.94e-05	-0.00408505	0.682461	0.00541635
ILMN_2340259	PDE4B	PDE4B	17.4646	2.93e-05	0.00564363	0.67988	0.00541635
ILMN_1670807	FAM84B	FAM84B	17.4377	2.97e-05	0.00544511	0.689562	0.00542963
ILMN_1655610	RET	RET	17.419	3e-05	-0.00279416	0.69638	0.00544047
ILMN_1682332	GYPC	GYPC	17.3846	3.05e-05	-0.00569367	0.709078	0.00547631
ILMN_1803945	HCP5	HCP5	17.3744	3.07e-05	0.00544911	0.712905	0.00547631
ILMN_1685540	SHRM	SHROOM3	17.3625	3.09e-05	0.0025905	0.717396	0.00547631
ILMN_1751228	C20orf46	C20orf46	17.3119	3.17e-05	-0.00471293	0.736758	0.00547729
ILMN_2111187	ELOVL6	ELOVL6	17.3272	3.15e-05	-0.0190993	0.730833	0.00547729
ILMN_2110271	OLFM2	OLFM2	17.2495	3.28e-05	-0.00624461	0.761344	0.00547729
ILMN_2318811	RANBP3	RANBP3	17.2498	3.28e-05	-0.00272199	0.761205	0.00547729
ILMN_1720771	STX11	STX11	17.2732	3.24e-05	0.00691257	0.751903	0.00547729
ILMN_1814917	TLE2	TLE2	17.2629	3.25e-05	0.00757866	0.75598	0.00547729
ILMN_1730998	TSPAN6	TSPAN6	17.3184	3.16e-05	0.00431267	0.734222	0.00547729
ILMN_2408968	UEVLD	UEVLD	17.2549	3.27e-05	0.00162711	0.759201	0.00547729
ILMN_1735788	TRIOBP	TRIOBP	17.2271	3.32e-05	-0.0045345	0.770365	0.00550261
ILMN_1791890	SPON1	SPON1	17.078	3.59e-05	0.00828204	0.833289	0.00590985
ILMN_1807177	KIAA1797	KIAA1797	16.9046	3.93e-05	-0.00279197	0.912969	0.00642936
ILMN_1812552	PHCA	ACER3	16.8595	4.03e-05	-0.00579071	0.934917	0.00649968
ILMN_1753241	SNTA1	SNTA1	16.8574	4.03e-05	0.0043624	0.935954	0.00649968
ILMN_1794599	SNRPD3	SNRPD3	16.8361	4.08e-05	-0.00365395	0.946516	0.00652769
ILMN_1803213	MXRA5	MXRA5	16.8167	4.12e-05	-0.014087	0.956231	0.00654953
ILMN_1728197	CLDN5	CLDN5	16.7208	4.33e-05	0.00849202	1	0.00684219
ILMN_1801443	TSKU	TSKU	16.7024	4.37e-05	-0.00955753	1	0.0068623
ILMN_1795463	MORC4	MORC4	16.6631	4.46e-05	0.00159239	1	0.00695877
ILMN_1768534	BHLHB2	BHLHE40	16.5815	4.66e-05	-0.00901707	1	0.00721639
ILMN_1779800	MARK1	MARK1	16.5235	4.81e-05	0.00338864	1	0.00739127
ILMN_1721788	ATP6V0A4	ATP6V0A4	16.3984	5.13e-05	0.00152761	1	0.0077076
ILMN_2387090	CGGBP1	CGGBP1	16.3966	5.14e-05	-0.00344238	1	0.0077076
ILMN_1813295	LMO3	LMO3	16.3823	5.18e-05	0.00873165	1	0.0077076
ILMN_2363668	YIF1B	YIF1B	16.4205	5.07e-05	-0.00520378	1	0.0077076
ILMN_1750496	ZBTB16	ZBTB16	16.3833	5.17e-05	-0.00535265	1	0.0077076
ILMN_2331636	ACACA	ACACA	16.3427	5.29e-05	-0.00965362	1	0.00782011
ILMN_1666222	PHACTR3	PHACTR3	16.319	5.35e-05	0.0141283	1	0.00786852
ILMN_1675848	MYL12A		16.2669	5.5e-05	0.0051567	1	0.00788802
ILMN_1776094	PPCS	PPCS	16.2758	5.48e-05	0.00331271	1	0.00788802
ILMN_2322498	RORA	RORA	16.3015	5.4e-05	-0.00403224	1	0.00788802
ILMN_1736911	TMOD1	TMOD1	16.285	5.45e-05	0.00526925	1	0.00788802
ILMN_2098643	FADS3	FADS3	16.243	5.57e-05	0.00296898	1	0.00789069
ILMN_2082865	PLLP	PLLP	16.2515	5.55e-05	0.00372928	1	0.00789069
ILMN_2313782	ATG4A	ATG4A	16.1589	5.82e-05	0.00247881	1	0.00815024
ILMN_1657039	FILIP1	FILIP1	16.1588	5.82e-05	0.00250783	1	0.00815024
ILMN_1697510	ACSS2	ACSS2	16.1001	6.01e-05	-0.00439252	1	0.00825343
ILMN_1671478	CKB	CKB	16.0797	6.07e-05	-0.00936231	1	0.00825343
ILMN_1785272	COL1A2	COL1A2	16.0952	6.02e-05	-0.00952475	1	0.00825343
ILMN_1731233	GZMH	GZMH	16.0964	6.02e-05	0.0061542	1	0.00825343
ILMN_1739943	SBNO1	SBNO1	16.0787	6.08e-05	0.00146455	1	0.00825343
ILMN_1723522	APOLD1	APOLD1	16.0429	6.19e-05	0.00791894	1	0.008266
ILMN_2329735	ECM1	ECM1	16.0629	6.13e-05	-0.00481419	1	0.008266
ILMN_1788098	LHCGR	LHCGR	16.0473	6.18e-05	0.00837956	1	0.008266
ILMN_2225608	FAM135A	FAM135A	16.0296	6.24e-05	0.0020824	1	0.00826828
ILMN_1808147	ZGPAT	ZGPAT	16.0208	6.27e-05	0.00161311	1	0.00826828
ILMN_1759743	SLC38A10	SLC38A10	15.9964	6.35e-05	-0.00307109	1	0.00832813
ILMN_1803772	POLD4	POLD4	15.9485	6.51e-05	-0.00334614	1	0.0084933
ILMN_2120575	HTATSF1	HTATSF1	15.9132	6.63e-05	0.00141616	1	0.00850992
ILMN_2229032	NME6	NME6	15.9152	6.62e-05	-0.00362314	1	0.00850992
ILMN_1781791	PRRG1	PRRG1	15.9288	6.58e-05	0.00425686	1	0.00850992
ILMN_1738401	FOXC1	FOXC1	15.8981	6.68e-05	0.00806006	1	0.00853097
ILMN_1792825	ARIH2	ARIH2	15.8415	6.89e-05	0.00346077	1	0.00864736
ILMN_1693009	FGL2	FGL2	15.8513	6.85e-05	-0.00635454	1	0.00864736
ILMN_2381697	P4HA2	P4HA2	15.8443	6.88e-05	-0.00406975	1	0.00864736
ILMN_1772123	ACACA	ACACA	15.8184	6.97e-05	-0.0091194	1	0.00870674
ILMN_1691861	FASTK	FASTK	15.8081	7.01e-05	-0.00386471	1	0.00870739
ILMN_2394264	UBTF	UBTF	15.7939	7.06e-05	0.00191269	1	0.00872619
ILMN_2359456	ERGIC3	ERGIC3	15.759	7.19e-05	-0.00316099	1	0.00879508
ILMN_1659688	LGALS3BP	LGALS3BP	15.7635	7.18e-05	-0.00544641	1	0.00879508
ILMN_2218450	LSM1	LSM1	15.7186	7.35e-05	0.00306804	1	0.00892798
ILMN_1678781	SNX26	SNX26	15.7108	7.38e-05	-0.00340394	1	0.00892798
ILMN_1813669	ANKS1A	ANKS1A	15.6792	7.5e-05	0.0040626	1	0.00903122
ILMN_1653163	ZSCAN2	ZSCAN2	15.641	7.66e-05	-0.00244673	1	0.00916798
ILMN_1739103	MPZL1	MPZL1	15.5985	7.83e-05	-0.00269014	1	0.00932848
ILMN_1705066	BTBD11	BTBD11	15.5266	8.14e-05	-0.00506548	1	0.00964071
ILMN_1718023	APEH	APEH	15.4909	8.29e-05	-0.00346196	1	0.00977466
ILMN_1775919	C6orf79		15.4681	8.39e-05	0.00147912	1	0.00984324
ILMN_1652826	LRRC17	LRRC17	15.4556	8.45e-05	-0.00652699	1	0.00985873

## Sheet: Muther Skin
Age-associated genes and its overlap with GLASS for MuTHER skin Data
* Genes in light green are overlapping aging gene between GLASS et al. and our study using MuTHER data
* Genes in yellow are aging genes in GLASS et al. but not in our study
* Genes in light blue are aging genes in our study but not in GLASS et al.
Probe	Rank in GLASS et al.	Gene Symbol	Age Coefficient	p-value	FDR
ILMN_1692123	1	ELOVL3	-0.0538987	1.15195e-29	1.33465e-25
ILMN_1692163	3	NSDHL	-0.01627	1.55262e-31	3.59772e-27
ILMN_1786273	3	C1orf122	-0.0160383	3.42983e-29	1.9869e-25
ILMN_1670134	3	FADS1	-0.0489574	2.06369e-28	5.31332e-25
ILMN_1737992	5.5	CRAT	-0.035834	5.65305e-29	2.61985e-25
ILMN_1719661	5.5	SEPX1	-0.0198349	1.36849e-27	2.64255e-24
ILMN_1750800	7	ACO1	-0.020849	1.84995e-27	3.06192e-24
ILMN_1691572	8	TST	-0.0175548	2.268e-29	1.7518e-25
ILMN_1651872	9	UBIAD1	-0.0213319	1.08892e-27	2.29386e-24
ILMN_1751897	10.5	FLJ32569	-0.047385	7.18528e-28	1.66497e-24
ILMN_2204940	10.5	KRT79	-0.0468397	7.31086e-27	9.41151e-24
ILMN_2293067	12.5	PM20D1	-0.0602493	2.08155e-27	3.21558e-24
ILMN_1703832	12.5	AWAT2	-0.0421614	9.06257e-26	9.54536e-23
ILMN_1722609	14	FLJ32569	-0.0112415	2.73759e-26	3.33871e-23
ILMN_1695110	15	BCAT2	-0.0182556	1.3331e-28	4.17655e-25
ILMN_1806754	16	GLDC	-0.038993	8.15057e-26	8.99357e-23
ILMN_1784655	17	TLCD1	-0.0201104	1.52385e-27	2.7162e-24
ILMN_1701195	18	PLA2G7	-0.0167469	4.51892e-25	4.0274e-22
ILMN_1728799	19	FBP1	-0.0254195	2.77684e-24	2.07564e-21
ILMN_1788184	20	CIDEA	-0.0524374	2.46152e-24	1.90128e-21
ILMN_1761010	21	PCCB	-0.013007	6.94433e-25	5.95978e-22
ILMN_1747442	22	P4HA1	-0.0118328	8.3418e-24	5.52275e-21
ILMN_2390318	23	CIDEA	-0.0262509	9.57271e-25	7.9221e-22
ILMN_1815626	25	DHCR7	-0.0240036	4.69748e-26	5.4425e-23
ILMN_2407346	25	LDHD	-0.0205717	1.82108e-25	1.75825e-22
ILMN_1733998	25	DHRS9	-0.0202688	1.46118e-21	6.15606e-19
ILMN_2371379	27	ACLY	-0.0121875	8.30868e-24	5.52275e-21
ILMN_1752965	28	GREM1	-0.0116851	8.55878e-29	3.3054e-25
ILMN_1733831	29	PGBD5	-0.00570311	2.0483e-22	1.05474e-19
ILMN_1794844	30	THRSP	-0.0558974	1.40021e-22	7.54552e-20
ILMN_1793474	31	INSIG1	-0.024542	1.41099e-24	1.12743e-21
ILMN_2202915	32	FAR2	-0.0274058	8.50218e-22	3.71722e-19
ILMN_1710962	33	TMEM97	-0.0249635	1.90381e-22	1.00262e-19
ILMN_1751975	34	ALOX15B	-0.0237453	8.55238e-23	4.83355e-20
ILMN_1778755	35	TRIL	-0.011309	2.93062e-24	2.12214e-21
ILMN_1797728	36	HMGCS1	-0.0271626	2.73776e-25	2.53757e-22
ILMN_1814120	37	PECR	-0.0243456	4.59491e-22	2.12946e-19
ILMN_2376953	38	KCNK2	-0.011041	5.91991e-27	8.06918e-24
ILMN_1671337	39.5	SLC2A5	0.0101696	2.45111e-20	7.78043e-18
ILMN_1686989	39.5	INSIG1	-0.0123304	2.70308e-20	8.46429e-18
ILMN_2165867	41	DHCR7	-0.0221268	2.72592e-23	1.70716e-20
ILMN_2347622	42	TRIM55	-0.0116016	2.77065e-22	1.38363e-19
ILMN_2355168	43	MGST1	-0.0361361	2.21192e-21	8.68723e-19
ILMN_1708672	44	ACAT2	-0.0251295	1.94442e-23	1.25156e-20
ILMN_1668162	45	DGAT2L3	-0.0165278	6.01999e-22	2.7352e-19
ILMN_2227011	46.5	ACSBG1	-0.0406556	1.7571e-21	7.27063e-19
ILMN_2276904	46.5	ALOX15B	-0.0161054	5.1691e-19	1.34582e-16
ILMN_1674394	48	C20orf3	-0.0215931	2.52234e-21	9.7413e-19
ILMN_1657550	49	MVD	-0.0217496	1.44193e-28	4.17655e-25
ILMN_1678655	50	PNLIPRP3	-0.0217641	4.16287e-20	1.28616e-17
ILMN_1693410	51.5	BRI3BP	-0.0186706	2.80644e-22	1.38363e-19
ILMN_1803686	51.5	ADA	-0.0103842	1.06636e-20	3.63377e-18
ILMN_1662880	53	FIS	-0.0180453	9.25319e-23	5.10512e-20
ILMN_1790807	54	XPC	0.00985064	2.37688e-19	6.5568e-17
ILMN_1765971	55	MOGAT1	-0.0174796	5.87321e-18	1.34747e-15
ILMN_1808713	56	HSD17B2	-0.00928801	9.47733e-19	2.38705e-16
ILMN_2371911	57.5	MUC1	-0.0236476	6.63749e-24	4.66072e-21
ILMN_1807529	57.5	PADI4	-0.00856685	1.10575e-17	2.44024e-15
ILMN_1781952	59	MGST1	-0.0288051	1.02308e-19	3.0788e-17
ILMN_1718603	60	CYP4F8	-0.0153934	1.45391e-19	4.31924e-17
ILMN_1733333	61	CALML3	-0.0284521	2.1484e-21	8.58325e-19
ILMN_1756992	62	MUC1	-0.0286319	3.71613e-22	1.75735e-19
ILMN_1697559	63	G6PD	-0.0114668	4.91113e-23	2.91796e-20
ILMN_1726769	64	CNDP2	-0.00905994	8.72997e-21	3.01927e-18
ILMN_1669046	65	FOXQ1	0.0144874	6.91765e-23	4.0074e-20
ILMN_1697460	66	REEP6	-0.0141472	1.44408e-25	1.45487e-22
ILMN_1791531	67	FA2H	-0.0183629	3.059e-18	7.23297e-16
ILMN_1679520	68	AGPAT1	-0.0129716	2.10197e-19	5.86829e-17
ILMN_1787919	69	PARVB	-0.0121224	6.51742e-21	2.35971e-18
ILMN_1714167	70	CYB5A	-0.020975	1.97238e-20	6.52914e-18
ILMN_1690040	71	TM7SF2	-0.021624	1.35116e-21	5.798e-19
ILMN_1678690	72	UPB1	-0.0205497	5.66464e-18	1.31261e-15
ILMN_1715896	73	PMVK	-0.0154059	6.54377e-22	2.916e-19
ILMN_1771084	74	ACSM3	-0.0145723	4.73476e-17	9.21965e-15
ILMN_2118663	75	ERV3	-0.0201692	2.1941e-18	5.296e-16
ILMN_1675172	76	RGS9BP	-0.00485823	1.34455e-17	2.93924e-15
ILMN_1721391	77	ATP6V0B	-0.0105131	4.71332e-21	1.73548e-18
ILMN_1754864	78	SLC25A18	-0.0126286	8.6137e-17	1.59677e-14
ILMN_1800091	79	RARRES1	-0.0170215	8.64247e-19	2.22515e-16
ILMN_2389501	80	HSD11B1	-0.0241063	1.52233e-19	4.39326e-17
ILMN_2064725	81	METTL7B	-0.00864447	6.31435e-16	1.00908e-13
ILMN_1799105	82	COL17A1	0.0135472	4.61959e-16	7.70108e-14
ILMN_1760087	83	SLC26A3	-0.00795887	4.56102e-16	7.65855e-14
ILMN_1700831	84	SLC27A2	-0.00850131	8.1538e-17	1.52371e-14
ILMN_1737580	85.5	PPPDE2	-0.0110713	1.55475e-17	3.33581e-15
ILMN_1720889	85.5	SC4MOL	-0.025969	4.60454e-17	9.04206e-15
ILMN_1763666	87	ALDH3B2	-0.0174163	2.19665e-20	7.06954e-18
ILMN_1671489	88	PC	-0.0118866	3.21443e-23	1.96013e-20
ILMN_1750563	89	CERCAM	-0.013993	2.77674e-19	7.48171e-17
ILMN_1687857	90	ST6GALNAC4	-0.00823431	5.8568e-27	8.06918e-24
ILMN_2363880	91	ALDH3B2	-0.0181306	4.71843e-21	1.73548e-18
ILMN_2054121	92	C6orf126	-0.00762429	3.20237e-15	4.667e-13
ILMN_1812062	93	SGPP2	-0.00651952	1.2923e-16	2.37659e-14
ILMN_1796179	94	HIST1H2BK	-0.00949654	2.85196e-15	4.18263e-13
ILMN_1801366	95	DNASE1L2	-0.0205716	1.02204e-18	2.54653e-16
ILMN_1692731	96	TTYH3	-0.00817301	2.47407e-19	6.74461e-17
ILMN_1677108	97	CAPN13	-0.00783881	3.74591e-17	7.48279e-15
ILMN_1699728	98	BTD	-0.00798557	1.16833e-15	1.76945e-13
ILMN_1664025	99	PXMP4	-0.0107482	2.11109e-17	4.40705e-15
ILMN_2073604	100	EBP	-0.0132864	1.90757e-17	4.01839e-15
ILMN_1684755	101	KAZALD1	-0.0110961	9.61332e-16	1.49503e-13
ILMN_1677505	102	CCL21	-0.0232951	3.97991e-19	1.04798e-16
ILMN_1780693	103	HSD3B1	-0.0203561	4.33355e-17	8.58265e-15
ILMN_1733298	104	C1orf158	-0.00706384	1.03063e-15	1.57116e-13
ILMN_1677607	105	SC5DL	-0.0169738	1.47971e-19	4.34023e-17
ILMN_2336595	106	ACSS2	-0.0144573	3.48693e-22	1.68332e-19
ILMN_2347949	107	G6PD	-0.0114167	1.91639e-21	7.79064e-19
ILMN_1786310	108	MVK	-0.0105573	3.57239e-19	9.51487e-17
ILMN_1776522	109	RAG1AP1	-0.00969204	1.27082e-14	1.61799e-12
ILMN_1656248	110	ASAM	-0.0094455	4.31413e-13	4.38452e-11
ILMN_1742947	111	SEC14L4	-0.00870199	6.40842e-17	1.20728e-14
ILMN_1758705	112	IRX6	-0.0137494	1.53571e-19	4.39326e-17
ILMN_1782429	113	TMEM56	-0.00640556	3.52003e-15	5.09789e-13
ILMN_2072603	114	MRPL14	-0.00893649	7.48433e-15	9.96706e-13
ILMN_1681520	115	DGAT2	-0.0154016	2.03954e-19	5.76343e-17
ILMN_1765198	116	HEATR4	-0.00610842	6.1619e-16	9.91552e-14
ILMN_2138765	117	PLIN2	-0.0176766	1.6969e-18	4.18303e-16
ILMN_1771364	118	PNPLA5	-0.00633156	2.12016e-16	3.75025e-14
ILMN_1731353	119	CHPF	-0.00827527	9.48763e-18	2.11392e-15
ILMN_1811370	120	HSD11B1	-0.0139332	6.36338e-17	1.20728e-14
ILMN_1714197	121.5	ACSS2	-0.0136199	2.13137e-20	6.95607e-18
ILMN_1777031	121.5	PKLR	-0.00888711	3.82468e-14	4.5449e-12
ILMN_2389506	123.5	HSD11B1	-0.0152647	1.71396e-16	3.1028e-14
ILMN_1792681	123.5	CCDC86	-0.00788245	8.6423e-15	1.13784e-12
ILMN_1651282	125	COL17A1	0.0102154	2.12964e-11	1.5716e-09
ILMN_1671791	126	PCK2	-0.00867158	7.08471e-15	9.65688e-13
ILMN_1765990	127	KCNK2	-0.00710139	7.33957e-21	2.57686e-18
ILMN_1745021	128	SLC30A1	-0.00567383	3.02716e-16	5.23473e-14
ILMN_2314417	129	HYAL1	0.00615683	1.17806e-13	1.29375e-11
ILMN_1749081	130	AUTS2	0.0106984	1.79491e-16	3.22416e-14
ILMN_1659027	131	SLC2A1	0.0115846	7.39248e-15	9.90165e-13
ILMN_1674696	132	OLAH	-0.00595554	9.50561e-15	1.23744e-12
ILMN_1757406	133	HIST1H1C	-0.0092985	2.42185e-13	2.52789e-11
ILMN_1745655	134.5	PEX16	-0.0101872	9.10534e-19	2.31856e-16
ILMN_1761912	134.5	MGAT1	-0.00835794	6.21748e-17	1.19067e-14
ILMN_1675857	136	COL4A6	0.00842971	4.68977e-16	7.76224e-14
ILMN_2211728	137	GUCA1B	0.00800505	1.15132e-11	8.77582e-10
ILMN_2277676	138	ERCC1	-0.00670017	3.42718e-16	5.83932e-14
ILMN_1668345	139.5	OAF	-0.0132567	2.81844e-15	4.1598e-13
ILMN_1733066	139.5	BEAN	-0.00441348	3.93748e-13	4.01935e-11
ILMN_1813374	141	C19orf28	-0.0114342	1.08239e-20	3.63496e-18
ILMN_1702712	142	TRIM55	-0.00457156	1.20297e-12	1.12855e-10
ILMN_1679279	143.5	SYPL2	-0.00439295	3.43033e-14	4.11853e-12
ILMN_1800619	143.5	BRI3BP	-0.00585533	1.50336e-12	1.38789e-10
ILMN_2059797	145	NOL3	0.00563401	8.8783e-09	3.44603e-07
ILMN_1791508	146	MMP28	0.00701277	1.97398e-14	2.43303e-12
ILMN_1802167	147.5	ALDH1L1	-0.0141851	8.97989e-16	1.40596e-13
ILMN_1773567	147.5	LAMA5	0.0117565	5.87261e-15	8.14851e-13
ILMN_2384181	149	DHRS9	-0.00436179	3.42153e-13	3.52372e-11
ILMN_1655595	150	SERPINE2	-0.00904748	2.97556e-11	2.13466e-09
ILMN_1705247	151	ACSL5	-0.0080796	8.16849e-15	1.0816e-12
ILMN_1802458	152	AGTRAP	-0.00687559	1.60262e-15	2.39586e-13
ILMN_1654010	153	AGPAT3	-0.00660231	5.94152e-15	8.15421e-13
ILMN_2211065	154	TMEM91	-0.0204381	3.55828e-17	7.16977e-15
ILMN_1772123	155	ACACA	-0.00704449	1.85141e-17	3.93586e-15
ILMN_1753830	156	ETV4	-0.00756009	2.46906e-18	5.89826e-16
ILMN_1716591	157	SPRR1A	-0.0293894	7.2928e-16	1.14958e-13
ILMN_1728742	158	C5orf4	-0.00910179	1.39937e-13	1.52235e-11
ILMN_1704985	159	CYP27A1	-0.00956503	1.62601e-16	2.96677e-14
ILMN_1797693	160	BRI3BP	-0.0116721	1.53223e-14	1.92961e-12
ILMN_1691790	161	DACT2	0.00821592	1.90319e-16	3.39236e-14
ILMN_2399016	162	MMP28	0.0109824	4.64952e-15	6.56944e-13
ILMN_1676728	163.5	DLK2	0.0118526	2.8081e-16	4.89243e-14
ILMN_1761797	163.5	CSTB	-0.0145576	5.35059e-16	8.6702e-14
ILMN_1744765	165	KRT4	-0.00645077	2.95186e-13	3.06729e-11
ILMN_1671932	166	SAMM50	-0.00812792	1.37532e-17	2.97839e-15
ILMN_1807894	167	SLC7A8	-0.00708746	4.83794e-13	4.87412e-11
ILMN_1784602	168	CDKN1A	-0.0111944	4.93817e-15	6.93499e-13
ILMN_1661443	169	GRAMD2	0.00622729	3.87336e-11	2.7198e-09
ILMN_2312194	170	CYB5A	-0.0192984	3.32676e-16	5.71021e-14
ILMN_1726549	171	GDPD2	0.00767279	2.80417e-16	4.89243e-14
ILMN_1695404	172	LY6E	-0.0121645	8.73312e-15	1.1433e-12
ILMN_1725510	173	DHCR24	-0.0121383	2.7985e-14	3.41299e-12
ILMN_1662738	174	ACSM3	-0.00415984	9.07493e-11	5.95706e-09
ILMN_1720083	175	EHD4	-0.00692026	1.63383e-14	2.04644e-12
ILMN_1767474	176	HAO2	-0.0052026	1.3168e-12	1.22542e-10
ILMN_1679195	177.5	C20orf24	-0.0082378	4.39269e-18	1.02815e-15
ILMN_1767111	177.5	ANO10	-0.0072425	4.7993e-16	7.83165e-14
ILMN_1701308	179	COL1A1	-0.021309	2.32016e-11	1.70675e-09
ILMN_1748983	180	RTN4	-0.00607702	9.14198e-12	7.10865e-10
ILMN_1796165	181.5	GLRX5	-0.00686675	1.75658e-14	2.18836e-12
ILMN_1792301	181.5	LAMB4	0.0112136	2.32079e-13	2.45559e-11
ILMN_1688154	183	MST1R	0.0107157	2.49845e-12	2.21816e-10
ILMN_2326273	184	CHI3L2	-0.0110974	8.54856e-12	6.71482e-10
ILMN_1720373	185	SLC7A5	-0.0125136	9.86645e-13	9.40845e-11
ILMN_1801443	186	TSKU	-0.0063196	1.73419e-10	1.08607e-08
ILMN_2174369	187	ELOVL5	-0.010786	1.42662e-10	9.07831e-09
ILMN_1721247	188	KRT75	-0.0148037	1.78349e-10	1.10796e-08
ILMN_1812461	189	WISP2	-0.0231753	8.27134e-14	9.5355e-12
ILMN_2340347	190	PC	-0.00797581	7.27459e-15	9.8004e-13
ILMN_1685952	191.5	ACSM3	-0.00485507	2.94593e-12	2.56628e-10
ILMN_1654473	191.5	ZP1	-0.00436348	3.14881e-12	2.72255e-10
ILMN_2219002	193	KRT6A	-0.0199179	3.99021e-12	3.36222e-10
ILMN_1699562	194	EFCAB1	0.00958322	3.01228e-14	3.65448e-12
ILMN_2415179	195	CLSTN1	0.00575074	3.68953e-08	1.20584e-06
ILMN_2399523	196	JAG2	0.0104618	1.15453e-12	1.08751e-10
ILMN_2079655	197	KLRB1	-0.00662281	5.02988e-13	5.04556e-11
ILMN_1658639	198	SLC46A3	-0.00916255	1.81441e-13	1.94645e-11
ILMN_1731064	199	CABC1	0.00635784	2.74419e-12	2.41781e-10
ILMN_1700419	200	HSPC171	-0.00429745	5.03626e-12	4.13831e-10
ILMN_1764361	201	DUSP16	-0.00507481	2.26556e-12	2.03479e-10
ILMN_1699100	202	SOAT1	-0.00579167	1.09938e-13	1.23067e-11
ILMN_1756701	203	DHRS11	-0.00680094	1.10627e-13	1.23243e-11
ILMN_1805177	204	KIAA1772	-0.00684274	1.52856e-12	1.40555e-10
ILMN_1764729	205	JAG2	0.0120323	9.93913e-16	1.52523e-13
ILMN_1723412	206.5	ASCL2	0.0105114	2.86615e-17	5.87738e-15
ILMN_1727813	206.5	BRP44	-0.00919486	5.16956e-17	9.98241e-15
ILMN_1803570	208	BRI3BP	-0.00303556	7.58495e-09	2.99418e-07
ILMN_1729234	209	TPP1	-0.00787939	2.3834e-13	2.51037e-11
ILMN_1792669	210	HLCS	-0.00707625	1.22759e-12	1.147e-10
ILMN_1751161	211	COL7A1	0.0134775	4.71092e-13	4.76687e-11
ILMN_2331636	212	ACACA	-0.00680313	4.56057e-15	6.48328e-13
ILMN_1794213	213	ABHD14A	-0.00763904	9.91106e-15	1.28301e-12
ILMN_1709717	214	LRRC15	-0.00867092	1.3686e-11	1.03301e-09
ILMN_1723123	215	FGFR3	0.0114561	3.95035e-16	6.68156e-14
ILMN_1659990	216	C7orf68	-0.00884964	1.17292e-13	1.29375e-11
ILMN_2387599	217.5	C20orf24	-0.0077968	6.05347e-18	1.37521e-15
ILMN_1773849	217.5	ATP6V0C	-0.0106687	5.7189e-13	5.66317e-11
ILMN_1663080	219	LFNG	0.0113172	6.79503e-21	2.42238e-18
ILMN_1657495	220	MLEC	-0.0069342	7.94279e-13	7.66877e-11
ILMN_1775111	221	SND1	-0.00882476	6.06667e-13	5.982e-11
ILMN_1721354	222	KRT6B	-0.0189513	5.39732e-12	4.40376e-10
ILMN_1780334	223	KCNJ2	0.00879545	1.02396e-13	1.1518e-11
ILMN_1801118	224	C16orf33	-0.00647919	3.35351e-12	2.8569e-10
ILMN_1694890	225	UCHL5IP	0.00936702	5.55272e-12	4.49887e-10
ILMN_1784238	226	SEC22B	-0.00328886	5.63493e-06	9.26471e-05
ILMN_1805228	227	LRG1	-0.00883145	3.98324e-11	2.78011e-09
ILMN_2341661	228	ETV4	-0.0061902	2.40193e-13	2.51844e-11
ILMN_1802780	229	M160	-0.00674845	4.38662e-10	2.47316e-08
ILMN_1672717	230	C10orf57	-0.011974	8.96313e-18	2.01644e-15
ILMN_1726666	231.5	GPX3	-0.0145904	5.57281e-11	3.82051e-09
ILMN_1704576	231.5	TP53AIP1	0.00472476	3.37633e-08	1.11448e-06
ILMN_1795428	233	WDR59	0.00692638	1.72313e-11	1.28387e-09
ILMN_1701347	234	CCL28	0.00644399	2.82243e-10	1.67696e-08
ILMN_1657451	235	SRPK2	0.00863345	6.72189e-14	7.86665e-12
ILMN_1797735	236.5	C1orf21	0.00623377	2.8785e-10	1.70154e-08
ILMN_1788874	236.5	SERPINA3	-0.0187024	3.98773e-09	1.6986e-07
ILMN_1800354	238	CST3	-0.0114292	1.14479e-13	1.26924e-11
ILMN_1737208	239	NTF5	0.00456897	8.58902e-10	4.41297e-08
ILMN_1737631	240	PAQR6	0.00818883	2.89274e-11	2.0817e-09
ILMN_1712046	241	CPXM1	-0.0108146	9.45711e-12	7.30467e-10
ILMN_2211922	242	PPP4R1L	-0.00349957	8.76352e-12	6.83731e-10
ILMN_1764228	243	DAB2	-0.00960515	1.33815e-10	8.56564e-09
ILMN_1737162	244.5	LGI3	-0.00947476	4.21788e-14	4.98657e-12
ILMN_1698179	244.5	TAGLN3	-0.00344571	1.18886e-10	7.67361e-09
ILMN_1712475	246	HS3ST2	-0.00499812	7.86352e-10	4.0855e-08
ILMN_1699496	247.5	PHF21A	0.00641934	9.79657e-13	9.40775e-11
ILMN_1713162	247.5	GSTM2	0.00824728	2.41972e-08	8.33132e-07
ILMN_1813671	249	SLC25A1	-0.0108024	9.70046e-16	1.49853e-13
ILMN_1749014	250.5	ACLY	-0.0117244	2.63493e-17	5.45147e-15
ILMN_1679666	250.5	SCGB3A1	0.0176396	1.60353e-11	1.19861e-09
ILMN_1750674	252.5	SDSL	-0.0063534	3.09373e-14	3.73375e-12
ILMN_1765993	252.5	DMBX1	-0.00274871	1.04362e-08	3.96438e-07
ILMN_1760412	254	SHISA2	-0.00760041	7.19219e-09	2.86846e-07
ILMN_1803593	255	WNT3	0.0183869	3.32998e-21	1.26496e-18
ILMN_1810214	256	JUND	-0.00788582	5.15424e-12	4.22028e-10
ILMN_1654210	257	CD1C	-0.00821178	8.30076e-09	3.23269e-07
ILMN_1716136	258	KRT71	-0.0240025	1.18343e-08	4.45171e-07
ILMN_1677043	259.5	AKR7A2	-0.00632854	1.01281e-10	6.55557e-09
ILMN_1682818	259.5	TTLL3	0.00767948	1.29104e-09	6.36509e-08
ILMN_2366212	261.5	CD79B	-0.00690495	1.80929e-11	1.33946e-09
ILMN_1660462	261.5	MCOLN2	0.00812989	3.02472e-09	1.34013e-07
ILMN_1736256	263	CALR	-0.00756495	9.82511e-13	9.40775e-11
ILMN_1748323	264	CXCL14	0.0110811	2.42117e-12	2.15782e-10
ILMN_1806349	265	SLC6A8	0.00741204	6.53563e-16	1.03728e-13
ILMN_1785731	266	MAPK8IP2	-0.00448925	5.61604e-11	3.83879e-09
ILMN_1779501	267	MC5R	-0.00340953	1.75232e-10	1.09153e-08
ILMN_1682717	268	IER3	-0.0095719	1.19516e-11	9.08009e-10
ILMN_1683607	269	CYP1A2	-0.00793273	2.39471e-09	1.09232e-07
ILMN_1698777	270	ADCK1	-0.00736693	8.75348e-20	2.66889e-17
ILMN_1799280	271	BDH1	-0.00633574	9.836e-11	6.42028e-09
ILMN_1753665	272	PRR4	0.0297757	9.42965e-11	6.17243e-09
ILMN_1707901	273	DHRS7B	-0.00606432	2.73477e-12	2.41781e-10
ILMN_2189406	274	C15orf38	-0.00626342	3.55949e-12	3.02127e-10
ILMN_1727840	275	SLC35B1	-0.00561432	1.05957e-12	1.00213e-10
ILMN_1795266	276	EMILIN3	-0.00566547	6.70538e-11	4.54319e-09
ILMN_1778104	277	ACADM	-0.0126747	4.18001e-12	3.50939e-10
ILMN_1754279	278.5	FBXW7	0.0148924	1.58308e-13	1.71417e-11
ILMN_1772876	278.5	ZNF395	0.00804723	5.6181e-13	5.58724e-11
ILMN_1780255	280	KLK6	-0.0139254	3.06416e-09	1.35502e-07
ILMN_1798123	281	ELOVL1	-0.0116851	6.99753e-14	8.14808e-12
ILMN_2129505	282	CYBASC3	-0.00982593	4.67338e-11	3.24226e-09
ILMN_1815479	283	NOP10	-0.00644106	2.59004e-10	1.55081e-08
ILMN_1729868	284	SPRYD4	-0.00454152	4.95347e-10	2.73467e-08
ILMN_1785926	285	ZNF621	0.00743799	2.27468e-10	1.38707e-08
ILMN_1751904	286	EDNRB	-0.00638375	2.33922e-12	2.09284e-10
ILMN_1749709	287	NDUFB11	-0.00579069	8.47466e-12	6.67942e-10
ILMN_1742731	288	SLC35A2	-0.00521927	6.84237e-10	3.62818e-08
ILMN_1666976	290	PLD3	-0.00544922	1.8839e-09	8.86624e-08
ILMN_1684802	290	TAF5	0.00378661	3.93001e-09	1.6833e-07
ILMN_1733248	290	NRBP2	0.0095377	3.6331e-07	8.96551e-06
ILMN_1811364	292.5	SGPP2	-0.0136512	6.43137e-14	7.56486e-12
ILMN_1664001	292.5	ARSF	-0.00641678	9.92947e-13	9.42974e-11
ILMN_1738725	294	LIF	0.00420028	2.04132e-07	5.3997e-06
ILMN_1684771	295.5	PGRMC1	-0.0134545	4.04966e-15	5.79252e-13
ILMN_2126038	295.5	STMN2	-0.00847806	5.06213e-10	2.77961e-08
ILMN_1724612	297	SLC25A35	-0.00590171	5.49438e-12	4.46722e-10
ILMN_1652413	299	UCN2	0.010688	3.33993e-10	1.93967e-08
ILMN_1658373	299	PAN2	0.00632947	1.44762e-09	7.01761e-08
ILMN_1701007	299	PON3	-0.00810527	4.52831e-08	1.44532e-06
ILMN_1797530	301	CHCHD5	-0.00642975	3.45608e-11	2.45657e-09
ILMN_1682812	302	C21orf33	-0.00689605	2.84135e-10	1.68388e-08
ILMN_1751120	303	HIST1H4H	-0.00341762	1.8556e-09	8.75724e-08
ILMN_1794370	305	SEMA5B	-0.00516921	1.79035e-12	1.63977e-10
ILMN_2061452	305	ORC2L	0.00662588	3.07994e-10	1.81041e-08
ILMN_1763000	305	ADAP2	-0.00820679	6.28315e-10	3.37803e-08
ILMN_1715647	307	VANGL2	0.00665098	1.73359e-08	6.33607e-07
ILMN_1742534	308	COL4A5	0.0114102	3.42943e-10	1.98171e-08
ILMN_2399392	309	SIL1	-0.00773759	1.73682e-18	4.23637e-16
ILMN_2330382	310	PAQR6	0.00648691	4.31656e-10	2.43959e-08
ILMN_1721093	311	TAF10	-0.0046535	1.86055e-10	1.14662e-08
ILMN_1706779	312	LIG1	0.0046878	2.24983e-07	5.89073e-06
ILMN_1666594	313	IRF8	-0.00933396	6.58196e-10	3.52234e-08
ILMN_2347193	314	GSDMB	0.00628682	6.61943e-10	3.53423e-08
ILMN_2176251	315	C20orf72	0.00805756	2.07642e-12	1.88686e-10
ILMN_1765668	316	IL20RB	0.00756033	4.13475e-09	1.75477e-07
ILMN_1660890	317	ACADL	0.00320343	2.77947e-07	7.10098e-06
ILMN_1737163	318	SH3BGRL3	-0.00948988	2.89288e-10	1.7057e-08
ILMN_1660533	319	RPN1	-0.00489523	6.72215e-10	3.57261e-08
ILMN_1655702	320	ABHD5	-0.0108221	4.74956e-16	7.80544e-14
ILMN_1713058	321	PSTPIP2	0.00485078	4.45462e-08	1.42376e-06
ILMN_1800975	322	PSME3	-0.00574571	2.80026e-11	2.02713e-09
ILMN_1671839	323	TAF1C	0.00862548	1.31552e-09	6.4583e-08
ILMN_1789243	324	VPS33B	0.00323907	8.47565e-07	1.85106e-05
ILMN_1794965	325	ABCA4	-0.00523458	2.69885e-07	6.92554e-06
ILMN_2179083	326	LOXL4	-0.0102768	7.52294e-11	5.02367e-09
ILMN_1701558	327	MAP1A	-0.00885552	9.91178e-11	6.43853e-09
ILMN_2298818	328	RPS29	-0.00560382	1.51197e-08	5.57001e-07
ILMN_1712352	329	DOCK3	0.0026993	3.76079e-07	9.18283e-06
ILMN_1684246	330	C1orf125	-0.00452453	2.4919e-09	1.12778e-07
ILMN_1750664	331	PPT2	-0.00534107	1.59018e-10	1.00402e-08
ILMN_1670158	332	FAM83A	-0.00667336	8.0231e-11	5.32697e-09
ILMN_1748844	333	CNKSR3	-0.00449832	5.70534e-10	3.10338e-08
ILMN_1690945	334	CPZ	-0.00806343	2.61613e-09	1.17711e-07
ILMN_1675268	335	LRP4	0.00983674	1.76508e-08	6.41014e-07
ILMN_1749213	336	SDF2L1	-0.00680915	3.32959e-17	6.76783e-15
ILMN_1808114	337	LYVE1	-0.0108375	3.19501e-10	1.86957e-08
ILMN_1661888	338	MEF2A	0.00995919	1.44588e-15	2.17558e-13
ILMN_1665792	339	ITGA2	0.0100787	1.24373e-13	1.35942e-11
ILMN_1711566	340	TIMP1	-0.00883121	2.57905e-10	1.54823e-08
ILMN_1673649	341	HYOU1	-0.00415864	3.75787e-11	2.64673e-09
ILMN_1736760	342	KRT16	-0.0138239	7.98057e-10	4.13704e-08
ILMN_2041577	343	GPR172A	-0.00506331	4.76866e-10	2.66907e-08
ILMN_1774229	344	SLC7A4	-0.00587314	2.80817e-11	2.02713e-09
ILMN_1708223	345.5	PAK6	0.00543502	1.1314e-06	2.34104e-05
ILMN_2347298	345.5	TSPYL2	0.00446133	1.48452e-06	2.94767e-05
ILMN_2061565	347	PLCH2	0.0112416	5.10381e-11	3.51981e-09
ILMN_1693009	348	FGL2	-0.0128375	9.28944e-12	7.19916e-10
ILMN_1680072	350	ZNF32	0.00633155	1.43735e-14	1.82002e-12
ILMN_1791890	350	SPON1	-0.00997839	2.01939e-12	1.84226e-10
ILMN_1721170	350	GREB1	-0.00348104	1.55398e-09	7.48625e-08
ILMN_1734542	352	OVGP1	0.00867315	4.93864e-12	4.08708e-10
ILMN_1690464	353	TMEM20	-0.00417901	5.75266e-11	3.92061e-09
ILMN_1713715	354	KRTAP17-1	-0.0217246	9.46256e-09	3.63024e-07
ILMN_1660063	355	POLE4	-0.00507099	2.11352e-10	1.2922e-08
ILMN_1755051	356	EFHC1	0.0048745	1.05085e-07	2.9988e-06
ILMN_1786908	357	KRTAP26-1	-0.0104023	5.31682e-08	1.66714e-06
ILMN_1688892	358	LAMA3	0.0063692	2.83074e-08	9.50636e-07
ILMN_2127477	359	G6PC3	-0.00609658	1.71381e-13	1.84709e-11
ILMN_1731206	360.5	NKD2	0.00945861	6.51978e-12	5.20953e-10
ILMN_2230035	360.5	BBS2	0.00664955	8.15148e-09	3.18526e-07
ILMN_2234970	362.5	SLC39A3	-0.00473668	8.59686e-12	6.72995e-10
ILMN_1797367	362.5	TSC1	0.00623828	7.22866e-08	2.16132e-06
ILMN_1789005	364	ATP6V0C	-0.00618613	7.58276e-14	8.78539e-12
ILMN_1751851	365	CECR1	-0.0101636	1.9642e-09	9.15784e-08
ILMN_1697189	366	PNCK	0.0125122	4.9811e-12	4.10755e-10
ILMN_1742224	367.5	SLTM	0.00811662	2.04048e-10	1.25417e-08
ILMN_2382942	367.5	CA12	0.00992042	2.32995e-10	1.40598e-08
ILMN_1700268	369	QPRT	-0.00631194	3.08611e-10	1.81041e-08
ILMN_2363165	370	TACC2	0.01094	5.9471e-15	8.15421e-13
ILMN_1672589	371	SEMA4B	0.00957372	2.08405e-10	1.27756e-08
ILMN_1778374	373	BSG	-0.0103026	1.21035e-11	9.16547e-10
ILMN_2396444	373	CD14	-0.0114743	1.70148e-08	6.22853e-07
ILMN_2319326	373	ADARB1	0.00457652	2.07542e-06	3.90672e-05
ILMN_1756352	375	MAPBPIP	-0.00600116	3.80759e-10	2.1678e-08
ILMN_1702696	376	AFAR3	0.00317859	1.96784e-06	3.73455e-05
ILMN_1714515	377	MRPS12	-0.00751538	7.16319e-11	4.81117e-09
ILMN_1779875	378	THY1	-0.0122446	1.52231e-08	5.59919e-07
ILMN_1803956	379.5	BOC	0.0052497	1.59215e-11	1.19396e-09
ILMN_2208413	379.5	ARHGAP15	-0.00621954	9.10994e-10	4.64968e-08
ILMN_1703279	381	CXorf57	0.00602926	1.161e-07	3.27682e-06
ILMN_1727194	382	CALU	-0.00659684	1.5626e-09	7.49659e-08
ILMN_1714433	383	MARCKSL1	-0.00782438	1.69571e-10	1.06485e-08
ILMN_2281502	384.5	DHRS9	-0.00365843	1.8127e-10	1.1201e-08
ILMN_2104295	384.5	TMEM178	0.00449424	7.15724e-08	2.1455e-06
ILMN_1693338	386.5	CYP1B1	-0.00918968	2.75945e-12	2.42205e-10
ILMN_2345142	386.5	SULF2	-0.00528667	1.32501e-10	8.52866e-09
ILMN_1737588	388.5	C21orf33	-0.00672286	6.94566e-13	6.76239e-11
ILMN_1802894	388.5	VKORC1L1	-0.00523316	3.13681e-07	7.91788e-06
ILMN_1757388	390	OCEL1	-0.00519332	4.43941e-12	3.70679e-10
ILMN_1776724	391	LYPD6	-0.00303793	4.75159e-09	1.98743e-07
ILMN_1739813	392	HYAL1	0.0100647	7.12825e-15	9.6594e-13
ILMN_1721035	393.5	MS4A6A	-0.0124385	1.05669e-11	8.10779e-10
ILMN_1696512	393.5	AHSP	-0.00635821	1.16832e-08	4.402e-07
ILMN_1736042	395	ME1	-0.00572837	2.32768e-09	1.06873e-07
ILMN_1740402	396	HAO2	-0.00648347	5.51985e-10	3.00955e-08
ILMN_1678292	397	PEX16	-0.00482379	2.01644e-13	2.15322e-11
ILMN_1764166	398.5	BCKDHB	-0.00715242	3.18431e-11	2.27737e-09
ILMN_1774087	398.5	CCL28	0.00633753	8.9178e-07	1.93305e-05
ILMN_1680339	400	PDGFRL	-0.0163788	4.28302e-11	2.98037e-09
ILMN_1673962	401	NUP205	0.0040718	5.84563e-07	1.33322e-05
ILMN_2371700	402	UCHL5IP	0.0113008	1.98341e-15	2.94613e-13
ILMN_1761058	403	ACAD11	0.00879658	9.52353e-08	2.74819e-06
ILMN_1771051	404	RPL29	-0.00681421	4.86002e-09	2.02184e-07
ILMN_1810875	405.5	SYNGR1	-0.00626607	3.42111e-10	1.98171e-08
ILMN_1800225	405.5	PPARG	-0.0104895	2.42812e-08	8.33546e-07
ILMN_2189027	407	LIPG	-0.00422821	1.86372e-08	6.68517e-07
ILMN_2087656	408	SLCO2B1	-0.00690138	8.18829e-09	3.19426e-07
ILMN_2124361	409	LEAP2	0.00277763	1.39059e-05	0.000199645
ILMN_1795679	410	STMN2	-0.007534	6.03348e-09	2.46574e-07
ILMN_1782618	411.5	C9orf16	-0.00773481	9.69421e-12	7.46293e-10
ILMN_1736956	411.5	GREB1	-0.00203792	4.41453e-07	1.05349e-05
ILMN_1719975	413.5	HOXC4	0.00804863	3.90671e-11	2.73493e-09
ILMN_1672350	413.5	JAM2	-0.00639063	1.13745e-09	5.68039e-08
ILMN_1708204	415	COPG	-0.00383731	7.57467e-10	3.9672e-08
ILMN_2208373	416.5	TMEM164	-0.00338928	9.91953e-11	6.43853e-09
ILMN_2159172	416.5	FABP9	-0.0172605	3.37537e-07	8.43733e-06
ILMN_1664071	418	TNNT2	0.00651053	3.27522e-12	2.8005e-10
ILMN_1705442	419	CMTM3	-0.00714332	2.32914e-09	1.06873e-07
ILMN_2339796	420	CDC16	0.00717402	3.37078e-08	1.11423e-06
ILMN_2121408	421	HBEGF	-0.00712571	1.04695e-09	5.28537e-08
ILMN_1797005	424	PGLS	-0.00683492	3.55125e-11	2.5165e-09
ILMN_1708143	424	FAM127A	-0.00511699	6.97535e-10	3.68184e-08
ILMN_1778734	424	MTMR10	0.00769053	3.6487e-09	1.58124e-07
ILMN_1668063	424	FCN1	-0.0077707	1.59277e-07	4.33699e-06
ILMN_1669635	424	NUP85	0.00340574	5.20172e-05	0.000623561
ILMN_1657554	427	TSPYL2	0.00643658	1.41143e-09	6.87092e-08
ILMN_1670490	428	PDPN	-0.0070299	3.45037e-10	1.98885e-08
ILMN_1755234	429	SSH3	0.00504493	2.95822e-09	1.3157e-07
ILMN_2349600	430	BRD8	0.00469068	1.20145e-05	0.000176874
ILMN_1729288	431	C1QTNF6	-0.00656405	4.84876e-10	2.69438e-08
ILMN_1773780	432	FAM173A	-0.00506047	1.38315e-12	1.28201e-10
ILMN_1713266	433	FAM46C	-0.00661036	1.92112e-08	6.82765e-07
ILMN_1732053	434.5	SNRNP70	0.0081832	4.82641e-09	2.01509e-07
ILMN_1691606	434.5	LYG2	-0.00825175	5.23009e-08	1.648e-06
ILMN_2408796	436	C19orf28	-0.00577784	3.20658e-12	2.75196e-10
ILMN_1656186	437	SLC41A1	-0.0055725	3.46254e-09	1.51959e-07
ILMN_1655611	438	TSHZ2	-0.00850051	5.40816e-09	2.23383e-07
ILMN_1789507	439	COL11A1	-0.00598817	1.63289e-06	3.18764e-05
ILMN_1769091	440	PRCP	-0.00479678	1.49958e-08	5.54199e-07
ILMN_1673409	441	MGC16121	-0.00375194	1.06565e-08	4.03729e-07
ILMN_1705258	442	CPZ	-0.010613	6.60671e-09	2.65783e-07
ILMN_1703284	443	SPIRE2	-0.00829665	2.08225e-13	2.2133e-11
ILMN_2159859	444.5	LYSMD4	0.00710697	1.45205e-11	1.09243e-09
ILMN_1790472	444.5	SLC25A28	0.00540259	2.21701e-09	1.02336e-07
ILMN_2113470	446	GSTA1	0.00449009	2.83411e-07	7.2167e-06
ILMN_2144088	447	FDFT1	-0.00669788	3.25396e-08	1.08179e-06
ILMN_1727689	448	TNFAIP2	0.00588235	2.43209e-06	4.45181e-05
ILMN_1698419	449	NCOR2	0.00649209	2.80218e-06	5.0335e-05
ILMN_1782070	450	NPL	-0.00623849	6.71245e-10	3.57261e-08
ILMN_1739582	451	HOXA9	0.00630851	2.26767e-08	7.86623e-07
ILMN_2212763	452.5	ICAM3	-0.0057429	1.79711e-10	1.11344e-08
ILMN_1758315	452.5	SLC9A9	-0.00640235	1.40663e-09	6.87092e-08
ILMN_1680996	454	ALOX5	0.00624284	3.3805e-07	8.44104e-06
ILMN_1712887	455	SLC10A3	-0.00539655	1.32588e-09	6.49543e-08
ILMN_1732154	456.5	BCAN	-0.00995087	4.86691e-10	2.69799e-08
ILMN_1740407	456.5	CHSY3	-0.00342537	3.86939e-07	9.41823e-06
ILMN_1711189	458	EXOSC10	0.00517302	2.28415e-05	0.000309341
ILMN_1669394	459.5	EI24	-0.00693457	6.46827e-12	5.18626e-10
ILMN_1695246	459.5	KLHDC8B	-0.00607284	1.41526e-08	5.25551e-07
ILMN_1785284	461	ALDH6A1	-0.00380353	6.77649e-06	0.000107921
ILMN_1809957	462	AP2S1	-0.00485887	2.71813e-09	1.21827e-07
ILMN_2206949	463.5	SFTPC	-0.00297181	6.82001e-08	2.05505e-06
ILMN_1765072	463.5	KRT85	-0.0282386	1.02909e-06	2.15605e-05
ILMN_1683844	465	HSD17B13	0.0057108	7.38769e-10	3.8818e-08
ILMN_2207363	467.5	RABAC1	-0.00759096	8.31706e-11	5.50637e-09
ILMN_1785902	467.5	C1QC	-0.0135732	5.01133e-09	2.08105e-07
ILMN_1792473	467.5	AIF1	-0.00869494	6.57604e-08	1.99712e-06
ILMN_2142353	467.5	GRTP1	0.00476546	2.43519e-06	4.45181e-05
ILMN_1797310	470	ATP6V1D	-0.00606002	5.90583e-09	2.41785e-07
ILMN_1799815	471.5	XYLT2	0.00664212	3.80479e-12	3.21769e-10
ILMN_1702322	471.5	ALS2CL	0.00814628	1.82027e-07	4.88187e-06
ILMN_1707475	473	UBE2E2	-0.00630609	1.77792e-09	8.42494e-08
ILMN_1686109	474	CCL23	-0.00892319	3.77415e-09	1.62254e-07
ILMN_1787539	475	ZNF177	0.00478653	1.92742e-06	3.66985e-05
ILMN_1681437	477.5	DCXR	-0.00809896	2.22794e-14	2.73152e-12
ILMN_1724194	477.5	NPEPL1	0.00615767	4.44453e-10	2.49973e-08
ILMN_2235137	477.5	FANCD2	0.00537317	1.8807e-07	5.02636e-06
ILMN_1713272	477.5	KRT74	-0.019943	5.54237e-07	1.27282e-05
ILMN_1741976	480.5	SMARCAD1	0.00699461	6.80959e-11	4.60034e-09
ILMN_1754179	480.5	AP1G2	0.00468814	4.02615e-08	1.30664e-06
ILMN_1788108	483.5	TXNDC5	-0.00660607	8.42996e-11	5.56521e-09
ILMN_1651987	483.5	C6orf129	-0.00668099	2.32819e-10	1.40598e-08
ILMN_2354515	483.5	NDUFAF3	-0.00534718	1.40926e-09	6.87092e-08
ILMN_1677314	483.5	MUC1	-0.00299748	2.63919e-09	1.18518e-07
ILMN_1803033	486	MGST1	-0.00427183	3.96521e-08	1.29053e-06
ILMN_1815700	487	WNT3A	0.0062288	1.42999e-10	9.07831e-09
ILMN_1727220	488	CRNN	-0.00723183	1.39859e-08	5.20194e-07
ILMN_2342084	489	BCAP29	-0.0050022	1.448e-05	0.000206354
ILMN_2355971	490	HSD17B10	-0.00747519	1.09344e-09	5.4724e-08
ILMN_1654385	491	ASB13	-0.00456418	1.63254e-09	7.76781e-08
ILMN_1740015	492	CD14	-0.0104255	3.96693e-08	1.29053e-06
ILMN_1734021	493	CLSTN3	-0.00508324	5.83245e-08	1.7972e-06
ILMN_1756683	494	LRRC18	0.00209799	3.76359e-06	6.5228e-05
ILMN_1714592	495	CDA	-0.00707341	5.73754e-08	1.77504e-06
ILMN_2169261	498	TNNI2	0.0155266	3.7558e-11	2.64673e-09
ILMN_1722329	498	CASQ2	0.010742	2.30243e-10	1.40031e-08
ILMN_1751086	498	ATL3	-0.00515206	2.12113e-08	7.4246e-07
ILMN_1699585	498	BHLHE22	-0.00519474	6.09603e-08	1.86601e-06
ILMN_1704497	498	KRT25	-0.0224913	4.96993e-06	8.30904e-05
ILMN_1680828	501	KRT27	-0.0356805	9.76673e-07	2.07357e-05
ILMN_2203463	502.5	SPATS2	0.00679531	1.57747e-09	7.55231e-08
ILMN_2173797	502.5	KRTAP12-1	-0.0152389	7.55499e-07	1.66887e-05
ILMN_1793290	504.5	WDR60	0.00485247	2.24852e-05	0.00030474
ILMN_1744725	504.5	BTBD6	0.00292696	0.000486903	0.00406723
ILMN_1777397	506	MSX1	-0.00933049	5.71024e-08	1.76895e-06
ILMN_1751028	507	SERPINH1	-0.0119963	2.1078e-09	9.78797e-08
ILMN_1783497	508.5	PANK1	-0.00586062	9.93899e-10	5.03953e-08
ILMN_1675612	508.5	BLCAP	0.00414278	5.63751e-06	9.26471e-05
ILMN_1663716	510	PCDH21	0.00929778	1.0473e-07	2.99235e-06
ILMN_1762466	511	BBS4	0.00684956	6.93326e-13	6.76239e-11
ILMN_1785439	512	CD79B	-0.00365531	7.83012e-08	2.31724e-06
ILMN_1670609	513.5	ATOX1	-0.00746431	1.92636e-09	9.03597e-08
ILMN_1722820	513.5	KDELR3	-0.00606297	4.52622e-09	1.90347e-07
ILMN_1665865	515	IGFBP4	-0.0120832	2.45775e-09	1.1145e-07
ILMN_1679797	516	ADARB1	0.0055313	4.18075e-08	1.33992e-06
ILMN_1803945	517	HCP5	0.00729281	3.69031e-09	1.5924e-07
ILMN_1755638	518	TAF7L	0.00246588	7.59107e-06	0.000118531
ILMN_2178226	519	KRT86	-0.0251396	2.20715e-07	5.79207e-06
ILMN_2117330	520	NDUFB2	-0.00593291	8.36361e-09	3.2517e-07
ILMN_1770612	521	KRT15	0.0139697	3.97174e-09	1.6949e-07
ILMN_1721732	522	GSDMC	0.00967096	6.18017e-08	1.88679e-06
ILMN_1727532	523	OLFML3	-0.0118114	5.22134e-10	2.86026e-08
ILMN_2411781	524	RYR1	0.00529297	7.24364e-07	1.61084e-05
ILMN_1693976	525	KRTAP9-3	-0.018727	1.46794e-07	4.0385e-06
ILMN_1658579	526	CDK5RAP3	0.00628	6.077e-07	1.3792e-05
ILMN_1760649	527	PCK2	-0.00416243	6.48913e-09	2.61542e-07
ILMN_1696738	528	KRTAP9-4	-0.0104447	1.02125e-06	2.14191e-05
ILMN_2215211	529	ZNF514	0.00912024	3.47105e-09	1.52044e-07
ILMN_1801632	530	KRT5	0.00861978	2.7902e-08	9.41113e-07
ILMN_1691926	533	HADH2	-0.00677974	1.28345e-09	6.34119e-08
ILMN_2115434	533	RAB32	-0.0064273	1.94885e-09	9.10458e-08
ILMN_2183510	533	ARMET	-0.00457258	3.7327e-07	9.14185e-06
ILMN_1669377	533	AP4B1	0.00555853	2.13851e-06	3.99304e-05
ILMN_1693552	533	CD300A	0.00313311	9.98569e-06	0.000150057
ILMN_1673282	537	LAMP2	-0.00943943	5.83575e-15	8.14614e-13
ILMN_1661337	537	SRM	-0.00545958	4.50582e-10	2.52806e-08
ILMN_1771622	537	DRD1IP	0.00163179	2.44023e-05	0.00032685
ILMN_1799198	539	OTUB2	-0.00726462	2.01433e-08	7.09364e-07
ILMN_1800659	540.5	PGM1	-0.00704697	2.04858e-09	9.53208e-08
ILMN_1746031	540.5	RIMS4	-0.00256195	1.16091e-07	3.27682e-06
ILMN_1670801	542	MTR	0.00532458	1.63021e-07	4.413e-06
ILMN_1764794	543	PSMB2	-0.00582241	1.84959e-08	6.65509e-07
ILMN_1769290	544	TTC39B	-0.00723921	3.17764e-12	2.73726e-10
ILMN_1712998	545	CORIN	-0.0100196	1.9346e-09	9.05626e-08
ILMN_1758938	546	SLC31A2	-0.00825027	1.77184e-11	1.31593e-09
ILMN_1673023	547	EP400	0.0042013	8.66445e-07	1.88166e-05
ILMN_2399827	548	HSF4	0.0039209	3.66969e-05	0.000466525
ILMN_1755649	549	SLC16A5	0.00535019	2.32749e-10	1.40598e-08
ILMN_2048793	550	CIAO1	0.00662923	5.59121e-09	2.30533e-07
ILMN_1805225	551.5	LPCAT3	-0.00691393	9.46117e-10	4.81834e-08
ILMN_1671600	551.5	EPS8L1	0.00554107	9.94336e-07	2.09843e-05
ILMN_1792135	553	SLC35A2	-0.00383867	6.29163e-08	1.91325e-06
ILMN_1705685	554	MEIS1	0.00445782	5.70785e-09	2.34508e-07
ILMN_2179717	555	C9orf61	0.00658781	2.53094e-05	0.000336665
ILMN_1810334	556.5	COMMD7	-0.00595167	4.2574e-09	1.80023e-07
ILMN_2354237	556.5	PARP2	0.00311672	0.000428147	0.00365415
ILMN_1677487	558	ANKZF1	0.0068849	1.45446e-09	7.03607e-08
ILMN_1765557	559	OLFML2B	-0.0105191	2.54218e-09	1.14606e-07
ILMN_1802553	560	MRPS24	-0.00575123	7.37881e-09	2.93279e-07
ILMN_1719316	561	TMED3	-0.0051446	3.8178e-08	1.246e-06
ILMN_1758629	562.5	DONSON	0.00432701	2.38506e-07	6.22373e-06
ILMN_1795183	562.5	RNASE1	-0.00824756	4.23056e-07	1.01797e-05
ILMN_1703471	564	ATF6	-0.00567507	7.21636e-09	2.87315e-07
ILMN_1809613	565	NGEF	0.00621115	1.95753e-08	6.91461e-07
ILMN_1732089	566.5	MRI1	0.00810007	7.55937e-09	2.98918e-07
ILMN_2110252	566.5	NPM3	-0.00557942	3.3836e-08	1.11529e-06
ILMN_1697642	568	BCAP29	-0.00534733	2.04347e-05	0.000280019
ILMN_1715508	569	NNMT	-0.00704221	1.84609e-09	8.73013e-08
ILMN_1748894	570	GTPBP3	0.0054931	9.06299e-08	2.64058e-06
ILMN_1745217	571	FLJ10081	0.0059076	1.51149e-07	4.13508e-06
ILMN_1787680	572	SELS	-0.00535503	9.03176e-14	1.03095e-11
ILMN_2128931	573	FAT2	0.00783328	8.58409e-10	4.41297e-08
ILMN_1698311	574	ABHD12B	-0.00379158	3.02401e-08	1.00989e-06
ILMN_1778144	575	FLJ20489	-0.00581165	8.92005e-09	3.45645e-07
ILMN_1670325	576	SLC47A1	0.00728725	5.42285e-08	1.69579e-06
ILMN_1656057	577	PLAU	0.00679307	1.6848e-07	4.55545e-06
ILMN_1751444	578	NCAPG	0.00355537	5.53405e-06	9.11407e-05
ILMN_1782257	579	METT11D1	0.005144	0.000152141	0.0015415
ILMN_2380839	580	SNRNP70	0.00679157	1.06916e-05	0.000159424
ILMN_1679134	581	NSMCE4A	0.00734209	1.43221e-08	5.30995e-07
ILMN_2141118	582	C15orf59	0.00824503	9.18838e-08	2.65809e-06
ILMN_1791728	583.5	SLC25A25	-0.0045898	1.7398e-07	4.6823e-06
ILMN_1747716	583.5	ALDOB	0.00481011	4.71759e-05	0.000576865
ILMN_2414826	585	VPS13A	0.0071074	4.81132e-10	2.68e-08
ILMN_1704154	586	TNFRSF19	0.0103854	1.00208e-09	5.06991e-08
ILMN_1693233	587.5	KIAA0513	-0.00590174	2.04097e-07	5.3997e-06
ILMN_1681118	587.5	CAPRIN2	0.00458094	0.00026629	0.00246399
ILMN_1719695	589	NFKBIZ	0.0123663	3.24604e-10	1.88988e-08
ILMN_1697054	590	LRRN4CL	-0.00547263	9.75497e-08	2.80798e-06
ILMN_1797828	591	DDRGK1	-0.00510827	1.60161e-10	1.00849e-08
ILMN_1780533	592	RNASE6	-0.00571938	1.49929e-07	4.10656e-06
ILMN_1798006	593.5	ANKRD35	0.00846123	5.77669e-10	3.12751e-08
ILMN_1675808	593.5	TCHHL1	-0.00409479	7.97876e-07	1.75412e-05
ILMN_1743373	595	DLL1	0.0111357	1.00966e-07	2.89193e-06
ILMN_1728180	596.5	CROP	0.00879987	3.57188e-10	2.05379e-08
ILMN_1761490	596.5	ZNF75D	0.00399481	4.17213e-06	7.1348e-05
ILMN_2368718	598	CENPM	-0.00445261	2.08818e-07	5.51108e-06
ILMN_1761903	599	KCNS1	0.00830608	2.63066e-11	1.9109e-09
ILMN_2358652	600	NXF1	0.00442559	0.000368435	0.00322165
ILMN_1790317	601	RAB26	0.00631691	3.54538e-09	1.54424e-07
ILMN_1798206	602	KRTAP11-1	-0.0201618	1.87135e-06	3.5778e-05
ILMN_1774596	603	BSCL2	-0.00600778	1.95197e-14	2.41877e-12
ILMN_1710495	604	PAPLN	0.00700997	2.13413e-08	7.45882e-07
ILMN_1708728	605	H2AFJ	-0.00913308	5.78518e-11	3.93121e-09
ILMN_1698463	606.5	ILF3	0.0058643	7.58446e-10	3.9672e-08
ILMN_1723837	606.5	SLC6A17	-0.00657507	2.51717e-08	8.57764e-07
ILMN_1662192	608.5	ZNF248	0.00486971	1.87427e-06	3.58032e-05
ILMN_1653434	608.5	DMD	0.00186189	0.00019051	0.00186197
ILMN_1678579	610	CPT2	-0.0049522	2.48537e-08	8.48913e-07
ILMN_1732612	611.5	SHB	-0.0051327	3.65232e-09	1.58124e-07
ILMN_1759670	611.5	AMACR	-0.00334308	1.94148e-08	6.87083e-07
ILMN_2131336	613	TMEM194	0.00473473	1.56424e-06	3.08745e-05
ILMN_2343563	614.5	ANAPC11	-0.00412195	5.84556e-09	2.3974e-07
ILMN_1680010	614.5	KIAA0753	0.00258869	0.000105603	0.00112663
ILMN_1729117	616	COL5A2	-0.0103694	6.14774e-09	2.49922e-07
ILMN_1694466	617	ZBED1	-0.00345729	6.6185e-07	1.48752e-05
ILMN_1709674	618	GFPT2	-0.00590945	3.05718e-07	7.73373e-06
ILMN_2069446	619	SAFB2	0.0019193	0.0707822	0.213619
ILMN_1739274	620	PDHB	-0.00537323	3.65399e-10	2.09062e-08
ILMN_1722102	621	ANAPC11	-0.00617548	8.13183e-09	3.18295e-07
ILMN_2306189	622	MAGED1	-0.00508836	7.84364e-08	2.31827e-06
ILMN_1657361	623	CBX7	0.00368511	3.5035e-05	0.00044927
ILMN_2353642	625	ATP6V0B	-0.0054585	4.97901e-10	2.74046e-08
ILMN_1752952	625	MMP28	0.00584063	1.48583e-07	4.07935e-06
ILMN_1697704	625	KRTAP12-2	-0.0102048	7.41264e-07	1.64055e-05
ILMN_1710312	627	TMEM31	0.00276651	6.3583e-06	0.000102458
ILMN_1745573	628	TTC13	0.00600293	4.9524e-07	1.15683e-05
ILMN_1781145	629	GPRC5D	-0.00764243	3.57541e-07	8.87038e-06
ILMN_1772612	630	ANGPTL2	-0.00795938	4.15912e-08	1.33484e-06
ILMN_2333670	631	RNASE1	-0.0109524	1.00709e-07	2.88815e-06
ILMN_1758626	632	IDS	0.005783	5.20235e-07	1.20603e-05
ILMN_1728698	633	GDE1	-0.00530353	7.90649e-09	3.10524e-07
ILMN_1803676	634	ENOSF1	0.00805621	2.99874e-08	1.0056e-06
ILMN_1701466	635	PEX16	-0.00728906	8.46809e-14	9.71399e-12
ILMN_1786893	636.5	RBM5	0.00753722	2.9921e-06	5.3088e-05
ILMN_2368834	636.5	MYH11	0.00715657	0.000164209	0.00164294
ILMN_1678729	638	SIL1	-0.00557651	9.53215e-14	1.07746e-11
ILMN_1669362	639	IGFBP6	-0.0141171	1.29784e-07	3.61461e-06
ILMN_1731233	640	GZMH	0.00524925	1.5871e-06	3.12193e-05
ILMN_1720344	641	NIPA2	-0.00418192	3.49714e-09	1.52666e-07
ILMN_1759729	642	NDUFA8	-0.00426124	1.33962e-06	2.69927e-05
ILMN_1743763	643	TJAP1	0.00721381	3.39236e-13	3.50928e-11
ILMN_1658261	644.5	MAPKBP1	0.00770374	2.16952e-12	1.95611e-10
ILMN_1815878	644.5	C11orf59	-0.00553722	3.58231e-07	8.87799e-06
ILMN_1768425	646	TF	-0.0158098	9.89537e-07	2.0944e-05
ILMN_1745963	647	FOLR2	-0.0103138	2.48754e-08	8.48913e-07
ILMN_1717636	648	RGMA	-0.00613934	2.13491e-09	9.89402e-08
ILMN_1718303	650	PVRL2	-0.00654543	5.74593e-10	3.11814e-08
ILMN_1689389	650	SF3B5	-0.00696157	4.19743e-09	1.77811e-07
ILMN_1801516	650	GPC1	0.00599439	6.92211e-08	2.0804e-06
ILMN_1669409	652	VSIG4	-0.00590315	7.53975e-08	2.24564e-06
ILMN_1707503	653	C1orf144	-0.00486074	3.97093e-08	1.29053e-06
ILMN_1809384	654	CYP4F12	0.00906525	2.23958e-09	1.03172e-07
ILMN_1736888	655	SAR1B	-0.0063703	2.13e-12	1.92798e-10
ILMN_1698666	656.5	CST6	-0.0315487	4.95667e-10	2.73467e-08
ILMN_2401987	656.5	DLEC1	0.00211539	1.78213e-05	0.000248618
ILMN_1738718	658	CYB561D2	-0.00400698	6.5608e-10	3.51914e-08
ILMN_1722491	659.5	APRT	-0.00847424	4.94945e-08	1.56678e-06
ILMN_1715392	659.5	PRPF3	0.00337453	0.000974229	0.00725646
ILMN_1682034	661	HEY2	-0.00431261	9.49048e-08	2.74206e-06
ILMN_2370882	662	ACSL5	-0.00303464	8.18571e-10	4.22448e-08
ILMN_1813682	663	MRPL53	-0.0065585	2.97241e-09	1.31947e-07
ILMN_1660086	664	MYH11	0.0148308	6.03937e-08	1.85111e-06
ILMN_2196550	665.5	C13orf18	-0.00327763	2.0362e-08	7.15974e-07
ILMN_1712786	665.5	AHCYL2	0.00478212	1.66805e-05	0.000234254
ILMN_1659230	667	KRTHA5	-0.00925683	3.20415e-06	5.65473e-05
ILMN_2119486	668	DMTF1	0.00745298	6.75878e-08	2.03925e-06
ILMN_1802973	669	ANAPC4	0.00612942	1.60629e-05	0.000226819
ILMN_1744649	670	PSMB5	-0.008106	2.65143e-10	1.58348e-08
ILMN_1758055	671	YIF1B	-0.00563787	9.51968e-14	1.07746e-11
ILMN_1663866	672	TGFBI	0.00702046	2.63692e-07	6.77413e-06
ILMN_2401057	673	CANX	-0.00398016	5.40233e-06	8.92887e-05
ILMN_2405305	674	ARNTL	0.00823705	1.76769e-08	6.41014e-07
ILMN_2386205	675	C21orf33	-0.00526785	1.20119e-07	3.36974e-06
ILMN_1764573	676	XIST	0.00752862	7.25004e-05	0.000823054
ILMN_1754130	677	TRIM52	0.00712633	7.659e-10	3.98819e-08
ILMN_1691747	678	KHDRBS3	-0.00372897	4.52816e-05	0.000557526
ILMN_2104356	679	COL1A2	-0.0185229	3.38791e-09	1.48965e-07
ILMN_1777949	680	SPRR4	-0.0105717	7.41226e-07	1.64055e-05
ILMN_1770938	681	PAK7	0.00286934	9.76886e-07	2.07357e-05
ILMN_1665331	682	AMT	0.00666437	6.36986e-06	0.000102573
ILMN_1666392	683	WNT4	0.00898524	3.2087e-11	2.28776e-09
ILMN_1760849	684	NETO2	-0.0033189	7.63134e-09	3.00737e-07
ILMN_2313079	685	NLRP1	0.00366086	3.76852e-05	0.000477703
ILMN_1749009	686	REXO2	-0.00657039	4.0396e-15	5.79252e-13
ILMN_2363621	687	RBBP8	0.0073985	2.00958e-08	7.08767e-07
ILMN_1698406	688	ORMDL1	0.00555241	6.67008e-06	0.000106446
ILMN_1766045	689	SH3GLB1	-0.00641365	3.63882e-13	3.73092e-11
ILMN_1804652	690	PLEKHH3	0.00609402	1.73271e-07	4.67407e-06
ILMN_1742541	691	ZNF518A	0.00441381	5.5565e-07	1.27441e-05
ILMN_1759495	692	XPO5	0.00259729	9.66814e-05	0.00104868
ILMN_1749372	693	GGT5	-0.00459724	1.75231e-08	6.37573e-07
ILMN_1732071	695	HIST2H2BE	-0.00769471	8.04355e-12	6.38305e-10
ILMN_1788942	695	GGT6	-0.0111716	1.07742e-09	5.40388e-08
ILMN_1811234	695	ROS1	-0.00205117	4.21456e-07	1.01517e-05
ILMN_1768772	697	DEGS2	-0.009958	3.73048e-09	1.60674e-07
ILMN_1795495	699	ERCC5	0.00756515	8.79582e-08	2.5702e-06
ILMN_1715401	699	MT1G	0.00977331	1.96149e-07	5.22433e-06
ILMN_1770610	699	MERTK	-0.00346944	1.48212e-06	2.94543e-05
ILMN_1744487	701	C1QTNF5	-0.00761007	3.09948e-08	1.0334e-06
ILMN_1729453	702	TSPAN9	0.00570134	2.93828e-12	2.56628e-10
ILMN_1695797	703.5	NCOA6	0.00460648	2.43997e-11	1.78921e-09
ILMN_2047112	703.5	RP11-529I10.4	-0.00482682	1.24962e-09	6.20046e-08
ILMN_1727142	705	IKBKB	0.00542934	2.09947e-06	3.93599e-05
ILMN_1741684	706	SMPD1	-0.00269823	2.04001e-05	0.000279711
ILMN_2122420	707	HMGCL	-0.00314219	3.91751e-07	9.51535e-06
ILMN_1683065	708	C2orf64	0.0043155	0.00025953	0.00241074
ILMN_1763390	709	ISL1	0.00792313	1.74488e-10	1.08982e-08
ILMN_1680703	710	MRPS15	-0.00483404	7.45246e-09	2.95194e-07
ILMN_2289924	711	TRAK1	0.00614871	8.60595e-05	0.000950964
ILMN_1661293	712	ZNF224	0.0028323	0.000222637	0.00212916
ILMN_1773080	713	OAZ1	-0.00414732	8.58279e-07	1.86567e-05
ILMN_1765109	714.5	TNFRSF25	0.00886122	6.11705e-07	1.38693e-05
ILMN_1813295	714.5	LMO3	0.0056928	7.4775e-06	0.000117153
ILMN_1723021	716.5	ICMT	-0.00568175	1.22463e-07	3.42718e-06
ILMN_1676899	716.5	YEATS2	0.00391395	5.61324e-07	1.28401e-05
ILMN_1653292	718	PFKFB4	-0.0072054	8.03398e-08	2.36849e-06
ILMN_1729533	719	APOA1BP	-0.00469148	5.15127e-08	1.62623e-06
ILMN_2336609	720.5	SYTL2	0.00975437	1.14176e-11	8.73166e-10
ILMN_1695271	720.5	RPP25	-0.00448845	4.79637e-10	2.67811e-08
ILMN_1798061	722	ZFYVE26	0.00463331	3.82735e-07	9.33552e-06
ILMN_1669703	724	TNK2	0.00829548	2.46401e-11	1.80114e-09
ILMN_1711227	724	GMDS	-0.00663337	1.75269e-08	6.37573e-07
ILMN_2256765	724	CDC16	0.00638076	1.59872e-06	3.13149e-05
ILMN_1685625	726.5	UCP2	-0.00840253	2.46591e-08	8.44018e-07
ILMN_1797425	726.5	DDX55	0.00537411	4.95133e-05	0.000598894
ILMN_1723177	728	ANAPC5	0.00316887	0.000336938	0.00299713
ILMN_2340052	729	NCOR2	0.00368761	2.41266e-05	0.000323531
ILMN_1687626	730	ZDHHC24	-0.00565006	5.20103e-13	5.19475e-11
ILMN_1667592	731	PARVB	-0.00589956	4.44713e-12	3.70679e-10
ILMN_1683160	732.5	MECR	-0.00477273	6.8946e-09	2.76404e-07
ILMN_2108735	732.5	EEF1A2	-0.00846304	1.78525e-08	6.46372e-07
ILMN_2328972	734	DNMT3B	0.00214899	0.00019059	0.00186197
ILMN_2283388	735	C20orf24	-0.00767588	7.54471e-11	5.02374e-09
ILMN_1739283	736.5	UPF2	0.0140061	8.09891e-10	4.18902e-08
ILMN_1791777	736.5	KRTAP5-7	-0.0040897	4.35013e-06	7.4173e-05
ILMN_1786396	738	ZZEF1	0.00309195	0.000138585	0.00142345
ILMN_1803036	739	TARBP1	0.00464743	0.000110889	0.00117545
ILMN_1746012	740	MBD6	0.0061878	6.72011e-08	2.03023e-06
ILMN_1724489	741	RFC4	0.00413611	1.65358e-06	3.21988e-05
ILMN_2332250	742	ACOT7	-0.00707818	1.31639e-07	3.66188e-06
ILMN_1769671	743	RYK	0.00787158	2.36919e-09	1.08496e-07
ILMN_1674380	744	TRPC1	0.0047004	1.85831e-05	0.000257541
ILMN_1766054	745.5	ABCA1	0.00851677	2.1168e-08	7.42065e-07
ILMN_1727041	745.5	EWSR1	0.00431677	4.97082e-07	1.15996e-05
ILMN_2225595	747	ACAD8	-0.00739351	5.60315e-09	2.30615e-07
ILMN_1735495	748	TBC1D8	0.00575288	6.75956e-06	0.000107725
ILMN_1694840	749	MATN2	0.00658241	9.25791e-05	0.00101255
ILMN_1746148	750	LRRC33	-0.00502098	2.74897e-07	7.0308e-06
ILMN_1809850	751	RCN3	-0.00589811	7.82447e-07	1.72183e-05
ILMN_1788468	752	ARGLU1	0.0108175	3.32508e-07	8.33861e-06
ILMN_1716678	753	NPC2	-0.00436678	2.17632e-06	4.05384e-05
ILMN_2141790	754	HYOU1	-0.00524816	1.27731e-08	4.78156e-07
ILMN_1789596	755	ETV6	0.00645196	2.37974e-09	1.08764e-07
ILMN_1751596	756	HIVEP3	0.0029176	1.79498e-05	0.00025011
ILMN_1797875	757	ALOX5AP	-0.0093513	1.50354e-06	2.97778e-05
ILMN_1758888	758	PADI3	-0.00714144	7.68692e-07	1.69639e-05
ILMN_1778977	759	TYROBP	-0.0098472	2.54526e-07	6.57513e-06
ILMN_1788457	760.5	ABCC4	-0.00586453	8.40062e-12	6.64366e-10
ILMN_1698554	760.5	AACS	-0.0058789	3.34012e-06	5.86787e-05
ILMN_2376289	762	DBNL	-0.00475303	1.71073e-09	8.12318e-08
ILMN_2413323	763.5	GRP	-0.00665442	6.9083e-06	0.000109514
ILMN_1802109	763.5	KBTBD9	0.00403523	1.16836e-05	0.000172331
ILMN_2119692	765	CSAD	0.0118825	6.17649e-09	2.50651e-07
ILMN_1795257	766	GPT	-0.00917679	8.76842e-10	4.48592e-08
ILMN_1670638	767	PITPNC1	-0.00431714	1.84842e-07	4.94592e-06
ILMN_1659475	768.5	KRTAP4-5	-0.0112919	1.77069e-06	3.41483e-05
ILMN_1726230	768.5	CD1B	-0.00771352	1.77744e-06	3.42367e-05
ILMN_1663032	770	FNDC4	-0.00372638	2.3976e-08	8.27976e-07
ILMN_1660629	771	NBEAL2	0.00729686	6.42662e-12	5.17075e-10
ILMN_1660193	772	ZNF529	0.00649104	1.32118e-07	3.6708e-06
ILMN_1745991	773	GNRH1	0.0051521	0.000175995	0.00173983
ILMN_1653599	774.5	ATP5D	-0.00714545	2.20368e-09	1.01923e-07
ILMN_1779515	774.5	CSAD	0.00619472	8.39744e-08	2.46311e-06
ILMN_1758457	776.5	TBC1D16	-0.00582826	8.10849e-09	3.17919e-07
ILMN_1717294	776.5	PTPN3	0.00419817	8.11432e-05	0.000907019
ILMN_1750144	778	C3orf19	0.00498261	5.25818e-09	2.17965e-07
ILMN_1768743	779	FIP1L1	0.00566928	1.0055e-07	2.88717e-06
ILMN_1783276	780	NEXN	0.00389032	6.59303e-06	0.000105507
ILMN_1679178	781.5	ATP5D	-0.00709547	3.68237e-14	4.39835e-12
ILMN_1664175	781.5	VAMP4	0.00360921	8.44741e-05	0.000937918
ILMN_1651684	783	KIAA0586	0.0029825	2.43936e-06	4.45429e-05
ILMN_1693090	784	CROT	0.00540681	1.90581e-08	6.78363e-07
ILMN_1741942	785	STX16	0.00778602	3.19635e-07	8.05939e-06
ILMN_1811574	786	MAPK8IP3	0.0045784	8.73395e-05	0.000961897
ILMN_1656977	787	HIBCH	-0.00883016	7.64389e-10	3.98819e-08
ILMN_1687223	788	ZNF514	0.00435342	8.05196e-08	2.37078e-06
ILMN_2395204	789	SLTM	0.00898012	9.14489e-08	2.65546e-06
ILMN_2329114	790	COLQ	0.00268058	0.000101661	0.0010906
ILMN_1693394	791	BCKDK	-0.00405952	1.48844e-07	4.08167e-06
ILMN_1746029	792	SPATS2	0.00399007	1.73743e-07	4.68136e-06
ILMN_1675982	793	GGA3	0.00228827	0.00363896	0.0213311
ILMN_1730084	794.5	COMT	-0.00507518	3.86468e-07	9.41666e-06
ILMN_2159203	794.5	KRTAP5-5	-0.00697867	8.00129e-07	1.7574e-05
ILMN_2048982	796	ZBTB25	0.00313247	5.7396e-05	0.000679601
ILMN_2282641	797	TBXAS1	-0.00447449	2.89763e-07	7.34699e-06
ILMN_1764030	798	CCL23	-0.00587034	5.09777e-08	1.61154e-06
ILMN_2134765	799	C6orf26	0.00485672	5.73896e-06	9.40475e-05
ILMN_1908490	800	KRTAP24-1	-0.00233136	3.01637e-05	0.000392636
ILMN_1808677	801.5	UGT2B17	-0.00280915	1.71058e-06	3.31141e-05
ILMN_1798690	801.5	ADAMTSL3	0.00228336	7.10231e-05	0.000809916
ILMN_2095273	803	KIAA1407	0.0044102	4.78457e-05	0.000583517
ILMN_1809101	804	STEAP2	0.00407591	1.6688e-06	3.24136e-05
ILMN_1703538	805.5	AIF1	-0.00735487	8.15493e-08	2.39501e-06
ILMN_1798975	805.5	EGFR	0.00467816	2.11671e-06	3.9651e-05
ILMN_1802611	807	SPEN	0.00372859	1.23607e-05	0.000180936
ILMN_1796409	808	C1QB	-0.0124873	5.04498e-07	1.1749e-05
ILMN_2378952	809	GPX4	-0.00654908	1.88711e-08	6.72739e-07
ILMN_1659854	810.5	PRPF40A	0.00804441	1.47842e-09	7.13706e-08
ILMN_2078697	810.5	ALPK1	0.00391799	9.16503e-06	0.00013981
ILMN_1745271	812	EXOSC4	-0.00440672	3.73612e-07	9.14185e-06
ILMN_1746465	813.5	FJX1	0.00510074	4.47444e-06	7.58963e-05
ILMN_1747968	813.5	RBM33	0.00549081	9.90159e-05	0.00106915
ILMN_1682326	815	PCP4	0.015782	9.41058e-07	2.01909e-05
ILMN_2246188	816	SLC45A2	-0.00515512	4.36834e-07	1.04678e-05
ILMN_1667707	817.5	SPCS3	-0.00239345	1.8225e-08	6.56781e-07
ILMN_1789944	817.5	PGAM5	-0.00308515	1.81428e-05	0.000252041
ILMN_1753472	819	SUMF1	-0.00608933	6.18903e-09	2.50721e-07
ILMN_1804415	820	SMAGP	-0.0048842	5.3163e-08	1.66714e-06
ILMN_1802360	821.5	KRTAP5-2	-0.00715165	2.34642e-06	4.3186e-05
ILMN_1765558	821.5	NPAS2	0.00275658	0.000512932	0.00424034
ILMN_1787844	823	C19orf10	-0.00708459	5.91511e-08	1.82025e-06
ILMN_1781986	824.5	UCRC	-0.00474567	7.78478e-07	1.71472e-05
ILMN_1691334	824.5	TXNDC3	0.00156241	0.000161254	0.00162037
ILMN_1709795	826	RAC2	-0.00831593	1.08297e-07	3.07156e-06
ILMN_1655572	827	C6orf59	-0.00492179	6.61787e-08	2.00457e-06
ILMN_1789364	828	ZNF789	0.00553808	9.80859e-07	2.07946e-05
ILMN_1676625	829	SS18L1	0.00424505	7.41139e-05	0.000837704
ILMN_1717674	830	PEPD	-0.00768404	7.21548e-11	4.83228e-09
ILMN_1806010	831	CUL9	0.00322936	5.11388e-05	0.000615899
ILMN_1722834	832	RGS12	0.00678488	4.1362e-10	2.34912e-08
ILMN_2383693	833	UPF2	0.00553387	1.24533e-06	2.53129e-05
ILMN_1675992	834.5	DST	0.00701416	5.80049e-12	4.68324e-10
ILMN_1682449	834.5	ZNF518B	-0.00441524	4.47416e-09	1.88501e-07
ILMN_1657373	836	LEPREL1	0.00830902	1.58805e-09	7.58729e-08
ILMN_2403237	837	CHN2	-0.00371879	1.13944e-06	2.35532e-05
ILMN_1675038	838	PRMT2	0.00290844	0.000119993	0.0012587
ILMN_1759743	839	SLC38A10	-0.00316603	1.55975e-07	4.25207e-06
ILMN_1743357	840	XPNPEP2	-0.00545564	1.94816e-07	5.1948e-06
ILMN_1814122	841	MDC1	0.00310488	0.00122519	0.00875699
ILMN_1801138	842	KRTAP19-1	-0.00667745	2.70514e-06	4.89333e-05
ILMN_1775522	843	MAGED1	-0.00413846	9.05308e-07	1.95871e-05
ILMN_1758128	844	CYGB	-0.00656662	1.88282e-07	5.02636e-06
ILMN_1660114	846	MMRN1	-0.00947721	1.98574e-07	5.27705e-06
ILMN_1692754	846	TMEM49	-0.00354314	8.98091e-06	0.000137545
ILMN_1711270	846	SFRS14	0.00306443	0.0136133	0.0612789
ILMN_1741054	848	SLC5A6	-0.00650201	6.93602e-10	3.66944e-08
ILMN_1676372	849	CD209	-0.00776177	1.59e-06	3.12498e-05
ILMN_1770015	850	KRT33B	-0.00922708	2.74011e-06	4.94886e-05
ILMN_1738326	853	EIF4E2	-0.00656308	1.42594e-09	6.927e-08
ILMN_1773119	853	CCNF	-0.00736071	2.40228e-09	1.09363e-07
ILMN_2169025	853	JOSD2	-0.00556023	5.80805e-08	1.79207e-06
ILMN_2410826	853	OAS1	-0.0048027	9.68658e-07	2.06492e-05
ILMN_1800796	853	RPL37	0.00232639	0.00409026	0.0234835
ILMN_1732371	856	SLC26A10	0.00178845	0.00513026	0.0281369
ILMN_1672080	857	NR2F6	-0.00574443	7.07381e-11	4.76495e-09
ILMN_1670878	858	YTHDC1	0.00400553	1.26935e-07	3.54637e-06
ILMN_1786326	859	KCTD15	0.00506344	1.94217e-08	6.87083e-07
ILMN_1656145	860.5	GOT1	-0.00535286	3.56204e-06	6.20133e-05
ILMN_1682738	860.5	SMAD3	0.00415648	2.75579e-05	0.000363444
ILMN_1714010	862	KRTAP4-4	-0.00831469	2.13594e-06	3.99146e-05
ILMN_1685631	863	KIAA0892	0.00491016	1.91887e-06	3.65659e-05
ILMN_2313821	864	AIFM1	-0.00443556	2.29564e-08	7.95135e-07
ILMN_1746434	865	KRTAP4-3	-0.00995414	2.15459e-06	4.01659e-05
ILMN_1773395	866	RDH5	0.00781629	1.87643e-08	6.69963e-07
ILMN_2413517	867	TRIM39	0.00224293	7.77427e-05	0.000872375
ILMN_1796417	868	ASNS	0.00573892	1.76807e-07	4.75286e-06
ILMN_1792568	869	KRT9	-0.00611366	7.03248e-09	2.81445e-07
ILMN_1727073	870	MEA1	-0.00360748	5.86513e-07	1.33635e-05
ILMN_1666269	871.5	CTSZ	-0.00517606	4.72054e-07	1.11276e-05
ILMN_1740572	871.5	TCN2	-0.00518245	1.29656e-06	2.63082e-05
ILMN_1802157	873	THOC1	0.0066941	1.02141e-06	2.14191e-05
ILMN_2397627	874	UPF3B	0.00440522	1.3228e-07	3.67087e-06
ILMN_1689378	875	CCRN4L	-0.00350187	1.21118e-05	0.000177967
ILMN_1652175	876	KRTAP9-8	-0.00602767	2.15076e-06	4.01267e-05
ILMN_1670383	877.5	PCDH7	0.00545211	6.6053e-08	2.00338e-06
ILMN_1676563	877.5	HTRA1	-0.00685194	4.60541e-07	1.09117e-05
ILMN_1671742	880	UPF3A	0.011497	2.88584e-09	1.28598e-07
ILMN_1694810	880	PANX2	0.00253685	2.88928e-06	5.15797e-05
ILMN_1669433	880	KIAA0913	0.00335679	5.57268e-05	0.000663587
ILMN_1666076	882	ARHGEF4	0.00781705	8.18965e-06	0.00012643
ILMN_1655654	884	MPDU1	-0.00512162	2.67075e-10	1.59091e-08
ILMN_1781060	884	SYN2	-0.00710464	1.8693e-08	6.68924e-07
ILMN_2347748	884	FLJ12949	0.00595706	3.38504e-07	8.4433e-06
ILMN_1804248	886	FDPS	-0.00731147	4.36812e-07	1.04678e-05
ILMN_1691418	887	CDRT4	0.0055033	1.32184e-05	0.000191197
ILMN_1797731	888	MS4A6A	-0.00963828	2.09726e-08	7.36331e-07
ILMN_1815500	889	ITPR3	0.0059544	6.42039e-07	1.44721e-05
ILMN_1836744	890	PGP	-0.00338245	3.58345e-08	1.17614e-06
ILMN_2209088	891	KRTAP9-4	-0.0138089	5.00574e-06	8.35083e-05
ILMN_1800031	892	C19orf15	0.00175253	0.0017495	0.0117132
ILMN_2162989	893	TMEM189	-0.00556709	2.82354e-08	9.49594e-07
ILMN_2240866	894	MASP1	-0.00179776	3.81936e-05	0.000482502
ILMN_2335704	895	NCF4	-0.00437854	4.65438e-07	1.10052e-05
ILMN_1697268	896	EMILIN2	-0.00602279	1.15616e-06	2.37927e-05
ILMN_1763129	897	DCTPP1	-0.00441942	4.86823e-07	1.13831e-05
ILMN_1730032	898.5	BOK	-0.00474453	1.87063e-08	6.68924e-07
ILMN_1768812	898.5	FXYD6	-0.0054502	9.18564e-08	2.65809e-06
ILMN_1785272	900.5	COL1A2	-0.0152634	7.87863e-09	3.09955e-07
ILMN_2071937	900.5	ATP6V0E1	-0.00254265	2.55557e-05	0.000339551
ILMN_1675936	902.5	HIGD1B	-0.00465753	5.60865e-08	1.74448e-06
ILMN_2364852	902.5	BTN2A1	0.00554322	7.90232e-06	0.000122812
ILMN_1687315	904	RXRA	0.00496801	1.44164e-05	0.000205827
ILMN_1678546	905	PEX11B	0.00195436	0.00974154	0.0469003
ILMN_2107991	906	HABP4	0.00355378	8.28732e-05	0.00092324
ILMN_1727402	907	HCLS1	-0.00720712	3.25757e-07	8.19593e-06
ILMN_1759910	908	SERPINA5	-0.00958805	4.08072e-07	9.87039e-06
ILMN_2380850	909	SDCCAG3	0.00314362	7.10948e-05	0.000809935
ILMN_1741475	910	C7orf47	0.00345215	3.10528e-06	5.4928e-05
ILMN_1783500	911.5	HOXD12	-0.00584557	2.40471e-08	8.29197e-07
ILMN_1785535	911.5	TTLL3	0.00310653	4.79302e-05	0.000584239
ILMN_1786759	913	C11orf10	-0.00462436	1.41956e-07	3.91596e-06
ILMN_2347592	914	NMB	-0.00354258	2.88892e-05	0.000378417
ILMN_2351466	916	NTM	0.00728938	9.55722e-10	4.85657e-08
ILMN_1790315	916	C7orf63	0.00507484	1.43308e-05	0.000204858
ILMN_1799725	916	DOCK2	-0.00479745	2.0126e-05	0.00027628
ILMN_1656501	918	DUSP5	-0.00613692	8.53701e-07	1.85746e-05
ILMN_2207419	919	DDX26B	0.00180311	0.00139776	0.0097147
ILMN_1687275	920	JUB	0.0026851	0.00141338	0.00979392
ILMN_1780326	921	KRTAP4-1	-0.00618743	6.41865e-06	0.000103144
ILMN_1685009	922	ITGAM	-0.0048529	1.63707e-08	6.01176e-07
ILMN_1809027	923.5	ATP5SL	-0.00462061	9.86974e-09	3.77395e-07
ILMN_1667356	923.5	CCDC128	0.00335898	2.18658e-05	0.000297869
ILMN_1801442	925	KRT81	-0.013689	1.76471e-06	3.40766e-05
ILMN_2174711	926	C21orf129	0.00427514	4.3963e-05	0.000543892
ILMN_1670718	927	C18orf51	-0.00499695	1.22386e-06	2.49423e-05
ILMN_1748738	928	SLC22A17	0.00143232	0.000515093	0.00425668
ILMN_1729123	929	PPP2R4	-0.00408391	1.68225e-08	6.16789e-07
ILMN_1807825	930	LY86	-0.00489032	2.94588e-06	5.23883e-05
ILMN_1784766	931	MCM3AP	0.00378793	1.65277e-06	3.21988e-05
ILMN_1815184	932	ASPM	0.00483251	5.64935e-06	9.27759e-05
ILMN_1804005	933	FBP2	-0.00222592	6.96408e-06	0.000110302
ILMN_1732717	934	FAM71E1	-0.00402232	2.44425e-08	8.37843e-07
ILMN_2132809	935	ARHGEF10	0.0060973	1.84324e-06	3.53573e-05
ILMN_1760718	936	ZMIZ2	0.00722378	2.42253e-07	6.2861e-06
ILMN_1695107	937	IL20RA	0.00527943	5.48844e-06	9.05182e-05
ILMN_2176502	938	UNC5B	-0.00369085	9.8416e-06	0.000148277
ILMN_2371964	939	MRPS12	-0.00452608	6.04988e-09	2.4681e-07
ILMN_1723277	940	MFAP3L	-0.00246507	1.39498e-05	0.000200151
ILMN_1768719	941	RDH11	-0.00919963	9.70548e-07	2.06516e-05
ILMN_1798346	942	KIAA1468	0.00594686	1.18148e-09	5.87496e-08
ILMN_1666206	943	GSDMB	0.00667045	2.78929e-07	7.11822e-06
ILMN_2354285	944	GNRH2	-0.00332493	5.27139e-09	2.18123e-07
ILMN_1718633	945	LRP5L	0.00571124	1.99049e-07	5.27729e-06
ILMN_1737517	946	RPL29	-0.00595775	3.69938e-07	9.08072e-06
ILMN_1722905	947	MRPS11	-0.00397061	3.33995e-07	8.36684e-06
ILMN_1763207	948	BATF3	-0.00340218	6.79293e-06	0.000108034
ILMN_2097421	949	MRPL51	-0.00415754	6.04315e-10	3.26414e-08
ILMN_1772359	950.5	LAPTM5	-0.00727721	2.85058e-07	7.24271e-06
ILMN_1798602	950.5	PCF11	0.00415851	2.73092e-06	4.93611e-05
ILMN_2288070	952	FTO	-0.00495863	5.2699e-08	1.65691e-06
ILMN_1693635	953	TSPYL2	0.00435434	3.1862e-09	1.4063e-07
ILMN_1667295	954	VASN	-0.00767618	1.15468e-05	0.000170857
ILMN_1791656	955	C10orf137	0.00475493	3.73188e-07	9.14185e-06
ILMN_1719906	956	HADH	-0.00568207	1.00446e-06	2.11786e-05
ILMN_1682799	957	STAMBPL1	0.0042811	2.204e-05	0.000299713
ILMN_1757631	958	DBNDD1	-0.00500287	2.21993e-08	7.73536e-07
ILMN_2245305	959	ABHD12	-0.00454878	1.06804e-08	4.03729e-07
ILMN_1696295	960	LY6G6D	-0.0105515	5.22079e-06	8.65971e-05
ILMN_1715753	961	KRTAP9-5	-0.00379068	3.66195e-05	0.000466235
ILMN_1707506	962.5	YTHDC1	0.00536179	1.64949e-05	0.000232071
ILMN_2046003	962.5	ZDHHC6	0.00460281	0.000422282	0.00361876
ILMN_1677532	964	TARDBP	0.0039844	4.89131e-05	0.000594033
ILMN_1657497	965	KIAA0319	0.002168	0.00168181	0.0113232
ILMN_1757099	966	C10orf81	0.00271865	4.77563e-05	0.000582733
ILMN_1813386	967	CORO6	0.00291363	0.0125165	0.0573978
ILMN_1666471	968	UQCRQ	-0.00643667	5.44802e-08	1.70137e-06
ILMN_1775501	969	IL1B	-0.00310647	2.23551e-07	5.85988e-06
ILMN_1735552	970	KIF1B	0.00574138	1.57325e-06	3.09994e-05
ILMN_1662686	971	USPL1	0.00414773	2.40905e-07	6.26225e-06
ILMN_1730986	972	MALT1	0.00551742	7.82324e-08	2.31724e-06
ILMN_1758173	973.5	TMEM99	-0.0102929	6.07245e-07	1.3792e-05
ILMN_1770228	973.5	KRT34	-0.0126589	4.53404e-06	7.66881e-05
ILMN_1692575	975	SFRS8	0.00182065	0.026964	0.103634
ILMN_2320513	976	APBB3	0.00432583	0.000299897	0.00271242
ILMN_2285112	977.5	FBXO11	0.00651661	2.13072e-07	5.61697e-06
ILMN_1807249	977.5	KRT32	-0.00317664	3.58891e-07	8.88486e-06
ILMN_1787808	980.5	CEP63	0.00597106	9.942e-07	2.09843e-05
ILMN_1737918	980.5	C1QA	-0.00528183	6.62988e-06	0.00010595
ILMN_2068435	980.5	ZNF700	0.00639622	2.0939e-05	0.000286252
ILMN_2112829	980.5	ANKAR	0.00191585	0.00135134	0.00947448
ILMN_2318685	987	ABHD12	-0.00577922	3.4989e-08	1.15165e-06
ILMN_2395156	987	PRELP	-0.00464035	1.34913e-07	3.73054e-06
ILMN_1677261	987	LZTS1	-0.00539266	1.83229e-07	4.90841e-06
ILMN_2073184	987	S1PR5	0.00684828	2.61228e-07	6.73323e-06
ILMN_1756784	987	FREQ	0.00501127	9.89716e-07	2.0944e-05
ILMN_1810176	987	MAP3K7	0.00408715	2.20809e-06	4.10381e-05
ILMN_1856861	987		0.00419416	2.63439e-06	4.76906e-05
ILMN_1674650	987	C9orf95	0.00491642	1.16601e-05	0.000172094
ILMN_1712291	987	MICALL2	0.00229858	0.000164538	0.00164482
ILMN_1652223	992	WDR91	0.00351005	0.000131802	0.00136162
ILMN_1783120	993	SLMAP	0.00616547	4.39269e-07	1.04936e-05
ILMN_1700047	995.5	ALAS1	-0.00226203	5.41532e-07	1.24488e-05
ILMN_1768117	995.5	RBM25	0.00975874	1.22722e-06	2.49886e-05
ILMN_1701637	995.5	SULT4A1	-0.00234033	3.2602e-06	5.74489e-05
ILMN_2325112	995.5	C22orf40	0.00179974	0.0143421	0.0637144
ILMN_1761540	998	SEMA3F	0.00673031	2.4503e-09	1.1133e-07
ILMN_1787109	999.5	CLK2	0.0039369	0.000270635	0.0024945
ILMN_1706734	999.5	ZNF451	0.00373861	0.00032482	0.00290595
ILMN_1741253	1001	UBR5	0.00282932	4.17529e-05	0.00051988
ILMN_1781623	1002	TEX264	-0.00594675	1.5097e-08	5.57001e-07
ILMN_1683492	1003	GPR172B	0.00785858	5.93037e-08	1.82253e-06
ILMN_1727589	1004.5	SULT2B1	-0.0175441	4.05045e-08	1.31269e-06
ILMN_1681248	1004.5	TCHH	-0.0177631	0.000115819	0.00122156
ILMN_2049727	1006	C20orf111	0.00229837	0.00010161	0.00109055
ILMN_2192620	1007	DCAF15	0.00191911	0.0237524	0.0937952
ILMN_1658709	1008	LAMB1	0.00574803	3.65532e-06	6.34941e-05
ILMN_1784176	1009	ABCA5	0.00283879	2.39587e-05	0.000321492
ILMN_1664644	1010	ATG16L2	0.00700406	4.25458e-06	7.26509e-05
ILMN_2285802	1011	SEC14L1	-0.00302821	3.1219e-06	5.51797e-05
ILMN_2264625	1012	NIPBL	0.00531117	1.14691e-07	3.24494e-06
ILMN_1741392	1013.5	SLC25A20	-0.00423318	3.58306e-06	6.22856e-05
ILMN_1710217	1013.5	MLANA	-0.0091447	7.85564e-06	0.000122168
ILMN_1729217	1015	FAM131A	0.00432419	4.5497e-06	7.6785e-05
ILMN_1697412	1016.5	RHBG	0.00249673	0.000254598	0.00237502
ILMN_1727558	1016.5	MRPL27	0.00169342	0.0173101	0.0735308
ILMN_1721741	1018	ATPBD1B	0.00687802	1.05567e-06	2.20378e-05
ILMN_2356654	1019	LGALS8	0.00683287	3.61901e-08	1.18613e-06
ILMN_1798826	1020	MRPS25	0.00684514	4.97447e-06	8.31063e-05
ILMN_1715113	1021	HARS2	0.00317176	0.000353587	0.00312007
ILMN_1702065	1022	MFSD5	-0.00755424	2.51111e-07	6.49414e-06
ILMN_1748077	1023	DDX59	0.00488502	1.04172e-05	0.000155834
ILMN_1683023	1024	PDGFC	0.00477573	7.21495e-07	1.60755e-05
ILMN_1659463	1025	APAF1	0.00619942	5.5603e-07	1.27441e-05
ILMN_2168449	1026	DHX15	0.00858363	9.90826e-08	2.84856e-06
ILMN_1776151	1028.5	OLFML1	-0.00800151	4.37977e-07	1.04822e-05
ILMN_1719286	1028.5	CTSA	-0.00544878	4.50148e-07	1.07093e-05
ILMN_1762711	1028.5	KRTAP10-4	-0.00379526	4.5092e-06	7.63795e-05
ILMN_1660282	1028.5	POPDC2	0.00247617	0.00127043	0.00902246
ILMN_1754529	1031	SPG7	0.00817338	1.00069e-08	3.82011e-07
ILMN_1670145	1032	DFNA5	-0.00530234	5.33867e-06	8.84257e-05
ILMN_1734602	1033	SRRM2	0.00588287	3.29743e-06	5.80608e-05
ILMN_1692261	1034	EPHB1	0.00535212	2.82954e-07	7.21299e-06
ILMN_1675055	1035	C1orf166	-0.00471615	1.21342e-08	4.55712e-07
ILMN_1773079	1036	COL3A1	-0.0172891	3.01896e-08	1.00989e-06
ILMN_2060770	1037	RAI1	0.00555015	1.71436e-07	4.62997e-06
ILMN_1914857	1038	DFNB59	0.00180998	0.000605053	0.00483292
ILMN_1790537	1039	C16orf75	-0.00411861	1.36578e-06	2.74245e-05
ILMN_1703913	1040	DST	0.00934712	8.01541e-08	2.36603e-06
ILMN_1777233	1041	E2F2	0.00650754	1.31798e-08	4.91793e-07
ILMN_1653042	1042.5	HSD3B7	-0.00731818	1.85873e-08	6.6776e-07
ILMN_1809695	1042.5	CAMK2G	0.00372641	0.000526962	0.00433775
ILMN_1691736	1044	ST6GALNAC6	-0.00419473	4.17003e-07	1.00654e-05
ILMN_1807611	1045	PPIG	0.0107789	8.86415e-08	2.5869e-06
ILMN_1671557	1046	PHLDA2	-0.00457757	1.43401e-06	2.85962e-05
ILMN_1802257	1047.5	PCTP	-0.00233771	7.09919e-07	1.58786e-05
ILMN_1797482	1047.5	GCDH	-0.00290104	2.99666e-05	0.000390647
ILMN_1735155	1049	GLB1	-0.00319773	1.31906e-05	0.000191033
ILMN_1698019	1050	LGMN	-0.00736718	1.21231e-07	3.39681e-06
ILMN_1765061	1051	OXER1	0.00156955	0.00816507	0.040926
ILMN_1777066	1052	NIF3L1	0.00326213	4.54578e-06	7.67747e-05
ILMN_1804955	1053	CTSF	-0.00578959	1.41731e-07	3.9144e-06
ILMN_1810225	1054	KIAA1530	0.00849949	5.35451e-10	2.92629e-08
ILMN_2149494	1055	NPL	-0.00534517	1.08771e-07	3.08123e-06
ILMN_1738239	1056	RBM6	0.00595028	6.35639e-06	0.000102458
ILMN_1747251	1057	LTB4R	0.00795575	1.06069e-09	5.34312e-08
ILMN_1662426	1058	AP2S1	-0.00714673	9.1747e-07	1.97948e-05
ILMN_1715024	1059	LSS	0.00338996	0.00151774	0.0104075
ILMN_1661636	1060	ZMYM2	0.00476239	1.20785e-06	2.46593e-05
ILMN_1693941	1061	IGSF9	0.0057912	1.42953e-06	2.85315e-05
ILMN_1660544	1062	ARRDC4	0.00503821	2.23354e-08	7.76421e-07
ILMN_1723978	1064.5	LGALS1	-0.00826935	1.98945e-07	5.27729e-06
ILMN_1795762	1064.5	PLEK	-0.00425744	8.23932e-05	0.000919218
ILMN_1663577	1064.5	S100PBP	0.00268725	0.000103034	0.00110379
ILMN_2209299	1064.5	ZNF333	0.00286866	0.000221178	0.00211695
ILMN_1808769	1067	C1orf97	-0.00529077	2.24227e-06	4.14998e-05
ILMN_1740772	1068	APBB3	0.00514122	0.00036908	0.00322486
ILMN_1730940	1069	KLHDC3	-0.00427013	7.42689e-07	1.64214e-05
ILMN_1667510	1070	C12orf65	0.00207584	0.00739879	0.0376719
ILMN_2352303	1071	RASSF2	-0.00631334	4.10875e-09	1.74693e-07
ILMN_1735827	1072	NISCH	0.00491216	9.26335e-06	0.000140991
ILMN_1658426	1073	WNT10A	0.00504033	7.62731e-08	2.2659e-06
ILMN_1789171	1074	EEF2K	0.00647558	6.73127e-07	1.50994e-05
ILMN_1727692	1075	TRIT1	0.00772504	3.35433e-07	8.39379e-06
ILMN_1677785	1076.5	ZNF559	0.00489271	1.89109e-06	3.60661e-05
ILMN_2299661	1076.5	TNFRSF25	0.00294564	0.000445644	0.00377706
ILMN_1780153	1078	QTRT1	0.00408065	2.30391e-05	0.000311472
ILMN_1652722	1079	C14orf2	-0.00381982	4.74207e-06	7.96255e-05
ILMN_1670503	1080	SMYD2	0.00311827	4.6992e-07	1.10886e-05
ILMN_1711818	1081	PIWIL2	0.00187567	1.32676e-05	0.000191789
ILMN_1742935	1082	ZNF33B	0.00480188	0.000398611	0.00344265
ILMN_1676759	1083	DDX27	0.00649651	2.13372e-07	5.61848e-06
ILMN_1761242	1084	COMMD1	-0.00321471	2.23777e-06	4.14497e-05
ILMN_1765446	1085	EMP3	-0.00736207	1.14048e-06	2.35537e-05
ILMN_1732831	1086.5	CHST7	-0.00454211	2.05437e-06	3.87023e-05
ILMN_1741572	1086.5	AKAP8	0.00359927	8.51499e-05	0.000943403
ILMN_1782069	1088	TRAK1	0.00643404	1.12646e-08	4.25119e-07
ILMN_1683859	1089	SLC7A1	0.00521517	5.81644e-06	9.51826e-05
ILMN_2402341	1090	MAPK3	-0.00364423	6.33788e-05	0.000736886
ILMN_1697916	1091	GYLTL1B	0.00338809	0.000325196	0.0029072
ILMN_1709269	1092	CDH12	-0.00255263	3.29216e-07	8.26499e-06
ILMN_1688753	1093	PTDSS1	-0.00482631	1.07234e-07	3.05636e-06
ILMN_1784217	1094	SOX15	0.0062663	5.39496e-07	1.24143e-05
ILMN_1721621	1095	NKTR	0.00843235	4.97407e-05	0.000600308
ILMN_1653166	1096	CLEC10A	-0.00420699	1.19842e-06	2.44883e-05
ILMN_2067852	1097	SLC30A1	-0.00241823	9.07746e-08	2.64058e-06
ILMN_1659953	1099	2015-09-03	-0.00270153	1.1651e-06	2.38706e-05
ILMN_1706764	1099	GOLPH3L	0.00391482	6.90959e-06	0.000109514
ILMN_2228180	1099	MSRA	-0.00299992	6.44454e-05	0.000746841
ILMN_1713744	1101	C14orf132	-0.00608303	9.11419e-07	1.97009e-05
ILMN_1707925	1102	ABHD12B	-0.0104712	5.39373e-08	1.68897e-06
ILMN_1689908	1103	ANKRD13A	0.00397173	3.23019e-05	0.000417224
ILMN_1746929	1104	DNAH17	-0.00655334	2.40129e-07	6.25199e-06
ILMN_1772487	1105	SFRS14	0.00425364	9.74147e-06	0.000147171
ILMN_2391976	1106	SLC45A4	-0.00424742	1.21314e-06	2.47455e-05
ILMN_2175075	1107	SFRS4	0.0046517	6.71823e-07	1.50848e-05
ILMN_1680313	1108.5	STX4	0.00328682	2.17508e-08	7.59051e-07
ILMN_1785644	1108.5	C20orf29	-0.00317954	2.53352e-06	4.61169e-05
ILMN_1662232	1110	DCTN2	-0.00411412	2.75135e-08	9.29363e-07
ILMN_1795918	1111	CENTG3	0.00208721	0.00249779	0.015698
ILMN_1670752	1112	KIAA0907	0.00681422	1.97745e-06	3.74972e-05
ILMN_2367258	1113.5	SMOX	-0.00581916	9.32339e-07	2.00596e-05
ILMN_1660732	1113.5	PPP2R2B	0.00579706	1.87576e-06	3.58032e-05
ILMN_2255133	1115	BCL11A	0.00857231	8.34815e-07	1.82614e-05
ILMN_2138589	1116.5	MERTK	-0.00554136	4.7321e-07	1.11322e-05
ILMN_1779558	1116.5	GAS6	0.00369904	0.000508245	0.00420609
ILMN_2093500	1118	ZBED5	0.00619875	8.06348e-06	0.000124898
ILMN_1653708	1119	CORO1B	-0.00494059	1.55767e-09	7.48845e-08
ILMN_1720024	1120	IL11RA	0.0042422	0.000181403	0.00178719
ILMN_1786823	1121	ICAM2	-0.00564347	7.04815e-08	2.11554e-06
ILMN_1808657	1122	FMO3	0.00258534	0.000668246	0.00527764
ILMN_1718285	1123.5	HOXC8	0.00745752	1.07567e-14	1.38474e-12
ILMN_1725079	1123.5	TSPAN31	-0.00341165	1.29623e-05	0.000188433
ILMN_2083588	1125	TTC32	0.00682109	7.40053e-07	1.64055e-05
ILMN_1709247	1126	PPP2R1B	-0.00226953	1.24134e-06	2.52539e-05
ILMN_1809537	1127	MASP1	-0.00449582	1.34838e-07	3.73054e-06
ILMN_1672908	1128	TWIST1	-0.00537992	3.19271e-06	5.63884e-05
ILMN_1671898	1129	LMX1A	-0.00238078	1.15586e-06	2.37927e-05
ILMN_1798624	1130	MOCS1	-0.00299305	2.81339e-06	5.04582e-05
ILMN_2243308	1132	ACVR1B	0.00562395	2.56394e-08	8.7114e-07
ILMN_2183409	1132	SCARB1	-0.0058007	1.62993e-07	4.413e-06
ILMN_1758418	1132	TNFSF13B	-0.00338912	0.000112782	0.00119314
ILMN_2140799	1134.5	FAM24B	0.00294733	0.00196923	0.0128466
ILMN_2356574	1134.5	GTF3C2	0.00167256	0.0332033	0.121527
ILMN_1667306	1136	RANBP10	0.00194159	0.0141869	0.0631482
ILMN_1719627	1137	SLC27A3	0.0032083	0.000123725	0.0012891
ILMN_1779685	1138	ACCN1	-0.00292713	3.39391e-06	5.93986e-05
ILMN_1766411	1139.5	AP1S2	-0.00491188	3.88596e-07	9.44863e-06
ILMN_1656837	1139.5	RBP1	-0.00639625	6.04849e-06	9.83549e-05
ILMN_1672536	1141	FBLN1	-0.00895796	1.01141e-06	2.12672e-05
ILMN_1808568	1142	PYCR2	0.00317351	0.000247152	0.00231768
ILMN_2075189	1143	SLC35F2	0.00535742	6.05957e-10	3.26541e-08
ILMN_1746116	1144	OCA2	-0.00518225	2.59674e-06	4.71565e-05
ILMN_1710979	1145	ANKRD39	-0.00275257	5.78925e-05	0.000684344
ILMN_1788099	1146.5	LSM4	-0.00408804	6.3062e-06	0.000101973
ILMN_1694233	1146.5	ACYP1	0.0052636	2.28729e-05	0.000309585
ILMN_1774800	1148	KTELC1	0.00498045	1.35301e-06	2.71915e-05
ILMN_1689445	1149	POLR2H	0.00240135	0.0181435	0.0761495
ILMN_1715715	1150.5	CEBPA	-0.0103326	2.15112e-07	5.65786e-06
ILMN_1657796	1150.5	STMN1	-0.00321472	2.95416e-05	0.000385873
ILMN_1739496	1153	PRRX1	-0.00787348	8.48586e-07	1.85136e-05
ILMN_1681994	1153	NPR2	0.00305448	9.97007e-05	0.00107492
ILMN_2378868	1153	SFRS5	0.00674341	0.000127634	0.001322
ILMN_1737965	1155	ELOVL4	-0.0117477	7.21648e-08	2.16047e-06
ILMN_1784706	1156	GABRE	0.00557376	1.75147e-05	0.000244725
ILMN_1745964	1157	IRAK2	0.00365679	2.60337e-06	4.72399e-05
ILMN_1682147	1158	HOOK2	0.00476888	0.000354345	0.00312483
ILMN_1764850	1159.5	HPCAL1	-0.00517237	4.58759e-09	1.92231e-07
ILMN_1718207	1159.5	SETDB1	0.0032062	8.40387e-06	0.000129478
ILMN_1811470	1161	PLEK2	0.00465245	2.00138e-05	0.000274902
ILMN_1753627	1162	DOLK	-0.00455171	1.62524e-07	4.40984e-06
ILMN_1815102	1163	LCAT	0.00481368	2.65499e-08	8.99435e-07
ILMN_1739792	1164.5	RHOG	-0.00694779	4.27352e-07	1.02724e-05
ILMN_1741404	1164.5	MSC	-0.00372855	1.09964e-06	2.28734e-05
ILMN_1740170	1166.5	CHCHD10	-0.00923863	5.38366e-07	1.24054e-05
ILMN_1779648	1166.5	HIST3H2A	-0.00478521	1.30385e-06	2.63867e-05
ILMN_2150851	1168	SERPINB2	0.0097551	1.38919e-10	8.86783e-09
ILMN_1673639	1169	ABI3BP	-0.00893417	5.77331e-08	1.78372e-06
ILMN_1718297	1170	EML4	0.00421106	1.49244e-05	0.000212035
ILMN_1737644	1171	TMEM219	-0.00475759	1.17844e-07	3.31394e-06
ILMN_1791912	1172	SIDT2	-0.00473689	1.57839e-10	9.99302e-09
ILMN_1794492	1173	HOXC6	0.00534841	2.07722e-07	5.4884e-06
ILMN_1715496	1174	HTR2A	0.00418175	0.000266676	0.00246486
ILMN_1720048	1175	CCL2	0.0104216	9.11567e-09	3.52635e-07
ILMN_1775380	1176.5	SMOX	-0.00498396	2.04087e-06	3.85912e-05
ILMN_1666409	1176.5	PSMB6	-0.00461128	3.35504e-05	0.000431187
ILMN_2370208	1178	CMTM3	-0.0045482	1.4928e-06	2.95904e-05
ILMN_1799487	1179	N4BP2L1	0.00394128	2.76398e-06	4.98032e-05
ILMN_1715684	1180	LAMB3	0.00461093	1.67485e-06	3.25039e-05
ILMN_1771174	1181	KRTAP10-1	-0.00201856	2.14512e-05	0.000292392
ILMN_2268068	1182	MAPKAP1	-0.00219881	0.000650965	0.00515874
ILMN_1738369	1183	TUFM	-0.00492135	7.41695e-09	2.9429e-07
ILMN_1795325	1184	ACTG2	0.0136472	1.40642e-05	0.000201543
ILMN_1763605	1185	DIDO1	0.00233822	0.0178537	0.0751781
ILMN_2233454	1186.5	SPTLC3	-0.00484438	2.92303e-06	5.20619e-05
ILMN_1800898	1186.5	ARG2	-0.00224871	4.53862e-06	7.67097e-05
ILMN_1656822	1188	DNM2	0.00353281	0.000188788	0.00185064
ILMN_1774066	1189	TMEM141	-0.00497863	6.64591e-09	2.66896e-07
ILMN_2199389	1190.5	VIPR1	0.00721157	1.06786e-08	4.03729e-07
ILMN_1685483	1190.5	FETUB	-0.00275405	1.1087e-06	2.30204e-05
ILMN_1679495	1192	ULK3	0.00262393	0.0184197	0.0770133
ILMN_1801383	1193	SMG1	0.00800733	1.9421e-08	6.87083e-07
ILMN_1679185	1194	LEF1	-0.00371293	1.41575e-05	0.000202505
ILMN_1790555	1195	CCDC146	0.00525373	3.79852e-05	0.000480454
ILMN_1719641	1196	SMOC2	0.00579965	2.12688e-06	3.97773e-05
ILMN_2391231	1197	SORD	-0.00195856	2.39259e-05	0.000321492
ILMN_2151368	1198	NOL12	0.00455238	5.31257e-05	0.00063619
ILMN_2168520	1199	C11orf70	0.00246091	1.57034e-05	0.000222013
ILMN_2358733	1200	TAZ	0.00280693	0.00209835	0.0136237
ILMN_1797201	1201	KRTAP10-2	-0.00251989	0.000145303	0.00148521
ILMN_2323048	1202	ERP29	-0.00414468	3.80908e-06	6.57215e-05
ILMN_1669070	1203	MIPEP	0.00595124	1.4958e-05	0.000212382
ILMN_2127605	1204	LRP3	-0.0044945	1.54806e-07	4.23016e-06
ILMN_1763775	1205	DNAH8	-0.00188373	1.41428e-05	0.000202505
ILMN_2073289	1206	MTSS1	0.00430858	6.10339e-05	0.000714282
ILMN_1740265	1207	ACOT7	-0.00491459	2.12139e-05	0.000289669
ILMN_2336781	1208	SOD2	-0.00586473	1.08716e-05	0.0001619
ILMN_2223380	1209	PPWD1	0.00513334	2.43579e-06	4.45181e-05
ILMN_1780598	1210	PIAS1	0.00640322	1.14395e-09	5.70055e-08
ILMN_2174394	1211	MMS19L	0.00401952	3.30585e-05	0.000425574
ILMN_1656934	1212	REPS2	-0.00318305	2.1871e-06	4.07063e-05
ILMN_1678493	1213	CHN1	-0.00430904	8.17675e-06	0.000126346
ILMN_2389794	1214	STK31	0.00142042	0.00131427	0.00926786
ILMN_1731619	1215	DAD1	-0.00497409	1.3967e-08	5.20194e-07
ILMN_1682937	1216	RSPO1	0.00433862	0.00028388	0.00259797
ILMN_1693766	1217.5	CEP135	0.00499172	4.22963e-06	7.2278e-05
ILMN_1658728	1217.5	ZBTB25	0.00187507	0.00688568	0.0356867
ILMN_1708303	1219.5	CYP4F22	-0.0170157	7.14356e-07	1.59471e-05
ILMN_1777565	1219.5	TAP2	0.00419667	0.000259821	0.00241208
ILMN_1781560	1221	ST3GAL6	0.00471447	4.93417e-05	0.000597985
ILMN_2083066	1222	IGLL3	0.00179343	0.00190756	0.0125487
ILMN_2345739	1223	CAPRIN2	0.00473568	0.000558193	0.00454318
ILMN_2128668	1224	FOXJ3	0.00434054	3.33631e-06	5.86562e-05
ILMN_1713901	1225	KDELR3	-0.00531418	1.85025e-06	3.54624e-05
ILMN_2376204	1226	LTB	-0.00422549	3.79079e-06	6.55238e-05
ILMN_1778010	1227	IL32	-0.00300837	0.000436475	0.00371292
ILMN_1695717	1228	RBM41	0.00217723	3.66183e-05	0.000466235
ILMN_1686135	1229	CCDC45	0.00522345	0.000237325	0.00224737
ILMN_1689774	1230	MRFAP1L1	0.00291912	0.000197934	0.00192298
ILMN_2109416	1232.5	NAPSB	-0.00773931	1.98584e-07	5.27705e-06
ILMN_1697200	1232.5	MON2	0.00618266	2.61638e-07	6.7363e-06
ILMN_1666208	1232.5	C14orf106	0.00497627	1.22511e-05	0.000179672
ILMN_2246510	1232.5	TSC1	0.00687279	2.52345e-05	0.000336055
ILMN_1810420	1235	DYSF	-0.0057485	4.30334e-08	1.37731e-06
ILMN_2135798	1236	NR2C2AP	0.002536	9.09766e-05	0.000999104
ILMN_2350183	1237	ST5	0.00361362	0.000945921	0.00709692
ILMN_1797164	1238	MYH15	0.00217875	0.000714236	0.0055932
ILMN_1698307	1240	DBNL	-0.00391987	1.05975e-05	0.000158123
ILMN_1792885	1240	CTSC	-0.00367551	0.000116332	0.00122641
ILMN_1804327	1240	NAP1L4	0.00251352	0.00219589	0.014142
ILMN_1697639	1242	OGT	0.0108571	2.43185e-06	4.45181e-05
ILMN_1669982	1243	CCDC85A	0.00297903	0.000793608	0.00610946
ILMN_1810289	1244	FER1L3	0.00664762	1.9544e-06	3.71208e-05
ILMN_1767816	1245	APH1B	-0.00411225	1.48725e-06	2.95056e-05
ILMN_1701827	1246	CADM3	-0.00655412	8.90046e-07	1.9311e-05
ILMN_1676749	1247	C3orf15	0.00172191	0.0543332	0.176678
ILMN_2173500	1248	C18orf51	-0.00377992	3.91813e-05	0.000493697
ILMN_2111918	1249	C14orf135	0.00709275	1.01951e-08	3.88554e-07
ILMN_1724207	1250	IVD	-0.00336488	2.34045e-05	0.000315859
ILMN_1736481	1251	SECISBP2	0.00392242	0.00196106	0.0128045
ILMN_1652594	1252.5	ACTR5	0.00195554	0.00125773	0.00895639
ILMN_1761996	1252.5	SFRS5	0.00520888	0.00411063	0.0235713
ILMN_1704195	1254.5	FUK	0.00444599	2.88467e-09	1.28598e-07
ILMN_1774491	1254.5	DCST1	0.00125106	0.00705195	0.0363638
ILMN_1699859	1256	GNPAT	-0.00676065	6.33986e-09	2.56383e-07
ILMN_1705464	1257	MRPL41	-0.00497791	1.62281e-07	4.4084e-06
ILMN_2316104	1258.5	IQCB1	0.00369201	7.00982e-06	0.000110728
ILMN_2216157	1258.5	GNA12	-0.0027643	6.20628e-05	0.000722672
ILMN_1801605	1260	BIRC6	0.00318602	0.000101179	0.00108744
ILMN_2330861	1261	SMC4	0.00509875	1.41061e-06	2.82024e-05
ILMN_1745329	1262	PRR14	0.00388573	2.23441e-06	4.14206e-05
ILMN_1695880	1263	LOX	-0.00507185	8.29599e-05	0.000923318
ILMN_2052331	1264	MYOC	0.00221017	8.64336e-05	0.000954187
ILMN_1808919	1265	HPS4	0.00434586	8.41301e-06	0.000129532
ILMN_2134974	1266	RAB38	-0.00752966	2.42737e-08	8.33546e-07
ILMN_1670841	1267	CPNE1	0.00346776	4.66672e-05	0.000571248
ILMN_1661197	1268.5	CLCF1	-0.0033641	7.01011e-06	0.000110728
ILMN_1788149	1268.5	NEK11	0.00175533	0.0078261	0.039466
ILMN_1815012	1270.5	EXOC7	0.00254818	4.05771e-05	0.000507422
ILMN_1786598	1270.5	COL14A1	-0.0030417	0.000185154	0.00181873
ILMN_2064898	1273	CCDC56	-0.00344162	1.86006e-06	3.5621e-05
ILMN_1775073	1273	ZNF273	0.00362712	2.94257e-06	5.23696e-05
ILMN_1708983	1273	CASC1	0.00321726	0.000195611	0.00190301
ILMN_1685709	1275	TMEM125	-0.0057172	1.40839e-06	2.81825e-05
ILMN_1680624	1276	CREG1	-0.010983	3.01485e-12	2.61648e-10
ILMN_1736340	1277	ANGEL2	0.00441046	8.11266e-05	0.000907019
ILMN_1757391	1278	TMEM50B	0.00580845	0.000128599	0.00133032
ILMN_1707084	1279	UBE2D4	-0.00343098	1.32093e-05	0.000191185
ILMN_1750324	1280	IGFBP5	-0.00741993	9.50234e-06	0.000144102
ILMN_2201596	1281	CYTL1	-0.00425256	3.75805e-07	9.18283e-06
ILMN_2345837	1282.5	CLTA	-0.0025649	6.51165e-05	0.000751434
ILMN_1660691	1282.5	RAB31	-0.00404774	0.000189032	0.00185211
ILMN_1815115	1284.5	CYC1	-0.00472922	1.11021e-06	2.30311e-05
ILMN_1694539	1284.5	MAP3K6	0.00718845	3.35449e-06	5.8842e-05
ILMN_1742069	1286	ZSWIM5	0.00257804	0.000246889	0.00231616
ILMN_1799589	1287	NOXA1	0.00440896	6.49025e-07	1.46154e-05
ILMN_1656395	1288	MYOT	0.00388168	4.59838e-05	0.000563478
ILMN_2077952	1290	GALNTL1	-0.00679599	1.66018e-05	0.000233432
ILMN_1801869	1290	WDR75	0.00591857	0.00013292	0.00137195
ILMN_1732688	1290	DUT	0.00348565	0.00015572	0.00157226
ILMN_1668928	1292	MLKL	0.00158697	5.60618e-05	0.000666528
ILMN_1856533	1293	CDKL2	-0.00217165	6.44679e-06	0.000103452
ILMN_1779171	1294	SGSM2	0.0065621	2.31845e-06	4.27392e-05
ILMN_2409318	1295	RCCD1	0.00372909	2.36044e-06	4.33752e-05
ILMN_1795300	1296	FLJ41603	0.00510594	1.59702e-06	3.1308e-05
ILMN_2396786	1297	ZNF266	0.00371558	6.4078e-05	0.000743845
ILMN_1802355	1298	RBM18	-0.00202566	0.000866784	0.00659826
ILMN_1652065	1299	KCNMB1	0.00788228	1.32559e-06	2.678e-05
ILMN_1712545	1300	S100A3	-0.012031	0.000167957	0.00167394
ILMN_1697629	1301	PLA2G4B	0.00679881	2.39102e-07	6.23225e-06
ILMN_1814856	1302	C9orf7	-0.00378324	8.53722e-11	5.62001e-09
ILMN_1797332	1303	NARS2	0.00328617	2.30033e-06	4.25222e-05
ILMN_1751079	1304	TAP1	0.00596211	4.69145e-07	1.10816e-05
ILMN_2081087	1305	HSPA12A	0.00590702	4.39786e-06	7.4712e-05
ILMN_2043306	1306	EPB41L5	0.00183844	0.000666697	0.0052672
ILMN_1678781	1307	SNX26	0.00588142	1.00753e-06	2.12241e-05
ILMN_1782247	1308	KAT2A	0.00733393	2.19028e-07	5.75433e-06
ILMN_1780315	1309	PUSL1	-0.00578098	1.7983e-08	6.50082e-07
ILMN_1745820	1310	RASSF6	0.00264176	4.6281e-06	7.78246e-05
ILMN_1720484	1311	CRTAP	0.00339499	1.03096e-05	0.000154425
ILMN_1717029	1312	FLJ33590	0.00149562	0.000554106	0.00451945
ILMN_2344650	1313	N4BP2L1	0.00351759	4.53106e-06	7.66881e-05
ILMN_2054510	1314	BCAS3	-0.00200332	0.000119253	0.00125334
ILMN_1664424	1315	ZBED5	0.00464471	0.000855427	0.00652682
ILMN_1759154	1316.5	PABPN1	0.00436153	4.81501e-05	0.000586303
ILMN_1660412	1316.5	MGC27345	0.00248742	0.00579282	0.030936
ILMN_1711199	1318	ZNF331	0.00304242	2.24886e-05	0.00030474
ILMN_1738116	1319	TMEM119	-0.00651247	4.84785e-06	8.11079e-05
ILMN_1735156	1320	SLC4A11	0.00718435	0.000308879	0.0027828
ILMN_1699695	1321	TNFRSF21	-0.00644567	9.40176e-07	2.01907e-05
ILMN_1701621	1322.5	SCO2	-0.00556286	1.33077e-07	3.68859e-06
ILMN_1724040	1322.5	ANKRD57	0.00444299	3.0178e-05	0.000392636
ILMN_2121816	1324	GPR137B	-0.00441227	5.25361e-07	1.21494e-05
ILMN_1678842	1325	THBS2	0.00724752	1.71914e-06	3.32519e-05
ILMN_1779071	1326	FEZ1	-0.00494308	6.4612e-05	0.000748221
ILMN_1748352	1328	CTSL2	-0.0120432	3.74134e-10	2.13533e-08
ILMN_1663035	1328	SREBF1	-0.00710696	6.89212e-08	2.07408e-06
ILMN_1669905	1328	DCP2	0.00465166	2.47952e-06	4.5205e-05
ILMN_1759232	1330	IRS1	-0.00416611	4.71548e-08	1.49681e-06
ILMN_1722186	1331	C2orf56	0.00365148	1.95101e-06	3.70868e-05
ILMN_2334210	1332	ITGB4	0.00386484	0.00129662	0.00917416
ILMN_1769092	1333	FAM176B	-0.00472932	6.01223e-08	1.84524e-06
ILMN_1766803	1334	TUBGCP6	0.00244504	0.0059318	0.0315401
ILMN_1682095	1335	RCOR3	0.00572176	5.68013e-05	0.000672903
ILMN_1698404	1336	ERN1	-0.00365233	7.2858e-06	0.000114614
ILMN_2148497	1337	C20orf107	0.00188623	0.00330613	0.0196991
ILMN_1745852	1338	WDR33	0.00488634	0.000420092	0.00360746
ILMN_1653342	1339	DUS1L	0.00183068	0.0615388	0.193117
ILMN_1680424	1340	CTSG	-0.0119891	6.83946e-05	0.000785741
ILMN_2174127	1341.5	DCBLD2	0.00503332	2.30306e-05	0.000311472
ILMN_2380237	1341.5	C1QTNF1	-0.00656027	6.04565e-05	0.000708239
ILMN_2316540	1343	MRPL11	-0.0035591	2.37294e-05	0.000319313
ILMN_1672264	1344	FAM55B	-0.00174113	1.46755e-05	0.000208883
ILMN_1704398	1346.5	FZD9	-0.00305196	8.17882e-06	0.000126346
ILMN_1659017	1346.5	C11orf74	-0.00412564	2.90747e-05	0.000380203
ILMN_1686626	1346.5	BAT1	0.00478978	0.000150173	0.00152556
ILMN_2137464	1346.5	DVL3	0.00407613	0.0002746	0.00252658
ILMN_2410038	1349	FAM111A	0.00525573	3.66418e-05	0.000466263
ILMN_2047206	1350	TMX3	0.0017083	0.0214027	0.0864013
ILMN_1767414	1351	CDK3	0.00202633	0.00893654	0.0439708
ILMN_1731644	1352	SETDB2	0.00373841	0.000287424	0.00262316
ILMN_1664912	1353	IL11RA	0.00575916	2.84443e-06	5.09135e-05
ILMN_1760556	1354	C1orf63	0.00647301	2.53678e-05	0.000337248
ILMN_1667830	1355	ANKRD13D	0.00155347	0.00491506	0.0271624
ILMN_1738207	1356	CISH	-0.0035176	2.59265e-07	6.69009e-06
ILMN_1728496	1357	SYT9	0.00149813	0.000471372	0.00395461
ILMN_2190414	1358	ZNF83	0.00579783	8.05818e-06	0.000124898
ILMN_1784785	1359.5	COPS7B	0.00319452	5.14159e-06	8.55284e-05
ILMN_1733991	1359.5	UBL7	-0.00444922	6.30479e-06	0.000101973
ILMN_2175317	1361	CYP4X1	0.00547071	7.35687e-05	0.000833781
ILMN_1713978	1362.5	SDF2	-0.00351085	2.08289e-06	3.91441e-05
ILMN_2358202	1362.5	ARS2	0.00451052	3.14413e-05	0.000406788
ILMN_2375360	1364	COL4A5	0.0050702	7.03656e-05	0.000803604
ILMN_1710697	1365	BUD31	-0.00526659	3.49842e-09	1.52666e-07
ILMN_2075757	1366	LRIG3	0.00345284	2.26131e-07	5.91412e-06
ILMN_1810147	1367.5	ZNF524	-0.0048066	3.64539e-07	8.97673e-06
ILMN_1707077	1367.5	SORT1	-0.00496531	6.42386e-06	0.000103156
ILMN_1765796	1369	ENO2	0.00374208	0.000118597	0.00124801
ILMN_1810628	1370.5	KIAA0367	0.00597168	1.8972e-05	0.000261677
ILMN_1659138	1370.5	CACNA1F	0.000859902	0.0225299	0.0898713
ILMN_1687303	1372	ACAD10	0.00315356	0.000760651	0.00588211
ILMN_1658660	1373	ACTC1	0.0116171	4.20777e-05	0.000523363
ILMN_1692340	1374	ZNF662	0.00250354	0.00323113	0.0193517
ILMN_2215545	1375	C3orf26	0.00361248	1.10546e-05	0.000164204
ILMN_1792972	1376.5	ZNF439	0.00449906	2.59954e-05	0.000344997
ILMN_1660718	1376.5	GABBR2	0.00363876	0.000244457	0.00229986
ILMN_1710622	1378	DUOXA1	0.00629399	9.21594e-07	1.98468e-05
ILMN_1709399	1380	SLC25A34	-0.00604683	7.56783e-08	2.25111e-06
ILMN_2041327	1380	MRPL37	-0.00399936	6.0362e-07	1.37263e-05
ILMN_1743241	1380	ARL4A	0.00841848	3.66497e-06	6.3614e-05
ILMN_1715698	1382.5	MGC71993	-0.00389018	1.08946e-05	0.00016193
ILMN_1768754	1382.5	PILRB	0.00606212	0.00124485	0.00887833
ILMN_1717393	1384.5	PTCHD1	0.00242438	0.000191227	0.00186652
ILMN_1754476	1384.5	TRIM15	0.00160892	0.000980946	0.00729945
ILMN_1794552	1386.5	GAP43	-0.00181664	0.000109087	0.001159
ILMN_1682332	1386.5	GYPC	-0.00524033	0.00021937	0.00210312
ILMN_2362232	1388	ZNF331	0.00190674	0.00196519	0.0128238
ILMN_2386179	1389.5	ZMYND8	0.00394538	1.864e-06	3.56669e-05
ILMN_1721703	1389.5	PNN	0.00948097	2.97358e-06	5.27998e-05
ILMN_1760332	1391	PIGL	0.00248142	0.00104403	0.00767518
ILMN_1654890	1392	LENG8	0.00248063	0.0140566	0.0627216
ILMN_2216637	1393	STK32B	-0.00539114	8.96068e-07	1.94053e-05
ILMN_2251978	1394	C21orf66	0.00725683	2.03409e-05	0.000279064
ILMN_1753789	1395	TNN	-0.00212388	2.33403e-05	0.000315176
ILMN_1745513	1396	MCAT	-0.00362779	5.09168e-06	8.48198e-05
ILMN_1745034	1397	SLC11A2	-0.00432299	7.93704e-05	0.000888489
ILMN_2376408	1398	DPM3	-0.00439335	6.25593e-06	0.000101372
ILMN_1741632	1399	RAB3IL1	-0.00618049	3.3463e-06	5.87428e-05
ILMN_1757210	1400	CALML4	0.00354273	0.0001588	0.00159987
ILMN_1655167	1401	ZNF502	0.00270952	1.62856e-05	0.000229684
ILMN_1678052	1403	C19orf24	-0.00506854	2.57633e-10	1.54823e-08
ILMN_1724941	1403	CDCP1	0.00461588	4.10711e-06	7.03399e-05
ILMN_1864900	1403	MIAT	0.00153238	0.00807877	0.0405637
ILMN_1668619	1405	KIAA1467	-0.00645324	1.54689e-06	3.0584e-05
ILMN_1748432	1406	ZNF525	0.00485945	1.08567e-06	2.26029e-05
ILMN_1651496	1407	HIST1H2BD	-0.00794075	2.8452e-07	7.23699e-06
ILMN_1778845	1408	FAM111A	0.00353608	0.000977277	0.00727448
ILMN_1751425	1410	ERMP1	-0.00592451	2.77547e-09	1.24157e-07
ILMN_1735877	1410	EFEMP1	0.00605442	5.14349e-05	0.000618821
ILMN_1757237	1410	DDEF2	0.00298758	0.00125672	0.00895197
ILMN_1720998	1413	CA12	0.00790639	2.45537e-07	6.36417e-06
ILMN_1730999	1413	TPR	0.00440582	0.00106001	0.00777049
ILMN_1793934	1413	PISD	0.00265872	0.00314467	0.0189023
ILMN_1717262	1415	PROCR	-0.00409182	1.94933e-06	3.70853e-05
ILMN_2246131	1416	BCAN	-0.00248451	9.84846e-05	0.0010649
ILMN_1797031	1417	HSPBAP1	0.00387493	0.000227769	0.00216661
ILMN_1755721	1418	FAM63A	-0.00656528	3.60579e-05	0.000460349
ILMN_1718023	1419.5	APEH	-0.00525603	2.51631e-11	1.83358e-09
ILMN_1712075	1419.5	SYNM	0.00819222	0.000488502	0.00407765
ILMN_1735124	1421	OXT	-0.00226526	1.36209e-05	0.000196161
ILMN_1806951	1422	CSTF3	0.00369673	4.03353e-05	0.00050467
ILMN_1700690	1423	VAT1	-0.00882364	7.49725e-08	2.23586e-06
ILMN_1685978	1424	ATPIF1	0.00365302	2.20374e-05	0.000299713
ILMN_1691188	1425	UIMC1	0.00470138	5.36864e-06	8.87953e-05
ILMN_1737847	1427	RMND5B	-0.00408997	2.57216e-06	4.67467e-05
ILMN_1793476	1427	PRKCDBP	-0.00474476	8.8189e-06	0.000135153
ILMN_1713124	1427	AKR1C3	-0.00643978	3.60247e-05	0.000460179
ILMN_1688515	1429	ZNF195	0.00278238	0.00139541	0.00971002
ILMN_1792489	1430	ARPC2	0.0055278	9.7719e-07	2.07357e-05
ILMN_1691276	1431.5	CXXC1	0.0069117	1.33346e-10	8.55929e-09
ILMN_1746686	1431.5	POLR1C	0.00272685	0.000122993	0.00128262
ILMN_1656066	1434	TNPO2	0.00551369	6.75748e-13	6.63493e-11
ILMN_2173451	1434	GPI	-0.00494372	3.98871e-07	9.65793e-06
ILMN_1703305	1434	TWF2	-0.0028425	0.000190642	0.00186197
ILMN_1864166	1437		0.00647031	7.72806e-08	2.29289e-06
ILMN_2096405	1437	WDR37	0.00478459	7.15885e-07	1.59658e-05
ILMN_1763688	1437	C17orf49	-0.00537872	1.44512e-06	2.87931e-05
ILMN_2346573	1439	PSME3	-0.00405641	3.0301e-06	5.36799e-05
ILMN_1772713	1440	BMS1	0.00331294	0.000284104	0.002599
ILMN_1742358	1441.5	CA14	-0.00260195	3.78786e-06	6.55238e-05
ILMN_1674402	1441.5	TMEM71	-0.00388996	6.48425e-05	0.000749362
ILMN_1754839	1443	DHX15	0.00728728	2.33391e-08	8.07186e-07
ILMN_2393994	1444	CSPP1	0.00419619	1.24507e-05	0.000182139
ILMN_1803744	1445	SELS	-0.00645614	1.81617e-08	6.55519e-07
ILMN_1664294	1446	LEPRE1	-0.00421372	6.29608e-07	1.42474e-05
ILMN_1730799	1447	PHF12	0.00208912	0.0111715	0.0524234
ILMN_2321451	1448	HNRNPD	0.0086706	1.83721e-05	0.000254922
ILMN_2337880	1449	NRG2	0.00209301	0.0011548	0.00834391
ILMN_1724422	1450	SELL	-0.00181397	6.78073e-05	0.00077938
ILMN_2397571	1451	PIGC	-0.00418502	1.19885e-07	3.36723e-06
ILMN_2411745	1452	EML1	-0.00427857	6.57024e-06	0.000105215
ILMN_1682919	1453	PAFAH2	-0.0030722	0.000568609	0.00460531
ILMN_2183728	1454	INTU	0.00235812	0.000996094	0.00738844
ILMN_2196337	1455.5	C12orf11	0.00685315	5.11566e-07	1.19016e-05
ILMN_1728957	1455.5	ANKRD5	-0.00131933	0.000170947	0.00169716
ILMN_2094875	1457	ABCB1	0.00271439	0.000420891	0.00361218
ILMN_1697510	1458	ACSS2	-0.00297116	7.23567e-07	1.61062e-05
ILMN_1655418	1459	CAPNS1	-0.00501496	5.38573e-07	1.24054e-05
ILMN_1684306	1460	S100A4	-0.00597058	9.25944e-05	0.00101255
ILMN_1742230	1461	BAZ1A	0.00620252	4.31028e-07	1.035e-05
ILMN_1761531	1462	SGPL1	-0.00318993	9.36077e-05	0.00102219
ILMN_1810942	1463	CYP3A5	0.0105262	2.07931e-06	3.91085e-05
ILMN_1763386	1464	BID	-0.00228405	4.56715e-05	0.000560837
ILMN_1813456	1465	PCBD1	-0.00341563	0.000104023	0.00111182
ILMN_2089329	1466	SPRY2	0.00630538	7.56467e-06	0.000118358
ILMN_1794490	1467	FLJ10781	-0.00375872	2.9991e-06	5.31714e-05
ILMN_2216838	1468	DKFZP586I1420	0.00325699	0.000750239	0.00582202
ILMN_1659801	1469	ATP6V1C1	0.00355234	0.000493746	0.00411295
ILMN_1699852	1470	CES8	0.00590286	1.15849e-06	2.3793e-05
ILMN_2317543	1471	ITGB4	0.00437194	0.00135032	0.00947312
ILMN_1759326	1472	P2RX7	0.00576462	5.69826e-06	9.35128e-05
ILMN_2269564	1474.5	ARID4B	0.0119898	1.07514e-07	3.05797e-06
ILMN_1754921	1474.5	FAM43B	-0.0034197	1.75179e-05	0.000244725
ILMN_2234697	1474.5	BEX1	0.00240449	0.000396267	0.00342879
ILMN_1657864	1474.5	TMUB2	0.00107215	0.19075	0.417814
ILMN_2276811	1477	METT11D1	0.0023082	0.0259745	0.100565
ILMN_1722127	1478	RAD54B	0.00160049	0.00515016	0.028206
ILMN_1651364	1479	PCBD2	0.00217074	0.000655106	0.00518957
ILMN_2387865	1480	KCNIP4	0.00103923	0.00355128	0.0208924
ILMN_2049536	1481	TRPV2	-0.00483854	8.35364e-07	1.82614e-05
ILMN_1701869	1482	FBXO22	0.00237833	0.00106001	0.00777049
ILMN_1691731	1483	PARP14	0.00313185	0.00395774	0.0228244
ILMN_1682929	1484	SYTL2	0.0043476	9.08225e-08	2.64058e-06
ILMN_1808956	1485	C15orf27	0.00171273	0.00365644	0.0214173
ILMN_2224833	1486	ADIPOR2	-0.00346262	6.17359e-05	0.000720137
ILMN_1773337	1487	DKK1	-0.00196298	0.00376671	0.0219247
ILMN_1725260	1488	CDC25C	0.00125147	0.00251203	0.0157705
ILMN_1713846	1489.5	PPM1H	-0.0027033	1.30688e-05	0.000189625
ILMN_1814787	1489.5	ICA1	0.00482912	0.000780547	0.00602091
ILMN_1776088	1491	NAT9	0.00197069	0.00630911	0.0332639
ILMN_1797594	1493.5	NFAT5	0.0104953	5.33409e-11	3.6677e-09
ILMN_2383611	1493.5	PTPRE	-0.0052353	3.86489e-09	1.65847e-07
ILMN_1778684	1493.5	BRE	-0.0033203	3.64191e-07	8.97673e-06
ILMN_1789492	1493.5	ZDHHC8	0.005164	1.18797e-06	2.42963e-05
ILMN_2358069	1496.5	MAD1L1	-0.00489464	1.07312e-06	2.23619e-05
ILMN_2214910	1496.5	EPHB4	0.00361478	5.94473e-06	9.69396e-05
ILMN_1717990	1498.5	CALD1	0.00926161	5.73778e-07	1.3112e-05
ILMN_1677239	1498.5	CCDC14	0.0057438	0.000512202	0.00423581
ILMN_1814966	1500	PIAS3	0.00142654	0.119207	0.308599
ILMN_2144162	1501	FLJ25006	0.00251174	0.000122371	0.00127844
ILMN_2205882	1502	NSUN7	0.00243081	0.00357342	0.0210077
ILMN_1717046	1503	MOBKL2B	0.00430396	4.49855e-07	1.07093e-05
ILMN_1690610	1504	RALY	-0.00327759	1.12527e-06	2.33227e-05
ILMN_1760414	1505.5	AADAC	-0.00676071	3.4308e-06	5.99084e-05
ILMN_1699071	1505.5	C21orf7	0.00284729	0.00182864	0.0121587
ILMN_2371055	1507	EFNA1	0.00566344	0.000128351	0.00132834
ILMN_1688877	1508	DIRAS3	-0.00190415	0.000295322	0.00267952
ILMN_1654268	1509.5	HMGB2	0.00447317	8.06503e-08	2.37161e-06
ILMN_1695853	1509.5	CLK4	0.00476273	1.80566e-05	0.000251296
ILMN_1867664	1511	SPTLC3	-0.00519401	1.43746e-05	0.000205356
ILMN_1699636	1512	ACIN1	0.0028121	0.00157058	0.0107166
ILMN_1719224	1513	C17orf45	-0.00403463	9.09523e-05	0.000999104
ILMN_1758633	1514	CCDC130	0.00546488	1.10854e-06	2.30204e-05
ILMN_2372639	1515.5	TRAPPC5	-0.00599113	4.56902e-07	1.08366e-05
ILMN_1716733	1515.5	MYOM2	0.00775953	2.77812e-06	4.99803e-05
ILMN_1670912	1517	ACVR2A	0.00285378	4.38341e-07	1.04822e-05
ILMN_1696375	1518	TTC31	0.00161453	0.0519518	0.170783
ILMN_2375557	1519	SCMH1	0.00210819	0.00189646	0.0125092
ILMN_1701025	1520	EPHX1	-0.00743856	4.08481e-08	1.31717e-06
ILMN_1678235	1521	KIAA1267	0.00528069	3.24251e-10	1.88988e-08
ILMN_1673744	1522.5	ZNF81	0.00114601	0.00942786	0.0457513
ILMN_2050255	1522.5	UCKL1	0.00306099	0.0134387	0.0606904
ILMN_1804117	1524	FAM89B	-0.00380226	3.38459e-05	0.000434744
ILMN_1682577	1525.5	FAM69A	-0.00225968	0.000151227	0.00153425
ILMN_1749848	1525.5	SLC35F1	0.00243456	0.00174604	0.0117002
ILMN_2222880	1528	SLC25A42	0.00432244	3.43731e-07	8.56445e-06
ILMN_1720850	1528	BAZ2B	0.00404969	0.000960671	0.00718086
ILMN_1684554	1528	COL16A1	0.00408448	0.00128417	0.00909436
ILMN_1749846	1530.5	OMD	-0.00647364	5.33667e-07	1.23292e-05
ILMN_2143261	1530.5	CXorf40B	0.00584873	1.61153e-06	3.15392e-05
ILMN_1661776	1532	CENPJ	0.00203139	0.000599817	0.00480434
ILMN_2315780	1533	TACC2	0.00380149	0.000169013	0.00168012
ILMN_1697448	1534	TXNIP	0.00505684	0.0022117	0.0142237
ILMN_2059165	1536	KRTAP4-2	-0.00406413	3.13528e-05	0.000406324
ILMN_1760667	1536	POLR3GL	0.00233505	0.000730492	0.00570508
ILMN_1767960	1536	NSUN7	0.00241186	0.00161183	0.0109177
ILMN_2175712	1538	NDUFA11	-0.00503598	4.4774e-06	7.58963e-05
ILMN_1769876	1539	TBC1D2	0.00292259	0.000217727	0.00209083
ILMN_1705682	1540	LEPREL2	-0.00616847	1.17662e-07	3.31284e-06
ILMN_1687351	1541	ANKRA2	0.00791855	4.55725e-09	1.91305e-07
ILMN_1699856	1542	RALGDS	0.00674623	9.56086e-07	2.0452e-05
ILMN_1765493	1543	SHKBP1	-0.00383278	6.40753e-07	1.44713e-05
ILMN_1721901	1544	CTNNAL1	0.00517713	2.95533e-06	5.25161e-05
ILMN_2107184	1545.5	SNRK	0.0058017	1.03023e-05	0.000154415
ILMN_2085862	1545.5	SLC15A3	-0.00387313	0.000475659	0.0039848
ILMN_1781374	1547	TUFT1	0.00602058	1.13824e-05	0.000168532
ILMN_1769412	1548	RAPGEF1	0.00456714	1.07554e-07	3.05797e-06
ILMN_1665049	1549	SPG11	0.00364976	0.000284803	0.00260231
ILMN_1776216	1550	MMGT1	-0.00333628	6.29821e-06	0.000101973
ILMN_1795826	1551	ATP6V0D1	-0.00601192	2.07965e-05	0.000284473
ILMN_2402674	1552	DPM3	-0.00240942	0.00338269	0.0200727
ILMN_1763520	1553	SULT2B1	-0.0057314	6.66395e-06	0.000106421
ILMN_1659913	1554	ISG20	-0.00312748	0.000438771	0.00372971
ILMN_1772218	1555.5	HLA-DPA1	-0.00862884	9.57333e-07	2.0452e-05
ILMN_1769926	1555.5	DBN1	-0.0067486	2.24538e-05	0.00030474
ILMN_2357577	1557	PRKAA1	0.00513586	8.62992e-05	0.000953157
ILMN_1794879	1558	KRTAP10-9	-0.00379326	0.000162684	0.00163191
ILMN_1746457	1559	GTF3C2	0.00311855	2.39606e-05	0.000321492
ILMN_1789196	1560	TPM2	0.0100227	2.70257e-05	0.000357443
ILMN_2165354	1561.5	DCLK1	-0.00513764	9.24166e-06	0.000140794
ILMN_1813568	1561.5	TRPV1	0.00362049	5.59708e-05	0.00066613
ILMN_2117613	1563	PDE4C	0.00124846	0.00140333	0.0097447
ILMN_2153837	1564	SCNN1G	0.00264359	0.00322484	0.019324
ILMN_1658351	1565.5	FIS1	-0.00567917	1.15926e-06	2.3793e-05
ILMN_1811387	1565.5	TFF3	-0.00768709	0.000366125	0.00320755
ILMN_1779517	1567.5	RASEF	-0.00312223	0.00129283	0.00915013
ILMN_1727526	1567.5	KIAA1407	0.00265756	0.0033257	0.0197953
ILMN_1807031	1569	C14orf28	0.00499091	3.4881e-07	8.67233e-06
ILMN_1651642	1570	GPC2	0.00223903	0.00532317	0.0290095
ILMN_1796244	1571	CD2BP2	-0.00306867	1.81181e-05	0.000251849
ILMN_1757872	1572	DKFZp761P0423	-0.0031109	0.000496927	0.00413161
ILMN_1793371	1573.5	KIAA0430	0.00439474	2.43371e-06	4.45181e-05
ILMN_1842582	1573.5		0.00406486	5.3623e-05	0.000640821
ILMN_1663132	1575	ADCK2	-0.00419394	7.03334e-05	0.000803604
ILMN_1660817	1576	DDB2	0.00212786	0.000344888	0.00305612
ILMN_1764096	1577	CCBL1	0.00363917	6.3156e-06	0.000102054
ILMN_1759863	1578	RTDR1	0.00133731	0.00565752	0.0304167
ILMN_1728626	1579	WDR5	0.0026158	0.000203004	0.00196163
ILMN_1753002	1580	RAB2B	0.00428057	5.46276e-06	9.01589e-05
ILMN_1676616	1581	PTPRZ1	0.00465742	4.09254e-08	1.31717e-06
ILMN_1696407	1582	SFRS2	0.00525256	3.32326e-06	5.84713e-05
ILMN_1777745	1583	FAM133B	0.0038068	1.2604e-05	0.00018369
ILMN_1810054	1584	CNN1	0.00848779	0.000659544	0.00521603
ILMN_1680102	1585	C11orf45	0.00384299	0.000148255	0.00151005
ILMN_2262901	1586	RUFY3	0.00407384	9.12304e-05	0.00100142
ILMN_1764082	1587	MBOAT1	0.00248271	0.00578102	0.0308872
ILMN_1774828	1588.5	VEZT	0.0104735	4.19869e-10	2.37878e-08
ILMN_1798931	1588.5	MUC7	-0.00438329	4.60232e-06	7.75036e-05
ILMN_1784320	1590	ELMO1	-0.00373311	4.95202e-05	0.000598894
ILMN_2066088	1591.5	C1orf64	0.00203939	0.000284302	0.00259978
ILMN_2406439	1591.5	SPTBN4	0.00157818	0.0498375	0.165639
ILMN_1748476	1593	NOP58	0.00445112	0.000362099	0.00318566
ILMN_1779182	1594	TMEM98	-0.00465466	2.21758e-05	0.000301206
ILMN_2352724	1595.5	PIGN	-0.0038655	2.31653e-05	0.000312995
ILMN_1727862	1595.5	HPS4	0.0028344	0.000749922	0.0058215
ILMN_1678678	1597	SLC37A4	0.00289547	0.000104398	0.0011153
ILMN_1693311	1598.5	TMBIM6	-0.0042215	5.99782e-06	9.77366e-05
ILMN_1771728	1598.5	PXMP4	-0.00360184	0.0199538	0.0820385
ILMN_1687827	1600	ZNF311	0.00176069	0.00451144	0.0253305
ILMN_1696021	1601	KPNA6	-0.00520291	3.80658e-06	6.57215e-05
ILMN_1756826	1602	MORN2	-0.00268614	7.96622e-05	0.000891324
ILMN_2205032	1603	MAGEE1	0.00358061	2.69329e-05	0.000356826
ILMN_1695020	1605	NEK3	0.00289519	0.000794626	0.00611527
ILMN_1669456	1605	NME3	0.00340226	0.00149672	0.0102792
ILMN_2331087	1605	MS4A7	-0.00249668	0.0108616	0.0512283
ILMN_1706186	1607	C12orf53	-0.00134225	0.000907426	0.00684692
ILMN_1690487	1608	PCM1	0.0056217	4.81745e-06	8.07159e-05
ILMN_2408576	1609	FAM129B	-0.00478529	2.89796e-07	7.34699e-06
ILMN_1697118	1610	ARMC6	-0.0030305	5.94781e-07	1.35386e-05
ILMN_1725312	1611	RASA1	0.00491847	6.4149e-06	0.000103144
ILMN_1799150	1612	PPM1J	0.00165472	0.0081766	0.040975
ILMN_1704253	1613	C6orf106	-0.00417292	1.04025e-08	3.95807e-07
ILMN_2223903	1614	PPIC	-0.00636821	1.67955e-05	0.000235584
ILMN_2381697	1615	P4HA2	-0.00378365	0.000147455	0.00150256
ILMN_1658327	1616	BAZ1A	0.0054119	9.40018e-07	2.01907e-05
ILMN_2139761	1617	LIMCH1	0.00668575	2.31101e-06	4.26699e-05
ILMN_1740604	1618	RAB11FIP5	-0.0028426	0.00027556	0.00253384
ILMN_1675788	1619	ZNF175	0.00246347	0.00159126	0.0108258
ILMN_2093427	1620	SHF	-0.00281305	2.76692e-06	4.98175e-05
ILMN_1800721	1621	VPS13A	0.00395135	2.32488e-07	6.07352e-06
ILMN_1798957	1622	C12orf47	0.0049855	4.34088e-05	0.000538186
ILMN_1753064	1623	TTC13	0.00347727	0.000698029	0.00547739
ILMN_1752927	1624	KIAA1600	0.00463235	8.32638e-05	0.000926255
ILMN_2112493	1625	DAP	-0.00419722	1.86825e-05	0.000258608
ILMN_1733562	1626	TFB1M	0.00515272	3.61916e-09	1.57342e-07
ILMN_2370573	1627.5	XAF1	0.00508372	9.09083e-06	0.000138861
ILMN_2299450	1627.5	P2RX2	0.0027925	9.30456e-05	0.00101701
ILMN_1697872	1629	C21orf121	-0.00203647	0.000580736	0.00468283
ILMN_1725090	1630	CTHRC1	-0.00772828	0.000588324	0.00473191
ILMN_2224031	1631.5	CETN3	0.00762358	4.57717e-08	1.4589e-06
ILMN_1746378	1631.5	GHDC	-0.00459238	4.84514e-07	1.13406e-05
ILMN_1792242	1633	C8orf44	0.00482806	1.88635e-09	8.86624e-08
ILMN_1705849	1635.5	SPR	-0.00493009	2.53699e-08	8.63248e-07
ILMN_2136446	1635.5	CTNNAL1	0.00470235	5.90276e-06	9.63909e-05
ILMN_2361920	1635.5	SGK2	-0.000962265	0.0142601	0.0633988
ILMN_1777487	1635.5	ZNF839	0.00183286	0.0341291	0.124116
ILMN_1747935	1638.5	GOLGB1	0.00524791	0.000123155	0.00128373
ILMN_1799890	1638.5	ZFYVE20	0.00258688	0.000404461	0.00348667
ILMN_2334350	1640	BTBD3	0.00317768	3.32993e-05	0.000428197
ILMN_1737314	1641	BCL6	0.00313272	0.00492869	0.0272312
ILMN_2404154	1642	SERPINA1	-0.00256733	0.000101492	0.00108979
ILMN_1681846	1643	ZNF540	0.00394213	6.11208e-05	0.000714938
ILMN_1690695	1645	PEX11A	-0.00365895	9.42063e-07	2.01938e-05
ILMN_2375156	1645	PHF7	0.0031212	9.82309e-06	0.000148094
ILMN_1747598	1645	PPP1R11	-0.0026123	0.000121194	0.00126786
ILMN_1793543	1647.5	C1orf51	-0.00824913	4.51127e-07	1.07215e-05
ILMN_1786843	1647.5	KCTD13	0.00237894	0.00216841	0.0140001
ILMN_1814173	1649	SMARCA4	0.00405107	9.92936e-06	0.000149308
ILMN_1653432	1650	HNRPDL	0.00622447	0.000183187	0.00180323
ILMN_1684402	1651.5	STXBP5	0.00449347	9.26679e-06	0.000140991
ILMN_1679401	1651.5	TRPM4	0.0033045	0.000478433	0.0040037
ILMN_1741544	1653	KRT38	-0.00329561	0.000219986	0.00210755
ILMN_1665058	1654	TCHP	0.00311744	1.9054e-05	0.000262496
ILMN_2401822	1655	FTSJ1	0.00378496	2.35458e-05	0.000317212
ILMN_1679093	1656.5	ZNF581	-0.00409357	6.19517e-08	1.88887e-06
ILMN_1725139	1656.5	CA9	0.00488298	2.89756e-05	0.000379335
ILMN_1666819	1658.5	PHLDB1	0.00697927	3.65762e-09	1.58124e-07
ILMN_1719581	1658.5	MYOM3	0.00307364	0.000177404	0.001753
ILMN_1739810	1660	RAI1	0.0038179	0.00018973	0.0018566
ILMN_2399310	1661.5	MLLT10	0.00672574	5.6432e-08	1.75287e-06
ILMN_1784292	1661.5	ANKMY2	0.00362331	4.44735e-05	0.000549329
ILMN_1676283	1663	RIMBP2	0.00159944	0.000732268	0.00571317
ILMN_1678403	1664	TMEM178	0.00245546	0.000533521	0.00437929
ILMN_1695991	1665	COLQ	0.00203812	0.0134003	0.0605642
ILMN_1767343	1666	NTN5	0.00211296	0.0105389	0.0499811
ILMN_1657679	1667	VAV3	0.00339469	0.00417968	0.0238668
ILMN_1758895	1669	CTSK	-0.0103578	1.82017e-06	3.50308e-05
ILMN_1745116	1669	ABHD12	-0.00570085	2.74399e-06	4.952e-05
ILMN_1802457	1669	MAX	-0.00279754	0.0002236	0.00213484
ILMN_1725912	1671	KLK12	-0.00196047	3.42462e-05	0.000439642
ILMN_1659753	1672.5	LAMP2	-0.00671907	4.86187e-11	3.36296e-09
ILMN_1681643	1672.5	PCP4L1	-0.00176235	9.81816e-05	0.00106212
ILMN_1718972	1674	MFSD3	-0.00502149	9.54958e-09	3.65757e-07
ILMN_1748625	1675	TCEAL4	0.00485417	0.000946971	0.00709906
ILMN_1695687	1676	SALL4	0.0013372	0.000464498	0.00391395
ILMN_1679483	1677	INTS10	0.0039222	6.87241e-05	0.000789135
ILMN_1760335	1678.5	ADPRHL1	-0.00456703	1.63858e-06	3.19606e-05
ILMN_1668593	1678.5	HPX	0.00194142	0.00517726	0.0283343
ILMN_1754579	1680	SYNE2	0.00414362	0.000225253	0.0021462
ILMN_1674036	1681	BIRC7	-0.00321422	4.10061e-06	7.02806e-05
ILMN_1751886	1682.5	REC8	0.00440165	0.000309107	0.00278376
ILMN_1669117	1682.5	PARP8	-0.000967742	0.00924893	0.0451002
ILMN_1814859	1684	DDX47	0.00537182	5.19483e-06	8.62901e-05
ILMN_1791006	1685.5	AHI1	0.00479175	0.00142853	0.00988413
ILMN_1673586	1685.5	SLC6A6	0.00164299	0.0017771	0.0118671
ILMN_1726589	1687	CD248	-0.00801806	0.000207203	0.00199971
ILMN_1674160	1688	BIN1	-0.00470484	0.000184391	0.001812
ILMN_1673478	1689	C5orf5	0.00612665	8.13776e-06	0.000125964
ILMN_2328986	1690	SREBF1	-0.00525417	1.23376e-05	0.000180826
ILMN_1784216	1691	KRTAP19-6	-0.00594707	5.51731e-05	0.00065765
ILMN_1688580	1692	CAMP	-0.00181855	0.000342197	0.00303691
ILMN_1783676	1693	CCDC15	0.00640575	3.65087e-07	8.98068e-06
ILMN_1740938	1694	APOE	-0.00603714	4.00234e-05	0.000502396
ILMN_1726199	1695	ZNF594	0.00318165	4.94628e-05	0.000598825
ILMN_1791302	1696.5	EFHC2	0.00514963	1.14659e-06	2.36588e-05
ILMN_1763887	1696.5	SFI1	0.00179051	0.00157236	0.0107256
ILMN_1743847	1698	ACAP3	0.00282073	0.00521536	0.0285159
ILMN_1676042	1699	ALOX15	-0.00307891	5.00638e-05	0.000603579
ILMN_2376667	1700	POFUT2	0.00208406	0.0600378	0.189805
ILMN_1768127	1701.5	EBNA1BP2	0.00343167	1.82521e-05	0.000253407
ILMN_1848552	1701.5		0.00722557	2.87134e-05	0.000376754
ILMN_2393544	1703	PRMT2	0.00226945	0.0154482	0.0674389
ILMN_1721712	1704	SYNGR1	-0.0040283	7.24776e-08	2.16424e-06
ILMN_1676265	1705	LEPR	-0.00115935	0.00745366	0.0379013
ILMN_1702541	1706	CCDC55	0.00232887	0.000547015	0.00447263
ILMN_1710863	1707	GATAD1	0.00177052	0.0268972	0.103429
ILMN_1750181	1708	TESC	-0.00704442	1.63539e-05	0.000230366
ILMN_1696187	1709	PYGL	0.00454587	1.29443e-05	0.000188289
ILMN_2224657	1710	KLRG2	-0.00269492	2.69891e-05	0.000357223
ILMN_1749915	1711	C1orf63	0.00411491	5.2632e-05	0.000630605
ILMN_1790562	1712	EYA3	-0.00443406	2.91606e-06	5.19776e-05
ILMN_2363489	1713	BRE	-0.00376587	6.14762e-05	0.000717654
ILMN_1652753	1714	PAAF1	0.00171	0.0226991	0.0903595
ILMN_1773742	1715	DNAJB9	-0.00339826	5.59998e-05	0.000666133
ILMN_1710906	1716	RNF145	0.00474597	1.74649e-08	6.37317e-07
ILMN_2407811	1717	NEURL4	0.00401977	3.61481e-07	8.92988e-06
ILMN_1709334	1719	TM9SF1	-0.00386818	1.3591e-05	0.000195852
ILMN_1715789	1719	DOCK1	0.0057107	4.93174e-05	0.000597985
ILMN_1729237	1719	CYB5R1	0.00407846	0.000848439	0.00647991
ILMN_1777660	1721	RNF144	-0.00362225	5.86861e-05	0.000691345
ILMN_1697160	1722	TTC7A	-0.00233108	9.63944e-05	0.00104719
ILMN_1693862	1723	MGC70857	-0.00436773	3.6167e-10	2.07441e-08
ILMN_1656904	1724	SLC1A4	-0.00481527	1.24044e-08	4.65107e-07
ILMN_2415748	1725	WSB1	0.00801281	4.86023e-05	0.000591188
ILMN_1654552	1727	MRPS31	0.00415059	5.98139e-05	0.000702487
ILMN_1788547	1727	GCLM	-0.00289588	0.000530482	0.00436052
ILMN_1655915	1727	MMP11	-0.00462842	0.00085065	0.00649465
ILMN_1711092	1729	KCNB1	0.00304761	4.17076e-06	7.1348e-05
ILMN_1729801	1730	S100A8	-0.0137904	0.00190767	0.0125487
ILMN_1696749	1731.5	LMNA	-0.00455065	6.37693e-05	0.000740683
ILMN_1684585	1731.5	ACSL1	-0.00696403	0.000354395	0.00312483
ILMN_1654773	1733	CASK	-0.00350004	8.26947e-06	0.000127577
ILMN_2375160	1734.5	PHF7	0.00192619	0.0015735	0.0107277
ILMN_1753586	1734.5	CDH22	0.00108261	0.0309118	0.114992
ILMN_2384122	1736	GPR56	-0.00457242	4.04063e-06	6.93551e-05
ILMN_1671568	1737	ECHDC2	0.00456424	0.00234922	0.0149263
ILMN_1815885	1738	ZFP112	0.00185232	0.0110571	0.0519704
ILMN_1730539	1739	NPHP3	0.00669742	7.5321e-05	0.000848487
ILMN_2180352	1740	DIP2B	0.00709715	2.62613e-07	6.75392e-06
ILMN_1773125	1741	ENTPD1	-0.0034828	3.02168e-05	0.000392905
ILMN_2082314	1742	TOM1	-0.00490479	3.3448e-08	1.10804e-06
ILMN_1737398	1743	PTPLAD1	0.00529367	5.36156e-05	0.000640821
ILMN_2318733	1744	BNIP1	-0.0033948	9.75036e-05	0.00105577
ILMN_1661309	1745	XKR4	0.00420669	1.15061e-06	2.37205e-05
ILMN_1743499	1746	POLDIP2	-0.0033256	5.13427e-05	0.000618033
ILMN_1739683	1747	LRRC6	0.00106239	0.0178251	0.0750986
ILMN_2406084	1748.5	ITGA11	-0.0037536	2.69936e-05	0.000357223
ILMN_2149766	1748.5	APPBP2	0.00286128	0.00022354	0.00213484
ILMN_1753782	1750	ZNF266	0.00631774	6.48723e-05	0.000749362
ILMN_1747593	1751.5	ISLR	-0.00956855	6.16266e-07	1.3959e-05
ILMN_2337263	1751.5	PKIB	-0.00286092	0.0134996	0.0608451
ILMN_2410540	1753	CASP2	0.00370934	2.84023e-05	0.000373305
ILMN_2185665	1754	PGAP1	0.00348275	7.60817e-06	0.000118718
ILMN_1804789	1755	KIAA1967	0.00228023	0.00933347	0.0454073
ILMN_1734559	1756	SORD	-0.00134104	0.0105608	0.0500644
ILMN_2400935	1757	TAGLN	0.00818497	0.0010676	0.00780886
ILMN_1744968	1758	KCNAB1	0.00357893	0.000458583	0.00387114
ILMN_1693014	1759.5	CEBPB	-0.00557081	5.17373e-05	0.000621169
ILMN_1709538	1759.5	RTEL1	0.000997809	0.0555286	0.179382
ILMN_1815924	1761	NUP107	0.00323349	0.00571895	0.0306404
ILMN_1671326	1762	EIF2C1	0.001806	0.000966885	0.00721103
ILMN_1695745	1763.5	DISP1	0.00390936	3.05516e-05	0.000396828
ILMN_2089167	1763.5	RHOD	-0.00702757	3.90485e-05	0.000492292
ILMN_1697628	1765	ADARB1	0.00155758	0.00214787	0.0138946
ILMN_1669550	1766	MAD2L2	-0.0035829	1.59536e-06	3.1302e-05
ILMN_1814230	1767.5	MTCP1	0.00391881	5.92982e-05	0.000698002
ILMN_1763447	1767.5	PLXNB2	0.00200509	0.011754	0.0544943
ILMN_2309180	1769	SMARCD3	0.00507489	1.01976e-05	0.000152944
ILMN_2249920	1770	FYN	-0.0037237	0.000179438	0.00176933
ILMN_1686152	1771	GGA2	0.00453662	1.30482e-09	6.41937e-08
ILMN_1767662	1772.5	LASS6	0.0067949	1.01694e-07	2.9092e-06
ILMN_1726547	1772.5	MAP3K5	0.00294648	0.00012037	0.00126046
ILMN_1800573	1774.5	RPS21	-0.00405051	0.000155626	0.001572
ILMN_1809566	1774.5	ZSCAN16	0.00277509	0.000168075	0.00167439
ILMN_1740197	1776	ZNF234	0.00410711	6.2382e-08	1.89949e-06
ILMN_1652407	1777	ZMYND8	0.00398116	2.0694e-05	0.000283237
ILMN_1792597	1778	CRYGS	0.00239183	0.0108766	0.0512781
ILMN_1794612	1779	UBA7	0.00451608	1.9187e-05	0.000264172
ILMN_1729455	1780.5	EML1	-0.00502723	8.17926e-07	1.79309e-05
ILMN_1682428	1780.5	C1orf59	-0.00356889	2.88172e-05	0.000377688
ILMN_1696048	1782	C13orf33	-0.00546814	1.05272e-05	0.000157378
ILMN_1701455	1783	FBXO6	-0.00283202	0.000535891	0.00439408
ILMN_1787511	1784	THUMPD2	0.00238319	0.00554081	0.029893
ILMN_1691071	1785	FCRLA	-0.00445953	4.88777e-05	0.000593914
ILMN_1701877	1786	AXL	-0.00569974	1.2346e-05	0.000180835
ILMN_1762106	1787	MMP2	-0.00528716	1.33833e-05	0.00019322
ILMN_2339835	1788.5	PTGS1	0.0101089	2.04136e-06	3.85912e-05
ILMN_1696127	1788.5	KIAA0240	0.00556946	2.04418e-06	3.86045e-05
ILMN_1661833	1790.5	ANKRD12	0.00491563	5.14616e-07	1.19606e-05
ILMN_1707062	1790.5	REV1	0.00488277	3.42684e-06	5.98845e-05
ILMN_1683178	1792	JAK2	0.00299408	1.21667e-05	0.000178547
ILMN_1729161	1793	NOTCH1	0.00715409	3.25574e-07	8.19593e-06
ILMN_1704286	1794	FXYD5	-0.00445026	3.86262e-05	0.000487233
ILMN_1764619	1795	FLJ45244	0.00359652	1.2132e-05	0.000178151
ILMN_1714622	1796	TNRC6A	0.00457579	7.45679e-06	0.000116907
ILMN_1739659	1797	ZDHHC6	0.00526904	5.6263e-05	0.000667281
ILMN_1791097	1799.5	RSBN1	0.00472378	1.57648e-06	3.10366e-05
ILMN_1673798	1799.5	PPOX	0.00360115	0.000137366	0.00141281
ILMN_1778595	1799.5	SLN	0.00561704	0.000221859	0.0021226
ILMN_1684497	1799.5	C10orf33	0.00408202	0.00276408	0.0169712
ILMN_2296843	1803.5	GCDH	-0.00360545	9.60891e-06	0.000145433
ILMN_1766195	1803.5	ZNF558	0.00292794	0.000355615	0.00313439
ILMN_2376205	1803.5	LTB	-0.00442375	0.00238911	0.0151176
ILMN_1768391	1803.5	ARL4C	0.00111783	0.0288389	0.108913
ILMN_1745887	1806	FBXO21	0.00309098	2.87162e-06	5.13038e-05
ILMN_1773868	1807	U2AF1L2	0.0064108	4.06773e-08	1.31645e-06
ILMN_1678961	1808	FRMD4A	0.00538208	1.15873e-06	2.3793e-05
ILMN_1652085	1809	MPHOSPH10	0.00824166	4.80233e-06	8.05207e-05
ILMN_2059689	1810	TMEM54	-0.00643812	2.99914e-05	0.000390647
ILMN_1787648	1811	GPR125	-0.00459985	8.37717e-06	0.000129152
ILMN_1785179	1812	UBE2G2	0.0029541	0.00818432	0.040987
ILMN_1685112	1813	TACO1	-0.00244453	4.5603e-05	0.000560293
ILMN_1815148	1814	MAN2A2	0.0019065	0.0869715	0.247732
ILMN_1744709	1815	DLG5	0.00158874	0.0122872	0.0565141
ILMN_1709750	1816	SUSD1	-0.00252817	0.000402711	0.00347417
ILMN_1792551	1817	C1orf175	0.00246779	0.000683932	0.00538867
ILMN_1747800	1818	LCNL1	0.00208058	0.000954909	0.00714701
ILMN_1795158	1819	FGR	-0.00368924	9.07132e-06	0.000138746
ILMN_1688160	1820	WDR27	0.00338604	0.00233068	0.0148288
ILMN_2411190	1821	SMC2	0.00443387	8.58125e-05	0.000949139
ILMN_1660306	1822.5	ITGA8	0.00511114	4.06742e-06	6.97633e-05
ILMN_1809467	1822.5	VAMP5	-0.00393507	0.000237802	0.00225096
ILMN_2121389	1824.5	ACOT1	-0.00182194	0.000198874	0.00192897
ILMN_1790202	1824.5	C1orf35	0.00265416	0.000240586	0.00227267
ILMN_1812403	1826	BCAP31	-0.00315528	6.83502e-07	1.53173e-05
ILMN_2370976	1827	FER1L3	0.00571268	5.62691e-05	0.000667281
ILMN_1773855	1828	CPT1C	-0.00330927	6.63585e-08	2.00739e-06
ILMN_2314140	1829	PAX6	0.00223921	0.000443458	0.00376403
ILMN_1680091	1830	POP7	-0.00384074	8.98399e-05	0.000988026
ILMN_2341793	1831	CCT7	-0.00408051	9.19053e-06	0.000140107
ILMN_1721713	1832	EXOSC9	0.00279627	0.000301778	0.00272624
ILMN_1667857	1833	C12orf52	-0.00336723	2.21747e-06	4.11724e-05
ILMN_1658899	1834	DNCL2A	-0.00149195	0.000235124	0.00222926
ILMN_1695978	1835	LINGO2	0.0018811	0.00302667	0.0182914
ILMN_1757995	1836	PARP2	0.00531548	5.1715e-05	0.000621169
ILMN_1750790	1837.5	GSTM5	-0.00608718	1.20769e-05	0.000177681
ILMN_2126423	1837.5	ZNF480	0.00304188	0.000780891	0.00602157
ILMN_2190084	1839	VAMP8	-0.00428901	5.61401e-05	0.000667117
ILMN_1758039	1840	KRTAP13-2	-0.0035538	0.000351174	0.00310351
ILMN_1772522	1841	ZFP161	0.00268383	0.0001485	0.00151121
ILMN_2101278	1842	RGS18	-0.00224518	7.69413e-05	0.000864638
ILMN_1703015	1844	ZRANB2	0.00775525	4.98468e-05	0.000601275
ILMN_1693604	1844	GRM2	0.00335158	0.000703827	0.00551728
ILMN_1711023	1844	CDK5RAP1	0.00223093	0.00140781	0.00976702
ILMN_1772527	1846	C12orf44	-0.00399908	1.31146e-05	0.00019017
ILMN_1712975	1847	YIF1A	-0.00386274	5.12831e-06	8.53687e-05
ILMN_1789627	1848.5	2015-09-05	0.00724175	1.0794e-07	3.06518e-06
ILMN_1671295	1848.5	CCDC3	0.00440001	0.00066215	0.00523307
ILMN_1785336	1851	PMM2	-0.00333759	2.04831e-06	3.86509e-05
ILMN_2161357	1851	C6orf111	0.00719927	7.50816e-05	0.000847347
ILMN_1663002	1851	STOML2	-0.0024137	0.00024766	0.00231964
ILMN_1795341	1853	SFRS1	0.00630059	6.92041e-05	0.000793861
ILMN_2387505	1854	AP1B1	-0.00451566	2.62842e-06	4.76366e-05
ILMN_1803005	1855	MMACHC	-0.00243442	0.00112789	0.00817757
ILMN_2061185	1856	SH2B1	0.00190993	0.00531523	0.0289731
ILMN_1768505	1857	IL13RA1	-0.00387322	1.08281e-05	0.000161356
ILMN_1689353	1858	APLN	0.00165678	0.000922835	0.00694058
ILMN_1703142	1859.5	2015-03-02	-0.00400603	4.72911e-05	0.000577969
ILMN_1658173	1859.5	ZNF418	0.00262096	0.000905135	0.00683408
ILMN_1690761	1861.5	SURF4	-0.00587086	2.21971e-06	4.1181e-05
ILMN_1735679	1861.5	DHX38	0.00188215	0.0229009	0.0909281
ILMN_1704557	1863	RPS6KB1	0.00520319	7.68993e-05	0.000864585
ILMN_1681324	1864.5	MRPL49	-0.00268627	0.000103721	0.00111012
ILMN_1744923	1864.5	WFDC5	0.00602342	0.000224435	0.00214105
ILMN_1653429	1866	SLC35A3	0.00451278	1.66657e-06	3.23974e-05
ILMN_1732516	1867	KNTC1	0.0042326	0.0019634	0.0128158
ILMN_1690682	1868	B3GALT4	-0.00379991	0.000190131	0.00185974
ILMN_2079786	1869	NUAK1	0.00722212	4.2853e-05	0.000532434
ILMN_1809931	1870	NDRG1	0.00384072	0.0015181	0.0104075
ILMN_1653861	1871.5	SCMH1	0.00298899	0.000907859	0.00684795
ILMN_1725718	1871.5	ZSCAN4	0.00213051	0.00238768	0.0151127
ILMN_1759157	1873	C10orf51	0.00132642	0.0107248	0.0506864
ILMN_1734543	1874	PTPRE	-0.00518039	5.35741e-07	1.23647e-05
ILMN_1743345	1875	ARMCX4	0.00248955	0.010763	0.0508255
ILMN_1785285	1876	ABHD13	-0.00111866	0.0044083	0.024885
ILMN_1703946	1877.5	ADORA2B	0.00533882	6.02328e-06	9.80825e-05
ILMN_1815519	1877.5	EPN2	0.0037928	4.3914e-05	0.000543576
ILMN_1758613	1879.5	RAPGEFL1	0.00527284	5.83946e-06	9.54919e-05
ILMN_1770245	1879.5	EPB41L5	0.00339488	0.000473425	0.00396896
ILMN_1668283	1881	HYAL2	-0.00525877	2.77887e-05	0.000366279
ILMN_1728199	1882	POLE	0.00226901	0.0125511	0.0575114
ILMN_1813400	1883	CBR4	0.00387189	0.00036321	0.00319041
ILMN_1723632	1884	PIGC	-0.00368739	2.89816e-06	5.16984e-05
ILMN_1658425	1885	DAG1	-0.00519681	1.15776e-05	0.000171095
ILMN_1753112	1886	CD5	-0.00240461	2.14207e-05	0.000292149
ILMN_2175465	1887	RSL24D1	0.00633998	9.8647e-06	0.000148528
ILMN_1673363	1890	CD97	-0.00596615	1.47689e-05	0.000210083
ILMN_1776412	1890	KRTAP10-11	-0.00213937	4.06875e-05	0.00050834
ILMN_2415303	1890	CLEC10A	-0.00343035	0.000168631	0.00167777
ILMN_1796855	1890	TIAL1	0.00312934	0.000603637	0.00482993
ILMN_1740161	1890	ANKRD26	0.00193463	0.00889203	0.0438023
ILMN_1766363	1893.5	FLT3	-0.0021561	4.16625e-05	0.000519034
ILMN_1675640	1893.5	OAS1	-0.00421404	4.67602e-05	0.000572085
ILMN_2206722	1895	FER1L4	-0.00470868	1.39653e-06	2.79693e-05
ILMN_1665871	1897	ANGEL1	-0.00353651	3.26204e-05	0.0004204
ILMN_1781906	1897	RBM17	0.00410829	0.000239573	0.00226495
ILMN_1671911	1897	MTA1	0.00293249	0.000972641	0.00724696
ILMN_2098743	1899	THEM2	-0.0049264	1.44641e-06	2.8794e-05
ILMN_1660341	1900	LRPAP1	-0.00419144	3.97765e-07	9.64123e-06
ILMN_2151817	1901	PFN1	-0.00355992	3.43761e-06	5.99822e-05
ILMN_1723684	1902	DARC	-0.00743751	2.04181e-06	3.85912e-05
ILMN_1693490	1903	SEC11A	-0.00354056	1.34942e-06	2.71665e-05
ILMN_1811555	1904	C9orf119	-0.00384178	2.4142e-06	4.43278e-05
ILMN_2368318	1905	FGR	-0.00455958	6.60709e-06	0.000105659
ILMN_1699644	1906.5	2015-03-03	-0.00542306	8.84805e-05	0.000974
ILMN_2366330	1906.5	FERMT3	-0.00304405	0.000575052	0.004651
ILMN_2412927	1908	GMPPB	-0.00340992	0.000365849	0.00320755
ILMN_1781691	1909.5	TRAK2	-0.00377873	4.02658e-05	0.000504073
ILMN_2082130	1909.5	C1orf123	-0.0034533	9.88036e-05	0.00106785
ILMN_1728083	1911	EIF4EBP2	-0.00384353	1.89992e-05	0.000261897
ILMN_1803745	1912	SUOX	-0.00441261	6.96114e-05	0.000797348
ILMN_2343264	1913	PRDM16	0.00125752	0.0405506	0.142017
ILMN_1730639	1914	SLC22A15	0.00288754	0.000892812	0.00676086
ILMN_1689318	1915	NUAK1	0.00790052	1.60842e-07	4.37444e-06
ILMN_2390472	1916.5	TTC14	0.00631843	7.84332e-06	0.000122059
ILMN_2240003	1916.5	ABL2	-0.00207341	0.000459009	0.00387333
ILMN_2232177	1918	ACTN1	-0.00371769	0.00221228	0.0142237
ILMN_1720926	1919	PSMD5	-0.00246003	0.00168656	0.0113409
ILMN_2156267	1920	EIF2AK1	0.00305836	3.78735e-06	6.55238e-05
ILMN_1680860	1921	LEMD2	0.00246197	9.11211e-06	0.000139095
ILMN_1775542	1922	FAIM3	-0.0027186	7.39868e-05	0.000836712
ILMN_2368068	1923	TCF20	0.00517081	2.51008e-09	1.13379e-07
ILMN_1736562	1924	TRIM39	0.00244972	0.000144138	0.00147395
ILMN_1679640	1925.5	FXR1	0.00339713	0.000109351	0.00116127
ILMN_1812877	1925.5	ZNF688	0.00120862	0.00300571	0.0181954
ILMN_1728535	1927	COPZ1	-0.00332789	6.19997e-05	0.000722302
ILMN_2366177	1928.5	IFT122	0.00237779	0.000735162	0.00573189
ILMN_1791949	1928.5	PGBD1	0.00229235	0.00113117	0.00819364
ILMN_1801633	1930	C20orf52	-0.00320658	7.3653e-05	0.00083403
ILMN_1770388	1931	VPS39	0.00210931	0.0271729	0.104057
ILMN_2079042	1932.5	WFDC5	0.00618005	0.000152817	0.00154699
ILMN_1769299	1932.5	MTMR11	0.0024045	0.00460445	0.0257467
ILMN_1671353	1934	IL12A	0.00113016	0.00427526	0.0242631
ILMN_1660858	1935	RIN1	0.00404802	2.52724e-06	4.60387e-05
ILMN_1763011	1936	C7orf10	-0.0020087	0.000939662	0.0070534
ILMN_2365484	1937.5	SNX1	0.00376306	9.39766e-05	0.00102573
ILMN_1725387	1937.5	TMEM200A	-0.00192269	0.00483745	0.0268168
ILMN_1705676	1939.5	MRAP	-0.00605029	0.00042131	0.00361443
ILMN_2359601	1939.5	CAMK2G	0.00254781	0.00839035	0.04182
ILMN_2215025	1941	HORMAD1	-0.00111379	0.00139775	0.0097147
ILMN_1735658	1942	RTTN	0.00408214	2.30118e-06	4.25222e-05
ILMN_2392546	1943	PAICS	0.00432776	1.16262e-05	0.000171704
ILMN_2362982	1945.5	ARID4B	0.00980938	4.85168e-09	2.02184e-07
ILMN_2357730	1945.5	CCRK	0.00337863	1.01939e-05	0.000152944
ILMN_1772278	1945.5	TANC1	0.00466097	0.000169344	0.00168212
ILMN_1722953	1945.5	USP47	0.00353909	0.00033793	0.00300365
ILMN_1723522	1948.5	APOLD1	-0.00469012	8.66775e-06	0.000133189
ILMN_1742330	1948.5	PLXNB1	0.00466223	6.47242e-05	0.000749143
ILMN_1770030	1950	C7orf43	0.00216353	0.0158725	0.0689018
ILMN_1781983	1951.5	AP1B1	-0.00421544	5.98725e-05	0.000702819
ILMN_1690703	1951.5	C21orf34	0.00351366	0.000306826	0.00276752
ILMN_1678705	1953	FLJ35220	0.0033425	6.11397e-06	9.92107e-05
ILMN_1750075	1954	DMTF1	0.00433773	0.00101257	0.0074891
ILMN_1677586	1955	KRT83	-0.00350247	0.000598336	0.00479559
ILMN_1715662	1957	CCDC80	-0.00469085	1.5661e-05	0.000221684
ILMN_1781536	1957	FAH	-0.00443842	3.28351e-05	0.000422932
ILMN_1678087	1957	MAP3K4	0.00263611	0.0200605	0.0824481
ILMN_1759030	1959.5	MAP4K5	0.00695777	1.79615e-05	0.000250122
ILMN_1720984	1959.5	SPINK7	-0.00449045	0.000650458	0.00515649
ILMN_2152581	1961	STK38	0.00281741	0.0134441	0.0606911
ILMN_1772790	1962	C1orf161	0.00247526	0.000362094	0.00318566
ILMN_1791447	1963	CXCL12	-0.0112625	1.16764e-07	3.29156e-06
ILMN_1804490	1964	PRKRIP1	0.00464335	5.55233e-08	1.72928e-06
ILMN_1779616	1965	SUCLG1	-0.000666752	0.451896	0.693604
ILMN_2234710	1966.5	C12orf60	0.00128461	0.00112645	0.00817014
ILMN_1793123	1966.5	DCST2	0.00177767	0.00145496	0.0100412
ILMN_1736539	1968	ALDH1L2	-0.00125102	0.00162188	0.0109761
ILMN_1670926	1969	CHST15	0.00386522	0.000396108	0.00342879
ILMN_1654072	1970	CX3CL1	0.00566599	3.50589e-05	0.000449328
ILMN_1725705	1971	CLPP	-0.00290178	0.00104997	0.00770685
ILMN_1667791	1972	PPFIA4	0.00222524	0.00807108	0.0405338
ILMN_1670064	1973.5	C1orf210	-0.00225159	6.01574e-05	0.000705806
ILMN_1882590	1973.5		0.002547	0.000267655	0.00247195
ILMN_1772289	1975	CHI3L1	-0.00177433	0.000178783	0.00176363
ILMN_1681310	1976	MFSD7	-0.00341006	8.25679e-05	0.000920723
ILMN_2343278	1977.5	PPAP2A	-0.00581969	1.79808e-07	4.82794e-06
ILMN_1653612	1977.5	KCTD9	0.00356757	0.000362466	0.00318629
ILMN_2108938	1979	FNBP4	0.00635066	0.000983342	0.0073108
ILMN_2053415	1980	LDLR	-0.00623581	4.36025e-05	0.000540158
ILMN_1671092	1981.5	SOX17	-0.00290806	7.57357e-05	0.000852744
ILMN_1781225	1981.5	FLJ35801	0.00235865	0.000134383	0.00138458
ILMN_1728230	1983	ZNF30	0.0026281	0.000498166	0.00413605
ILMN_1727200	1984	SLCO4A1	-0.00315639	0.000858741	0.0065478
ILMN_1690653	1985	CDK2AP2	-0.00394023	9.90333e-06	0.000149013
ILMN_1755383	1986	LRRC1	0.00327605	0.000585229	0.00471193
ILMN_1787885	1987	NUDT18	-0.00473936	5.00316e-06	8.35083e-05
ILMN_1770963	1988	NAALADL1	-0.00270629	0.000223839	0.00213625
ILMN_1777199	1990	GRP	-0.00209306	0.000258011	0.00239817
ILMN_1753439	1990	RPTN	0.0070947	0.000493684	0.00411295
ILMN_2078466	1990	DZIP1L	0.00240128	0.00504987	0.0277815
ILMN_1669516	1992	ZNF193	0.00218719	0.00230401	0.0146955
ILMN_1762883	1993.5	ECE2	-0.00357695	3.06295e-05	0.000397617
ILMN_1772132	1993.5	ATP5B	-0.00370994	0.000140097	0.00143706
ILMN_2320250	1995	NOL6	0.00359162	4.58472e-05	0.000562399
[truncated: 21,177 more rows]

## Sheet: MuTHER LCLs
Age-associated genes and its overlap with GLASS for MuTHER LCLs Data
* Genes in light green are overlapping aging gene between GLASS et al. and our study using MuTHER data
* Genes in yellow are aging genes in GLASS et al. but not in our study
* Genes in light blue are aging genes in our study but not in GLASS et al.
Probe	Rank in GLASS et al.	Gene Symbol	Age Coefficient	p-value	FDR
ILMN_1692824	1	ASPA	0.00605541	5.68069e-15	6.56347e-11
ILMN_2298160	2	OTUD7A	-0.0046454	7.64087e-19	1.76565e-14
ILMN_1786429	11555.5	P2RY5	-0.0110898	6.03826e-11	4.65107e-07
ILMN_1806293	11555.5	LIN7A	0.00809831	1.78549e-07	0.00103148
ILMN_1745820	11555.5	RASSF6	0.007637	5.58207e-07	0.00198109
ILMN_2125017	11555.5	TIGIT	-0.00384454	6.00124e-07	0.00198109
ILMN_2184575	11555.5	FLJ16793	-0.00343442	5.81972e-07	0.00198109
ILMN_1734198	11555.5	RNGTT	0.00577911	1.23711e-06	0.00317636
ILMN_2315979	11555.5	LBH	-0.00723631	1.15619e-06	0.00317636
ILMN_1705153	11555.5	NEFH	-0.0071451	1.5732e-06	0.00363535
ILMN_1733998	11555.5	DHRS9	0.00592105	2.07459e-06	0.00435814
ILMN_2297765	11555.5	KCNMA1	0.00266457	6.71254e-06	0.0129261
ILMN_1722037	11555.5	PEX5L	0.00179856	9.27663e-06	0.0151324
ILMN_1776516	11555.5	ITPKA	-0.00660581	8.6552e-06	0.0151324
ILMN_2287157	11555.5	DST	0.00553492	9.82286e-06	0.0151324
ILMN_1785424	11555.5	ABLIM1	-0.00586091	1.36155e-05	0.0185074
ILMN_2176931	11555.5	PELI3	-0.00296502	1.35286e-05	0.0185074
ILMN_1657381	11555.5	RASSF6	0.00565385	1.55914e-05	0.0185151
ILMN_1785146	11555.5	OTUD7A	-0.00164104	1.60248e-05	0.0185151
ILMN_1788531	11555.5	SIT1	-0.00438346	1.50625e-05	0.0185151
ILMN_1658917	11555.5	SLC1A1	0.00519023	2.00383e-05	0.0218772
ILMN_2358074	11555.5	MAD1L1	-0.0028236	2.08282e-05	0.0218772
ILMN_1665235	11555.5	CRTAP	0.00351776	3.19492e-05	0.0255869
ILMN_1672834	11555.5	SSH2	-0.00450564	3.13378e-05	0.0255869
ILMN_1686968	11555.5	ZNF362	-0.0039765	2.6947e-05	0.0255869
ILMN_1769637	11555.5	RNMT	-0.0042852	3.2111e-05	0.0255869
ILMN_1788783	11555.5	TRAM2	0.00665161	3.0534e-05	0.0255869
ILMN_2264625	11555.5	NIPBL	-0.00352152	2.99768e-05	0.0255869
ILMN_2374352	11555.5	DBNDD1	-0.00600079	3.03612e-05	0.0255869
ILMN_1699644	11555.5	2015-03-03	-0.00301403	3.86767e-05	0.0258833
ILMN_1721978	11555.5	CARD11	-0.00320596	4.12992e-05	0.0258833
ILMN_1733318	11555.5	TEX9	0.0072367	4.3684e-05	0.0258833
ILMN_1746929	11555.5	DNAH17	-0.00793295	4.20053e-05	0.0258833
ILMN_1754943	11555.5	MYO1E	-0.00275974	4.25718e-05	0.0258833
ILMN_1773407	11555.5	C16orf72	-0.00337392	3.91878e-05	0.0258833
ILMN_1778053	11555.5	SLC39A7	-0.00223128	3.93353e-05	0.0258833
ILMN_1782938	11555.5	SLC16A10	0.00697934	4.20481e-05	0.0258833
ILMN_1798164	11555.5	PHF3	-0.00305495	3.94453e-05	0.0258833
ILMN_2183784	11555.5	TTC12	0.00355424	4.31539e-05	0.0258833
ILMN_1675150	11555.5	HKR1	-0.00339097	4.97719e-05	0.0266987
ILMN_1678652	11555.5	C10orf61	0.00335076	5.26717e-05	0.0266987
ILMN_1681769	11555.5	ZNF320	-0.00388831	5.33139e-05	0.0266987
ILMN_1721128	11555.5	TOMM34	-0.00423403	5.50427e-05	0.0266987
ILMN_1742410	11555.5	BCL2L1	0.00327214	5.32204e-05	0.0266987
ILMN_1764082	11555.5	MBOAT1	0.00288361	5.38305e-05	0.0266987
ILMN_2081682	11555.5	SMAP2	-0.00495843	4.77797e-05	0.0266987
ILMN_2178587	11555.5	ANKRD6	0.00326745	5.01987e-05	0.0266987
ILMN_2355953	11555.5	LILRB4	-0.00448378	5.54587e-05	0.0266987
ILMN_2287958	11555.5	SOX6	-0.00159208	5.70305e-05	0.0268951
ILMN_1670462	11555.5	HUS1	-0.00190564	5.96043e-05	0.0272852
ILMN_1683932	11555.5	ZNF425	0.00217389	6.02191e-05	0.0272852
ILMN_1801307	11555.5	TNFSF10	0.00528638	6.45363e-05	0.0285041
ILMN_2061452	11555.5	ORC2L	0.00342798	6.53764e-05	0.0285041
ILMN_2184184	11555.5	ANXA1	0.00849425	6.85668e-05	0.0293415
ILMN_1663422	11555.5	RGL4	-0.00381984	7.11746e-05	0.0299037
ILMN_1682781	11555.5	TEAD2	-0.00296245	7.27048e-05	0.0300011
ILMN_1729161	11555.5	NOTCH1	-0.00464691	7.56058e-05	0.0306509
ILMN_1672728	11555.5	KCTD5	-0.00408496	8.13979e-05	0.0318804
ILMN_1708041	11555.5	PLEKHF1	-0.00421006	8.03046e-05	0.0318804
ILMN_1734205	11555.5	RASSF1	-0.00378583	8.53073e-05	0.0323161
ILMN_1778078	11555.5	VPS16	-0.00403438	8.52857e-05	0.0323161
ILMN_1680196	11555.5	LAPTM4B	0.0100576	9.56142e-05	0.0323963
ILMN_1705364	11555.5	BAT3	-0.00268093	9.59898e-05	0.0323963
ILMN_1739576	11555.5	CYB5R2	-0.00604	9.0284e-05	0.0323963
ILMN_1741404	11555.5	MSC	0.00496766	8.73637e-05	0.0323963
ILMN_1756806	11555.5	MCL1	0.0044686	8.905e-05	0.0323963
ILMN_1762529	11555.5	SLC12A8	0.00487472	9.38307e-05	0.0323963
ILMN_2387919	11555.5	PRKAG2	0.00233555	9.67347e-05	0.0323963
ILMN_2406557	11555.5	ALDH4A1	-0.00231857	9.48454e-05	0.0323963
ILMN_1704398	11555.5	FZD9	-0.00234523	9.88426e-05	0.0326294
ILMN_1717934	11555.5	SYT11	-0.00505243	0.000103899	0.0338156
ILMN_1712636	11555.5	NVL	-0.00363561	0.00010876	0.0347109
ILMN_1792748	11555.5	CPS1	0.00265438	0.000109655	0.0347109
ILMN_1785202	11555.5	STAT4	-0.00763961	0.000113412	0.0349431
ILMN_2384133	11555.5	DFFB	0.00151102	0.000112257	0.0349431
ILMN_1747244	11555.5	CCNG2	-0.00249066	0.000115672	0.0351704
ILMN_1792986	11555.5	RFC1	-0.00246871	0.000118043	0.0354252
ILMN_1713162	11555.5	GSTM2	-0.00658975	0.000120986	0.0358427
ILMN_1752281	11555.5	DNAJC13	-0.00366892	0.000128729	0.0371834
ILMN_1796177	11555.5	GIPC1	0.00418863	0.000128262	0.0371834
ILMN_1718977	11555.5	GADD45B	-0.0067479	0.000139247	0.0380823
ILMN_1790533	11555.5	PHACTR2	-0.00364663	0.000139363	0.0380823
ILMN_1794781	11555.5	VAV2	-0.00401043	0.000134229	0.0380823
ILMN_1800172	11555.5	RILP	-0.00236413	0.000140081	0.0380823
ILMN_1805673	11555.5	ALKBH4	-0.00237524	0.000137195	0.0380823
ILMN_2408946	11555.5	PDE8A	-0.00389221	0.000149604	0.0401984
ILMN_1719298	11555.5	OR51E2	-0.00162681	0.000169704	0.0424894
ILMN_1720059	11555.5	HMBOX1	-0.00360963	0.000166975	0.0424894
ILMN_1729319	11555.5	USP7	-0.00497699	0.000171002	0.0424894
ILMN_1736002	11555.5	COPS5	0.00205546	0.000167475	0.0424894
ILMN_2072391	11555.5	SNORD31	0.00456576	0.000163743	0.0424894
ILMN_2103480	11555.5	ZNF320	-0.00367824	0.000170873	0.0424894
ILMN_2290628	11555.5	IL16	-0.00645254	0.000160943	0.0424894
ILMN_1687442	11555.5	TNIK	0.00578011	0.000189719	0.0427446
ILMN_1714602	11555.5	CD86	-0.00440942	0.000183203	0.0427446
ILMN_1759206	11555.5	PLS1	0.00155044	0.00018555	0.0427446
ILMN_1806149	11555.5	C16orf74	-0.00317833	0.000186286	0.0427446
ILMN_1815759	11555.5	CTDP1	-0.00269744	0.000188121	0.0427446
ILMN_2041327	11555.5	MRPL37	-0.00203993	0.000177925	0.0427446
ILMN_2153280	11555.5	KIAA0090	0.00310094	0.000192377	0.0427446
ILMN_2205882	11555.5	NSUN7	0.00224709	0.00018146	0.0427446
ILMN_2365307	11555.5	CD276	-0.00219646	0.000190923	0.0427446
ILMN_2391150	11555.5	FILIP1L	-0.00324485	0.000189731	0.0427446
ILMN_2393573	11555.5	RASSF1	-0.00400902	0.000184181	0.0427446
ILMN_1700685	11555.5	S100PBP	0.00331806	0.00020176	0.043054
ILMN_1710326	11555.5	CLDND1	0.00230277	0.000200116	0.043054
ILMN_1718610	11555.5	ARHGAP17	-0.00498312	0.000200225	0.043054
ILMN_1734827	11555.5	MKI67	-0.00292969	0.000203085	0.043054
ILMN_1791314	11555.5	RGS12	0.00166641	0.000201902	0.043054
ILMN_1704079	11555.5	RBM38	-0.00517855	0.000209571	0.0440252
ILMN_1772612	11555.5	ANGPTL2	-0.00485808	0.000212352	0.0442075
ILMN_1670325	11555.5	SLC47A1	-0.00497006	0.000219976	0.0442179
ILMN_1674386	11555.5	PITX1	0.00721215	0.000220114	0.0442179
ILMN_1708006	11555.5	MICB	-0.00389383	0.000226389	0.0442179
ILMN_1717799	11555.5	PRKCE	-0.00341958	0.000224482	0.0442179
ILMN_1729515	11555.5	PIN4	0.00251839	0.000223103	0.0442179
ILMN_1785191	11555.5	TMEM14A	0.00415551	0.000227711	0.0442179
ILMN_2313378	11555.5	SPAG6	0.00219171	0.000226536	0.0442179
ILMN_2397199	11555.5	NDEL1	-0.00197495	0.000220961	0.0442179
ILMN_1712751	11555.5	HADHA	-0.00342169	0.000229979	0.0442863
ILMN_2404049	11555.5	RBM38	-0.00519694	0.000244887	0.0467673
ILMN_1676728	11555.5	DLK2	-0.00483866	0.000265303	0.0483665
ILMN_1680347	11555.5	ZNF317	-0.00308696	0.000269144	0.0483665
ILMN_1702125	11555.5	HOXB7	0.00400199	0.000270005	0.0483665
ILMN_1712755	11555.5	LRRC41	-0.00416368	0.000260653	0.0483665
ILMN_1787370	11555.5	C2orf56	0.00220341	0.000264879	0.0483665
ILMN_1810691	11555.5	ADCY2	-0.00196025	0.000264142	0.0483665
ILMN_2063925	11555.5	CTNNBL1	-0.00211353	0.00026917	0.0483665
ILMN_2376204	11555.5	LTB	-0.00640768	0.00026087	0.0483665
ILMN_1660379	11555.5	C22orf40	-0.002403	0.000276627	0.0490563
ILMN_1687375	11555.5	ATP2A2	0.00261945	0.000278102	0.0490563
ILMN_1689518	11555.5	PECAM1	-0.00270905	0.000282307	0.0494209
ILMN_2347314	11555.5	ARNT	-0.00230193	0.000303702	0.0527665
ILMN_1745813	11555.5	KIAA1279	0.0046629	0.000308828	0.0530318
ILMN_2098013	11555.5	CETP	-0.00764828	0.000309819	0.0530318
ILMN_1792072	11555.5	FUT4	-0.0041316	0.000314007	0.0533534
ILMN_1723846	11555.5	FAM119B	-0.00370849	0.000318416	0.0537078
ILMN_1671565	11555.5	RNASET2	-0.00318663	0.000328445	0.0547014
ILMN_1738027	11555.5	BRCA1	0.00459377	0.000331409	0.0547014
ILMN_1753064	11555.5	TTC13	-0.00291212	0.000329584	0.0547014
ILMN_1665682	11555.5	IL15RA	-0.00488475	0.000337794	0.0549881
ILMN_1746578	11555.5	SLC23A2	-0.00308477	0.000337905	0.0549881
ILMN_2073604	11555.5	EBP	-0.00237066	0.00034542	0.0554304
ILMN_2388070	11555.5	TMEM44	-0.0022683	0.000343462	0.0554304
ILMN_2389069	11555.5	PAEP	-0.00124492	0.000358431	0.0571215
ILMN_1724708	11555.5	RAB33A	-0.00270876	0.000364608	0.0573154
ILMN_2195665	11555.5	PANK3	-0.00184373	0.000362927	0.0573154
ILMN_2323338	11555.5	NR1I2	-0.00211148	0.000391878	0.0611859
ILMN_1763264	11555.5	MRPL2	0.00349394	0.000406308	0.0630132
ILMN_1674152	11555.5	NFKBIB	0.00255284	0.000411282	0.0633593
ILMN_1681248	11555.5	TCHH	-0.00154973	0.000417324	0.0634443
ILMN_1708805	11555.5	NCOA3	0.00363372	0.00041687	0.0634443
ILMN_2150112	11555.5	NRN1	-0.00208045	0.000423668	0.0639877
ILMN_1720829	11555.5	ZFP36	-0.0049045	0.0004268	0.0640421
ILMN_1682567	11555.5	CCDC106	-0.00329784	0.000433805	0.0642635
ILMN_1702175	11555.5	ST7	-0.00303103	0.000436939	0.0642635
ILMN_1764721	11555.5	RPL8	-0.00112472	0.000434281	0.0642635
ILMN_2125618	11555.5	SMEK3P	-0.00118587	0.000439399	0.0642635
ILMN_1677827	11555.5	TLR7	0.00427097	0.000451618	0.0650414
ILMN_1721344	11555.5	MOBKL2A	-0.00418504	0.000453162	0.0650414
ILMN_1727670	11555.5	FLJ44674	-0.00152786	0.000452441	0.0650414
ILMN_1755737	11555.5	TRABD	-0.00341354	0.000456512	0.0651178
ILMN_1687950	11555.5	MMP21	-0.00131178	0.000469941	0.0662607
ILMN_1752995	11555.5	FAM83A	0.00144014	0.00047026	0.0662607
ILMN_1703324	11555.5	PDSS1	0.00479004	0.00047642	0.0667219
ILMN_1743594	11555.5	UBXN7	0.00214079	0.000483915	0.0673633
ILMN_1720311	11555.5	SLC25A46	0.00563886	0.000496303	0.0678495
ILMN_1727789	11555.5	RNF12	0.00130101	0.000492578	0.0678495
ILMN_1729188	11555.5	HAMP	-0.00146858	0.000499152	0.0678495
ILMN_1747968	11555.5	RBM33	-0.00466776	0.0004975	0.0678495
ILMN_1668092	11555.5	ESAM	-0.00516054	0.000514362	0.0683096
ILMN_1719986	11555.5	PIK3IP1	-0.00452238	0.000513338	0.0683096
ILMN_1802691	11555.5	WDR52	0.00181242	0.000506749	0.0683096
ILMN_2353732	11555.5	CD8A	-0.00210761	0.000510727	0.0683096
ILMN_1659952	11555.5	MTMR2	-0.00377415	0.000522915	0.0690487
ILMN_1670970	11555.5	PPP3CA	-0.00231772	0.000535424	0.0698269
ILMN_1696051	11555.5	SNX11	0.00150824	0.000543917	0.0698269
ILMN_1754655	11555.5	TTLL5	-0.002542	0.000538758	0.0698269
ILMN_1776104	11555.5	NDUFS5	0.00262748	0.000532862	0.0698269
ILMN_1807283	11555.5	NDST1	-0.00193936	0.000543266	0.0698269
ILMN_1668333	11555.5	TMEM148	-0.00116029	0.000563676	0.0704604
ILMN_1678490	11555.5	RILPL2	-0.00379782	0.000571012	0.0704604
ILMN_1690101	11555.5	FAIM	0.00651519	0.000573619	0.0704604
ILMN_1702171	11555.5	LPCAT1	-0.00556603	0.000558288	0.0704604
ILMN_1726624	11555.5	YPEL4	-0.00214802	0.000555251	0.0704604
ILMN_1736441	11555.5	PDXP	-0.0027624	0.000563467	0.0704604
ILMN_2160764	11555.5	HBP1	-0.00263116	0.000567271	0.0704604
ILMN_2192779	11555.5	GPR15	0.00337609	0.000573355	0.0704604
ILMN_2413259	11555.5	SOCS4	0.00229985	0.000576294	0.0704604
ILMN_1707445	11555.5	ADRA2C	-0.00126184	0.000588471	0.0709879
ILMN_1765833	11555.5	SLC9A3R2	-0.00130629	0.000592897	0.0709879
ILMN_2363658	11555.5	PXDN	-0.00349317	0.000592157	0.0709879
ILMN_2396672	11555.5	ABLIM1	-0.00424315	0.000586318	0.0709879
ILMN_1658271	11555.5	LSS	-0.00228649	0.000608275	0.07099
ILMN_1715603	11555.5	IL23A	-0.0035481	0.000604789	0.07099
ILMN_1743763	11555.5	TJAP1	-0.00317007	0.000598572	0.07099
ILMN_1772522	11555.5	ZFP161	-0.00190921	0.000605779	0.07099
ILMN_2242463	11555.5	CTSC	0.00727167	0.000602679	0.07099
ILMN_1697218	11555.5	MED22	-0.00209932	0.000613986	0.0712964
ILMN_1772645	11555.5	AGK	-0.0017689	0.000618774	0.0714932
ILMN_1690920	11555.5	SP100	0.0028766	0.000625556	0.0718067
ILMN_2268855	11555.5	BAG5	-0.0021565	0.000627703	0.0718067
ILMN_1747227	11555.5	ADORA1	-0.00193456	0.000631564	0.0718925
ILMN_1659156	11555.5	ANKRD16	-0.00324356	0.00064324	0.0718988
ILMN_1811480	11555.5	ADPRHL2	-0.00350271	0.000639599	0.0718988
ILMN_2275560	11555.5	NDUFAF3	-0.00190179	0.000641806	0.0718988
ILMN_2393450	11555.5	C14orf173	-0.00324669	0.000644065	0.0718988
ILMN_1805404	11555.5	GRIN1	-0.00338768	0.000650451	0.0722626
ILMN_1719975	11555.5	HOXC4	0.00420662	0.000654235	0.0723352
ILMN_1657983	11555.5	TERF2IP	-0.00256229	0.000668002	0.0723759
ILMN_1732969	11555.5	RNF169	-0.00191057	0.000670264	0.0723759
ILMN_1749521	11555.5	SLC35E3	0.0031537	0.000663876	0.0723759
ILMN_1811373	11555.5	FAM20B	-0.00238402	0.000657972	0.0723759
ILMN_2122953	11555.5	CISD1	0.00350669	0.000667348	0.0723759
ILMN_1685580	11555.5	CBLB	-0.00628444	0.000680256	0.0731133
ILMN_1784272	11555.5	CD1E	-0.00160491	0.000686003	0.0733897
ILMN_2361862	11555.5	VLDLR	-0.00434478	0.000697002	0.0742227
ILMN_2299045	11555.5	BMP2K	0.00290422	0.000711061	0.0753725
ILMN_2268529	11555.5	KCNK10	-0.00150711	0.000717881	0.0757479
ILMN_1726520	11555.5	TDP1	-0.00321228	0.000721594	0.0757936
ILMN_2248589	11555.5	DHX40	-0.00336058	0.000726429	0.0759563
ILMN_1677590	11555.5	RAP2B	0.00182784	0.00074327	0.0764817
ILMN_1715804	11555.5	PITPNA	-0.00202414	0.000748003	0.0764817
ILMN_1758111	11555.5	PIBF1	0.00265902	0.000747688	0.0764817
ILMN_1804051	11555.5	SNX8	-0.00312404	0.000738735	0.0764817
ILMN_2300186	11555.5	DYNLL1	0.00269936	0.000745627	0.0764817
ILMN_1669575	11555.5	LLGL2	-0.0013096	0.000752234	0.0765754
ILMN_1717781	11555.5	VPS11	-0.00199621	0.000756444	0.0766157
ILMN_2211003	11555.5	GAS2L3	-0.00310032	0.000759261	0.0766157
ILMN_1712019	11555.5	ANKRD17	0.00326047	0.000763576	0.0766771
ILMN_1749583	11555.5	KIAA1285	-0.00196123	0.000766505	0.0766771
ILMN_1671393	11555.5	FBXL4	0.00125993	0.000772314	0.0769251
ILMN_1693242	11555.5	ZNF296	-0.00342434	0.000786926	0.07738
ILMN_1693394	11555.5	BCKDK	-0.00281603	0.000784931	0.07738
ILMN_1716441	11555.5	SNORD4A	0.00493252	0.000781279	0.07738
ILMN_1654586	11555.5	RASA3	-0.00293278	0.000814932	0.0773942
ILMN_1669717	11555.5	GTF2IRD1	-0.00143756	0.000805589	0.0773942
ILMN_1690464	11555.5	TMEM20	0.00202035	0.000810549	0.0773942
ILMN_1701558	11555.5	MAP1A	0.00221673	0.000823913	0.0773942
ILMN_1702835	11555.5	SH3BGRL	0.00709817	0.000812351	0.0773942
ILMN_1725014	11555.5	TMPRSS6	-0.00301148	0.00082191	0.0773942
ILMN_1734276	11555.5	PMEPA1	-0.00260847	0.000798109	0.0773942
ILMN_1751596	11555.5	HIVEP3	-0.00256501	0.000810138	0.0773942
ILMN_1757631	11555.5	DBNDD1	-0.00801038	0.000797627	0.0773942
ILMN_1779014	11555.5	TSPYL1	0.00296226	0.00082039	0.0773942
ILMN_2250445	11555.5	SMTN	-0.00178012	0.00080761	0.0773942
ILMN_2279844	11555.5	LCK	-0.00233731	0.00084349	0.0789124
ILMN_1668469	11555.5	KIAA0922	-0.0034966	0.00086037	0.0790325
ILMN_1744817	11555.5	UGT1A1	0.00138257	0.000856258	0.0790325
ILMN_1751034	11555.5	ITPRIPL2	0.00480711	0.000861875	0.0790325
ILMN_1753910	11555.5	CRISPLD1	0.00130688	0.000858777	0.0790325
ILMN_2302716	11555.5	ALDH18A1	-0.00399203	0.000854199	0.0790325
ILMN_1751744	11555.5	ANKRD41	0.0039079	0.000871359	0.0790708
ILMN_2077094	11555.5	C11orf2	-0.00412021	0.000869437	0.0790708
ILMN_2223010	11555.5	VBP1	0.00366349	0.000872557	0.0790708
ILMN_1731206	11555.5	NKD2	-0.00788908	0.000884171	0.0790736
ILMN_1778523	11555.5	KLF9	-0.00268466	0.000882557	0.0790736
ILMN_1789786	11555.5	CCDC56	0.00202414	0.00088285	0.0790736
ILMN_1797893	11555.5	PFAAP5	-0.00452701	0.000886276	0.0790736
ILMN_1762835	11555.5	HELZ	-0.00319637	0.000890345	0.0791311
ILMN_1734317	11555.5	DPF2	-0.00271022	0.000915282	0.0799825
ILMN_1772458	11555.5	SPAG6	0.00153918	0.000912013	0.0799825
ILMN_1803110	11555.5	SF3B3	-0.00245202	0.000917057	0.0799825
ILMN_2082314	11555.5	TOM1	-0.00421079	0.000911233	0.0799825
ILMN_2130838	11555.5	UTP11L	0.00326995	0.000917231	0.0799825
ILMN_2309156	11555.5	PMEPA1	-0.00212258	0.000922192	0.0801128
ILMN_1685260	11555.5	DNM1L	0.00387653	0.000937577	0.0803125
ILMN_1718831	11555.5	TMEM57	-0.00208291	0.000946593	0.0803125
ILMN_1730906	11555.5	FILIP1L	-0.00221996	0.000940045	0.0803125
ILMN_1769082	11555.5	TXNDC5	0.00464198	0.000938583	0.0803125
ILMN_1779404	11555.5	PUF60	-0.00294642	0.000948819	0.0803125
ILMN_1808500	11555.5	CEP68	-0.00264491	0.00094325	0.0803125
ILMN_2279339	11555.5	WTAP	0.0052952	0.000930322	0.0803125
ILMN_2090802	11555.5	TMEM79	-0.00298518	0.000956054	0.0803364
ILMN_2358069	11555.5	MAD1L1	-0.0051553	0.000952861	0.0803364
ILMN_1742866	11555.5	F2R	0.00214735	0.000963586	0.0806759
ILMN_1664920	11555.5	C19orf12	-0.00329942	0.000974589	0.0813026
ILMN_1738116	11555.5	TMEM119	0.00326248	0.000981409	0.081577
ILMN_1657898	11555.5	MTP18	-0.00378175	0.00101952	0.0837495
ILMN_1661945	11555.5	C14orf156	0.00359226	0.00101719	0.0837495
ILMN_1686668	11555.5	GFM2	0.00253355	0.00102204	0.0837495
ILMN_1916877	11555.5		-0.00125635	0.00101358	0.0837495
ILMN_1654497	11555.5	ATAD1	0.00318792	0.00104631	0.0843778
ILMN_1664231	11555.5	TIMM23	0.00217671	0.00104311	0.0843778
ILMN_1682181	11555.5	PHKG1	-0.00156559	0.00105162	0.0843778
ILMN_1761463	11555.5	EFHD2	-0.00186304	0.0010363	0.0843778
ILMN_1767219	11555.5	POLR1C	0.0034778	0.00104984	0.0843778
ILMN_2114422	11555.5	NOD1	-0.00333078	0.0010497	0.0843778
ILMN_1666599	11555.5	SNORD30	0.00357547	0.00106074	0.084815
ILMN_1742147	11555.5	UBL4A	-0.00302184	0.00108087	0.085068
ILMN_1773413	11555.5	DOCK9	-0.00292774	0.00107688	0.085068
ILMN_1784428	11555.5	MGC57346	-0.00294063	0.00108231	0.085068
ILMN_1794490	11555.5	FLJ10781	-0.00319436	0.00107877	0.085068
ILMN_1794594	11555.5	RASGRP2	-0.00333751	0.00107581	0.085068
ILMN_1680579	11555.5	ATP2B4	-0.00446711	0.00109203	0.0851001
ILMN_1693287	11555.5	POMP	0.00454505	0.0010969	0.0851001
ILMN_1727778	11555.5	NTNG1	0.00207728	0.00110812	0.0851001
ILMN_1742230	11555.5	BAZ1A	0.00338515	0.00110746	0.0851001
ILMN_2090040	11555.5	KIAA0495	-0.00213686	0.00109739	0.0851001
ILMN_2091978	11555.5	FREM2	-0.0013354	0.0011085	0.0851001
ILMN_2367743	11555.5	TUBG1	0.00327651	0.00110104	0.0851001
ILMN_1655796	11555.5	2015-03-03	-0.00251463	0.00114039	0.0866848
ILMN_1677746	11555.5	CABP1	0.00205822	0.00113937	0.0866848
ILMN_1737947	11555.5	LSM5	0.00386286	0.00113796	0.0866848
ILMN_1682449	11555.5	ZNF518B	-0.00222599	0.00116455	0.0882309
ILMN_1667578	11555.5	DUSP26	-0.00171642	0.00116847	0.0882383
ILMN_1655595	11555.5	SERPINE2	-0.0061159	0.00117584	0.0884394
ILMN_1744006	11555.5	GFOD2	-0.00213355	0.00117878	0.0884394
ILMN_1751425	11555.5	ERMP1	-0.00447866	0.00120162	0.0895711
ILMN_2082209	11555.5	C20orf100	-0.00534657	0.0011985	0.0895711
ILMN_1709795	11555.5	RAC2	-0.00218756	0.00123823	0.0920033
ILMN_1746393	11555.5	TSEN2	0.00323773	0.00124403	0.0921378
ILMN_1686319	11555.5	USP37	-0.00283882	0.00125622	0.0925289
ILMN_2120555	11555.5	ADCY1	0.00352598	0.00125732	0.0925289
ILMN_1667883	11555.5	THOC5	-0.00242527	0.00127589	0.0928527
ILMN_1681249	11555.5	KIF21A	0.00245986	0.00133405	0.0928527
ILMN_1689836	11555.5	C5AR1	0.00188587	0.00131355	0.0928527
ILMN_1702229	11555.5	CECR6	-0.0012776	0.00133169	0.0928527
ILMN_1708098	11555.5	LIX1L	-0.00260243	0.00131618	0.0928527
ILMN_1722059	11555.5	SAFB	-0.00243195	0.00132631	0.0928527
ILMN_1738784	11555.5	PPP2R5A	-0.00450307	0.00128057	0.0928527
ILMN_1752355	11555.5	MPEG1	-0.00196008	0.00127568	0.0928527
ILMN_1757732	11555.5	OSGIN2	-0.00255213	0.0012845	0.0928527
ILMN_1761490	11555.5	ZNF75D	0.00205697	0.00131521	0.0928527
ILMN_1777061	11555.5	ZSWIM6	0.00303367	0.00131917	0.0928527
ILMN_1788961	11555.5	PPP2R2A	-0.00265927	0.00130345	0.0928527
ILMN_1795359	11555.5	SPRR2A	0.0011563	0.00132945	0.0928527
ILMN_1796089	11555.5	NKX2-3	-0.00172674	0.00130922	0.0928527
ILMN_1797031	11555.5	HSPBAP1	-0.00223237	0.00126661	0.0928527
ILMN_1799604	11555.5	OCIAD1	0.00184802	0.00129635	0.0928527
ILMN_2167961	11555.5	FLJ42133	0.00122888	0.00131127	0.0928527
ILMN_2352090	11555.5	GPRC5C	-0.00503463	0.00129422	0.0928527
ILMN_1763409	11555.5	LRRC8D	-0.00272583	0.00133913	0.092927
ILMN_1737195	11555.5	CENPK	0.00499586	0.00134747	0.0932253
ILMN_1713613	11555.5	PIAS2	0.00123246	0.00135322	0.0933438
ILMN_1653861	11555.5	SCMH1	-0.00251014	0.00138984	0.0935402
ILMN_1655577	11555.5	TIAM1	0.00159255	0.00143883	0.0935402
ILMN_1659936	11555.5	PPP1R15A	-0.0039685	0.00137766	0.0935402
ILMN_1666594	11555.5	IRF8	-0.00444443	0.00141142	0.0935402
ILMN_1669174	11555.5	IL4	-0.00287053	0.00136448	0.0935402
ILMN_1672863	11555.5	C3orf46	-0.00135999	0.00140375	0.0935402
ILMN_1691930	11555.5	CBX6	0.00261468	0.00141759	0.0935402
ILMN_1694269	11555.5	FLJ10996	-0.0023	0.00143856	0.0935402
ILMN_1755649	11555.5	SLC16A5	-0.00429929	0.0014259	0.0935402
ILMN_1757347	11555.5	C22orf9	-0.00229015	0.00137782	0.0935402
ILMN_1762678	11555.5	NMT1	-0.00330857	0.00141245	0.0935402
ILMN_1764788	11555.5	TNFRSF1B	-0.00287666	0.00140824	0.0935402
ILMN_1768251	11555.5	SLC25A26	-0.00204002	0.00139604	0.0935402
ILMN_1778587	11555.5	PPP2R2D	-0.00167382	0.00143142	0.0935402
ILMN_1787127	11555.5	SLC43A2	-0.00340278	0.00139853	0.0935402
ILMN_1791052	11555.5	FKBPL	-0.0017731	0.0014263	0.0935402
ILMN_1804854	11555.5	CTNNA1	-0.00246509	0.00140681	0.0935402
ILMN_2112493	11555.5	DAP	-0.00342864	0.00144602	0.0935402
ILMN_2296644	11555.5	PCDHGA9	-0.00133953	0.00144917	0.0935402
ILMN_2311089	11555.5	BRCA1	0.00400056	0.00144169	0.0935402
ILMN_2330307	11555.5	SLC43A3	-0.00333658	0.00143158	0.0935402
ILMN_2384181	11555.5	DHRS9	0.00150518	0.00138959	0.0935402
ILMN_2391789	11555.5	TDP1	-0.00231833	0.00138844	0.0935402
ILMN_1746457	11555.5	GTF3C2	0.00211076	0.00145409	0.0935961
ILMN_1761348	11555.5	ZNF530	-0.00137777	0.0014601	0.0937223
ILMN_1689002	11555.5	DTX1	-0.00441851	0.00148266	0.0948263
ILMN_1713602	11555.5	OR14J1	0.00126709	0.00148551	0.0948263
ILMN_1681882	11555.5	CETP	-0.00608383	0.00150492	0.0955375
ILMN_2209515	11555.5	SNORD56	0.00250921	0.0015044	0.0955375
ILMN_1683239	11555.5	RASSF1	-0.00259871	0.00152275	0.0957489
ILMN_1694533	11555.5	RMND1	0.00268218	0.00151574	0.0957489
ILMN_1738821	11555.5	GOLGA2	-0.00310227	0.00152482	0.0957489
ILMN_1786388	11555.5	RNF113A	-0.00289601	0.00151988	0.0957489
ILMN_1660306	11555.5	ITGA8	0.00117802	0.00154835	0.095786
ILMN_1709634	11555.5	CMBL	0.0051851	0.00155028	0.095786
ILMN_1729058	11555.5	SCAMP1	0.00284231	0.00154033	0.095786
ILMN_1730611	11555.5	RTN4	0.00296078	0.00154642	0.095786
ILMN_1740604	11555.5	RAB11FIP5	0.00241293	0.00154836	0.095786
ILMN_2375879	11555.5	VEGFA	-0.00403487	0.00153281	0.095786
ILMN_1711157	11555.5	NOTCH4	-0.0029641	0.00155629	0.0959009
ILMN_1773650	11555.5	LRRN3	-0.00155887	0.00156166	0.0959756
ILMN_1701006	11555.5	HEXIM2	-0.00288631	0.00156612	0.0959943
ILMN_1731157	11555.5	MYOZ1	-0.00211758	0.00157526	0.0962993
ILMN_1723418	11555.5	CEL	0.00270421	0.00158016	0.0963441
ILMN_1791232	11555.5	SPRED2	-0.00343221	0.00160262	0.0974561
ILMN_1734428	11555.5	LSM12	0.00214181	0.00160818	0.0975375
ILMN_1683891	11555.5	TFAP2C	-0.00114668	0.00161429	0.0976521
ILMN_1658884	11555.5	ATP11B	-0.00269523	0.00164708	0.0978484
ILMN_1670692	11555.5	LPAR4	-0.00154942	0.00163603	0.0978484
ILMN_1681983	11555.5	RSPO3	-0.00169477	0.00162477	0.0978484
ILMN_1694385	11555.5	YWHAB	0.00434143	0.00165141	0.0978484
ILMN_1736562	11555.5	TRIM39	-0.00215712	0.00164017	0.0978484
ILMN_1754114	11555.5	FLJ20021	-0.00347234	0.0016412	0.0978484
ILMN_2101810	11555.5	ARHGAP12	-0.00146497	0.00164388	0.0978484
ILMN_2169439	11555.5	ITGAV	0.00238632	0.00165071	0.0978484
ILMN_1815345	11555.5	EIF3J	0.0025585	0.00166661	0.0984959
ILMN_1654422	11555.5	ACTN2	-0.00142534	0.00174279	0.0992789
ILMN_1654851	11555.5	FAM134A	-0.00248944	0.0017357	0.0992789
ILMN_1665095	11555.5	NELF	-0.00292582	0.00173618	0.0992789
ILMN_1668984	11555.5	SPNS3	-0.00205386	0.00176272	0.0992789
ILMN_1685202	11555.5	KRBA2	-0.00246432	0.00176689	0.0992789
ILMN_1687998	11555.5	LPGAT1	-0.00327827	0.00176463	0.0992789
ILMN_1697153	11555.5	ZDHHC17	0.00218144	0.00172351	0.0992789
ILMN_1701216	11555.5	BANP	-0.00320936	0.00174498	0.0992789
ILMN_1705682	11555.5	LEPREL2	-0.0013772	0.00174552	0.0992789
ILMN_1723768	11555.5	NLRX1	-0.00247029	0.00171189	0.0992789
ILMN_1745329	11555.5	PRR14	-0.00297091	0.0017092	0.0992789
ILMN_1745497	11555.5	C12orf26	0.00237652	0.0017016	0.0992789
ILMN_1755405	11555.5	FRAG1	-0.00268543	0.00177008	0.0992789
ILMN_1802628	11555.5	PPAPDC2	0.00201788	0.00174656	0.0992789
ILMN_1894057	11555.5		-0.00122632	0.00171182	0.0992789
ILMN_2065606	11555.5	TOMM40L	0.00217959	0.00176418	0.0992789
ILMN_2175659	11555.5	NUDT8	-0.00137121	0.00171448	0.0992789
ILMN_2233366	11555.5	ASAP1	0.00377084	0.00171381	0.0992789
ILMN_2341487	11555.5	C11orf49	0.00190971	0.00176239	0.0992789
ILMN_2395285	11555.5	U1SNRNPBP	-0.00372173	0.00171427	0.0992789
ILMN_2412860	11555.5	MCM4	0.00381888	0.00172986	0.0992789
ILMN_1749962	11555.5	NCAM2	0.00185561	0.00179443	0.100401
ILMN_1690487	11555.5	PCM1	0.00250222	0.00180367	0.100432
ILMN_1694133	11555.5	ADD2	-0.00130873	0.00180198	0.100432
ILMN_1711245	11555.5	SCG3	0.00127669	0.00181273	0.100452
ILMN_1736911	11555.5	TMOD1	0.00598287	0.00180965	0.100452
ILMN_2367753	11555.5	ATP2B4	-0.00446256	0.00182192	0.10072
ILMN_1659703	11555.5	WWP2	-0.00352661	0.00184136	0.10097
ILMN_1783771	11555.5	UBE2Z	-0.00316235	0.00183694	0.10097
ILMN_1802146	11555.5	ZNF74	-0.00177895	0.00184709	0.10097
ILMN_1810785	11555.5	RNF11	-0.00160196	0.00183475	0.10097
ILMN_2411282	11555.5	QSOX1	-0.0025316	0.0018483	0.10097
ILMN_2119692	11555.5	CSAD	0.00375787	0.00185724	0.10122
ILMN_1672366	11555.5	PIGY	0.00433318	0.00188472	0.101757
ILMN_1748271	11555.5	ATF2	-0.00243514	0.00188202	0.101757
ILMN_1781182	11555.5	RAB43	-0.00185852	0.00188437	0.101757
ILMN_1791106	11555.5	HEATR6	-0.00338192	0.0018767	0.101757
ILMN_1680171	11555.5	MFF	0.00295912	0.00188968	0.101787
ILMN_2390586	11555.5	SP100	0.00362634	0.00189428	0.101797
ILMN_1662848	11555.5	TXNDC15	0.00261133	0.00190282	0.102019
ILMN_1744795	11555.5	TBL1X	-0.0041465	0.00191067	0.102203
ILMN_1680212	11555.5	KCNK4	-0.00135852	0.00192359	0.102248
ILMN_1720083	11555.5	EHD4	-0.0029694	0.00192478	0.102248
ILMN_1757736	11555.5	IRX5	0.00120574	0.00192322	0.102248
ILMN_1723058	11555.5	CLIP1	0.00235277	0.00193917	0.10233
ILMN_1807894	11555.5	SLC7A8	-0.00132091	0.00193651	0.10233
ILMN_2128967	11555.5	C11orf1	0.00266642	0.00194403	0.10233
ILMN_2323302	11555.5	SON	0.00195441	0.00194129	0.10233
ILMN_1692163	11555.5	NSDHL	-0.00212969	0.00195612	0.102732
ILMN_1810423	11555.5	RPP40	0.00355526	0.00196202	0.102808
ILMN_1746257	11555.5	DAZAP1	-0.00245144	0.00197822	0.102957
ILMN_1788415	11555.5	C8orf54	0.0013258	0.00196948	0.102957
ILMN_2281486	11555.5	CNGA3	-0.00140562	0.00197589	0.102957
ILMN_1795178	11555.5	OR5C1	-0.00119139	0.00198468	0.103061
ILMN_1724533	11555.5	LY96	0.00359635	0.00199546	0.103249
ILMN_1735979	11555.5	BCKDHA	-0.00402795	0.00199725	0.103249
ILMN_1683792	11555.5	LAP3	0.00415043	0.00200609	0.103475
ILMN_1697460	11555.5	REEP6	-0.00131901	0.0020411	0.105046
ILMN_1804571	11555.5	ZKSCAN4	-0.0025664	0.00204735	0.105134
ILMN_1708463	11555.5	UBE2E3	0.00107696	0.00208426	0.106333
ILMN_1799011	11555.5	CEP250	-0.00246006	0.00208452	0.106333
ILMN_2199768	11555.5	SLITRK4	-0.00154206	0.00208097	0.106333
ILMN_1768816	11555.5	TMPO	0.00280599	0.0020912	0.106439
ILMN_1688515	11555.5	ZNF195	0.00283752	0.00211287	0.106934
ILMN_1779917	11555.5	INPP5F	-0.0014668	0.00211821	0.106934
ILMN_1788107	11555.5	IL11	-0.00140474	0.00211943	0.106934
ILMN_2063051	11555.5	C11orf55	-0.00148088	0.00211335	0.106934
ILMN_1673305	11555.5	RHOC	-0.0040209	0.00212971	0.107219
ILMN_1775744	11555.5	MRPS16	-0.00204829	0.00214351	0.107679
ILMN_1721922	11555.5	NAB2	-0.00261518	0.00215655	0.108059
ILMN_1730416	11555.5	CYCS	0.00191126	0.00216043	0.108059
ILMN_2098325	11555.5	C8orf33	-0.00278891	0.00217495	0.10855
ILMN_1742923	11555.5	ZNF584	-0.00180368	0.00218938	0.1088
ILMN_2059535	11555.5	PPM1F	-0.00375406	0.00218778	0.1088
ILMN_1665562	11555.5	PLIN	0.00117769	0.00219745	0.10888
ILMN_1691736	11555.5	ST6GALNAC6	-0.00351105	0.0022224	0.10888
ILMN_1728163	11555.5	CTDSP1	-0.0019101	0.00220113	0.10888
ILMN_1735552	11555.5	KIF1B	0.00345432	0.0022225	0.10888
ILMN_1747903	11555.5	DNAJC11	0.00192712	0.00223339	0.10888
ILMN_1748883	11555.5	CDKN2D	-0.00424124	0.00223048	0.10888
ILMN_1808938	11555.5	PIGF	0.00311322	0.0022256	0.10888
ILMN_2261627	11555.5	CTLA4	0.00111821	0.00222401	0.10888
ILMN_2329927	11555.5	ABCG1	-0.00353359	0.00221076	0.10888
ILMN_2403852	11555.5	CYTH1	-0.00334223	0.00225312	0.109611
ILMN_2404385	11555.5	REPIN1	-0.00328544	0.00226864	0.110134
ILMN_1714393	11555.5	RAB24	-0.0023607	0.00230306	0.11157
ILMN_2344002	11555.5	SIP1	0.00199496	0.00230976	0.111661
ILMN_1652082	11555.5	ELF4	-0.00321938	0.00241042	0.112754
ILMN_1662747	11555.5	EVI2A	0.00124065	0.00239035	0.112754
ILMN_1664303	11555.5	HTATIP2	0.00375783	0.00256545	0.112754
ILMN_1665311	11555.5	STH	-0.00158128	0.00241152	0.112754
ILMN_1667744	11555.5	MPPE1	-0.0018485	0.00253598	0.112754
ILMN_1673138	11555.5	ZBTB33	0.00170722	0.00252173	0.112754
ILMN_1673682	11555.5	GATAD2A	-0.00215993	0.00243785	0.112754
ILMN_1681598	11555.5	PCDHGB7	-0.00109197	0.00243082	0.112754
ILMN_1684402	11555.5	STXBP5	0.00248972	0.0024898	0.112754
ILMN_1686697	11555.5	FBXO38	-0.00144774	0.00249583	0.112754
ILMN_1688276	11555.5	TRIM29	0.0011833	0.0023854	0.112754
ILMN_1689172	11555.5	BOAT	-0.00212184	0.00250279	0.112754
ILMN_1689989	11555.5	CDC42BPB	0.0030292	0.00258708	0.112754
ILMN_1690122	11555.5	CRKL	-0.00198688	0.00240525	0.112754
ILMN_1704571	11555.5	FAM53B	-0.00235877	0.00255767	0.112754
ILMN_1704795	11555.5	MARK3	-0.00200294	0.00259242	0.112754
ILMN_1705392	11555.5	SMAD1	0.00138639	0.00246114	0.112754
ILMN_1708369	11555.5	EPS15L1	-0.00278537	0.0025956	0.112754
ILMN_1711904	11555.5	MXD3	-0.00296631	0.00258163	0.112754
ILMN_1712046	11555.5	CPXM1	-0.00434404	0.00253199	0.112754
ILMN_1715809	11555.5	OGFRL1	-0.00188863	0.00242582	0.112754
ILMN_1720771	11555.5	STX11	0.00332466	0.00242986	0.112754
ILMN_1726041	11555.5	FLJ30092	0.00142878	0.00249602	0.112754
ILMN_1728662	11555.5	ALDH3B1	0.00158446	0.00250192	0.112754
ILMN_1730202	11555.5	MAGEF1	-0.00167285	0.0024436	0.112754
ILMN_1732336	11555.5	RFC2	-0.00164255	0.00246184	0.112754
ILMN_1736112	11555.5	ARHGAP10	0.00363528	0.00242566	0.112754
ILMN_1737157	11555.5	GRAMD1A	-0.0044305	0.00255251	0.112754
ILMN_1739236	11555.5	ZNF668	-0.00179417	0.00250466	0.112754
ILMN_1739956	11555.5	CRSP2	-0.00311633	0.00256775	0.112754
ILMN_1747183	11555.5	GXYLT1	0.00281541	0.00236699	0.112754
ILMN_1752510	11555.5	FAM13A	-0.00366317	0.00244774	0.112754
ILMN_1755711	11555.5	C17orf68	-0.00424223	0.00240708	0.112754
ILMN_1765060	11555.5	FBXO34	-0.00208177	0.00255084	0.112754
ILMN_1765061	11555.5	OXER1	0.00242009	0.00259984	0.112754
ILMN_1765532	11555.5	RDBP	-0.00164795	0.00260454	0.112754
ILMN_1767816	11555.5	APH1B	-0.00291693	0.00253649	0.112754
ILMN_1782070	11555.5	NPL	0.00289605	0.00237536	0.112754
ILMN_1785158	11555.5	HERPUD2	0.00384949	0.00235072	0.112754
ILMN_1785438	11555.5	METTL1	-0.00135987	0.00253949	0.112754
ILMN_1795026	11555.5	FAM189B	-0.00272693	0.00258336	0.112754
ILMN_1803254	11555.5	KIAA2010	-0.00291289	0.00238261	0.112754
ILMN_1807970	11555.5	GCNT2	0.00123691	0.00242033	0.112754
ILMN_1812262	11555.5	DDR1	-0.00339059	0.00237345	0.112754
ILMN_1814305	11555.5	SAMD9	0.00401406	0.00249267	0.112754
ILMN_1815086	11555.5	NINJ1	-0.0047776	0.002369	0.112754
ILMN_2110496	11555.5	C21orf91	0.00276239	0.00251274	0.112754
ILMN_2188141	11555.5	PSG2	0.00112288	0.00238497	0.112754
ILMN_2232157	11555.5	SLMO1	-0.00264645	0.00246587	0.112754
ILMN_2277099	11555.5	YWHAB	0.00250411	0.00260562	0.112754
ILMN_2338348	11555.5	UBASH3A	-0.00341175	0.00251105	0.112754
ILMN_2340908	11555.5	SCML1	-0.00349653	0.00240106	0.112754
ILMN_2343273	11555.5	FAM70B	-0.00172883	0.00235458	0.112754
ILMN_2370365	11555.5	RFC4	0.00312229	0.00256712	0.112754
ILMN_2397230	11555.5	USP16	0.00208454	0.0025599	0.112754
ILMN_2407669	11555.5	PEAR1	-0.00121993	0.00258118	0.112754
ILMN_1730928	11555.5	CDK5R1	-0.00474056	0.00261414	0.112911
ILMN_1656274	11555.5	PRPF38A	-0.00220769	0.00262653	0.113024
ILMN_1718365	11555.5	C19orf12	-0.00239446	0.00262328	0.113024
ILMN_1657627	11555.5	CBFA2T3	-0.00158715	0.0026676	0.114
ILMN_1679919	11555.5	ASCC2	-0.0026702	0.00265601	0.114
ILMN_1689874	11555.5	HOXB3	0.00284931	0.00267388	0.114
ILMN_1749878	11555.5	FAM124B	-0.00130929	0.00267279	0.114
ILMN_1783424	11555.5	PUM1	-0.00228607	0.0026623	0.114
ILMN_2052891	11555.5	PKD2	0.00362484	0.00269625	0.114531
ILMN_2201533	11555.5	C17orf61	-0.00287451	0.00269513	0.114531
ILMN_1665384	11555.5	SH3BP5L	-0.00275785	0.0027021	0.114569
ILMN_1671562	11555.5	EVC	-0.00125438	0.00273907	0.114664
ILMN_1693220	11555.5	AKAP11	0.00325068	0.00273071	0.114664
ILMN_1761996	11555.5	SFRS5	-0.00530045	0.0027271	0.114664
ILMN_1764596	11555.5	MPST	-0.0026377	0.00272002	0.114664
ILMN_1764964	11555.5	IFNGR2	-0.00314956	0.00272071	0.114664
ILMN_1766094	11555.5	MOSPD2	-0.00355015	0.00272738	0.114664
ILMN_1812445	11555.5	PRPSAP2	0.00211401	0.00273783	0.114664
ILMN_1673357	11555.5	SLA2	-0.00270973	0.0027482	0.114666
ILMN_1695549	11555.5	PVRL1	-0.00188793	0.00275004	0.114666
ILMN_1763560	11555.5	NFKBID	-0.00323164	0.002754	0.114666
ILMN_1699570	11555.5	TPD52L2	-0.0028655	0.00277825	0.114717
ILMN_1700081	11555.5	FST	-0.00188554	0.00278189	0.114717
ILMN_1708323	11555.5	ALAS2	0.00120937	0.00278198	0.114717
ILMN_1762466	11555.5	BBS4	-0.00273629	0.00278273	0.114717
ILMN_1766366	11555.5	ICA1L	-0.00158502	0.00278503	0.114717
ILMN_2409318	11555.5	RCCD1	0.00264857	0.00276995	0.114717
ILMN_1707943	11555.5	C19orf39	0.00155934	0.00280484	0.115328
ILMN_2382471	11555.5	DUSP15	-0.00131658	0.00282039	0.115761
ILMN_1760320	11555.5	GNB1	-0.00225677	0.00283067	0.115772
ILMN_1774973	11555.5	SNORD21	0.00231335	0.00282925	0.115772
ILMN_2122952	11555.5	CISD1	0.00437068	0.00284178	0.115835
ILMN_2285141	11555.5	USP48	0.00419758	0.00284223	0.115835
ILMN_1744897	11555.5	KCNN3	0.00286768	0.00286208	0.116367
ILMN_1797903	11555.5	ZNF544	-0.00207328	0.00286972	0.116367
ILMN_1811489	11555.5	OXSR1	-0.00199445	0.00287039	0.116367
ILMN_1784083	11555.5	IGDCC4	-0.00117379	0.00289577	0.117016
ILMN_2082130	11555.5	C1orf123	-0.00263224	0.00289654	0.117016
ILMN_1685472	11555.5	LRRTM4	-0.00136611	0.00293491	0.117039
ILMN_1688534	11555.5	EIF2B5	-0.00283526	0.00293585	0.117039
ILMN_1717207	11555.5	MMP25	-0.00128073	0.00291188	0.117039
ILMN_1724734	11555.5	UQCC	0.0020066	0.00292658	0.117039
ILMN_1733616	11555.5	TFEB	-0.00269607	0.00294563	0.117039
ILMN_1737211	11555.5	ZNF585A	-0.00327701	0.00294926	0.117039
ILMN_1745397	11555.5	OAS3	0.00349598	0.00296283	0.117039
ILMN_1761793	11555.5	APOL1	-0.00351759	0.00291232	0.117039
ILMN_1765044	11555.5	CUTC	0.00256739	0.00296294	0.117039
ILMN_1768480	11555.5	VGLL4	-0.00231726	0.00295298	0.117039
ILMN_1789095	11555.5	BMPR2	0.00376416	0.0029397	0.117039
ILMN_2101270	11555.5	OR6S1	-0.00109804	0.00290806	0.117039
ILMN_2315694	11555.5	STRADA	-0.00254818	0.00295802	0.117039
ILMN_1760556	11555.5	C1orf63	0.00270754	0.00297551	0.117162
ILMN_2401769	11555.5	PHF14	0.00275249	0.0029762	0.117162
ILMN_1753586	11555.5	CDH22	-0.00118607	0.00300356	0.118038
ILMN_1711828	11555.5	ANKRD10	0.00376866	0.00303407	0.119035
ILMN_1687941	11555.5	RNF4	-0.00285238	0.0030602	0.119225
ILMN_1759460	11555.5	TAF7	0.00268526	0.00305631	0.119225
ILMN_1761259	11555.5	EXT2	0.00167662	0.00305505	0.119225
ILMN_1769779	11555.5	PTP4A3	-0.005324	0.00305593	0.119225
ILMN_2197365	11555.5	RGS2	0.00596627	0.00306473	0.119225
ILMN_1785010	11555.5	TPTE2	-0.00243441	0.00307587	0.119257
ILMN_1792168	11555.5	GALE	-0.00234774	0.00307084	0.119257
ILMN_1785113	11555.5	MUT	-0.00158259	0.00308633	0.119462
ILMN_2406501	11555.5	SOD2	-0.00284466	0.00309912	0.119757
ILMN_1677589	11555.5	JMJD1C	-0.00123653	0.00310844	0.119916
ILMN_1774735	11555.5	DDB1	0.00208843	0.00311493	0.119966
ILMN_1659312	11555.5	PMP22	-0.00130601	0.00313347	0.120332
ILMN_1697512	11555.5	SLC32A1	-0.00425289	0.00313995	0.120332
ILMN_1769517	11555.5	PRKDC	-0.00326395	0.00315047	0.120332
ILMN_1777915	11555.5	STX6	-0.0026634	0.00314308	0.120332
ILMN_1782439	11555.5	CNN3	-0.00495963	0.00315036	0.120332
ILMN_1658710	11555.5	FAM19A4	-0.0016389	0.00316714	0.12057
ILMN_1693604	11555.5	GRM2	-0.00155848	0.00316657	0.12057
ILMN_1651544	11555.5	HDAC8	-0.00191192	0.0032203	0.120861
ILMN_1662973	11555.5	CD82	-0.00436063	0.00320212	0.120861
ILMN_1691798	11555.5	ZNF26	-0.00272676	0.00321998	0.120861
ILMN_1724863	11555.5	TICAM1	-0.00288606	0.00318736	0.120861
ILMN_1759252	11555.5	ADD1	-0.00229744	0.00320089	0.120861
ILMN_1774890	11555.5	LAS1L	-0.00275049	0.00322185	0.120861
ILMN_1789266	11555.5	CCDC25	-0.00247344	0.00318783	0.120861
ILMN_2228710	11555.5	PDCD5	0.00288605	0.00321732	0.120861
ILMN_2414165	11555.5	PRDM1	0.00162041	0.00320526	0.120861
ILMN_1776428	11555.5	STK17A	-0.00151644	0.00323405	0.121122
ILMN_1671353	11555.5	IL12A	0.00308748	0.00325657	0.121701
ILMN_2353431	11555.5	ANKRD16	-0.00268023	0.00326003	0.121701
ILMN_1658830	11555.5	C10orf26	-0.00170388	0.00329892	0.121775
ILMN_1663786	11555.5	EPB41	0.00104705	0.00329627	0.121775
ILMN_1674662	11555.5	C15orf42	-0.00205629	0.00327844	0.121775
ILMN_1686626	11555.5	BAT1	0.0027522	0.00328928	0.121775
ILMN_1694780	11555.5	GCHFR	-0.00413526	0.00328285	0.121775
ILMN_1715214	11555.5	PTPN7	-0.00240938	0.00328366	0.121775
ILMN_2087575	11555.5	ZC3H4	0.0027172	0.00328828	0.121775
ILMN_1704452	11555.5	BCL9	0.00154514	0.00330423	0.121777
ILMN_1679693	11555.5	TMEM87B	0.00134069	0.00333341	0.122462
ILMN_2164007	11555.5	RAET1E	-0.00110477	0.0033307	0.122462
ILMN_1723124	11555.5	GALK2	0.002775	0.00334151	0.122564
ILMN_1651692	11555.5	STK10	-0.00201713	0.00342573	0.122721
ILMN_1656413	11555.5	ZMPSTE24	0.00420891	0.00340245	0.122721
ILMN_1668090	11555.5	STK25	-0.00290611	0.00343605	0.122721
ILMN_1669094	11555.5	ZNF672	-0.00294703	0.00337496	0.122721
ILMN_1689378	11555.5	CCRN4L	0.00223408	0.00340986	0.122721
ILMN_1711758	11555.5	FOXR2	-0.00108175	0.00341704	0.122721
ILMN_1715024	11555.5	LSS	-0.00305842	0.00343229	0.122721
ILMN_1716979	11555.5	GSTM4	-0.00312106	0.00341725	0.122721
ILMN_1719763	11555.5	MORG1	-0.00377973	0.00340771	0.122721
ILMN_1726421	11555.5	METTL9	0.00166656	0.00338228	0.122721
ILMN_1735063	11555.5	KIAA1841	-0.00115109	0.00341199	0.122721
ILMN_1767135	11555.5	SOS1	-0.00216734	0.00337009	0.122721
ILMN_1777758	11555.5	NOTCH2	-0.00102686	0.00338798	0.122721
ILMN_1797009	11555.5	F3	-0.00149572	0.00343039	0.122721
ILMN_1807726	11555.5	ESX1	0.00115566	0.00336885	0.122721
ILMN_2211065	11555.5	TMEM91	-0.00460687	0.00338776	0.122721
ILMN_2313946	11555.5	CPNE7	-0.00220854	0.00341694	0.122721
ILMN_1674908	11555.5	HOXB5	0.00186902	0.00344613	0.122891
ILMN_2169801	11555.5	TPSAB1	-0.00111936	0.00346006	0.123086
ILMN_2284181	11555.5	UGP2	-0.00125102	0.00346226	0.123086
ILMN_1734440	11555.5	C14orf133	-0.00261195	0.00347717	0.123426
ILMN_1673998	11555.5	SSTR1	-0.0010882	0.00348278	0.123436
ILMN_1730260	11555.5	N6AMT2	0.00381684	0.00349305	0.123588
ILMN_1811593	11555.5	NIPAL1	-0.00139344	0.00349777	0.123588
ILMN_1777660	11555.5	RNF144	-0.004751	0.00350512	0.123658
ILMN_1651685	11555.5	C8ORFK32	0.00131005	0.00363094	0.123752
ILMN_1669410	11555.5	CHGA	-0.00108452	0.00358868	0.123752
ILMN_1714473	11555.5	ZNF436	-0.00149006	0.00359984	0.123752
ILMN_1723486	11555.5	HK2	-0.00320273	0.00363022	0.123752
ILMN_1730622	11555.5	EVL	-0.00420606	0.00353926	0.123752
ILMN_1737705	11555.5	UHRF1BP1L	-0.00179097	0.00356795	0.123752
ILMN_1742456	11555.5	OSTF1	0.00211619	0.00361584	0.123752
ILMN_1747207	11555.5	EYA1	0.00125615	0.00353331	0.123752
ILMN_1749629	11555.5	CUL1	-0.00193519	0.00355946	0.123752
ILMN_1757026	11555.5	MANEA	0.00494635	0.00362186	0.123752
ILMN_1768097	11555.5	RPGR	0.00352645	0.0036035	0.123752
ILMN_1769473	11555.5	SETD2	-0.00260608	0.00360561	0.123752
ILMN_1772177	11555.5	ASCC3	0.00149743	0.00361499	0.123752
ILMN_1784753	11555.5	PAIP2	0.00248753	0.00360272	0.123752
ILMN_1790881	11555.5	HNMT	0.00242471	0.00355368	0.123752
ILMN_1792825	11555.5	ARIH2	-0.00274899	0.00359442	0.123752
ILMN_1802901	11555.5	TRPV3	0.0012033	0.00355302	0.123752
ILMN_1812622	11555.5	NEIL1	-0.00260809	0.00358849	0.123752
ILMN_2096747	11555.5	SNORA33	0.00482638	0.0035276	0.123752
ILMN_2149494	11555.5	NPL	0.0027	0.00352497	0.123752
ILMN_2154115	11555.5	PSD4	-0.00295804	0.00352783	0.123752
ILMN_2364131	11555.5	TTPAL	0.00193381	0.00354507	0.123752
ILMN_2380453	11555.5	USP45	-0.00270383	0.00357005	0.123752
ILMN_1755850	11555.5	ZNF350	-0.00182259	0.00364035	0.123829
ILMN_1760412	11555.5	SHISA2	0.00117287	0.00365465	0.123829
ILMN_1767459	11555.5	POLR3B	0.00214708	0.0036523	0.123829
ILMN_2394576	11555.5	FBXW11	-0.00217224	0.00365059	0.123829
ILMN_1713688	11555.5	DHX32	-0.00267661	0.0036697	0.124116
ILMN_1769451	11555.5	ILVBL	-0.00273087	0.00367384	0.124116
ILMN_1776993	11555.5	COG2	-0.00214943	0.00368368	0.124147
ILMN_1787256	11555.5	HCN3	-0.00232861	0.00368553	0.124147
ILMN_1656849	11555.5	SLC26A8	0.00124792	0.00369451	0.124148
ILMN_1694012	11555.5	NME2	-0.0012412	0.00372408	0.124148
ILMN_1699503	11555.5	UBE2D2	0.00310017	0.0037313	0.124148
ILMN_1744508	11555.5	FAM53C	-0.00279251	0.00371633	0.124148
ILMN_1752502	11555.5	HKDC1	-0.00128084	0.00373912	0.124148
ILMN_1771003	11555.5	HAUS4	-0.00311875	0.00373827	0.124148
ILMN_1783798	11555.5	GAS8	-0.0044712	0.00373926	0.124148
ILMN_1809477	11555.5	CARHSP1	-0.00282729	0.00371692	0.124148
ILMN_1812080	11555.5	PARP16	-0.00272759	0.0037318	0.124148
ILMN_1823231	11555.5		0.00326789	0.00373118	0.124148
ILMN_1791211	11555.5	DOK2	-0.0018119	0.00374669	0.124216
ILMN_1660582	11555.5	LIG3	-0.00235668	0.00375442	0.124294
ILMN_1696276	11555.5	ZNF653	-0.00196633	0.00380426	0.125764
ILMN_1659914	11555.5	C9orf98	0.00148532	0.00380972	0.125764
ILMN_2406468	11555.5	NFU1	0.00211055	0.00382324	0.12603
ILMN_2090558	11555.5	C2orf25	0.0056448	0.00385187	0.126793
ILMN_1785175	11555.5	SWAP70	0.00428358	0.00386371	0.126994
ILMN_1800354	11555.5	CST3	0.00579451	0.00386896	0.126994
ILMN_1659240	11555.5	MTMR14	-0.00249347	0.00389103	0.127537
ILMN_1779423	11555.5	MRPS14	0.00132716	0.00390701	0.127665
ILMN_2121068	11555.5	ADAM17	-0.00293305	0.00391149	0.127665
ILMN_2409754	11555.5	PRR5	-0.00283415	0.00390221	0.127665
ILMN_1707901	11555.5	DHRS7B	-0.00162583	0.00393128	0.127949
ILMN_1809245	11555.5	PITPNB	-0.00224641	0.00392901	0.127949
ILMN_1665004	11555.5	CASC3	-0.00395434	0.00400567	0.128026
ILMN_1686136	11555.5	NSD1	-0.00137395	0.00400482	0.128026
ILMN_1713143	11555.5	MRPL3	0.00264832	0.00396941	0.128026
ILMN_1722698	11555.5	RCHY1	0.00211078	0.00396996	0.128026
ILMN_1731991	11555.5	SCYL1	-0.00229837	0.00395936	0.128026
ILMN_1743208	11555.5	NEDD1	0.00287555	0.00399627	0.128026
ILMN_1758337	11555.5	ZNF213	-0.00216723	0.00395728	0.128026
ILMN_1764239	11555.5	PMPCA	-0.0018735	0.00398301	0.128026
ILMN_1773963	11555.5	GNA15	-0.00459347	0.00397959	0.128026
ILMN_1806432	11555.5	NT5C	-0.00234103	0.00399542	0.128026
ILMN_2127328	11555.5	PURA	0.00386608	0.00398866	0.128026
ILMN_2128162	11555.5	SIPA1L1	-0.00174071	0.00398547	0.128026
ILMN_2163975	11555.5	OXGR1	-0.00112198	0.00397334	0.128026
ILMN_2043728	11555.5	ZNF341	-0.0023349	0.00401216	0.128056
ILMN_1704369	11555.5	LIMA1	0.00359906	0.00406161	0.129278
ILMN_1741253	11555.5	UBR5	-0.00209293	0.00405651	0.129278
ILMN_1661484	11555.5	ZBTB45	-0.00178184	0.00409234	0.12972
ILMN_1811624	11555.5	THADA	-0.00218288	0.00408768	0.12972
ILMN_2149766	11555.5	APPBP2	-0.00141652	0.00408962	0.12972
ILMN_1651504	11555.5	FAM193A	-0.00190926	0.00415642	0.129987
ILMN_1654566	11555.5	HSPA1L	-0.00183967	0.00410962	0.129987
ILMN_1705594	11555.5	NAT10	-0.00258397	0.00412568	0.129987
ILMN_1751141	11555.5	RGS12	0.00111075	0.00415789	0.129987
ILMN_1754279	11555.5	FBXW7	0.0041497	0.00414477	0.129987
ILMN_1757636	11555.5	C5orf35	0.00347785	0.00416827	0.129987
ILMN_1778240	11555.5	GFOD1	-0.00360566	0.00411439	0.129987
ILMN_1794260	11555.5	FBXL10	-0.00209689	0.00414814	0.129987
ILMN_1797735	11555.5	C1orf21	-0.0029506	0.00412572	0.129987
ILMN_1802894	11555.5	VKORC1L1	0.00239503	0.00416386	0.129987
ILMN_2179739	11555.5	HCRT	0.00155488	0.00415156	0.129987
ILMN_2352245	11555.5	RASSF6	0.00374957	0.00413251	0.129987
ILMN_1684434	11555.5	SLC17A5	-0.00127195	0.00418439	0.130138
ILMN_1707670	11555.5	CLDN16	0.000987412	0.00417982	0.130138
ILMN_1735479	11555.5	LPAL2	0.00112614	0.00421762	0.130295
ILMN_1797933	11555.5	MRPL17	-0.00204173	0.0042192	0.130295
ILMN_1805996	11555.5	SIN3A	-0.00233569	0.00422046	0.130295
ILMN_2142695	11555.5	RNF4	-0.00137585	0.00420063	0.130295
ILMN_2195892	11555.5	SPATA4	-0.00114242	0.00422326	0.130295
ILMN_2374904	11555.5	MS4A3	0.000977091	0.0042063	0.130295
ILMN_1668566	11555.5	ANUBL1	0.00123613	0.00425018	0.130304
ILMN_1721563	11555.5	TMEM127	-0.00257084	0.004251	0.130304
ILMN_1775677	11555.5	TYSND1	-0.00233176	0.00423453	0.130304
ILMN_1795507	11555.5	ABCA6	0.00367214	0.00425175	0.130304
ILMN_2133187	11555.5	POL3S	-0.00355389	0.00424397	0.130304
ILMN_1795719	11555.5	RPA1	-0.00166527	0.00425936	0.130364
ILMN_1769787	11555.5	SELO	-0.00194522	0.00426717	0.130431
ILMN_1694653	11555.5	CNDP1	0.00102063	0.00428785	0.130545
ILMN_1730487	11555.5	CALD1	0.00217635	0.00428535	0.130545
ILMN_1737271	11555.5	TTC16	-0.00158559	0.00430856	0.130545
ILMN_2244009	11555.5	LBH	-0.00160672	0.00431046	0.130545
ILMN_2339266	11555.5	LAMA2	0.00121121	0.00429292	0.130545
ILMN_2347349	11555.5	CCNB1IP1	-0.00317225	0.00430293	0.130545
ILMN_2370573	11555.5	XAF1	0.0040849	0.00429799	0.130545
ILMN_1667453	11555.5	HINFP	-0.00265061	0.00432584	0.13084
ILMN_1745134	11555.5	TMEM16D	0.00100487	0.00434346	0.13103
ILMN_2226753	11555.5	ZC3HAV1L	0.00115566	0.00433966	0.13103
ILMN_2388142	11555.5	CD99L2	0.00208758	0.00435144	0.131099
ILMN_1663132	11555.5	ADCK2	-0.00213926	0.0043741	0.131237
ILMN_1732300	11555.5	POLR2C	-0.00228588	0.00437354	0.131237
ILMN_1743655	11555.5	TMED9	-0.00304063	0.00437872	0.131237
ILMN_1766613	11555.5	ZNF121	0.00352364	0.00437221	0.131237
ILMN_1732452	11555.5	MAPKAPK3	-0.00203534	0.00439321	0.1315
ILMN_1654212	11555.5	DOK7	-0.00143608	0.00441284	0.131917
ILMN_1682180	11555.5	VCPIP1	0.00185024	0.00443947	0.13203
ILMN_1747744	11555.5	LHFPL2	0.00404621	0.00443141	0.13203
ILMN_1786310	11555.5	MVK	-0.00198065	0.00443761	0.13203
ILMN_1792039	11555.5	MUC4	-0.00130094	0.00443596	0.13203
ILMN_1793309	11555.5	CCDC4	0.0032028	0.00445568	0.132342
ILMN_2359710	11555.5	PTP4A3	-0.00512547	0.00448032	0.132903
ILMN_1705579	11555.5	MPP4	-0.001037	0.00451126	0.133173
ILMN_1719963	11555.5	PRO0132	-0.000950938	0.00451249	0.133173
ILMN_1752394	11555.5	CCNB1IP1	-0.00399162	0.0044987	0.133173
ILMN_2137312	11555.5	KCNJ5	-0.00108925	0.00451144	0.133173
ILMN_1661636	11555.5	ZMYM2	-0.00191564	0.00452132	0.133264
ILMN_1688033	11555.5	HPS5	-0.00145113	0.00454888	0.133638
ILMN_1724990	11555.5	C3orf75	-0.0019781	0.00455132	0.133638
ILMN_1796339	11555.5	PLEKHA2	-0.00221234	0.00455136	0.133638
ILMN_1700076	11555.5	ERI3	-0.000957866	0.00456937	0.133992
ILMN_1750664	11555.5	PPT2	-0.00232239	0.00458814	0.133992
ILMN_1787212	11555.5	CDKN1A	0.00237865	0.00458972	0.133992
ILMN_1795933	11555.5	CHMP7	-0.00148979	0.0045924	0.133992
ILMN_1800654	11555.5	MCM7	0.00136573	0.00458443	0.133992
ILMN_1664833	11555.5	MRPL50	0.00532944	0.00460438	0.134163
ILMN_1685909	11555.5	TEX15	0.00126202	0.00461839	0.134163
ILMN_1721535	11555.5	COG5	-0.00331026	0.00462745	0.134163
ILMN_1737514	11555.5	KYNU	0.00279501	0.00462354	0.134163
ILMN_1795250	11555.5	TNP2	0.00118258	0.00463891	0.134163
ILMN_2058782	11555.5	IFI27	-0.010744	0.00461819	0.134163
ILMN_2309245	11555.5	BIN1	-0.00309163	0.00463474	0.134163
ILMN_1756052	11555.5	NOL4	0.00133539	0.00466198	0.134334
ILMN_1802389	11555.5	CXorf48	0.00104724	0.00466809	0.134334
ILMN_1809639	11555.5	TMEM26	-0.00133194	0.00466423	0.134334
ILMN_1813043	11555.5	BHMT2	-0.00106622	0.00466396	0.134334
ILMN_1812489	11555.5	CCDC21	-0.00243664	0.00469186	0.13485
ILMN_1788468	11555.5	ARGLU1	0.00263311	0.00472952	0.135764
ILMN_1729234	11555.5	TPP1	-0.00362591	0.00473822	0.135845
ILMN_1666727	11555.5	ZNF586	-0.00287522	0.00475378	0.135858
ILMN_1670274	11555.5	POU3F3	0.00121938	0.00476652	0.135858
ILMN_1670901	11555.5	COX10	-0.00133406	0.0047681	0.135858
ILMN_2080611	11555.5	PDSS1	0.00309283	0.00476524	0.135858
ILMN_2318643	11555.5	TGIF1	-0.00289942	0.00475253	0.135858
ILMN_1692591	11555.5	RNF183	-0.00182202	0.00478352	0.135955
ILMN_1813572	11555.5	IL16	-0.00248082	0.00478397	0.135955
ILMN_2045576	11555.5	GAS2L2	-0.00159986	0.00478913	0.135955
ILMN_1655469	11555.5	TSPAN3	0.00565975	0.00485668	0.136135
ILMN_1661173	11555.5	TRIP4	-0.00176997	0.00488376	0.136135
ILMN_1674891	11555.5	KIAA1618	0.00240727	0.00486096	0.136135
ILMN_1675709	11555.5	ARFGAP1	-0.0030721	0.00487075	0.136135
ILMN_1693438	11555.5	FBXL12	-0.00160956	0.00485919	0.136135
ILMN_1697827	11555.5	ATP2A3	-0.00201288	0.00488976	0.136135
ILMN_1717707	11555.5	PSTK	-0.00137059	0.00485983	0.136135
ILMN_1719972	11555.5	PLXNA3	-0.00493166	0.0048384	0.136135
ILMN_1728380	11555.5	PHOSPHO2	0.00201723	0.00484777	0.136135
ILMN_1768115	11555.5	TSPAN12	0.00270757	0.00486843	0.136135
ILMN_1770084	11555.5	TACC1	-0.00264109	0.00481125	0.136135
ILMN_1813685	11555.5	RAB7L1	0.003356	0.00488543	0.136135
ILMN_1826531	11555.5		-0.00325128	0.00487787	0.136135
ILMN_2239754	11555.5	IFIT3	0.00416087	0.00480197	0.136135
ILMN_2246188	11555.5	SLC45A2	0.00110867	0.00485767	0.136135
ILMN_2284998	11555.5	SP100	0.00245391	0.00484132	0.136135
ILMN_1749327	11555.5	MAPK13	-0.00327808	0.00490364	0.136175
ILMN_1760802	11555.5	MRE11A	-0.00183822	0.00490885	0.136175
ILMN_2088847	11555.5	OTUD5	-0.00234091	0.00489893	0.136175
ILMN_1659297	11555.5	FZD6	0.00163774	0.00494979	0.136252
ILMN_1692219	11555.5	RAB11FIP1	-0.0034694	0.00495011	0.136252
ILMN_1698953	11555.5	BTN1A1	-0.00137647	0.00492341	0.136252
ILMN_1720708	11555.5	CSNK1D	-0.00211587	0.00493484	0.136252
ILMN_1742109	11555.5	DNAJC19	0.00148306	0.00498571	0.136252
ILMN_1748141	11555.5	AMOTL1	0.00121936	0.00496705	0.136252
ILMN_1761049	11555.5	EIF2C3	-0.00143853	0.0049731	0.136252
ILMN_1763540	11555.5	PSME4	-0.00175633	0.00498828	0.136252
ILMN_1769412	11555.5	RAPGEF1	-0.00289828	0.00497301	0.136252
ILMN_1771832	11555.5	PARP6	-0.00158186	0.00494729	0.136252
ILMN_1791575	11555.5	HNRPLL	0.00227073	0.0049563	0.136252
ILMN_2222872	11555.5	RBM18	0.00202673	0.00494179	0.136252
ILMN_2387990	11555.5	UBE2J2	-0.00209371	0.00498318	0.136252
ILMN_2183216	11555.5	TTRAP	0.0017882	0.00499617	0.136306
ILMN_1708204	11555.5	COPG	-0.0017766	0.00500268	0.136323
ILMN_1682813	11555.5	PRKCD	0.00115048	0.00501683	0.136544
ILMN_2306540	11555.5	PDE9A	-0.00538275	0.00502261	0.136544
ILMN_1724211	11555.5	GPRC5C	-0.00298737	0.0050347	0.136582
ILMN_1726359	11555.5	NECAP1	-0.00179777	0.00503584	0.136582
ILMN_1655935	11555.5	ADCY7	-0.00185945	0.00508655	0.137225
ILMN_1660125	11555.5	SFMBT2	-0.00315821	0.00515456	0.137225
ILMN_1698554	11555.5	AACS	-0.0020295	0.00511061	0.137225
ILMN_1699695	11555.5	TNFRSF21	-0.00583681	0.00514877	0.137225
ILMN_1724897	11555.5	C14orf93	-0.00173044	0.00509921	0.137225
ILMN_1728894	11555.5	OR4A5	-0.000975822	0.0050956	0.137225
ILMN_1730529	11555.5	CAB39L	-0.00146692	0.00514747	0.137225
ILMN_1755502	11555.5	USP2	-0.00104739	0.00509058	0.137225
ILMN_1763941	11555.5	LRRC49	0.00164598	0.00513916	0.137225
ILMN_1771238	11555.5	CHM	0.00201344	0.00509287	0.137225
ILMN_1784540	11555.5	KBTBD2	-0.00295949	0.00511197	0.137225
ILMN_1786882	11555.5	ERCC6	-0.00140024	0.00514573	0.137225
ILMN_1804479	11555.5	MRPL18	0.00201214	0.00513101	0.137225
ILMN_1811392	11555.5	HMHA1	-0.00418999	0.00512347	0.137225
ILMN_1909466	11555.5	UVRAG	0.00164819	0.00513963	0.137225
ILMN_2389376	11555.5	WDR23	-0.00286875	0.00509288	0.137225
ILMN_1732809	11555.5	ALG9	-0.00216541	0.00516353	0.137306
ILMN_1718336	11555.5	C7orf50	-0.00315693	0.00521682	0.138564
ILMN_1658426	11555.5	WNT10A	-0.00501958	0.00522797	0.1387
ILMN_1680239	11555.5	NUDT9	0.0016237	0.00527468	0.138986
ILMN_1702205	11555.5	PCDHA5	-0.00143296	0.00524479	0.138986
ILMN_1721029	11555.5	RHEBL1	-0.00285923	0.00527916	0.138986
ILMN_1749403	11555.5	TSPAN33	-0.00435625	0.00527518	0.138986
ILMN_2140207	11555.5	ATPBD4	0.00184431	0.00527309	0.138986
ILMN_2371470	11555.5	C1orf124	0.00162064	0.00526243	0.138986
ILMN_2376408	11555.5	DPM3	-0.00280209	0.00528083	0.138986
ILMN_1680220	11555.5	GEN1	0.00207283	0.00531216	0.139052
ILMN_1750805	11555.5	ARHGAP30	-0.00253875	0.00532547	0.139052
ILMN_1758939	11555.5	RIPK2	-0.00254627	0.00531587	0.139052
ILMN_1781691	11555.5	TRAK2	-0.00180474	0.00529404	0.139052
ILMN_2120695	11555.5	TSPAN7	0.0013714	0.00531982	0.139052
ILMN_2274180	11555.5	MKKS	-0.00147033	0.00530934	0.139052
ILMN_2390416	11555.5	BAT3	-0.00294423	0.00530903	0.139052
ILMN_1655983	11555.5	CDC14A	0.00152029	0.00538336	0.139539
ILMN_1656171	11555.5	ADAMTS19	0.00203703	0.00536159	0.139539
ILMN_1675501	11555.5	SENP5	-0.00148208	0.00541142	0.139539
ILMN_1686392	11555.5	NBAS	-0.00318614	0.00542643	0.139539
ILMN_1687403	11555.5	MRPL40	0.00187895	0.00542933	0.139539
ILMN_1711862	11555.5	RNF7	-0.00156105	0.0054216	0.139539
ILMN_1714148	11555.5	C9orf90	-0.00220738	0.00540604	0.139539
ILMN_1746618	11555.5	PAQR7	-0.00298861	0.00542778	0.139539
ILMN_1753026	11555.5	LPPR1	-0.00109161	0.00538642	0.139539
ILMN_1765636	11555.5	FLJ22184	-0.00100607	0.00539583	0.139539
ILMN_1768127	11555.5	EBNA1BP2	0.00272123	0.0054029	0.139539
ILMN_1776337	11555.5	CHORDC1	0.00540133	0.00541846	0.139539
ILMN_1781983	11555.5	AP1B1	-0.00208634	0.00535465	0.139539
ILMN_1789384	11555.5	QSOX2	-0.00297494	0.0054347	0.139539
ILMN_2224833	11555.5	ADIPOR2	-0.00206527	0.00540613	0.139539
ILMN_2412549	11555.5	GAR1	0.00253942	0.00545636	0.13994
ILMN_1684520	11555.5	TSTD2	0.0013444	0.00546465	0.139997
ILMN_1687268	11555.5	SEC14L5	0.000967177	0.00547895	0.140053
ILMN_1791039	11555.5	RTF1	-0.00162444	0.00547718	0.140053
ILMN_1669703	11555.5	TNK2	-0.00335505	0.00549289	0.140254
ILMN_1685763	11555.5	WDR45L	-0.00382871	0.00552186	0.140373
ILMN_1698225	11555.5	MYO5A	0.00428347	0.00551996	0.140373
ILMN_1716300	11555.5	CDH7	-0.00137679	0.00550908	0.140373
ILMN_1809537	11555.5	MASP1	0.00114691	0.00551066	0.140373
ILMN_1705241	11555.5	TDRD7	0.00196388	0.00553317	0.140399
ILMN_1707475	11555.5	UBE2E2	-0.00272668	0.00553503	0.140399
ILMN_1714858	11555.5	PCDHGC4	-0.0011312	0.00554926	0.140582
ILMN_1771135	11555.5	ZKSCAN2	-0.00170442	0.0055574	0.140582
ILMN_1779743	11555.5	SYCP2L	-0.000957609	0.00556658	0.140582
ILMN_1782890	11555.5	SLC25A3	-0.00161363	0.00556234	0.140582
ILMN_1696056	11555.5	SLC8A3	-0.00117946	0.00558277	0.140678
ILMN_1732725	11555.5	SAPS3	-0.00324809	0.00560715	0.140678
ILMN_1753658	11555.5	C6orf118	0.00109571	0.00559775	0.140678
ILMN_1764826	11555.5	TFE3	-0.00170399	0.00560249	0.140678
ILMN_1783546	11555.5	CARKD	-0.00201382	0.00561248	0.140678
ILMN_1785336	11555.5	PMM2	-0.00318275	0.00558923	0.140678
ILMN_2397231	11555.5	USP16	0.00400403	0.00561298	0.140678
ILMN_1660847	11555.5	PFKFB3	-0.00228566	0.00569092	0.141101
ILMN_1701514	11555.5	TRAF3IP2	-0.0037235	0.005667	0.141101
ILMN_1703158	11555.5	SFI1	0.00125823	0.00568978	0.141101
ILMN_1705892	11555.5	SH2D1A	-0.00249822	0.00567963	0.141101
ILMN_1719998	11555.5	C9orf45	-0.00327537	0.00564579	0.141101
ILMN_1732555	11555.5	B4GALT6	0.00322735	0.00566187	0.141101
ILMN_1776313	11555.5	TMEM150B	-0.00120607	0.00565315	0.141101
ILMN_1815734	11555.5	FCHSD2	-0.00304251	0.0056381	0.141101
ILMN_2217809	11555.5	TMEM126A	0.00251593	0.00568551	0.141101
ILMN_2261784	11555.5	CCNY	-0.00399846	0.005664	0.141101
ILMN_1812970	11555.5	RWDD1	-0.00173156	0.00569993	0.141173
ILMN_1703852	11555.5	EFNB2	0.0019029	0.0057072	0.141201
ILMN_1673711	11555.5	HSP90AB1	-0.00220554	0.00575569	0.141865
ILMN_1678788	11555.5	HAPLN2	-0.00156533	0.0057707	0.141865
ILMN_1738335	11555.5	TNFSF18	-0.00116629	0.00576221	0.141865
ILMN_1811102	11555.5	LRSAM1	-0.00205185	0.00576646	0.141865
ILMN_2196984	11555.5	OIP5	0.00289682	0.00576916	0.141865
ILMN_2283388	11555.5	C20orf24	0.00210895	0.00577085	0.141865
ILMN_1681927	11555.5	HDGF2	-0.00207901	0.00578334	0.141982
ILMN_1779376	11555.5	GSK3B	-0.00255508	0.00578791	0.141982
ILMN_1652243	11555.5	FLJ32784	-0.00116337	0.00580297	0.14205
ILMN_1767801	11555.5	SAMD10	-0.00468358	0.00579768	0.14205
ILMN_1652906	11555.5	GBGT1	-0.00406425	0.00588753	0.142552
ILMN_1654408	11555.5	TRAF7	0.00115765	0.00586903	0.142552
ILMN_1655206	11555.5	ZBTB34	-0.0022877	0.00596878	0.142552
ILMN_1666545	11555.5	GCNT1	0.00353262	0.00587832	0.142552
ILMN_1672042	11555.5	DOLPP1	-0.00136565	0.00590321	0.142552
ILMN_1680782	11555.5	PATL1	-0.00202516	0.00587884	0.142552
ILMN_1682910	11555.5	SLC35B3	0.00317605	0.00592372	0.142552
ILMN_1687858	11555.5	CALM2	0.00564579	0.00589796	0.142552
ILMN_1688580	11555.5	CAMP	-0.00451103	0.00596831	0.142552
ILMN_1689070	11555.5	COQ7	-0.00192797	0.00587544	0.142552
ILMN_1689774	11555.5	MRFAP1L1	-0.00120714	0.0058872	0.142552
ILMN_1692927	11555.5	NTN1	-0.000982611	0.00590302	0.142552
ILMN_1705247	11555.5	ACSL5	-0.0018623	0.0059771	0.142552
ILMN_1710136	11555.5	HDHD1A	-0.00219097	0.00597945	0.142552
ILMN_1723353	11555.5	FAM122A	0.00166363	0.00593312	0.142552
ILMN_1727134	11555.5	KLHDC5	0.0022518	0.00598389	0.142552
ILMN_1733305	11555.5	EIF2A	-0.00209089	0.00591298	0.142552
ILMN_1776154	11555.5	COG3	-0.0021195	0.0059158	0.142552
ILMN_1778242	11555.5	CALM1	0.00256478	0.0059589	0.142552
ILMN_1778360	11555.5	PYGB	-0.00216475	0.00586391	0.142552
ILMN_1808095	11555.5	RNF41	-0.0022896	0.00597637	0.142552
ILMN_2136615	11555.5	HUS1	-0.00104441	0.00594579	0.142552
ILMN_2166831	11555.5	RPS4X	-0.00319863	0.00586342	0.142552
ILMN_2293872	11555.5	PRKAG2	-0.00104839	0.00597371	0.142552
ILMN_2383107	11555.5	VPS41	-0.00421565	0.00583687	0.142552
ILMN_2413644	11555.5	TM4SF19	0.00123272	0.00592107	0.142552
ILMN_1803977	11555.5	GALNT1	0.00435376	0.00599426	0.142652
ILMN_1683811	11555.5	TNPO3	-0.00324457	0.006041	0.143029
ILMN_1700268	11555.5	QPRT	-0.00383325	0.00603974	0.143029
ILMN_1702676	11555.5	C17orf68	-0.00379958	0.0060209	0.143029
ILMN_1717154	11555.5	AQR	-0.00226098	0.00604383	0.143029
ILMN_1729217	11555.5	FAM131A	-0.0025711	0.00603926	0.143029
ILMN_2226324	11555.5	BRP44L	0.00641941	0.00604724	0.143029
ILMN_1714000	11555.5	NXPH3	-0.00106722	0.00606825	0.143332
ILMN_1732468	11555.5	HSPA4L	0.00259917	0.00607244	0.143332
ILMN_2256907	11555.5	MAPK10	-0.00108255	0.00608776	0.143547
ILMN_1653836	11555.5	C11orf41	0.0019708	0.00613861	0.144011
ILMN_1657332	11555.5	CCDC85B	-0.00208197	0.0061255	0.144011
ILMN_1716766	11555.5	CEBPG	-0.00200647	0.00613386	0.144011
ILMN_1740737	11555.5	DCPS	-0.00287547	0.00613795	0.144011
ILMN_1767020	11555.5	DENND1C	-0.00223545	0.00613107	0.144011
ILMN_1680973	11555.5	FOXF1	0.0012862	0.00616365	0.144014
ILMN_1682232	11555.5	MIER1	-0.00208402	0.00616271	0.144014
ILMN_2094166	11555.5	CHMP5	0.00260161	0.0061611	0.144014
ILMN_2367883	11555.5	GEM	-0.0017742	0.0061475	0.144014
ILMN_1655165	11555.5	RNF138	0.00400784	0.00624012	0.144151
ILMN_1678531	11555.5	N4BP3	-0.00223084	0.00621997	0.144151
ILMN_1688864	11555.5	CABP4	-0.00147039	0.00624563	0.144151
ILMN_1692332	11555.5	ALOX12B	-0.0017721	0.00623607	0.144151
ILMN_1694174	11555.5	TRIM68	-0.0015208	0.0062631	0.144151
ILMN_1719316	11555.5	TMED3	-0.00188607	0.00620972	0.144151
ILMN_1731610	11555.5	ABLIM1	-0.00172865	0.00623365	0.144151
ILMN_1749009	11555.5	REXO2	0.00400567	0.00626077	0.144151
ILMN_1759277	11555.5	OIP5	0.00430362	0.00625374	0.144151
ILMN_1800160	11555.5	NR0B1	-0.00118832	0.00625027	0.144151
ILMN_1813946	11555.5	CABP1	0.00363465	0.00618439	0.144151
ILMN_2081398	11555.5	KIF3B	0.00167401	0.00625369	0.144151
ILMN_2082324	11555.5	SLC36A4	0.0033611	0.00622136	0.144151
ILMN_2117171	11555.5	LMO4	0.00769085	0.00624884	0.144151
ILMN_2316104	11555.5	IQCB1	0.00166795	0.0062359	0.144151
ILMN_1762993	11555.5	PIGV	0.00236889	0.00628432	0.144217
ILMN_1768922	11555.5	MGC62100	0.00107141	0.00628118	0.144217
ILMN_2345142	11555.5	SULF2	-0.00177737	0.00628468	0.144217
ILMN_2403906	11555.5	ARFIP1	0.00361396	0.00630105	0.144449
ILMN_1770088	11555.5	CRSP2	-0.00105304	0.00631877	0.144678
ILMN_2399919	11555.5	MLXIPL	0.000993875	0.00632356	0.144678
ILMN_2235454	11555.5	COMMD5	-0.00205113	0.00634443	0.145012
ILMN_2300636	11555.5	HMGXB4	-0.00139796	0.00635234	0.145049
ILMN_1663159	11555.5	CTNND1	0.00111191	0.00638233	0.145343
ILMN_1723021	11555.5	ICMT	0.00238242	0.00638598	0.145343
ILMN_1775861	11555.5	DDI2	-0.00137426	0.00639034	0.145343
ILMN_1805344	11555.5	DDX5	0.0021489	0.00638188	0.145343
ILMN_1728676	11555.5	KIAA0196	0.0017489	0.0064109	0.145667
ILMN_1674160	11555.5	BIN1	-0.00323625	0.00642924	0.14594
ILMN_1666178	11555.5	TP53I13	-0.00271614	0.00646867	0.146117
ILMN_1674924	11555.5	PRR17	-0.00430018	0.00645884	0.146117
ILMN_1696532	11555.5	RBBP5	0.00224013	0.00646761	0.146117
ILMN_1699856	11555.5	RALGDS	-0.00339531	0.00644682	0.146117
ILMN_1704619	11555.5	VPS29	0.00335846	0.00645598	0.146117
ILMN_1727862	11555.5	HPS4	-0.0019222	0.00648691	0.146386
ILMN_1695430	11555.5	DDB1	0.00194719	0.0065352	0.146452
ILMN_1755727	11555.5	KDM5B	-0.00312424	0.00650936	0.146452
ILMN_1765159	11555.5	ELMOD2	0.00162789	0.00653202	0.146452
ILMN_1807016	11555.5	LHX2	0.00513148	0.00653402	0.146452
ILMN_2058347	11555.5	NT5DC1	0.00160606	0.00651191	0.146452
ILMN_2107519	11555.5	OR5D18	-0.0011157	0.0065405	0.146452
ILMN_2389501	11555.5	HSD11B1	-0.00114358	0.00653367	0.146452
ILMN_2404135	11555.5	RIOK3	-0.00229788	0.00653356	0.146452
ILMN_1669447	11555.5	PYHIN1	0.0033906	0.00655466	0.146626
ILMN_1703754	11555.5	CEP192	-0.00214744	0.00656228	0.146655
ILMN_1746137	11555.5	ST7	-0.00242408	0.00659	0.147132
ILMN_1803218	11555.5	GPR139	0.00107498	0.0066034	0.147289
ILMN_1656136	11555.5	STAU1	0.00172475	0.00663476	0.147427
ILMN_1682501	11555.5	CNOT1	0.00194813	0.006624	0.147427
ILMN_1695792	11555.5	CUL4A	-0.00246247	0.00663571	0.147427
ILMN_1719010	11555.5	ARL4D	-0.000995137	0.00662595	0.147427
ILMN_1756312	11555.5	SEMA7A	-0.00164041	0.00665269	0.147427
ILMN_1785170	11555.5	ARMCX2	0.00295236	0.00666452	0.147427
ILMN_1814465	11555.5	UBE2G1	0.00354832	0.00666699	0.147427
ILMN_2129859	11555.5	FASTKD3	0.00196913	0.00666299	0.147427
ILMN_2330948	11555.5	ARF1	-0.00223978	0.00666436	0.147427
ILMN_1738346	11555.5	EFHA1	0.00440142	0.00668376	0.147467
ILMN_1738383	11555.5	EEF2	-0.00207772	0.00668611	0.147467
ILMN_1785218	11555.5	MTCH2	-0.00150446	0.00668795	0.147467
ILMN_1683916	11555.5	PEX13	0.00232451	0.00669607	0.147505
ILMN_1712532	11555.5	CARD9	-0.00265409	0.00674759	0.147675
ILMN_1714397	11555.5	CRYL1	-0.00363166	0.0067677	0.147675
ILMN_1717337	11555.5	2015-03-07	0.00310606	0.00676169	0.147675
ILMN_1723729	11555.5	RSL1D1	-0.00287719	0.00675054	0.147675
ILMN_1728914	11555.5	PRUNE	-0.0015715	0.00674982	0.147675
ILMN_1738207	11555.5	CISH	-0.00132007	0.0067569	0.147675
ILMN_1762696	11555.5	FAM181A	0.00101646	0.00672907	0.147675
ILMN_1782618	11555.5	C9orf16	-0.00171986	0.00674793	0.147675
ILMN_2228538	11555.5	IRAK1BP1	0.00206925	0.00676544	0.147675
ILMN_2400884	11555.5	PCDHA3	0.00102327	0.00672742	0.147675
ILMN_1804610	11555.5	NFX1	0.00520325	0.00677455	0.147685
ILMN_1722423	11555.5	SHPRH	-0.0020105	0.00678824	0.147705
ILMN_1815024	11555.5	PRDX5	-0.00201945	0.0067847	0.147705
ILMN_1682332	11555.5	GYPC	-0.00247335	0.0068409	0.147813
ILMN_1688464	11555.5	MAP6D1	-0.00138025	0.00683993	0.147813
ILMN_1701477	11555.5	CCDC101	-0.00182314	0.00684472	0.147813
ILMN_1739454	11555.5	USP34	-0.00271634	0.006859	0.147813
ILMN_1749821	11555.5	MED28	0.00150514	0.00681882	0.147813
ILMN_1767475	11555.5	CERK	-0.00181529	0.00683923	0.147813
ILMN_1776490	11555.5	C17orf53	-0.00218059	0.0068315	0.147813
ILMN_1780268	11555.5	C1orf56	0.00199787	0.00685564	0.147813
ILMN_1793770	11555.5	DNAJB6	0.00275426	0.00686355	0.147813
ILMN_1812898	11555.5	ZNF132	-0.00161635	0.00681811	0.147813
ILMN_2351309	11555.5	TIAL1	0.00359607	0.00684826	0.147813
ILMN_1679731	11555.5	SLC15A4	-0.00283329	0.00687664	0.147956
ILMN_1719203	11555.5	DISC1	-0.00129882	0.00689606	0.148099
ILMN_2351930	11555.5	TRIM33	-0.00154775	0.00689517	0.148099
ILMN_1655748	11555.5	ZNF323	0.00177935	0.00722847	0.148174
ILMN_1655990	11555.5	CDK5RAP2	-0.00361864	0.00703541	0.148174
ILMN_1662129	11555.5	RCN2	0.00260387	0.00714885	0.148174
ILMN_1665212	11555.5	EDC4	-0.00218593	0.00705403	0.148174
ILMN_1665877	11555.5	RNF149	-0.00209122	0.00709134	0.148174
ILMN_1666363	11555.5	FOXN1	-0.00104023	0.00707747	0.148174
ILMN_1667707	11555.5	SPCS3	0.00280784	0.00719629	0.148174
ILMN_1671005	11555.5	IRF2BP2	-0.00340624	0.00717156	0.148174
ILMN_1677092	11555.5	GEM	-0.00174793	0.00723378	0.148174
ILMN_1679809	11555.5	GSTP1	-0.00200596	0.00699473	0.148174
ILMN_1685446	11555.5	NARG1L	0.00132457	0.00694259	0.148174
ILMN_1687922	11555.5	RP9	-0.00167915	0.00720033	0.148174
ILMN_1695719	11555.5	EIF2C2	-0.0045593	0.00723942	0.148174
ILMN_1699674	11555.5	ZNF703	0.000974505	0.00723209	0.148174
ILMN_1709717	11555.5	LRRC15	-0.00170725	0.00705245	0.148174
ILMN_1713668	11555.5	TSNAX	0.00253621	0.00722149	0.148174
ILMN_1725496	11555.5	KCNAB2	-0.00188468	0.00719581	0.148174
ILMN_1725686	11555.5	OR52M1	0.000947503	0.0069417	0.148174
ILMN_1728256	11555.5	SPAG9	-0.00167039	0.00717423	0.148174
ILMN_1729180	11555.5	GATM	-0.003274	0.00721518	0.148174
ILMN_1731648	11555.5	FOXJ2	-0.00239821	0.00694435	0.148174
ILMN_1735064	11555.5	PPP1R3E	-0.00388099	0.00712771	0.148174
ILMN_1739847	11555.5	EIF3D	-0.00262383	0.00692659	0.148174
ILMN_1741917	11555.5	OSCAR	-0.00136434	0.00712065	0.148174
ILMN_1750722	11555.5	RPS7	0.00225039	0.00716206	0.148174
ILMN_1762316	11555.5	CPSF3L	-0.00289505	0.00694103	0.148174
ILMN_1765310	11555.5	TCEAL2	-0.0040227	0.00712327	0.148174
ILMN_1776582	11555.5	PDK3	-0.00254197	0.00697456	0.148174
ILMN_1777521	11555.5	GLUD2	-0.0015016	0.00702122	0.148174
ILMN_1784661	11555.5	TMEM2	-0.00468856	0.00709564	0.148174
ILMN_1788053	11555.5	SLC25A12	0.00202876	0.00714762	0.148174
ILMN_1788305	11555.5	EFCAB5	0.000944382	0.00699155	0.148174
ILMN_1792356	11555.5	DPYSL4	-0.00651581	0.00722359	0.148174
ILMN_1792435	11555.5	STAG1	0.00315214	0.00711476	0.148174
ILMN_1795286	11555.5	C6orf47	-0.00191807	0.00693807	0.148174
ILMN_1798855	11555.5	RASSF9	0.00103654	0.00718921	0.148174
ILMN_1799150	11555.5	PPM1J	-0.00115271	0.00708497	0.148174
ILMN_1801600	11555.5	CCDC97	0.00127119	0.00714158	0.148174
ILMN_1802843	11555.5	PRCC	-0.00165924	0.00709719	0.148174
ILMN_1814573	11555.5	FTSJD1	0.00224837	0.00702449	0.148174
ILMN_2056479	11555.5	TXNL2	0.00387205	0.00696504	0.148174
ILMN_2220187	11555.5	GFPT1	0.00402815	0.00705022	0.148174
ILMN_2227248	11555.5	SLAMF9	-0.00119893	0.00721631	0.148174
ILMN_2266595	11555.5	LILRA5	-0.0011289	0.00699219	0.148174
ILMN_2293692	11555.5	CREBBP	0.00290923	0.00715477	0.148174
ILMN_2294784	11555.5	PRDM1	0.00276638	0.00703756	0.148174
ILMN_2329569	11555.5	C9orf116	-0.00115537	0.00708155	0.148174
ILMN_2329914	11555.5	SPRY1	-0.00333759	0.00694832	0.148174
ILMN_2370622	11555.5	F8	0.00121828	0.0070587	0.148174
ILMN_2372639	11555.5	TRAPPC5	-0.00317961	0.00699268	0.148174
ILMN_2379718	11555.5	RAB24	-0.0025052	0.00723384	0.148174
ILMN_2392352	11555.5	CTPS2	-0.0025891	0.00705334	0.148174
ILMN_2409062	11555.5	ISCU	0.00193016	0.00719323	0.148174
ILMN_1674063	11555.5	OAS2	-0.00277536	0.00726377	0.148191
ILMN_1695797	11555.5	NCOA6	0.00160766	0.00725677	0.148191
ILMN_1740418	11555.5	CYP27B1	-0.00119447	0.00725874	0.148191
ILMN_1800612	11555.5	VBP1	0.00401638	0.00726592	0.148191
ILMN_1675612	11555.5	BLCAP	-0.00282983	0.00731873	0.148572
ILMN_1682930	11555.5	SIPA1	-0.0034888	0.00734889	0.148572
ILMN_1683179	11555.5	RRAD	-0.00157398	0.00734272	0.148572
ILMN_1697289	11555.5	ZNF713	0.00126395	0.00734414	0.148572
ILMN_1727402	11555.5	HCLS1	-0.0022643	0.00733466	0.148572
ILMN_1792489	11555.5	ARPC2	0.00196924	0.00734508	0.148572
ILMN_1795893	11555.5	TMEM167B	-0.00243849	0.007339	0.148572
ILMN_1810085	11555.5	ABCF3	-0.00250988	0.00733782	0.148572
ILMN_2216157	11555.5	GNA12	-0.00331036	0.00730628	0.148572
ILMN_2401730	11555.5	C1GALT1C1	0.00234398	0.00731866	0.148572
ILMN_1751656	11555.5	KLF11	-0.00453443	0.00735999	0.148667
ILMN_1772514	11555.5	TMEM132E	0.00110155	0.00736904	0.148719
ILMN_1678290	11555.5	HMG20A	-0.00210285	0.00738546	0.14877
ILMN_1741594	11555.5	CLCN6	-0.00322993	0.0073822	0.14877
ILMN_1745132	11555.5	GDF11	-0.00235019	0.00739085	0.14877
ILMN_1742250	11555.5	CCNH	-0.00118153	0.00740711	0.148967
ILMN_1777342	11555.5	PREX1	-0.00176489	0.00746287	0.149958
ILMN_2368597	11555.5	SMG7	-0.00442387	0.00746962	0.149963
ILMN_1653438	11555.5	PHF14	0.0044981	0.00753842	0.150139
ILMN_1660935	11555.5	MGC5139	-0.00187168	0.00758353	0.150139
ILMN_1662719	11555.5	GPBP1L1	-0.00296128	0.00756967	0.150139
ILMN_1664608	11555.5	INPP5A	-0.00275708	0.00755429	0.150139
ILMN_1672660	11555.5	MBP	-0.00242209	0.00751221	0.150139
ILMN_1698897	11555.5	NLRP9	-0.000952655	0.00753919	0.150139
ILMN_1735014	11555.5	KLF6	-0.00445944	0.0075888	0.150139
ILMN_1748890	11555.5	GPR176	-0.00106842	0.00755543	0.150139
ILMN_1765116	11555.5	PAOX	-0.00224235	0.00750076	0.150139
ILMN_1767542	11555.5	THAP10	0.00215735	0.00751208	0.150139
ILMN_1772329	11555.5	LRRFIP2	-0.00282284	0.00753574	0.150139
ILMN_1776674	11555.5	SAC3D1	0.00274766	0.00756441	0.150139
ILMN_1795089	11555.5	RASAL3	-0.00293389	0.00753561	0.150139
ILMN_1796088	11555.5	ACTL7B	-0.00177064	0.00756957	0.150139
ILMN_2212909	11555.5	MELK	0.00244395	0.00755793	0.150139
ILMN_2306955	11555.5	ACPL2	0.00119531	0.00758228	0.150139
ILMN_2402416	11555.5	DNAJB6	0.00178404	0.00750576	0.150139
ILMN_1659975	11555.5	C1orf216	-0.00223287	0.00761347	0.150229
ILMN_1659990	11555.5	C7orf68	-0.00397904	0.0076727	0.150229
ILMN_1674522	11555.5	HIGD1A	0.00328412	0.00762746	0.150229
ILMN_1699703	11555.5	ARCN1	-0.00169227	0.00767794	0.150229
ILMN_1709613	11555.5	IGF1	-0.00188748	0.00768225	0.150229
ILMN_1716062	11555.5	MYL4	0.000949573	0.00761489	0.150229
ILMN_1727043	11555.5	GLT25D1	-0.00225852	0.00765161	0.150229
ILMN_1758731	11555.5	CYP2J2	0.00249734	0.00767294	0.150229
ILMN_1764829	11555.5	EML1	0.00103993	0.00768303	0.150229
ILMN_1770484	11555.5	FBXW7	0.00098247	0.00765108	0.150229
ILMN_1778977	11555.5	TYROBP	0.00321248	0.00764517	0.150229
ILMN_1784766	11555.5	MCM3AP	-0.00200229	0.0076801	0.150229
ILMN_1798808	11555.5	FOXH1	-0.00141375	0.00766	0.150229
ILMN_2280911	11555.5	VPS41	0.00322317	0.00768439	0.150229
ILMN_1776119	11555.5	ABCC10	-0.00218523	0.00770246	0.150391
ILMN_1798138	11555.5	CHIA	0.00100326	0.00771217	0.150391
ILMN_1904052	11555.5	CCDC122	-0.00115095	0.00770577	0.150391
ILMN_1752111	11555.5	SMARCAL1	-0.00216726	0.00773312	0.150672
ILMN_2128668	11555.5	FOXJ3	0.00148856	0.00776886	0.151241
ILMN_1692733	11555.5	NRARP	0.00104102	0.00778353	0.151272
ILMN_1775171	11555.5	WIPF2	-0.00122037	0.00778322	0.151272
ILMN_1678504	11555.5	RHOT1	-0.00210595	0.00784006	0.151273
ILMN_1696055	11555.5	HES3	0.000956345	0.0078217	0.151273
ILMN_1714965	11555.5	NFKB1	-0.00171251	0.00783953	0.151273
ILMN_1786319	11555.5	MME	0.00112786	0.00781443	0.151273
ILMN_1795839	11555.5	SCCPDH	-0.00217675	0.00782692	0.151273
ILMN_2383419	11555.5	GMEB1	-0.00273272	0.00781904	0.151273
ILMN_2387599	11555.5	C20orf24	0.00260396	0.0078271	0.151273
ILMN_2392274	11555.5	CD82	-0.003906	0.00784251	0.151273
ILMN_2401253	11555.5	FAM13A	-0.0012906	0.0078397	0.151273
ILMN_1764986	11555.5	HIST3H2BB	0.00102548	0.00786467	0.151574
ILMN_1742131	11555.5	CPNE7	-0.00128769	0.00787865	0.151717
ILMN_1716086	11555.5	WDR33	-0.00159953	0.00788983	0.151754
ILMN_1752269	11555.5	ACSS1	-0.00361985	0.00789371	0.151754
ILMN_2328029	11555.5	EXT2	0.00212861	0.00790134	0.151774
ILMN_1710979	11555.5	ANKRD39	-0.00252962	0.00794425	0.151914
ILMN_1743316	11555.5	FAM109A	-0.00143129	0.00791606	0.151914
ILMN_1743373	11555.5	DLL1	-0.00401427	0.00794218	0.151914
ILMN_1746206	11555.5	AZI1	-0.00166028	0.00793942	0.151914
ILMN_2332368	11555.5	VPS13B	0.00121373	0.00793126	0.151914
ILMN_2389151	11555.5	UGP2	0.00275501	0.00794809	0.151914
ILMN_1782543	11555.5	EEF1D	-0.00266286	0.00798153	0.152427
ILMN_2339705	11555.5	MED8	-0.0023254	0.00800942	0.152834
ILMN_2052373	11555.5	RAB17	0.00138436	0.00802716	0.153046
ILMN_1744963	11555.5	ERO1L	-0.00216624	0.00804323	0.1531
ILMN_1803856	11555.5	DKFZP586I1420	-0.00169812	0.00804045	0.1531
ILMN_1706273	11555.5	HCCA2	-0.00253488	0.00806129	0.153317
ILMN_1707175	11555.5	NSD1	0.00216517	0.00808061	0.153432
ILMN_1772487	11555.5	SFRS14	0.00185322	0.00807594	0.153432
ILMN_1653612	11555.5	KCTD9	0.00205122	0.00808851	0.153456
ILMN_1691572	11555.5	TST	-0.00297425	0.00810241	0.153585
ILMN_1785058	11555.5	MGC15885	-0.000967042	0.00811407	0.153585
ILMN_2207328	11555.5	C18orf10	0.00563455	0.00811527	0.153585
ILMN_1673793	11555.5	SUNC1	-0.00135505	0.00814322	0.153671
ILMN_1751571	11555.5	RAD23A	0.00175282	0.0081464	0.153671
ILMN_1771870	11555.5	FAM98C	-0.00237024	0.00813058	0.153671
ILMN_1789457	11555.5	GNL1	-0.00253742	0.00813951	0.153671
ILMN_1713454	11555.5	ZNF671	-0.00235031	0.0081592	0.153787
ILMN_1778625	11555.5	CD44	0.00294294	0.00818903	0.154
ILMN_1789364	11555.5	ZNF789	0.00301093	0.00818924	0.154
ILMN_1802167	11555.5	ALDH1L1	0.00112068	0.0081905	0.154
ILMN_1657893	11555.5	TXNRD2	-0.00215434	0.00820814	0.154093
ILMN_1740490	11555.5	ZFP82	-0.00240337	0.00820879	0.154093
ILMN_1794156	11555.5	DYRK1A	0.00230684	0.00824049	0.154437
ILMN_2347807	11555.5	EXOC1	0.00276761	0.00823492	0.154437
ILMN_1711414	11555.5	MRPS27	-0.00152652	0.00824771	0.154447
ILMN_2360028	11555.5	NFATC3	-0.00247581	0.00829392	0.155187
ILMN_2343677	11555.5	SOX5	-0.00106244	0.00831125	0.155385
ILMN_2170814	11555.5	LAMP3	-0.00329592	0.00832615	0.155538
ILMN_2330787	11555.5	FRMD6	0.00129943	0.00833975	0.155666
ILMN_1720595	11555.5	MDGA1	-0.00211055	0.0083603	0.155924
ILMN_2342084	11555.5	BCAP29	0.00290373	0.00837485	0.156069
ILMN_1660844	11555.5	INTS4	-0.00191521	0.00842948	0.156404
ILMN_1708502	11555.5	AFF4	-0.00190394	0.00847097	0.156404
ILMN_1720053	11555.5	ZFAND3	-0.00319157	0.00844741	0.156404
ILMN_1720623	11555.5	SYTL3	-0.00394083	0.00842435	0.156404
ILMN_1751887	11555.5	PREP	-0.00218794	0.00846227	0.156404
ILMN_1763663	11555.5	FLJ20718	0.00490635	0.00845585	0.156404
ILMN_1764871	11555.5	PIGP	0.00231218	0.00843348	0.156404
ILMN_1788095	11555.5	SPRYD3	-0.00270098	0.00840215	0.156404
ILMN_1794662	11555.5	DSG1	0.00150156	0.00847403	0.156404
ILMN_1800142	11555.5	LAMB3	0.0010357	0.00844989	0.156404
ILMN_2218002	11555.5	LIPC	0.00101605	0.00843169	0.156404
ILMN_2268969	11555.5	CHRNA1	0.00101101	0.00841926	0.156404
ILMN_1652825	11555.5	IL10RA	-0.00252018	0.00849158	0.156603
ILMN_2346769	11555.5	FAM189B	-0.00219831	0.00850082	0.156648
ILMN_2394561	11555.5	IRF2BP2	-0.00286548	0.00850993	0.156691
ILMN_1651569	11555.5	XRCC2	-0.00104667	0.00853391	0.156779
ILMN_1753795	11555.5	SOCS4	0.00214809	0.00852887	0.156779
ILMN_2117904	11555.5	ZNF22	0.00180688	0.00853507	0.156779
ILMN_1705843	11555.5	CCDC122	-0.00100505	0.00858787	0.157624
ILMN_1740415	11555.5	WFDC3	0.00107206	0.0086239	0.15816
ILMN_1775579	11555.5	ACAD9	-0.00158109	0.00863444	0.158227
ILMN_1658802	11555.5	KRTCAP2	-0.00260804	0.00869905	0.158657
ILMN_1688279	11555.5	PVRIG	-0.00370956	0.00869327	0.158657
ILMN_1801349	11555.5	TAS2R14	0.00101872	0.00869431	0.158657
ILMN_2092077	11555.5	PIP	-0.00119549	0.00869555	0.158657
ILMN_2144162	11555.5	FLJ25006	0.00241501	0.00869354	0.158657
ILMN_2412024	11555.5	JMJD6	-0.00315168	0.00867835	0.158657
ILMN_1713486	11555.5	RNF25	-0.00199034	0.00871028	0.158694
ILMN_1733667	11555.5	DHX35	-0.0018348	0.00871483	0.158694
ILMN_1668052	11555.5	FOXA2	0.00240747	0.00874805	0.158706
ILMN_1670377	11555.5	ZNF20	-0.00193005	0.00873247	0.158706
ILMN_1677607	11555.5	SC5DL	-0.00292645	0.00873964	0.158706
ILMN_1710075	11555.5	FAM89A	0.00214044	0.00874982	0.158706
ILMN_1724722	11555.5	PARP10	0.00114775	0.00873066	0.158706
ILMN_1696004	11555.5	LRRK1	0.00293606	0.00879022	0.159091
ILMN_1751062	11555.5	SCARA5	-0.000909905	0.00878101	0.159091
ILMN_1783629	11555.5	C10orf93	-0.00113415	0.00879172	0.159091
ILMN_1666625	11555.5	KIF17	0.00096411	0.00880949	0.159142
ILMN_2154455	11555.5	ZNF330	0.00359	0.00881154	0.159142
ILMN_2397954	11555.5	PARP3	0.00200491	0.00881523	0.159142
ILMN_1726981	11555.5	VEGFB	-0.00331391	0.00883561	0.15931
ILMN_1744034	11555.5	GPR27	-0.00153464	0.0088452	0.15931
ILMN_1774074	11555.5	RXRB	-0.00261065	0.00883942	0.15931
ILMN_1708101	11555.5	LMNB2	-0.00195305	0.00885606	0.159381
ILMN_1729433	11555.5	LIPH	-0.00214251	0.00887397	0.15958
ILMN_2325112	11555.5	C22orf40	-0.00264398	0.00889733	0.159875
ILMN_1675992	11555.5	DST	0.0015827	0.0089186	0.160009
ILMN_1769634	11555.5	STRA13	0.00163277	0.00891269	0.160009
ILMN_1787843	11555.5	HSDL2	0.00439784	0.0089261	0.160019
ILMN_1653828	11555.5	CHFR	-0.00286342	0.00897297	0.160223
ILMN_1713884	11555.5	C16orf42	0.00355559	0.00896523	0.160223
ILMN_1750661	11555.5	FBXW9	-0.00210602	0.0089628	0.160223
ILMN_1798045	11555.5	ADAM32	-0.000885067	0.00897359	0.160223
ILMN_1809433	11555.5	XBP1	0.00364062	0.00898605	0.160223
ILMN_2135321	11555.5	CHDH	-0.00256157	0.0089489	0.160223
ILMN_2152581	11555.5	STK38	-0.00261442	0.0089805	0.160223
ILMN_1773763	11555.5	MTA2	0.00243867	0.00901296	0.160579
ILMN_1662852	11555.5	IQCK	0.00144847	0.0090639	0.160602
ILMN_1679614	11555.5	SGSM3	-0.00266826	0.00905333	0.160602
ILMN_1706070	11555.5	GLS2	0.0012537	0.00904383	0.160602
ILMN_1746232	11555.5	KITLG	-0.000934292	0.00906665	0.160602
ILMN_1774432	11555.5	DTD1	-0.00180142	0.0090603	0.160602
ILMN_1775111	11555.5	SND1	-0.00223898	0.00903312	0.160602
ILMN_1796082	11555.5	DHX57	0.00124202	0.00907676	0.160602
ILMN_2306630	11555.5	SP8	-0.00147278	0.00902786	0.160602
ILMN_2387505	11555.5	AP1B1	-0.00231306	0.00907073	0.160602
ILMN_1666482	11555.5	SP2	0.00186189	0.00910573	0.160991
ILMN_2120222	11555.5	SERPINB3	0.00107748	0.00911754	0.161077
ILMN_1657550	11555.5	MVD	-0.00268943	0.00913602	0.161142
ILMN_1755235	11555.5	XPO6	-0.00243721	0.00914032	0.161142
ILMN_2287888	11555.5	PSMC4	0.00296827	0.00914215	0.161142
ILMN_1659415	11555.5	MAP2K1IP1	0.00266169	0.00915546	0.161159
ILMN_1806778	11555.5	UBE2E1	0.00462362	0.00915708	0.161159
ILMN_1803376	11555.5	AEBP2	0.0018035	0.00917327	0.161321
ILMN_2074773	11555.5	KCNK6	-0.00164057	0.00919733	0.161498
ILMN_2150000	11555.5	C15orf24	0.00167315	0.00919038	0.161498
ILMN_1793543	11555.5	C1orf51	-0.00173153	0.00920991	0.161597
ILMN_1678841	11555.5	UBD	0.00602386	0.00922549	0.161724
ILMN_1792014	11555.5	FAM70B	-0.00113171	0.00923115	0.161724
ILMN_1695961	11555.5	CLK3	-0.00262418	0.00925053	0.161818
ILMN_2182704	11555.5	BIRC2	0.00393124	0.00924577	0.161818
ILMN_1735361	11555.5	MAPK11	-0.00162125	0.00926235	0.161902
ILMN_1704916	11555.5	KU-MEL-3	-0.000937994	0.00927804	0.161931
ILMN_1713993	11555.5	UBAC2	-0.00242798	0.00927229	0.161931
ILMN_1734543	11555.5	PTPRE	-0.00222364	0.00930649	0.161939
ILMN_1736655	11555.5	LCE1B	0.00173872	0.00929915	0.161939
ILMN_1750395	11555.5	MBD2	0.00450477	0.00930596	0.161939
ILMN_1807563	11555.5	FKBP2	-0.00148112	0.00930168	0.161939
ILMN_1799299	11555.5	PRPF38B	0.00245157	0.00932358	0.162114
ILMN_1754727	11555.5	GPRASP2	0.00125041	0.00934797	0.162416
ILMN_1792733	11555.5	FOXA3	-0.00324477	0.00936531	0.162595
ILMN_1809566	11555.5	ZSCAN16	0.00232654	0.00939614	0.162763
ILMN_2069945	11555.5	SNRNP27	0.00384806	0.0093928	0.162763
ILMN_2342515	11555.5	FXN	-0.00202506	0.00938372	0.162763
ILMN_1654010	11555.5	AGPAT3	-0.00330688	0.00941534	0.162821
ILMN_1749838	11555.5	MZF1	-0.00283853	0.0094347	0.162821
ILMN_1765082	11555.5	RBM10	-0.00134216	0.00941408	0.162821
ILMN_1772387	11555.5	TLR2	0.0009162	0.00942086	0.162821
ILMN_1793616	11555.5	RNF38	-0.00161254	0.00943324	0.162821
ILMN_1680430	11555.5	TSGA10	0.00137349	0.00946672	0.163146
ILMN_2382083	11555.5	CUGBP1	0.00165764	0.00946766	0.163146
ILMN_1795007	11555.5	C2orf47	0.0035771	0.00949664	0.163523
ILMN_1703558	11555.5	FHL3	-0.0035266	0.0095139	0.163533
ILMN_1764850	11555.5	HPCAL1	-0.00438825	0.00950891	0.163533
ILMN_2394193	11555.5	C14orf138	0.00405728	0.00951842	0.163533
ILMN_1802631	11555.5	AGA	0.00327159	0.00953617	0.163716
ILMN_1651315	11555.5	HMG20B	-0.00160641	0.00957204	0.163993
ILMN_1660186	11555.5	SYF2	-0.00212836	0.00956293	0.163993
ILMN_1723007	11555.5	ZCCHC9	0.00227014	0.00957359	0.163993
ILMN_1740094	11555.5	BEND4	0.00205682	0.00959734	0.164278
ILMN_1778611	11555.5	GBAS	0.00263271	0.00961285	0.164422
ILMN_1762735	11555.5	EVC2	-0.00126579	0.00962638	0.164531
ILMN_1688621	11555.5	C9orf80	0.0030639	0.00966506	0.164948
ILMN_1786004	11555.5	ZCCHC16	-0.000892516	0.00965963	0.164948
ILMN_1662799	11555.5	GPSM3	-0.00271674	0.00970082	0.165246
ILMN_1673215	11555.5	PCBP1	-0.0016069	0.00973292	0.165246
ILMN_1733377	11555.5	FASTKD5	-0.00183461	0.0097397	0.165246
ILMN_1734542	11555.5	OVGP1	-0.00132639	0.00971506	0.165246
ILMN_1741944	11555.5	SNORD38B	-0.000856776	0.00972861	0.165246
ILMN_2101719	11555.5	C10orf84	-0.00157497	0.00972905	0.165246
ILMN_2181445	11555.5	BCL2L13	-0.00214015	0.00973256	0.165246
ILMN_2356031	11555.5	RNF121	0.00181076	0.00973963	0.165246
ILMN_2332440	11555.5	KCNMB2	-0.00107368	0.00975677	0.165414
ILMN_1815673	11555.5	DKK3	0.000918617	0.00976483	0.165429
ILMN_1771962	11555.5	GLI3	-0.00111822	0.00979087	0.165749
ILMN_1701052	11555.5	TUBG2	-0.00300223	0.0098125	0.165994
ILMN_1690442	11555.5	C18orf45	-0.0017385	0.00982649	0.166109
ILMN_2097793	11555.5	ZBTB4	0.00230075	0.00983748	0.166173
ILMN_1706990	11555.5	ZNF271	0.00153436	0.00989564	0.166911
ILMN_1803882	11555.5	VEGFA	-0.00192892	0.00989442	0.166911
ILMN_1660654	11555.5	CDCA2	-0.00198841	0.00990704	0.166958
ILMN_1684321	11555.5	CYB5B	0.00167056	0.00991285	0.166958
ILMN_1768793	11555.5	UTF1	0.00104557	0.00993724	0.167247
ILMN_1671621	11555.5	PCMT1	0.00358281	0.00995753	0.167279
ILMN_1703111	11555.5	BBS7	0.00126166	0.00996087	0.167279
ILMN_2312709	11555.5	LCMT1	-0.00165416	0.00995111	0.167279
ILMN_1677572	11555.5	FSD1CL	-0.00135165	0.00997632	0.167417
ILMN_2364062	11555.5	THOC4	0.00474701	0.00998361	0.167417
ILMN_1657317	11555.5	POLR2J	0.00297606	0.0100014	0.167561
ILMN_1716596	11555.5	NSMAF	-0.00154016	0.0100066	0.167561
ILMN_1686254	11555.5	FAM127B	0.00195809	0.010061	0.167906
ILMN_1690733	11555.5	EGF	-0.000957325	0.0100881	0.167906
ILMN_1694432	11555.5	CRIP2	-0.00137694	0.0100453	0.167906
ILMN_1724406	11555.5	INO80E	0.00268007	0.0100927	0.167906
ILMN_1727426	11555.5	ERG	-0.00130893	0.0100823	0.167906
ILMN_1737398	11555.5	PTPLAD1	0.00313098	0.0100757	0.167906
ILMN_1752639	11555.5	SLC25A24	-0.00160042	0.0100622	0.167906
ILMN_2200853	11555.5	OR10W1	-0.00116012	0.0100346	0.167906
ILMN_2401822	11555.5	FTSJ1	0.00268113	0.0100676	0.167906
ILMN_1656186	11555.5	SLC41A1	0.00225034	0.010115	0.168035
ILMN_1741264	11555.5	MRPS33	0.00196821	0.0101083	0.168035
ILMN_1687863	11555.5	LSS	-0.00170631	0.010133	0.168062
ILMN_1741032	11555.5	HERC3	-0.00169116	0.0101279	0.168062
ILMN_1752520	11555.5	SLFN11	-0.00286029	0.010153	0.168062
ILMN_1754811	11555.5	FBXO38	-0.00161611	0.0101493	0.168062
ILMN_2139351	11555.5	ZNF232	0.00282957	0.0101519	0.168062
ILMN_1725852	11555.5	S100A2	-0.00133043	0.0101981	0.168689
ILMN_1674934	11555.5	FOXF2	-0.000942435	0.0102094	0.168754
ILMN_2351029	11555.5	MTMR2	0.00130922	0.0102299	0.168973
ILMN_1652762	11555.5	HIC2	-0.00204839	0.0103321	0.169121
ILMN_1653496	11555.5	GLUL	0.00100424	0.010334	0.169121
ILMN_1702842	11555.5	VNN3	0.000893007	0.0103179	0.169121
ILMN_1722834	11555.5	RGS12	-0.00325072	0.0102848	0.169121
ILMN_1727194	11555.5	CALU	-0.00238498	0.010325	0.169121
ILMN_1745852	11555.5	WDR33	-0.00315382	0.010289	0.169121
ILMN_1757317	11555.5	LARS	-0.00183583	0.010324	0.169121
ILMN_1767349	11555.5	ABCB4	-0.00260137	0.0103017	0.169121
ILMN_1773643	11555.5	SLC38A9	0.00154525	0.0103009	0.169121
ILMN_1804490	11555.5	PRKRIP1	-0.00234073	0.0103001	0.169121
ILMN_1807667	11555.5	C14orf105	0.0031509	0.010291	0.169121
ILMN_1813491	11555.5	SPTLC1	0.00234792	0.0102621	0.169121
ILMN_2123402	11555.5	TMEM4	0.00445229	0.0103099	0.169121
ILMN_1709815	11555.5	PURG	-0.00171802	0.0103705	0.169597
ILMN_1715013	11555.5	ERMAP	0.00147042	0.0103899	0.169795
ILMN_1809267	11555.5	CLCC1	-0.0020217	0.0104023	0.169877
ILMN_1714848	11555.5	ZNF354A	0.00143414	0.0104619	0.170404
ILMN_1764096	11555.5	CCBL1	-0.00193785	0.0104641	0.170404
ILMN_1782050	11555.5	CEBPD	0.00281109	0.0104555	0.170404
ILMN_2409706	11555.5	WDR20	-0.00142702	0.0104511	0.170404
ILMN_1698653	11555.5	ODF2	-0.00200376	0.0104936	0.170419
ILMN_1717229	11555.5	C9orf21	-0.002453	0.0104945	0.170419
ILMN_1810797	11555.5	WASF3	0.00122393	0.0104888	0.170419
ILMN_2362911	11555.5	CLK2	-0.00241865	0.0104892	0.170419
ILMN_1671494	11555.5	USP5	0.00148961	0.0105145	0.170625
ILMN_1696568	11555.5	ATP2C1	0.00284238	0.0105266	0.170637
ILMN_1708787	11555.5	ZNF627	-0.00140319	0.01053	0.170637
ILMN_1763036	11555.5	CLCN6	-0.00272577	0.0105497	0.170835
ILMN_1683980	11555.5	PLEKHM2	-0.00189394	0.0105781	0.170936
ILMN_1717313	11555.5	NFKBIE	-0.00317049	0.0105643	0.170936
ILMN_1755710	11555.5	EFNA4	-0.00184668	0.0105728	0.170936
ILMN_1665117	11555.5	C6orf89	-0.00164649	0.0106051	0.171253
ILMN_2243687	11555.5	LAMP2	0.00313545	0.0106274	0.171492
ILMN_1655924	11555.5	TRNT1	0.00406964	0.0106538	0.171608
ILMN_1661000	11555.5	RPS6KC1	-0.00122144	0.0107074	0.171608
ILMN_1662952	11555.5	ZNF687	0.00120995	0.0107154	0.171608
ILMN_1664772	11555.5	ATP2B4	-0.00135372	0.0106603	0.171608
ILMN_1685005	11555.5	TNFRSF1A	-0.00283968	0.0106514	0.171608
ILMN_1691731	11555.5	PARP14	-0.00296036	0.0107141	0.171608
ILMN_1706502	11555.5	EIF2AK2	0.00428547	0.0107638	0.171608
ILMN_1716524	11555.5	RAB7A	-0.00231906	0.0107921	0.171608
ILMN_1744534	11555.5	LYRM5	0.00308331	0.0108243	0.171608
ILMN_1744628	11555.5	FDX1L	-0.00165713	0.0107575	0.171608
ILMN_1747162	11555.5	DDX47	-0.0018309	0.0108128	0.171608
ILMN_1747506	11555.5	DHX34	-0.00203091	0.0107808	0.171608
ILMN_1754489	11555.5	FBXL20	-0.00176664	0.0107419	0.171608
ILMN_1754839	11555.5	DHX15	0.00447052	0.0107597	0.171608
ILMN_1768784	11555.5	PSMC2	0.00190433	0.0107998	0.171608
ILMN_1779633	11555.5	PSMD6	0.00472476	0.0107609	0.171608
ILMN_1791770	11555.5	SMARCC2	0.00286546	0.0107717	0.171608
ILMN_1796912	11555.5	ARHGEF7	-0.00287023	0.0107662	0.171608
ILMN_1809964	11555.5	OR10J1	-0.00112981	0.0108276	0.171608
ILMN_1811103	11555.5	PCDHGB5	0.00104709	0.0107115	0.171608
ILMN_2110561	11555.5	IFNA8	-0.00156564	0.0107408	0.171608
ILMN_2316599	11555.5	ZNF629	-0.00201943	0.0107536	0.171608
ILMN_2317463	11555.5	INTS1	-0.00275883	0.0108095	0.171608
ILMN_2372040	11555.5	MTP18	-0.00212758	0.0107075	0.171608
ILMN_2379527	11555.5	ELMO1	-0.00164717	0.010808	0.171608
ILMN_2400219	11555.5	SRI	0.0034924	0.010673	0.171608
ILMN_1712184	11555.5	HIST1H3C	0.00156246	0.0108687	0.172142
ILMN_1669645	11555.5	PKD1	-0.00256489	0.0108847	0.172276
ILMN_1657486	11555.5	OR2AG2	0.00167888	0.0109385	0.172733
ILMN_1742798	11555.5	SFRS10	0.00609722	0.0109434	0.172733
ILMN_2102670	11555.5	GATA2	0.00100884	0.0109283	0.172733
ILMN_2388701	11555.5	ST3GAL5	-0.00233551	0.0109336	0.172733
ILMN_1654685	11555.5	MCTP1	-0.00333224	0.0110595	0.173259
ILMN_1656111	11555.5	MYLIP	-0.00281669	0.0111434	0.173259
ILMN_1661337	11555.5	SRM	0.00254092	0.0110735	0.173259
ILMN_1663916	11555.5	ARHGAP9	-0.00196352	0.0111522	0.173259
ILMN_1667948	11555.5	SPATA18	0.0018388	0.0110972	0.173259
ILMN_1670672	11555.5	TMEM37	-0.00257103	0.0110364	0.173259
ILMN_1680378	11555.5	RBM45	0.00280053	0.0111169	0.173259
ILMN_1699545	11555.5	PCSK7	-0.00238345	0.0111325	0.173259
ILMN_1717490	11555.5	RPL6	0.00258594	0.0111567	0.173259
ILMN_1732967	11555.5	KIAA1949	-0.00260163	0.0110055	0.173259
ILMN_1735220	11555.5	CAV2	0.0015795	0.0111024	0.173259
ILMN_1743643	11555.5	ZXDC	-0.00198943	0.0111276	0.173259
ILMN_1748116	11555.5	GEMIN8	-0.00200795	0.0110234	0.173259
ILMN_1752226	11555.5	P2RY11	-0.00263151	0.0109911	0.173259
ILMN_1774708	11555.5	ORMDL2	0.00126025	0.0111418	0.173259
ILMN_1775348	11555.5	KCNH8	-0.0010908	0.0111291	0.173259
ILMN_1784320	11555.5	ELMO1	-0.00249729	0.0110573	0.173259
ILMN_1807662	11555.5	IGF2R	-0.00200285	0.0111084	0.173259
ILMN_1810474	11555.5	UBE2I	-0.00153986	0.0110102	0.173259
ILMN_1815718	11555.5	BTRC	-0.00147925	0.0110553	0.173259
ILMN_2070072	11555.5	RPS7	0.00225482	0.0110673	0.173259
ILMN_2116127	11555.5	NPEPPS	0.00244907	0.0111411	0.173259
ILMN_2151048	11555.5	STAG1	0.00305895	0.0110785	0.173259
ILMN_2355831	11555.5	FHL2	0.003288	0.0110474	0.173259
ILMN_1742578	11555.5	MKLN1	-0.00201514	0.0111666	0.173295
ILMN_1807152	11555.5	GOLGA1	-0.00267279	0.0111921	0.173347
ILMN_2389506	11555.5	HSD11B1	0.00101695	0.0111894	0.173347
ILMN_2402556	11555.5	ZHX1	-0.00138256	0.0111924	0.173347
ILMN_1669206	11555.5	CNOT1	-0.00212455	0.0112085	0.173365
ILMN_1762582	11555.5	ARNT	-0.00142568	0.0112044	0.173365
ILMN_1651492	11555.5	WNT2B	-0.00133235	0.0112531	0.173381
ILMN_1706378	11555.5	NUDT4	-0.00107208	0.0112312	0.173381
ILMN_2064902	11555.5	HAND2	-0.00103798	0.0112399	0.173381
ILMN_2153837	11555.5	SCNN1G	-0.00108521	0.011246	0.173381
ILMN_2378048	11555.5	HNRPK	0.00528397	0.0112359	0.173381
ILMN_2384241	11555.5	TGFBR2	-0.00253838	0.0112546	0.173381
ILMN_1697906	11555.5	WBP4	0.00145115	0.0113017	0.173528
ILMN_1705266	11555.5	RELA	-0.0025715	0.011296	0.173528
ILMN_1791436	11555.5	EZH1	-0.00144627	0.0112972	0.173528
ILMN_2310589	11555.5	DIABLO	0.00169564	0.0112838	0.173528
ILMN_2370535	11555.5	GAS2L1	0.000908188	0.0112796	0.173528
ILMN_1778444	11555.5	FKBP5	-0.00272291	0.0113154	0.173624
ILMN_1800976	11555.5	NFATC3	-0.00245738	0.0113713	0.174365
ILMN_1747935	11555.5	GOLGB1	0.00410376	0.0113972	0.174647
ILMN_1660633	11555.5	CAMK2N2	0.000908312	0.011446	0.174683
ILMN_1669303	11555.5	YAF2	0.00183968	0.0114247	0.174683
ILMN_1706579	11555.5	SHBG	-0.000951847	0.0114696	0.174683
ILMN_1718815	11555.5	SLTM	0.00390527	0.0114642	0.174683
ILMN_1724293	11555.5	KDELR2	0.00231275	0.0114388	0.174683
ILMN_1729874	11555.5	OR7C1	0.000937555	0.0114719	0.174683
ILMN_1731294	11555.5	GPR179	-0.00109184	0.0114752	0.174683
ILMN_1748831	11555.5	PPP1R13B	-0.00240423	0.0114189	0.174683
ILMN_1765880	11555.5	C16orf57	-0.00280769	0.0114378	0.174683
ILMN_1777318	11555.5	C9orf64	-0.0017162	0.0114285	0.174683
ILMN_1765644	11555.5	COMMD8	0.00432436	0.0114958	0.174767
ILMN_1775467	11555.5	OR2T12	0.00139448	0.0114923	0.174767
ILMN_1718132	11555.5	ECHS1	-0.00158721	0.0115092	0.174855
ILMN_1747046	11555.5	UBTD2	0.000947695	0.0115388	0.17519
ILMN_1718309	11555.5	COX15	-0.00226703	0.0115469	0.175197
ILMN_1791078	11555.5	SPRY3	0.000877092	0.011576	0.175524
ILMN_1689119	11555.5	ZC3H5	-0.002739	0.01163	0.176071
ILMN_1806032	11555.5	SLC25A16	-0.00261907	0.0116349	0.176071
ILMN_2054392	11555.5	PPIL1	0.00154588	0.0116312	0.176071
ILMN_1808388	11555.5	FOXI2	-0.000838662	0.0116468	0.176135
ILMN_1654268	11555.5	HMGB2	0.00247428	0.0116866	0.176391
ILMN_1707156	11555.5	LRRFIP2	-0.00241977	0.0116861	0.176391
ILMN_1724495	11555.5	SESTD1	-0.00261294	0.0116783	0.176391
ILMN_1753472	11555.5	SUMF1	-0.00176167	0.0116952	0.176406
ILMN_1679177	11555.5	MARS2	0.00201241	0.0117147	0.17647
ILMN_2112301	11555.5	DRAP1	0.00187104	0.0117101	0.17647
ILMN_1680899	11555.5	TTLL3	-0.00172809	0.0117332	0.176632
ILMN_1671295	11555.5	CCDC3	-0.000980971	0.0117443	0.176684
ILMN_1685640	11555.5	FLJ35776	-0.000985726	0.0118134	0.17707
ILMN_1737344	11555.5	DDX41	-0.00306132	0.0117874	0.17707
ILMN_1738212	11555.5	GALNTL5	-0.000911595	0.0118007	0.17707
ILMN_1808128	11555.5	SEC15L2	0.00094046	0.0118159	0.17707
ILMN_2101034	11555.5	CAPN12	-0.00466835	0.0117937	0.17707
ILMN_2258268	11555.5	GLRX2	0.00182139	0.0118133	0.17707
ILMN_1723254	11555.5	C3orf42	0.00104057	0.0118237	0.177072
ILMN_2062687	11555.5	FARP2	-0.00138504	0.0118361	0.177143
ILMN_1810759	11555.5	C2orf25	0.00234892	0.0118564	0.177332
ILMN_1745262	11555.5	REM2	-0.00212529	0.0118709	0.177433
ILMN_1656846	11555.5	GBA2	-0.00112963	0.0118929	0.177648
ILMN_1659772	11555.5	CNGA2	-0.00126406	0.0119279	0.178047
ILMN_2244108	11555.5	ITGB1	-0.00114286	0.0119351	0.178047
ILMN_1665066	11555.5	C4orf14	-0.00162505	0.011985	0.178678
ILMN_1666376	11555.5	TRIM56	0.00320731	0.0119941	0.178698
ILMN_1762606	11555.5	AQP11	0.00156502	0.0120038	0.178727
ILMN_1810254	11555.5	MEI1	-0.00241791	0.0120429	0.179193
ILMN_1656415	11555.5	CDKN2C	-0.00285972	0.0121276	0.179438
ILMN_1657515	11555.5	RPS6KA5	0.0019359	0.0120746	0.179438
ILMN_1664855	11555.5	PPP1R14C	0.000986844	0.0121412	0.179438
ILMN_1669878	11555.5	GUSB	-0.00214087	0.0122127	0.179438
ILMN_1684051	11555.5	WASF2	-0.00268872	0.0121601	0.179438
ILMN_1687824	11555.5	SEPHS2	-0.00196656	0.0122187	0.179438
ILMN_1691188	11555.5	UIMC1	-0.00183808	0.0121039	0.179438
ILMN_1715616	11555.5	PPIL5	0.00398825	0.0121805	0.179438
ILMN_1725193	11555.5	IGFBP2	-0.00422509	0.0122148	0.179438
ILMN_1751569	11555.5	C1orf173	0.0027046	0.012122	0.179438
ILMN_1764410	11555.5	C22orf13	-0.00207627	0.0121757	0.179438
ILMN_1791332	11555.5	ATP5O	0.00203508	0.0121641	0.179438
ILMN_1805395	11555.5	LTBP3	-0.00169153	0.0121517	0.179438
ILMN_1807088	11555.5	TTC33	0.00277166	0.0120904	0.179438
ILMN_1809652	11555.5	UBE2E3	0.00100131	0.0121813	0.179438
ILMN_2216838	11555.5	DKFZP586I1420	-0.00168802	0.0121382	0.179438
ILMN_2222984	11555.5	RDH14	0.00427516	0.0121373	0.179438
ILMN_2237211	11555.5	NXPH4	-0.00092176	0.0122224	0.179438
ILMN_2252309	11555.5	DPP7	-0.00360594	0.0121393	0.179438
ILMN_2326512	11555.5	CASP1	-0.00488165	0.0121887	0.179438
ILMN_2352724	11555.5	PIGN	-0.00250506	0.0122061	0.179438
ILMN_1706677	11555.5	MAPK1	-0.00145203	0.0122491	0.179581
ILMN_1746426	11555.5	TOMM70A	0.00162396	0.0122632	0.179581
ILMN_1775703	11555.5	TRAPPC6A	-0.0036656	0.0122564	0.179581
ILMN_1791912	11555.5	SIDT2	-0.00310646	0.0122529	0.179581
ILMN_1683355	11555.5	LRSAM1	0.00107258	0.0122776	0.179678
ILMN_1677200	11555.5	CYFIP2	-0.00276662	0.012316	0.179955
ILMN_1767523	11555.5	IL17RB	-0.00532715	0.0123137	0.179955
ILMN_1769849	11555.5	HORMAD1	0.00105394	0.0123199	0.179955
ILMN_2135991	11555.5	C16orf69	0.000933975	0.0123301	0.179989
ILMN_1719938	11555.5	FGF11	-0.00505905	0.0123521	0.180197
ILMN_1664294	11555.5	LEPRE1	-0.00258573	0.0124398	0.180545
ILMN_1687100	11555.5	KIAA1751	-0.000987313	0.012439	0.180545
ILMN_1690761	11555.5	SURF4	-0.00253339	0.0124412	0.180545
ILMN_1714121	11555.5	PRMT8	0.00102871	0.012403	0.180545
ILMN_1760954	11555.5	DENR	0.00406528	0.0124201	0.180545
ILMN_1801223	11555.5	WTIP	-0.00131641	0.012394	0.180545
ILMN_1864422	11555.5		0.00392291	0.012438	0.180545
ILMN_2153061	11555.5	FGF20	-0.0011611	0.0124463	0.180545
ILMN_2372795	11555.5	TTLL1	-0.00171214	0.0124387	0.180545
ILMN_1793671	11555.5	TFDP2	-0.00202398	0.0124559	0.180571
ILMN_1697268	11555.5	EMILIN2	-0.00294067	0.0124691	0.18065
ILMN_1654032	11555.5	ZER1	-0.00203972	0.0125178	0.180825
ILMN_1699440	11555.5	ZBTB47	-0.00166381	0.0125203	0.180825
ILMN_1714165	11555.5	ST3GAL2	-0.00286087	0.0125159	0.180825
ILMN_1722923	11555.5	SRGAP3	0.00150165	0.0125188	0.180825
ILMN_1796063	11555.5	TRIM44	-0.00231133	0.0124987	0.180825
ILMN_1695386	11555.5	RAD51C	0.00287771	0.0125325	0.180888
ILMN_1669669	11555.5	KCMF1	-0.00118464	0.0126129	0.180999
ILMN_1697554	11555.5	SASH3	-0.00312229	0.0125626	0.180999
ILMN_1699844	11555.5	SCRN3	0.00107386	0.01257	0.180999
ILMN_1705871	11555.5	DDHD2	-0.001846	0.0126185	0.180999
ILMN_1744959	11555.5	NFX1	-0.00178947	0.0125996	0.180999
ILMN_1763875	11555.5	ABCF1	-0.00187748	0.0125507	0.180999
ILMN_1798485	11555.5	ATP6V1E1	-0.00238095	0.0125753	0.180999
ILMN_1810176	11555.5	MAP3K7	-0.00152108	0.012585	0.180999
ILMN_2076640	11555.5	KHDRBS1	0.00280118	0.012616	0.180999
ILMN_2103024	11555.5	RBP5	-0.00126094	0.0125948	0.180999
ILMN_1711470	11555.5	UBE2T	0.00279944	0.0126306	0.181042
ILMN_1745887	11555.5	FBXO21	-0.0012281	0.0126594	0.181042
ILMN_1754529	11555.5	SPG7	-0.00300495	0.0126518	0.181042
ILMN_1803060	11555.5	MAML1	-0.00206101	0.0126675	0.181042
ILMN_1812289	11555.5	CDK5RAP1	-0.00142842	0.0126543	0.181042
ILMN_1910334	11555.5	FLJ36644	0.00157402	0.0126764	0.181042
ILMN_2148913	11555.5	TMEM45A	0.00415999	0.0126732	0.181042
ILMN_1713978	11555.5	SDF2	0.00133861	0.0127096	0.181181
ILMN_1716730	11555.5	FAM44B	-0.00213087	0.0127031	0.181181
ILMN_2203271	11555.5	FPR3	-0.000992195	0.0127066	0.181181
ILMN_1664186	11555.5	MFN1	-0.00289689	0.0127425	0.181297
ILMN_1708427	11555.5	KPNA3	0.00551055	0.0127286	0.181297
ILMN_1721741	11555.5	ATPBD1B	0.00272806	0.0127492	0.181297
ILMN_2328224	11555.5	MADD	-0.00261581	0.0127454	0.181297
ILMN_1762210	11555.5	HTR3B	-0.00107481	0.0127777	0.181591
ILMN_1798728	11555.5	C19orf2	-0.00126097	0.0127884	0.181631
ILMN_1662426	11555.5	AP2S1	0.00230973	0.0128553	0.1818
ILMN_1721713	11555.5	EXOSC9	0.00240447	0.0128188	0.1818
ILMN_1771957	11555.5	MAN1B1	-0.00253582	0.0128187	0.1818
ILMN_1774823	11555.5	RPL34	0.00303616	0.0128417	0.1818
ILMN_1797974	11555.5	AIG1	0.00258116	0.0128252	0.1818
ILMN_1809285	11555.5	DCP1A	-0.00263382	0.0128562	0.1818
ILMN_2291871	11555.5	GLIS3	0.000882616	0.012854	0.1818
ILMN_2350607	11555.5	C20orf7	0.00334746	0.0128632	0.1818
ILMN_1664025	11555.5	PXMP4	-0.00150131	0.0129401	0.182571
ILMN_1760718	11555.5	ZMIZ2	0.00236042	0.0129662	0.182571
ILMN_1785605	11555.5	SDF4	-0.00102435	0.0129507	0.182571
ILMN_1792682	11555.5	MCTP2	-0.00346816	0.0129646	0.182571
ILMN_1804908	11555.5	C14orf128	-0.00097897	0.0129557	0.182571
ILMN_2044832	11555.5	NOP56	0.00351057	0.0129322	0.182571
ILMN_2138801	11555.5	TP73L	0.00380894	0.0129731	0.182571
ILMN_1665250	11555.5	EFEMP1	-0.00108951	0.0130458	0.183048
ILMN_1754912	11555.5	GLE1	-0.0017516	0.0130316	0.183048
ILMN_1776515	11555.5	MPPE1	-0.00278638	0.0130228	0.183048
ILMN_1793371	11555.5	KIAA0430	-0.00188677	0.0130465	0.183048
ILMN_2279635	11555.5	EIF4G2	0.00242885	0.013041	0.183048
ILMN_1685042	11555.5	TENC1	-0.00106556	0.0130936	0.183596
ILMN_1680037	11555.5	FAM65A	-0.00286448	0.0131199	0.183854
ILMN_1711566	11555.5	TIMP1	-0.00329907	0.0131633	0.18421
ILMN_1712959	11555.5	DUSP2	-0.00442714	0.0131692	0.18421
ILMN_2326197	11555.5	FGL1	0.000901132	0.0131587	0.18421
ILMN_2337835	11555.5	ZNF182	-0.00222572	0.0131794	0.18424
ILMN_2395389	11555.5	PSMC4	0.00201423	0.0131877	0.184246
ILMN_2379130	11555.5	IRAK1	0.00222584	0.013197	0.184263
ILMN_1706583	11555.5	DLAT	0.00403685	0.0132123	0.184295
ILMN_1755974	11555.5	ALDOC	-0.00364085	0.0132152	0.184295
ILMN_2132100	11555.5	SPANXE	0.000894317	0.0132349	0.184347
ILMN_2147440	11555.5	MAN2A1	0.0010997	0.0132334	0.184347
ILMN_1758629	11555.5	DONSON	0.0031432	0.0132539	0.184393
ILMN_1783954	11555.5	FOXN3	-0.00117694	0.0132542	0.184393
ILMN_1739214	11555.5	TMPRSS5	-0.000853644	0.0132685	0.184481
ILMN_1691212	11555.5	FLJ34870	0.000833029	0.0132821	0.18456
ILMN_1760051	11555.5	SOX5	0.000942533	0.0133162	0.184922
ILMN_1727248	11555.5	INF2	-0.00257631	0.0133676	0.185525
ILMN_1659027	11555.5	SLC2A1	-0.0026724	0.0133946	0.185676
ILMN_1725071	11555.5	CCDC12	-0.00207823	0.0133903	0.185676
ILMN_1668586	11555.5	KCND1	-0.00152943	0.01342	0.185721
ILMN_1739840	11555.5	LRRC8A	-0.00117884	0.0134164	0.185721
ILMN_2085933	11555.5	OR1J1	-0.00123882	0.0134219	0.185721
ILMN_1702255	11555.5	KCNT1	0.00093339	0.0134428	0.185837
ILMN_1729142	11555.5	CENPV	-0.002874	0.0134464	0.185837
ILMN_2366634	11555.5	PKM2	0.00261009	0.013457	0.185873
ILMN_1808501	11555.5	SH3KBP1	-0.00229594	0.0134661	0.185887
ILMN_1718171	11555.5	MED26	-0.00277761	0.0134804	0.185973
ILMN_1731612	11555.5	UCHL5	0.00287364	0.0134955	0.186071
ILMN_1658464	11555.5	GTF3A	0.00295614	0.0135054	0.186096
ILMN_1663263	11555.5	EPHA10	-0.00126986	0.0135238	0.186139
ILMN_1718299	11555.5	PDE6G	-0.00183766	0.0135246	0.186139
ILMN_1711062	11555.5	MMP19	-0.000894138	0.0135394	0.186231
ILMN_1661770	11555.5	JMJD2C	-0.00250556	0.0136846	0.186724
ILMN_1662419	11555.5	COX7A1	0.000953185	0.0136422	0.186724
ILMN_1677885	11555.5	FMO4	0.0014609	0.0136581	0.186724
ILMN_1695422	11555.5	NCL	-0.00270276	0.0136078	0.186724
ILMN_1719635	11555.5	FLJ46361	-0.00102714	0.0136894	0.186724
ILMN_1720531	11555.5	JMJD2B	-0.00291147	0.0136676	0.186724
ILMN_1725417	11555.5	NELL2	-0.00102525	0.0136512	0.186724
ILMN_1731596	11555.5	AP3S2	-0.00155775	0.0137045	0.186724
ILMN_1738099	11555.5	C2orf34	-0.00148481	0.0136306	0.186724
ILMN_1766125	11555.5	LONP1	-0.00219091	0.0136781	0.186724
ILMN_1774028	11555.5	MTFR1	0.00285265	0.0136256	0.186724
ILMN_1781290	11555.5	RHOA	0.00421833	0.0136456	0.186724
ILMN_1800942	11555.5	KCTD6	0.00145065	0.0136444	0.186724
ILMN_1810712	11555.5	ARHGEF12	-0.00153664	0.0136028	0.186724
ILMN_2056760	11555.5	MKRN2	-0.00139375	0.0136587	0.186724
ILMN_2290444	11555.5	PTGER3	-0.00101182	0.0136992	0.186724
ILMN_1665280	11555.5	SPCS1	0.00150786	0.0138065	0.187292
ILMN_1677962	11555.5	GPHN	-0.00273044	0.0138011	0.187292
ILMN_1694357	11555.5	KIAA1109	0.00107686	0.0137674	0.187292
ILMN_1702946	11555.5	THUMPD1	0.0023846	0.0137611	0.187292
ILMN_1739050	11555.5	PIPOX	-0.000922222	0.0137794	0.187292
ILMN_1768101	11555.5	HOXB6	0.00131724	0.0137778	0.187292
ILMN_1777740	11555.5	C8orf55	-0.00177712	0.013816	0.187292
ILMN_2140799	11555.5	FAM24B	-0.00331616	0.0138204	0.187292
ILMN_2143671	11555.5	KPTN	-0.00142473	0.0138272	0.187292
ILMN_2370825	11555.5	ATM	-0.0025706	0.0138035	0.187292
ILMN_2269256	11555.5	DNAJC12	0.00240339	0.0138705	0.187768
ILMN_1662144	11555.5	CPT1B	-0.00131748	0.0138882	0.187787
ILMN_2075820	11555.5	ZNF598	0.00182816	0.0138807	0.187787
ILMN_1771411	11555.5	ALG6	0.00162758	0.0139052	0.187908
ILMN_1660079	11555.5	RNF44	-0.0025822	0.0139288	0.187982
ILMN_1677877	11555.5	UBE2L3	-0.00202075	0.013945	0.187982
ILMN_1728830	11555.5	GRK5	-0.00228007	0.0139496	0.187982
ILMN_1804834	11555.5	C6orf130	-0.00142432	0.0139514	0.187982
ILMN_2312606	11555.5	IRF5	-0.00971303	0.0139505	0.187982
ILMN_1782076	11555.5	EPHA3	0.00093107	0.014005	0.188565
ILMN_2407346	11555.5	LDHD	0.000967087	0.014011	0.188565
ILMN_1764266	11555.5	CKMT2	0.000894793	0.0140194	0.188568
ILMN_1685109	11555.5	POLR3D	-0.00181284	0.0140441	0.188571
ILMN_1718990	11555.5	NFRKB	-0.00186555	0.0140441	0.188571
ILMN_2331922	11555.5	CCRL1	0.000780793	0.0140295	0.188571
ILMN_1730809	11555.5	SLC29A2	-0.00244837	0.0140594	0.188594
ILMN_1772876	11555.5	ZNF395	-0.0035031	0.014065	0.188594
ILMN_1789751	11555.5	MFSD1	0.00401243	0.0140703	0.188594
ILMN_1664466	11555.5	KLHL9	0.00266147	0.0141034	0.188866
ILMN_1669066	11555.5	RUNX2	0.00139847	0.014107	0.188866
ILMN_1690524	11555.5	VAMP7	0.00318205	0.0141425	0.189233
ILMN_1746277	11555.5	MLLT4	-0.00103195	0.0141641	0.189412
ILMN_1651336	11555.5	MLYCD	-0.00180953	0.0142246	0.189722
ILMN_1712894	11555.5	FUT1	0.00128815	0.0142525	0.189722
ILMN_1730391	11555.5	MRPS18A	-0.00247419	0.0142024	0.189722
ILMN_1736888	11555.5	SAR1B	0.00396496	0.0142253	0.189722
ILMN_1771964	11555.5	GSTA4	0.00122744	0.0142134	0.189722
ILMN_1815083	11555.5	WHSC2	-0.00222957	0.0142405	0.189722
ILMN_2067895	11555.5	CXCL11	0.000881078	0.0142286	0.189722
ILMN_2347917	11555.5	EED	0.00633942	0.014253	0.189722
ILMN_1779547	11555.5	HPSE	0.00195305	0.0142887	0.189979
ILMN_1789171	11555.5	EEF2K	-0.00206218	0.0142881	0.189979
ILMN_1694325	11555.5	NFIX	0.00147845	0.0143059	0.190057
ILMN_1794741	11555.5	FLT4	-0.000930428	0.014311	0.190057
ILMN_1727200	11555.5	SLCO4A1	-0.00191048	0.01434	0.190114
ILMN_1794950	11555.5	RGAG1	0.00107544	0.0143482	0.190114
ILMN_2121147	11555.5	C5orf36	0.00103389	0.0143389	0.190114
ILMN_2160005	11555.5	NUMA1	-0.00359319	0.0143481	0.190114
ILMN_1670456	11555.5	RBM42	0.00174006	0.0145548	0.190233
ILMN_1678962	11555.5	DFFB	-0.00202761	0.0145185	0.190233
ILMN_1687107	11555.5	RFWD3	-0.00183815	0.0143987	0.190233
ILMN_1687625	11555.5	DPCR1	0.00168089	0.0144231	0.190233
ILMN_1690818	11555.5	AKAP5	-0.00106516	0.014521	0.190233
ILMN_1692865	11555.5	VPS37D	-0.00215518	0.0144238	0.190233
ILMN_1695020	11555.5	NEK3	0.00144801	0.0145447	0.190233
ILMN_1696127	11555.5	KIAA0240	0.00195255	0.0144933	0.190233
ILMN_1741003	11555.5	ANXA5	-0.00246544	0.0145509	0.190233
ILMN_1763198	11555.5	STAT6	-0.00264907	0.014522	0.190233
ILMN_1776576	11555.5	C1QL3	-0.000848386	0.0145368	0.190233
ILMN_1786658	11555.5	BOLA3	0.002408	0.0145252	0.190233
ILMN_1790549	11555.5	TSPAN3	0.00180468	0.0144542	0.190233
ILMN_1794968	11555.5	LRRC28	-0.00354965	0.0144059	0.190233
ILMN_1804679	11555.5	MYST1	-0.0026574	0.0143878	0.190233
ILMN_1806907	11555.5	PAWR	0.00259348	0.0145362	0.190233
ILMN_1807044	11555.5	UBAC1	0.00117692	0.0144368	0.190233
ILMN_1812644	11555.5	RGR	0.000813223	0.0145012	0.190233
ILMN_1814661	11555.5	PHLPP1	-0.00202618	0.0145047	0.190233
ILMN_2147920	11555.5	BP75	0.00217542	0.0145156	0.190233
ILMN_2337955	11555.5	ZMAT5	-0.00195419	0.0145407	0.190233
ILMN_2356895	11555.5	MRPL42	0.00348782	0.0144155	0.190233
ILMN_2401641	11555.5	ALDH3A2	-0.00182823	0.0144124	0.190233
ILMN_2412139	11555.5	CABYR	-0.00182516	0.0144884	0.190233
ILMN_1675192	11555.5	IFNA21	-0.00105211	0.0146087	0.190291
ILMN_1726306	11555.5	HMBS	-0.0016945	0.0145976	0.190291
ILMN_1771043	11555.5	CBFA2T3	0.00152842	0.0146036	0.190291
ILMN_1776522	11555.5	RAG1AP1	-0.00212299	0.0146069	0.190291
ILMN_1790136	11555.5	C20orf20	-0.00149809	0.0145938	0.190291
ILMN_1895745	11555.5		0.000956623	0.0145992	0.190291
ILMN_1656287	11555.5	SPOCK2	-0.00248082	0.0146214	0.19035
ILMN_1663541	11555.5	B4GALT7	-0.00229334	0.0146695	0.190375
ILMN_1692588	11555.5	C14orf125	0.000922833	0.0146623	0.190375
ILMN_1706764	11555.5	GOLPH3L	0.00253544	0.0146347	0.190375
ILMN_1766010	11555.5	YARS	-0.00150146	0.0146549	0.190375
ILMN_1780141	11555.5	TMEM66	0.00254201	0.0146503	0.190375
ILMN_1792571	11555.5	ARHGEF15	-0.00121405	0.0146727	0.190375
ILMN_1797283	11555.5	ASTN2	0.0013453	0.0147079	0.190617
ILMN_2400030	11555.5	PTPN2	-0.00153609	0.0147037	0.190617
ILMN_1720996	11555.5	SLC12A2	0.00275235	0.0147174	0.190633
ILMN_1709177	11555.5	ITIH5L	-0.000844847	0.0147798	0.191017
ILMN_1751398	11555.5	PPP2R2B	-0.00111578	0.0147801	0.191017
ILMN_2186319	11555.5	TSPAN2	0.00114375	0.0147706	0.191017
ILMN_2219683	11555.5	NEU4	-0.00195052	0.0147743	0.191017
ILMN_1771203	11555.5	SMAD2	-0.00134933	0.0147945	0.191027
ILMN_2393144	11555.5	ARL6IP4	-0.00226591	0.0147974	0.191027
ILMN_1697742	11555.5	C3orf38	0.00223966	0.0148152	0.191095
ILMN_1718129	11555.5	MAP2K5	-0.00212862	0.0148192	0.191095
ILMN_2112524	11555.5	RNF149	0.00182322	0.0148498	0.191382
ILMN_1667101	11555.5	PRM3	-0.00107636	0.0148735	0.191582
ILMN_1671427	11555.5	FBXW4	-0.00281019	0.01489	0.191616
ILMN_1734810	11555.5	PJA1	-0.00121991	0.0149094	0.191616
ILMN_2196097	11555.5	PPP2CA	0.00232299	0.0148958	0.191616
ILMN_2383611	11555.5	PTPRE	-0.00199494	0.014902	0.191616
ILMN_1728074	11555.5	PHAX	0.00321584	0.0149549	0.192095
ILMN_1720158	11555.5	ETS2	-0.00186188	0.0149892	0.192428
ILMN_1738578	11555.5	FILIP1L	-0.00237343	0.0150081	0.192507
ILMN_1751789	11555.5	HNMT	0.00204063	0.0150204	0.192507
ILMN_2251184	11555.5	ERP29	-0.00319131	0.0150133	0.192507
ILMN_1667791	11555.5	PPFIA4	-0.00560844	0.0150317	0.192546
ILMN_1811779	11555.5	MGC24103	0.000880936	0.015042	0.192571
ILMN_1731353	11555.5	CHPF	0.00243444	0.0150761	0.192833
ILMN_1788099	11555.5	LSM4	-0.00157746	0.0150875	0.192833
ILMN_2129877	11555.5	PARP11	0.00195045	0.0150851	0.192833
ILMN_1668535	11555.5	JOSD1	-0.00190937	0.015124	0.192995
ILMN_1710284	11555.5	HES1	-0.00229758	0.0151336	0.192995
ILMN_1772686	11555.5	FGD3	-0.00213038	0.0151091	0.192995
ILMN_1779078	11555.5	OR4D11	0.00091174	0.0151296	0.192995
ILMN_1762106	11555.5	MMP2	-0.00114043	0.0151882	0.193494
ILMN_2405592	11555.5	TMEM93	0.00166089	0.0151895	0.193494
ILMN_1662306	11555.5	RABL3	0.00158687	0.0152888	0.19353
ILMN_1669201	11555.5	ABCF2	0.00158592	0.0153229	0.19353
ILMN_1685289	11555.5	C16orf58	-0.00207551	0.0153053	0.19353
ILMN_1685661	11555.5	RRP15	0.00372688	0.0152846	0.19353
ILMN_1698166	11555.5	C21orf91	0.00309525	0.0153213	0.19353
ILMN_1699750	11555.5	ABHD9	-0.00100569	0.0152271	0.19353
ILMN_1721703	11555.5	PNN	0.00423478	0.0153352	0.19353
ILMN_1737131	11555.5	DKFZp564N2472	0.00101565	0.0152857	0.19353
ILMN_1746396	11555.5	CTNNB1	-0.001833	0.015243	0.19353
ILMN_1747318	11555.5	INADL	-0.00189238	0.0153416	0.19353
ILMN_1748410	11555.5	PLCL4	0.000870736	0.0152313	0.19353
ILMN_1751149	11555.5	BACH1	0.0011467	0.0153298	0.19353
ILMN_1792456	11555.5	CCDC104	0.00356923	0.0153075	0.19353
ILMN_1801156	11555.5	RLF	-0.00168905	0.0152475	0.19353
ILMN_1810805	11555.5	HEATR5B	-0.00136783	0.0153371	0.19353
ILMN_1815723	11555.5	NUP35	0.00193187	0.0152554	0.19353
ILMN_2318733	11555.5	BNIP1	-0.00211632	0.0153514	0.19353
ILMN_2380967	11555.5	DNASE1L1	0.00246692	0.0153488	0.19353
ILMN_2392940	11555.5	CEP250	-0.00185411	0.0153057	0.19353
ILMN_1693210	11555.5	NSMCE2	-0.00165278	0.0154136	0.194103
ILMN_1759327	11555.5	DENND4A	0.00152345	0.0154086	0.194103
ILMN_1793517	11555.5	RASAL1	-0.0010238	0.0154359	0.194171
ILMN_1812549	11555.5	FLJ31568	0.000850194	0.015428	0.194171
ILMN_1753393	11555.5	OSGEP	-0.00182064	0.0154665	0.194345
ILMN_2174081	11555.5	ZNF133	-0.0022492	0.0154603	0.194345
ILMN_1795762	11555.5	PLEK	-0.00325388	0.0154898	0.194532
ILMN_1708798	11555.5	EAF2	0.00445248	0.0155114	0.19457
ILMN_1757742	11555.5	ZRANB1	-0.00199953	0.0155021	0.19457
ILMN_1759419	11555.5	ILVBL	-0.00149994	0.0155181	0.19457
ILMN_1656335	11555.5	RIT1	-0.00251047	0.0155623	0.194702
ILMN_1702534	11555.5	CD244	-0.0056203	0.0155549	0.194702
ILMN_1715625	11555.5	C20orf94	0.00285195	0.0155595	0.194702
ILMN_1773716	11555.5	MRPL9	0.00195935	0.0155489	0.194702
ILMN_1774800	11555.5	KTELC1	0.00241227	0.0155818	0.194841
ILMN_1659980	11555.5	FLJ43860	-0.000833091	0.0156252	0.194961
ILMN_1671913	11555.5	TRMT2A	-0.00130696	0.0156065	0.194961
ILMN_1786345	11555.5	KIAA1967	0.00142897	0.015617	0.194961
ILMN_2342762	11555.5	KCNAB2	-0.00187871	0.0156114	0.194961
ILMN_1662731	11555.5	COL4A3	-0.00298548	0.0156555	0.195061
ILMN_1679041	11555.5	SLC3A2	-0.00236638	0.0156877	0.195061
ILMN_1698769	11555.5	FLJ46321	0.0010543	0.0156782	0.195061
ILMN_1761084	11555.5	FNDC5	0.000918815	0.0156923	0.195061
ILMN_1769032	11555.5	GLYATL1	-0.00103359	0.0156869	0.195061
ILMN_2049900	11555.5	BTBD8	0.000893304	0.0156735	0.195061
ILMN_2398815	11555.5	CABP2	-0.000879767	0.0156494	0.195061
ILMN_2406586	11555.5	CC2D2A	-0.000860208	0.0157442	0.1956
ILMN_1725235	11555.5	CDK5RAP2	-0.00188577	0.0157843	0.195783
ILMN_1782305	11555.5	NR4A2	0.00134738	0.0157809	0.195783
ILMN_2382648	11555.5	MID2	0.000990779	0.015782	0.195783
ILMN_1789830	11555.5	CFLAR	0.00274688	0.0158324	0.19618
ILMN_1811188	11555.5	BCCIP	0.00189469	0.0158333	0.19618
ILMN_1690682	11555.5	B3GALT4	-0.00285528	0.015844	0.196208
ILMN_1911042	11555.5		-0.00143386	0.0158588	0.196286
ILMN_1736976	11555.5	HPCAL4	0.00131217	0.0158834	0.196404
ILMN_1780315	11555.5	PUSL1	-0.00170827	0.0158854	0.196404
ILMN_1669210	11555.5	SNORD16	0.00239873	0.0159572	0.196451
ILMN_1688627	11555.5	AGBL2	0.000896841	0.0159364	0.196451
ILMN_1733703	11555.5	TRMU	-0.00232293	0.0159464	0.196451
ILMN_1760315	11555.5	VWCE	-0.00291452	0.0159536	0.196451
ILMN_1763523	11555.5	HARS	-0.00169258	0.0159291	0.196451
ILMN_1804851	11555.5	MRPS17	0.00271569	0.0159497	0.196451
ILMN_2357031	11555.5	AADAT	0.00101128	0.0159087	0.196451
ILMN_2380561	11555.5	PKLR	-0.000811758	0.0159271	0.196451
ILMN_1670925	11555.5	CYB5D1	0.00166632	0.0159736	0.196549
ILMN_2337058	11555.5	PORCN	-0.00197253	0.016012	0.196916
ILMN_1656682	11555.5	AZIN1	0.00308377	0.0160297	0.196924
ILMN_1696558	11555.5	GPR125	-0.000919157	0.0160251	0.196924
ILMN_1732176	11555.5	AGPAT2	-0.00197991	0.0160405	0.196952
ILMN_2415144	11555.5	SP110	0.00219828	0.0160564	0.197042
ILMN_1789902	11555.5	FLJ44385	-0.000981669	0.0160787	0.197108
ILMN_2095908	11555.5	P11	-0.00129873	0.0160774	0.197108
ILMN_1660837	11555.5	CLCN3	0.00243147	0.0162538	0.197161
ILMN_1666192	11555.5	DCTN5	-0.00204942	0.0161822	0.197161
ILMN_1668714	11555.5	SIK2	-0.00115297	0.0162095	0.197161
ILMN_1692664	11555.5	PRR5	-0.00216015	0.0162013	0.197161
ILMN_1716231	11555.5	ATM	-0.000948617	0.0161475	0.197161
ILMN_1734184	11555.5	P76	0.00175898	0.0162109	0.197161
ILMN_1736130	11555.5	C18orf22	-0.00145339	0.01611	0.197161
ILMN_1766275	11555.5	PIK3CD	-0.00377615	0.016233	0.197161
ILMN_1772208	11555.5	CCDC88B	-0.00359559	0.0162354	0.197161
ILMN_1773117	11555.5	BCOR	0.00154192	0.0162116	0.197161
ILMN_1781242	11555.5	SOST	-0.000900226	0.0161858	0.197161
ILMN_1790537	11555.5	C16orf75	-0.00272702	0.0161634	0.197161
ILMN_1796464	11555.5	WDR37	-0.00188255	0.0162401	0.197161
ILMN_1811692	11555.5	FTSJ3	-0.00199796	0.0161456	0.197161
ILMN_2053439	11555.5	OR5L1	0.00103619	0.0162051	0.197161
ILMN_2085862	11555.5	SLC15A3	-0.00255445	0.016248	0.197161
ILMN_2229032	11555.5	NME6	-0.00224613	0.0161172	0.197161
ILMN_2232166	11555.5	CCDC90B	0.00158898	0.016161	0.197161
ILMN_2393243	11555.5	GTPBP8	0.00409365	0.0161861	0.197161
ILMN_2406873	11555.5	ARFGAP1	-0.00226869	0.0160946	0.197161
ILMN_1656330	11555.5	CCKAR	-0.000806865	0.0163039	0.197299
ILMN_1752303	11555.5	YY1AP1	-0.00251223	0.0162952	0.197299
ILMN_1764398	11555.5	TUBE1	0.00211303	0.0162987	0.197299
ILMN_2149226	11555.5	CAV1	0.00256136	0.0162994	0.197299
ILMN_2315569	11555.5	N6AMT1	-0.00305709	0.0163078	0.197299
ILMN_1797332	11555.5	NARS2	0.00342972	0.0163349	0.197419
ILMN_2056569	11555.5	FGF21	-0.000886651	0.0163311	0.197419
ILMN_1662026	11555.5	BTK	-0.00326506	0.0163737	0.197682
ILMN_1722502	11555.5	CCT6A	0.00629953	0.0163662	0.197682
ILMN_2344216	11555.5	STX2	0.00335419	0.0163954	0.197841
ILMN_1787591	11555.5	XPA	-0.000999923	0.016414	0.197961
ILMN_1779751	11555.5	C7orf55	-0.00244616	0.0164251	0.197993
ILMN_1779279	11555.5	C14orf32	0.00159264	0.0164426	0.198089
ILMN_2189668	11555.5	NUDT11	0.000865109	0.0164571	0.198089
ILMN_2198185	11555.5	CXorf12	-0.00157654	0.0164588	0.198089
ILMN_1664698	11555.5	UNC119	-0.0032459	0.0165072	0.198465
ILMN_1721669	11555.5	IDH3B	-0.00122236	0.0165016	0.198465
ILMN_1671791	11555.5	PCK2	0.0018147	0.0165165	0.198467
ILMN_1693552	11555.5	CD300A	-0.00303623	0.0165332	0.198467
ILMN_2117240	11555.5	DCK	0.0024884	0.0165312	0.198467
ILMN_1652006	11555.5	SMC1A	-0.00279148	0.0166141	0.198543
ILMN_1652989	11555.5	NUP160	0.00250792	0.0165938	0.198543
ILMN_1653129	11555.5	CSTF2	0.00160174	0.0166411	0.198543
ILMN_1666976	11555.5	PLD3	-0.00179709	0.0165927	0.198543
ILMN_1687970	11555.5	SPO11	-0.000759569	0.0165529	0.198543
ILMN_1701604	11555.5	TBC1D8B	0.00175477	0.0166426	0.198543
ILMN_1705848	11555.5	FAM104B	-0.00140388	0.0166175	0.198543
ILMN_1747783	11555.5	CYS1	0.00101623	0.0166237	0.198543
ILMN_1785742	11555.5	AMZ1	-0.00100206	0.0165745	0.198543
ILMN_2169025	11555.5	JOSD2	0.00174221	0.0166264	0.198543
ILMN_2290204	11555.5	ARHGAP28	0.000951584	0.0166352	0.198543
ILMN_2395055	11555.5	ATPAF1	-0.00192265	0.0165988	0.198543
ILMN_1673795	11555.5	HSD17B4	0.00147852	0.0166746	0.198697
ILMN_1756104	11555.5	LARP7	0.0041811	0.0166813	0.198697
ILMN_1757142	11555.5	C12orf37	-0.000945612	0.0166676	0.198697
ILMN_1735474	11555.5	R3HCC1	-0.002171	0.0166994	0.19881
ILMN_1721963	11555.5	MEN1	-0.00102735	0.016711	0.198845
ILMN_1747943	11555.5	ZNF695	-0.00285089	0.0167199	0.198849
ILMN_1799053	11555.5	C11orf34	0.000771626	0.016737	0.19895
ILMN_1767365	11555.5	PAK1	-0.00284454	0.0167537	0.199046
ILMN_1795779	11555.5	HBXIP	0.000906661	0.0167853	0.199319
ILMN_1695821	11555.5	ACTR1B	-0.00270606	0.0168369	0.199529
ILMN_1747436	11555.5	SCML4	-0.0010778	0.0168361	0.199529
ILMN_1785786	11555.5	CTNNB1	-0.00128747	0.0168165	0.199529
ILMN_2138249	11555.5	TESSP5	-0.000969203	0.0168375	0.199529
ILMN_1723212	11555.5	SFRS3	0.00284927	0.0168535	0.199615
ILMN_1657446	11555.5	C1orf57	0.00355113	0.0168622	0.199616
ILMN_1733256	11555.5	PSMD8	-0.00157233	0.0168836	0.199676
ILMN_1734694	11555.5	MEP1B	-0.00136204	0.0168845	0.199676
ILMN_1707585	11555.5	SLC46A2	-0.00186951	0.0168944	0.199691
ILMN_1682407	11555.5	CYB5R2	-0.000975988	0.0169188	0.199877
ILMN_1657509	11555.5	TSEN54	-0.00188132	0.0169285	0.199889
ILMN_1687092	11555.5	KBTBD4	-0.00131683	0.017012	0.199933
ILMN_1716583	11555.5	NME7	0.0029395	0.0169503	0.199933
ILMN_1760029	11555.5	HOXC12	-0.00103838	0.0170097	0.199933
ILMN_1767433	11555.5	TBC1D5	-0.0018065	0.0170235	0.199933
ILMN_1767722	11555.5	AFTPH	-0.00247182	0.0169955	0.199933
ILMN_1773063	11555.5	OSBPL1A	-0.00102606	0.0169426	0.199933
ILMN_1796855	11555.5	TIAL1	0.00179545	0.0169707	0.199933
ILMN_1813669	11555.5	ANKS1A	0.00130004	0.0169888	0.199933
ILMN_2179018	11555.5	NDUFAB1	0.00751261	0.0169927	0.199933
ILMN_2401143	11555.5	ELAVL3	-0.00116377	0.0169934	0.199933
ILMN_2415170	11555.5	VPS8	-0.00137613	0.0170274	0.199933
ILMN_1652185	11555.5	IL4R	-0.00357203	0.0170708	0.200239
ILMN_1760121	11555.5	RRAGC	-0.00355798	0.0170631	0.200239
ILMN_1750008	11555.5	SUPV3L1	-0.00224559	0.0170939	0.200408
ILMN_1671452	11555.5	MRPL44	0.00336361	0.0171092	0.200486
ILMN_2231576	11555.5	WFDC12	0.000846459	0.0171321	0.200654
ILMN_2402817	11555.5	ZBTB16	0.000982635	0.0171439	0.200689
ILMN_1658992	11555.5	DPM1	0.0030262	0.0172712	0.200692
ILMN_1683120	11555.5	UNG	-0.00265665	0.0172447	0.200692
ILMN_1688721	11555.5	FLJ44048	0.000891939	0.0172833	0.200692
ILMN_1694757	11555.5	CTSL1	-0.00116196	0.0172456	0.200692
ILMN_1698752	11555.5	NLRX1	-0.00134421	0.0172545	0.200692
ILMN_1735180	11555.5	NCSTN	-0.00265455	0.0172882	0.200692
ILMN_1735461	11555.5	DDX21	0.00353241	0.0172496	0.200692
ILMN_1746856	11555.5	RAB21	0.00214179	0.017197	0.200692
ILMN_1756959	11555.5	SLIT1	-0.000863739	0.0172827	0.200692
ILMN_1763520	11555.5	SULT2B1	-0.00180452	0.0171741	0.200692
ILMN_1800733	11555.5	MANBA	-0.00288228	0.0172827	0.200692
ILMN_1804629	11555.5	TPK1	0.00227329	0.0171604	0.200692
ILMN_2194106	11555.5	TSPAN12	0.00144658	0.0172833	0.200692
ILMN_2221336	11555.5	GPR103	0.00097546	0.0172644	0.200692
ILMN_2275199	11555.5	OPRM1	0.000922746	0.0172085	0.200692
ILMN_2317348	11555.5	APTX	0.00268863	0.0172917	0.200692
ILMN_2410864	11555.5	RAB28	0.00120933	0.0172496	0.200692
ILMN_1675106	11555.5	YIPF2	-0.00123792	0.017335	0.200803
ILMN_1745772	11555.5	ASCC3	0.00321581	0.0173395	0.200803
ILMN_1796835	11555.5	RWDD3	0.00155907	0.0173355	0.200803
ILMN_2361807	11555.5	OS9	-0.00260581	0.0173257	0.200803
[truncated: 21,113 more rows]

## Sheet: GLASS Skin
1,671 Aging genes in GLASS et al.
Probe	Symbol	HGNC_symbol	Chis	Pr	Beta	Bonferroni corrected	BH corrected
ILMN_1692123	ELOVL3	ELOVL3	98.9841	2.55e-23	-0.0522834	5.9e-19	5.9e-19
ILMN_1670134	FADS1	FADS1	95.4935	1.48e-22	-0.0477644	3.44e-18	1.12e-18
ILMN_1692163	NSDHL	NSDHL	94.9706	1.93e-22	-0.0154617	4.48e-18	1.12e-18
ILMN_1786273	C1orf122	C1orf122	95.0806	1.83e-22	-0.0156396	4.24e-18	1.12e-18
ILMN_1719661	SEPX1	SEPX1	92.3977	7.09e-22	-0.0194245	1.64e-17	2.74e-18
ILMN_1737992	CRAT	CRAT	92.6661	6.19e-22	-0.0343995	1.43e-17	2.74e-18
ILMN_1750800	ACO1	ACO1	90.8617	1.54e-21	-0.0204681	3.57e-17	5.1e-18
ILMN_1691572	TST	TST	90.4143	1.93e-21	-0.0175834	4.48e-17	5.6e-18
ILMN_1651872	UBIAD1	UBIAD1	89.1939	3.58e-21	-0.0198418	8.29e-17	9.22e-18
ILMN_1751897	FLJ32569	PM20D1	88.2028	5.91e-21	-0.0452062	1.37e-16	1.24e-17
ILMN_2204940	KRT79	KRT79	88.2278	5.83e-21	-0.0461745	1.35e-16	1.24e-17
ILMN_1703832	AWAT2	DGAT2L4	88.0078	6.52e-21	-0.0413712	1.51e-16	1.26e-17
ILMN_2293067	PM20D1	PM20D1	87.8481	7.07e-21	-0.0572755	1.64e-16	1.26e-17
ILMN_1722609	FLJ32569	PM20D1	85.1492	2.77e-20	-0.0104835	6.41e-16	4.58e-17
ILMN_1695110	BCAT2	BCAT2	84.3365	4.17e-20	-0.0172095	9.67e-16	6.45e-17
ILMN_1806754	GLDC	GLDC	83.4531	6.52e-20	-0.0376372	1.51e-15	9.45e-17
ILMN_1784655	TLCD1	TLCD1	82.8827	8.71e-20	-0.0194434	2.02e-15	1.19e-16
ILMN_1701195	PLA2G7	PLA2G7	81.2748	1.96e-19	-0.0160265	4.55e-15	2.53e-16
ILMN_1728799	FBP1	FBP1	81.0645	2.18e-19	-0.0244088	5.06e-15	2.66e-16
ILMN_1788184	CIDEA	CIDEA	80.4488	2.98e-19	-0.0527755	6.91e-15	3.46e-16
ILMN_1761010	PCCB	PCCB	80.0847	3.59e-19	-0.0134544	8.31e-15	3.96e-16
ILMN_1747442	P4HA1	P4HA1	79.5604	4.68e-19	-0.0112065	1.08e-14	4.93e-16
ILMN_2390318	CIDEA	CIDEA	79.2481	5.48e-19	-0.0254543	1.27e-14	5.52e-16
ILMN_1733998	DHRS9	DHRS9	78.548	7.81e-19	-0.0207206	1.81e-14	6.96e-16
ILMN_1815626	DHCR7	DHCR7	78.6036	7.59e-19	-0.0231883	1.76e-14	6.96e-16
ILMN_2407346	LDHD	LDHD	78.6637	7.36e-19	-0.0196012	1.71e-14	6.96e-16
ILMN_2371379	ACLY	ACLY	77.4595	1.35e-18	-0.0118263	3.14e-14	1.16e-15
ILMN_1752965	GREM1	GREM1	77.2219	1.53e-18	-0.0119092	3.54e-14	1.26e-15
ILMN_1733831	PGBD5	PGBD5	76.1674	2.61e-18	-0.00563559	6.04e-14	2.08e-15
ILMN_1794844	THRSP	THRSP	76.0456	2.77e-18	-0.0557084	6.42e-14	2.14e-15
ILMN_1793474	INSIG1	INSIG1	75.9437	2.92e-18	-0.0236683	6.76e-14	2.18e-15
ILMN_2202915	FAR2	FAR2	75.6818	3.33e-18	-0.0266726	7.72e-14	2.41e-15
ILMN_1710962	TMEM97	TMEM97	74.9376	4.86e-18	-0.0244444	1.13e-13	3.41e-15
ILMN_1751975	ALOX15B	ALOX15B	74.423	6.31e-18	-0.0222692	1.46e-13	4.3e-15
ILMN_1778755	TRIL		73.9607	7.97e-18	-0.0110397	1.85e-13	5.28e-15
ILMN_1797728	HMGCS1	HMGCS1	72.488	1.68e-17	-0.0250793	3.89e-13	1.08e-14
ILMN_1814120	PECR	PECR	72.3633	1.79e-17	-0.0240773	4.15e-13	1.12e-14
ILMN_2376953	KCNK2	KCNK2	72.255	1.89e-17	-0.0106233	4.38e-13	1.15e-14
ILMN_1671337	SLC2A5	SLC2A5	71.5276	2.73e-17	0.0104192	6.34e-13	1.61e-14
ILMN_1686989	INSIG1	INSIG1	71.4924	2.78e-17	-0.0121143	6.45e-13	1.61e-14
ILMN_2165867	DHCR7	DHCR7	70.8705	3.81e-17	-0.0213219	8.84e-13	2.16e-14
ILMN_2347622	TRIM55	TRIM55	70.2601	5.2e-17	-0.0106578	1.2e-12	2.87e-14
ILMN_2355168	MGST1	MGST1	69.4504	7.84e-17	-0.0359086	1.82e-12	4.22e-14
ILMN_1708672	ACAT2	ACAT2	68.8982	1.04e-16	-0.0238087	2.4e-12	5.46e-14
ILMN_1668162	DGAT2L3	DGAT2L3	67.6719	1.93e-16	-0.0154543	4.47e-12	9.94e-14
ILMN_2227011	ACSBG1	ACSBG1	66.95	2.78e-16	-0.0382116	6.45e-12	1.37e-13
ILMN_2276904	ALOX15B	ALOX15B	66.9761	2.75e-16	-0.0154065	6.37e-12	1.37e-13
ILMN_1674394	C20orf3	C20orf3	66.2349	4e-16	-0.0193625	9.27e-12	1.93e-13
ILMN_1657550	MVD	MVD	66.1177	4.25e-16	-0.0200118	9.84e-12	2.01e-13
ILMN_1678655	PNLIPRP3	PNLIPRP3	65.9611	4.6e-16	-0.0197622	1.07e-11	2.13e-13
ILMN_1693410	BRI3BP	BRI3BP	65.5437	5.68e-16	-0.0177929	1.32e-11	2.54e-13
ILMN_1803686	ADA	ADA	65.5419	5.69e-16	-0.00981875	1.32e-11	2.54e-13
ILMN_1662880	FIS		64.7801	8.37e-16	-0.0168106	1.94e-11	3.66e-13
ILMN_1790807	XPC	XPC	64.5069	9.62e-16	0.0102897	2.23e-11	4.13e-13
ILMN_1765971	MOGAT1	MOGAT1	63.4274	1.66e-15	-0.0181048	3.86e-11	7.01e-13
ILMN_1808713	HSD17B2	HSD17B2	62.5974	2.54e-15	-0.00878378	5.88e-11	1.05e-12
ILMN_1807529	PADI4	PADI4	61.4132	4.63e-15	-0.00852603	1.07e-10	1.87e-12
ILMN_2371911	MUC1	MUC1	61.3954	4.67e-15	-0.0209466	1.08e-10	1.87e-12
ILMN_1781952	MGST1	MGST1	60.8125	6.28e-15	-0.0284857	1.45e-10	2.47e-12
ILMN_1718603	CYP4F8	CYP4F8	60.2542	8.34e-15	-0.0151101	1.93e-10	3.22e-12
ILMN_1733333	CALML3	CALML3	59.7434	1.08e-14	-0.0272438	2.5e-10	4.11e-12
ILMN_1756992	MUC1	MUC1	59.5666	1.18e-14	-0.0256554	2.74e-10	4.42e-12
ILMN_1697559	G6PD	G6PD	59.1312	1.47e-14	-0.0103894	3.42e-10	5.43e-12
ILMN_1726769	CNDP2	CNDP2	58.1904	2.38e-14	-0.00846047	5.51e-10	8.61e-12
ILMN_1669046	FOXQ1	FOXQ1	57.8981	2.76e-14	0.0139056	6.4e-10	9.84e-12
ILMN_1697460	REEP6	REEP6	57.6909	3.07e-14	-0.0141433	7.11e-10	1.08e-11
ILMN_1791531	FA2H	FA2H	57.5792	3.25e-14	-0.0170974	7.52e-10	1.12e-11
ILMN_1679520	AGPAT1		57.5248	3.34e-14	-0.0115296	7.73e-10	1.14e-11
ILMN_1787919	PARVB	PARVB	57.46	3.45e-14	-0.0112791	7.99e-10	1.16e-11
ILMN_1714167	CYB5A	CYB5A	57.3514	3.64e-14	-0.0210496	8.45e-10	1.21e-11
ILMN_1690040	TM7SF2	TM7SF2	56.7464	4.96e-14	-0.0202049	1.15e-09	1.62e-11
ILMN_1678690	UPB1	UPB1	56.6929	5.09e-14	-0.0200036	1.18e-09	1.64e-11
ILMN_1715896	PMVK	PMVK	56.3602	6.03e-14	-0.0132975	1.4e-09	1.92e-11
ILMN_1771084	ACSM3	ACSM3	56.2652	6.33e-14	-0.0140283	1.47e-09	1.98e-11
ILMN_2118663	ERV3		56.063	7.02e-14	-0.019963	1.63e-09	2.17e-11
ILMN_1675172	RGS9BP	RGS9BP	55.8214	7.94e-14	-0.00444525	1.84e-09	2.42e-11
ILMN_1721391	ATP6V0B	ATP6V0B	55.2997	1.03e-13	-0.0100463	2.4e-09	3.11e-11
ILMN_1754864	SLC25A18	SLC25A18	55.248	1.06e-13	-0.012522	2.46e-09	3.16e-11
ILMN_1800091	RARRES1	RARRES1	55.0714	1.16e-13	-0.0161605	2.69e-09	3.41e-11
ILMN_2389501	HSD11B1	HSD11B1	54.9777	1.22e-13	-0.0233767	2.82e-09	3.53e-11
ILMN_2064725	METTL7B	METTL7B	54.7364	1.38e-13	-0.00857648	3.19e-09	3.94e-11
ILMN_1799105	COL17A1	COL17A1	54.5776	1.49e-13	0.0144163	3.46e-09	4.22e-11
ILMN_1760087	SLC26A3	SLC26A3	54.3489	1.68e-13	-0.00721871	3.89e-09	4.69e-11
ILMN_1700831	SLC27A2	SLC27A2	53.9255	2.08e-13	-0.00798912	4.83e-09	5.74e-11
ILMN_1720889	SC4MOL	SC4MOL	53.7131	2.32e-13	-0.025653	5.38e-09	6.3e-11
ILMN_1737580	PPPDE2	FAM152B	53.6993	2.34e-13	-0.0111683	5.41e-09	6.3e-11
ILMN_1763666	ALDH3B2	ALDH3B2	53.5909	2.47e-13	-0.0154932	5.72e-09	6.58e-11
ILMN_1671489	PC	PC	53.1079	3.16e-13	-0.011562	7.32e-09	8.31e-11
ILMN_1750563	CERCAM	CERCAM	52.6622	3.96e-13	-0.0130301	9.18e-09	1.03e-10
ILMN_1687857	ST6GALNAC4	ST6GALNAC4	51.7361	6.35e-13	-0.00744982	1.47e-08	1.63e-10
ILMN_2363880	ALDH3B2	ALDH3B2	51.6128	6.76e-13	-0.0154965	1.57e-08	1.72e-10
ILMN_2054121	C6orf126	C6orf126	51.3254	7.83e-13	-0.00768407	1.81e-08	1.97e-10
ILMN_1812062	SGPP2	SGPP2	51.2551	8.11e-13	-0.00639692	1.88e-08	2.02e-10
ILMN_1796179	HIST1H2BK	HIST1H2BK	51.0579	8.97e-13	-0.00947074	2.08e-08	2.21e-10
ILMN_1801366	DNASE1L2	DNASE1L2	50.9028	9.71e-13	-0.0194118	2.25e-08	2.37e-10
ILMN_1692731	TTYH3	TTYH3	50.6988	1.08e-12	-0.00789604	2.5e-08	2.6e-10
ILMN_1677108	CAPN13	CAPN13	50.6077	1.13e-12	-0.00686295	2.61e-08	2.69e-10
ILMN_1699728	BTD	BTD	50.2018	1.39e-12	-0.00734954	3.21e-08	3.28e-10
ILMN_1664025	PXMP4	PXMP4	50.1754	1.41e-12	-0.0100931	3.26e-08	3.29e-10
ILMN_2073604	EBP	EBP	49.9322	1.59e-12	-0.0119601	3.69e-08	3.69e-10
ILMN_1684755	KAZALD1	KAZALD1	49.7766	1.72e-12	-0.010979	3.99e-08	3.95e-10
ILMN_1677505	CCL21	CCL21	49.6095	1.88e-12	-0.0220136	4.35e-08	4.26e-10
ILMN_1780693	HSD3B1	HSD3B1	49.4315	2.05e-12	-0.0186235	4.76e-08	4.62e-10
ILMN_1733298	C1orf158	C1orf158	49.2669	2.23e-12	-0.00660825	5.18e-08	4.98e-10
ILMN_1677607	SC5DL	SC5DL	49.2441	2.26e-12	-0.0152121	5.24e-08	4.99e-10
ILMN_2336595	ACSS2	ACSS2	48.7049	2.98e-12	-0.0135548	6.89e-08	6.5e-10
ILMN_2347949	G6PD	G6PD	48.6326	3.09e-12	-0.0117503	7.15e-08	6.69e-10
ILMN_1786310	MVK	MVK	48.4177	3.44e-12	-0.00958393	7.98e-08	7.39e-10
ILMN_1776522	RAG1AP1	RAG1AP1	48.2965	3.66e-12	-0.0101219	8.49e-08	7.79e-10
ILMN_1656248	ASAM		48.2181	3.81e-12	-0.0102643	8.84e-08	8.03e-10
ILMN_1742947	SEC14L4	SEC14L4	48.1357	3.98e-12	-0.0075444	9.22e-08	8.3e-10
ILMN_1758705	IRX6	IRX6	47.9477	4.38e-12	-0.0131425	1.01e-07	9.06e-10
ILMN_1782429	TMEM56	TMEM56	47.7812	4.77e-12	-0.00587371	1.1e-07	9.77e-10
ILMN_2072603	MRPL14	MRPL14	47.2213	6.34e-12	-0.00970611	1.47e-07	1.29e-09
ILMN_1681520	DGAT2	DGAT2	46.9427	7.31e-12	-0.0138425	1.69e-07	1.47e-09
ILMN_1765198	HEATR4	HEATR4	46.8219	7.77e-12	-0.00541051	1.8e-07	1.55e-09
ILMN_2138765	PLIN2	ADFP	46.7567	8.04e-12	-0.0170292	1.86e-07	1.59e-09
ILMN_1771364	PNPLA5	PNPLA5	46.6534	8.47e-12	-0.00552412	1.96e-07	1.66e-09
ILMN_1731353	CHPF	CHPF	46.2851	1.02e-11	-0.0080713	2.37e-07	1.99e-09
ILMN_1811370	HSD11B1	HSD11B1	45.9596	1.21e-11	-0.0132624	2.8e-07	2.33e-09
ILMN_1714197	ACSS2	ACSS2	45.7678	1.33e-11	-0.0130535	3.09e-07	2.54e-09
ILMN_1777031	PKLR	PKLR	45.7598	1.34e-11	-0.00833791	3.1e-07	2.54e-09
ILMN_1792681	CCDC86	CCDC86	45.5392	1.5e-11	-0.00768782	3.47e-07	2.82e-09
ILMN_2389506	HSD11B1	HSD11B1	45.5231	1.51e-11	-0.0144981	3.5e-07	2.82e-09
ILMN_1651282	COL17A1	COL17A1	45.3549	1.64e-11	0.0121398	3.81e-07	3.05e-09
ILMN_1671791	PCK2	PCK2	45.2207	1.76e-11	-0.00854275	4.08e-07	3.24e-09
ILMN_1765990	KCNK2	KCNK2	45.0934	1.88e-11	-0.00679408	4.35e-07	3.43e-09
ILMN_1745021	SLC30A1	SLC30A1	44.997	1.97e-11	-0.00534658	4.57e-07	3.57e-09
ILMN_2314417	HYAL1	HYAL1	44.7708	2.22e-11	0.00779785	5.13e-07	3.98e-09
ILMN_1749081	AUTS2	AUTS2	44.7486	2.24e-11	0.0103794	5.19e-07	3.99e-09
ILMN_1659027	SLC2A1	SLC2A1	44.1087	3.11e-11	0.0115277	7.2e-07	5.49e-09
ILMN_1674696	OLAH	OLAH	43.0496	5.34e-11	-0.00521412	1.24e-06	9.37e-09
ILMN_1757406	HIST1H1C	HIST1H1C	42.4364	7.3e-11	-0.00884002	1.69e-06	1.27e-08
ILMN_1745655	PEX16	PEX16	42.1536	8.44e-11	-0.0098936	1.96e-06	1.45e-08
ILMN_1761912	MGAT1	MGAT1	42.1496	8.46e-11	-0.00781795	1.96e-06	1.45e-08
ILMN_1675857	COL4A6	COL4A6	42.0918	8.71e-11	0.00892817	2.02e-06	1.48e-08
ILMN_2211728	GUCA1B	GUCA1B	41.6223	1.11e-10	0.00914289	2.57e-06	1.87e-08
ILMN_2277676	ERCC1	ERCC1	41.5792	1.13e-10	-0.00698943	2.62e-06	1.9e-08
ILMN_1668345	OAF	OAF	41.5326	1.16e-10	-0.0127631	2.69e-06	1.92e-08
ILMN_1733066	BEAN		41.5442	1.15e-10	-0.00400404	2.67e-06	1.92e-08
ILMN_1813374	C19orf28	C19orf28	41.2049	1.37e-10	-0.0106505	3.18e-06	2.25e-08
ILMN_1702712	TRIM55	TRIM55	41.067	1.47e-10	-0.00428055	3.41e-06	2.4e-08
ILMN_1679279	SYPL2	SYPL2	40.7858	1.7e-10	-0.00366857	3.94e-06	2.74e-08
ILMN_1800619	BRI3BP	BRI3BP	40.7797	1.7e-10	-0.00596182	3.95e-06	2.74e-08
ILMN_2059797	NOL3	NOL3	40.6837	1.79e-10	0.00771592	4.15e-06	2.86e-08
ILMN_1791508	MMP28	MMP28	40.5546	1.91e-10	0.00830514	4.43e-06	3.03e-08
ILMN_1773567	LAMA5	LAMA5	40.5276	1.94e-10	0.0122518	4.49e-06	3.04e-08
ILMN_1802167	ALDH1L1	ALDH1L1	40.5234	1.94e-10	-0.0133125	4.5e-06	3.04e-08
ILMN_2384181	DHRS9	DHRS9	40.4191	2.05e-10	-0.0040137	4.75e-06	3.19e-08
ILMN_1655595	SERPINE2	SERPINE2	40.3909	2.08e-10	-0.0101736	4.82e-06	3.21e-08
ILMN_1705247	ACSL5	ACSL5	40.3416	2.13e-10	-0.00795665	4.94e-06	3.27e-08
ILMN_1802458	AGTRAP	AGTRAP	40.2991	2.18e-10	-0.00589697	5.05e-06	3.32e-08
ILMN_1654010	AGPAT3	AGPAT3	40.2654	2.22e-10	-0.00598657	5.14e-06	3.36e-08
ILMN_2211065	TMEM91	TMEM91	40.0026	2.54e-10	-0.0187874	5.88e-06	3.82e-08
ILMN_1772123	ACACA	ACACA	39.9172	2.65e-10	-0.00599597	6.14e-06	3.96e-08
ILMN_1753830	ETV4	ETV4	39.7668	2.86e-10	-0.00708664	6.63e-06	4.25e-08
ILMN_1716591	SPRR1A	SPRR1A	39.7436	2.9e-10	-0.0276972	6.71e-06	4.27e-08
ILMN_1728742	C5orf4	C5orf4	39.7117	2.94e-10	-0.00814683	6.82e-06	4.32e-08
ILMN_1704985	CYP27A1	CYP27A1	39.5511	3.2e-10	-0.00885667	7.41e-06	4.66e-08
ILMN_1797693	BRI3BP	BRI3BP	39.4616	3.35e-10	-0.0121065	7.75e-06	4.85e-08
ILMN_1691790	DACT2	DACT2	39.3287	3.58e-10	0.00828553	8.3e-06	5.15e-08
ILMN_2399016	MMP28	MMP28	39.2763	3.68e-10	0.0109974	8.52e-06	5.26e-08
ILMN_1676728	DLK2	DLK2	39.248	3.73e-10	0.0114129	8.65e-06	5.31e-08
ILMN_1761797	CSTB	CSTB	39.2354	3.76e-10	-0.0139338	8.7e-06	5.31e-08
ILMN_1744765	KRT4	KRT4	39.1469	3.93e-10	-0.0059603	9.11e-06	5.52e-08
ILMN_1671932	SAMM50	SAMM50	39.0576	4.11e-10	-0.0077454	9.53e-06	5.74e-08
ILMN_1807894	SLC7A8	SLC7A8	38.8809	4.5e-10	-0.00692094	1.04e-05	6.25e-08
ILMN_1784602	CDKN1A	CDKN1A	38.7971	4.7e-10	-0.0099158	1.09e-05	6.49e-08
ILMN_1661443	GRAMD2	GRAMD2	38.7428	4.83e-10	0.00677422	1.12e-05	6.63e-08
ILMN_2312194	CYB5A	CYB5A	38.616	5.16e-10	-0.0192258	1.2e-05	7.03e-08
ILMN_1726549	GDPD2	GDPD2	38.5421	5.36e-10	0.00872247	1.24e-05	7.26e-08
ILMN_1695404	LY6E	LY6E	38.2082	6.36e-10	-0.0108153	1.47e-05	8.57e-08
ILMN_1725510	DHCR24	DHCR24	38.1466	6.56e-10	-0.0117534	1.52e-05	8.79e-08
ILMN_1662738	ACSM3	ACSM3	38.1058	6.7e-10	-0.00417611	1.55e-05	8.92e-08
ILMN_1720083	EHD4	EHD4	38.0653	6.84e-10	-0.00644507	1.59e-05	9.06e-08
ILMN_1767474	HAO2	HAO2	38.039	6.93e-10	-0.00486613	1.61e-05	9.13e-08
ILMN_1679195	C20orf24	C20orf24	37.972	7.18e-10	-0.00856501	1.66e-05	9.34e-08
ILMN_1767111	ANO10	ANO10	37.9808	7.14e-10	-0.00686803	1.66e-05	9.34e-08
ILMN_1701308	COL1A1	COL1A1	37.568	8.83e-10	-0.0224954	2.05e-05	1.14e-07
ILMN_1748983	RTN4	RTN4	37.5225	9.04e-10	-0.00605302	2.09e-05	1.16e-07
ILMN_1792301	LAMB4	LAMB4	37.3421	9.91e-10	0.0131325	2.3e-05	1.26e-07
ILMN_1796165	GLRX5	GLRX5	37.3466	9.89e-10	-0.00661142	2.29e-05	1.26e-07
ILMN_1688154	MST1R	MST1R	37.1867	1.07e-09	0.0116759	2.49e-05	1.36e-07
ILMN_2326273	CHI3L2	CHI3L2	36.9869	1.19e-09	-0.0112483	2.76e-05	1.5e-07
ILMN_1720373	SLC7A5	SLC7A5	36.9229	1.23e-09	-0.0134374	2.85e-05	1.54e-07
ILMN_1801443	TSKU	TSKU	36.8263	1.29e-09	-0.0074084	2.99e-05	1.61e-07
ILMN_2174369	ELOVL5	ELOVL5	36.7089	1.37e-09	-0.0112376	3.18e-05	1.7e-07
ILMN_1721247	KRT75	KRT75	36.4788	1.54e-09	-0.014972	3.58e-05	1.9e-07
ILMN_1812461	WISP2	WISP2	36.3989	1.61e-09	-0.0218308	3.73e-05	1.97e-07
ILMN_2340347	PC	PC	36.3818	1.62e-09	-0.00714973	3.76e-05	1.98e-07
ILMN_1654473	ZP1	ZP1	36.3498	1.65e-09	-0.00422308	3.82e-05	2e-07
ILMN_1685952	ACSM3	ACSM3	36.3387	1.66e-09	-0.00440229	3.84e-05	2e-07
ILMN_2219002	KRT6A	KRT6A	36.2281	1.76e-09	-0.0191319	4.07e-05	2.11e-07
ILMN_1699562	EFCAB1	EFCAB1	36.1349	1.84e-09	0.00920519	4.27e-05	2.2e-07
ILMN_2415179	CLSTN1	CLSTN1	36.0565	1.92e-09	0.00734638	4.44e-05	2.28e-07
ILMN_2399523	JAG2	JAG2	35.9863	1.99e-09	0.0110808	4.6e-05	2.35e-07
ILMN_2079655	KLRB1	KLRB1	35.9449	2.03e-09	-0.00655741	4.7e-05	2.39e-07
ILMN_1658639	SLC46A3	SLC46A3	35.8092	2.18e-09	-0.00807664	5.04e-05	2.55e-07
ILMN_1731064	CABC1	CABC1	35.7696	2.22e-09	0.00675031	5.15e-05	2.59e-07
ILMN_1700419	HSPC171	TMEM208	35.7342	2.26e-09	-0.00433618	5.24e-05	2.62e-07
ILMN_1764361	DUSP16	DUSP16	35.6024	2.42e-09	-0.00434933	5.61e-05	2.79e-07
ILMN_1699100	SOAT1	SOAT1	35.3859	2.7e-09	-0.00511052	6.27e-05	3.1e-07
ILMN_1756701	DHRS11	DHRS11	35.3471	2.76e-09	-0.00734308	6.39e-05	3.15e-07
ILMN_1805177	KIAA1772	KIAA1772	35.2787	2.86e-09	-0.00684245	6.62e-05	3.25e-07
ILMN_1764729	JAG2	JAG2	35.1916	2.99e-09	0.0124435	6.92e-05	3.38e-07
ILMN_1723412	ASCL2	ASCL2	35.121	3.1e-09	0.0101755	7.18e-05	3.48e-07
ILMN_1727813	BRP44	BRP44	35.1139	3.11e-09	-0.00886553	7.21e-05	3.48e-07
ILMN_1803570	BRI3BP	BRI3BP	35.0932	3.14e-09	-0.00322878	7.28e-05	3.5e-07
ILMN_1729234	TPP1	TPP1	34.8993	3.47e-09	-0.00654856	8.05e-05	3.85e-07
ILMN_1792669	HLCS	HLCS	34.7937	3.67e-09	-0.00667894	8.49e-05	4.04e-07
ILMN_1751161	COL7A1	COL7A1	34.7419	3.76e-09	0.0152852	8.72e-05	4.13e-07
ILMN_2331636	ACACA	ACACA	34.5992	4.05e-09	-0.00598267	9.39e-05	4.43e-07
ILMN_1794213	ABHD14A	ABHD14A	34.4679	4.33e-09	-0.0074119	0.000100413	4.71e-07
ILMN_1709717	LRRC15	LRRC15	34.4446	4.39e-09	-0.00853928	0.000101625	4.75e-07
ILMN_1723123	FGFR3	FGFR3	34.3223	4.67e-09	0.0120444	0.000108212	5.03e-07
ILMN_1659990	C7orf68		34.0242	5.44e-09	-0.00745055	0.000126126	5.84e-07
ILMN_1773849	ATP6V0C	ATP6V0C	33.9753	5.58e-09	-0.00936164	0.000129337	5.95e-07
ILMN_2387599	C20orf24	C20orf24	33.9696	5.6e-09	-0.00782488	0.000129718	5.95e-07
ILMN_1663080	LFNG	LFNG	33.7724	6.2e-09	0.0110438	0.000143552	6.55e-07
ILMN_1657495	MLEC	MLEC	33.7587	6.24e-09	-0.00600425	0.000144572	6.57e-07
ILMN_1775111	SND1	SND1	33.6525	6.59e-09	-0.00793256	0.000152679	6.91e-07
ILMN_1721354	KRT6B	KRT6B	33.552	6.94e-09	-0.0176276	0.000160778	7.24e-07
ILMN_1780334	KCNJ2	KCNJ2	33.4214	7.42e-09	0.00769068	0.000171947	7.71e-07
ILMN_1801118	C16orf33	SNRNP25	33.284	7.96e-09	-0.00663128	0.000184528	8.24e-07
ILMN_1694890	UCHL5IP		33.1586	8.49e-09	0.0110116	0.000196821	8.75e-07
ILMN_1784238	SEC22B		33.1096	8.71e-09	-0.00462944	0.000201843	8.93e-07
ILMN_1805228	LRG1	LRG1	32.8864	9.77e-09	-0.00828255	0.000226401	9.97e-07
ILMN_2341661	ETV4	ETV4	32.8395	1e-08	-0.00541597	0.000231926	1.02e-06
ILMN_1802780	M160	CD163L1	32.7797	1.03e-08	-0.00676562	0.000239179	1.04e-06
ILMN_1672717	C10orf57		32.716	1.07e-08	-0.0103099	0.000247145	1.07e-06
ILMN_1726666	GPX3		32.6833	1.08e-08	-0.0149281	0.000251339	1.09e-06
ILMN_1704576	TP53AIP1		32.6687	1.09e-08	0.00550116	0.000253234	1.09e-06
ILMN_1795428	WDR59	WDR59	32.5211	1.18e-08	0.00709606	0.000273205	1.17e-06
ILMN_1701347	CCL28	CCL28	32.5069	1.19e-08	0.00717537	0.000275214	1.18e-06
ILMN_1657451	SRPK2	SRPK2	32.4541	1.22e-08	0.00715625	0.000282799	1.2e-06
ILMN_1788874	SERPINA3	SERPINA3	32.4155	1.24e-08	-0.0198791	0.000288464	1.22e-06
ILMN_1797735	C1orf21	C1orf21	32.4229	1.24e-08	0.00675828	0.000287367	1.22e-06
ILMN_1800354	CST3	CST3	32.3943	1.26e-08	-0.01014	0.000291629	1.23e-06
ILMN_1737208	NTF5	NTF4	32.3652	1.28e-08	0.0054051	0.000296024	1.24e-06
ILMN_1737631	PAQR6	PAQR6	32.2942	1.33e-08	0.00920075	0.000307047	1.28e-06
ILMN_1712046	CPXM1	CPXM1	32.2734	1.34e-08	-0.0105748	0.000310346	1.29e-06
ILMN_2211922	PPP4R1L	PPP4R1L	32.0493	1.5e-08	-0.00304749	0.000348292	1.44e-06
ILMN_1764228	DAB2	DAB2	32.0059	1.54e-08	-0.0103082	0.000356165	1.47e-06
ILMN_1698179	TAGLN3	TAGLN3	31.9203	1.61e-08	-0.00303981	0.000372218	1.52e-06
ILMN_1737162	LGI3	LGI3	31.9192	1.61e-08	-0.00838449	0.000372414	1.52e-06
ILMN_1712475	HS3ST2	HS3ST2	31.7679	1.74e-08	-0.00527257	0.000402594	1.64e-06
ILMN_1699496	PHF21A	PHF21A	31.6761	1.82e-08	0.00591854	0.000422078	1.71e-06
ILMN_1713162	GSTM2	GSTM2	31.6698	1.83e-08	0.00968992	0.000423456	1.71e-06
ILMN_1813671	SLC25A1	SLC25A1	31.6116	1.88e-08	-0.0103017	0.000436329	1.75e-06
ILMN_1679666	SCGB3A1	SCGB3A1	31.5954	1.9e-08	0.0175528	0.00043998	1.76e-06
ILMN_1749014	ACLY	ACLY	31.5913	1.9e-08	-0.0113526	0.000440914	1.76e-06
ILMN_1750674	SDSL	SDSL	31.4562	2.04e-08	-0.00603986	0.000472678	1.88e-06
ILMN_1765993	DMBX1	DMBX1	31.4421	2.05e-08	-0.0026977	0.000476126	1.88e-06
ILMN_1760412	SHISA2	SHISA2	31.2815	2.23e-08	-0.00789462	0.000517195	2.04e-06
ILMN_1803593	WNT3	WNT3	31.1326	2.41e-08	0.0129222	0.000558411	2.19e-06
ILMN_1810214	JUND		31.1102	2.44e-08	-0.00774263	0.000564915	2.21e-06
ILMN_1654210	CD1C	CD1C	31.0507	2.51e-08	-0.0092143	0.000582474	2.27e-06
ILMN_1716136	KRT71	KRT71	30.8714	2.76e-08	-0.0251893	0.000638855	2.48e-06
ILMN_1677043	AKR7A2	AKR7A2	30.8391	2.8e-08	-0.00651232	0.000649584	2.51e-06
ILMN_1682818	TTLL3	ARPC4	30.828	2.82e-08	0.0100307	0.000653305	2.51e-06
ILMN_1660462	MCOLN2	MCOLN2	30.7436	2.94e-08	0.00893994	0.00068234	2.6e-06
ILMN_2366212	CD79B	CD79B	30.7498	2.94e-08	-0.00785382	0.000680183	2.6e-06
ILMN_1736256	CALR	CALR	30.7175	2.98e-08	-0.00624988	0.000691611	2.63e-06
ILMN_1748323	CXCL14	CXCL14	30.6177	3.14e-08	0.0102462	0.000728089	2.76e-06
ILMN_1806349	SLC6A8	SLC6A8	30.6039	3.16e-08	0.00856055	0.000733287	2.77e-06
ILMN_1785731	MAPK8IP2	MAPK8IP2	30.5743	3.21e-08	-0.00398533	0.000744554	2.8e-06
ILMN_1779501	MC5R	MC5R	30.5438	3.26e-08	-0.00302253	0.000756368	2.83e-06
ILMN_1682717	IER3		30.4297	3.46e-08	-0.00878553	0.000802186	2.99e-06
ILMN_1683607	CYP1A2	CYP1A2	30.415	3.49e-08	-0.00801342	0.000808267	3e-06
ILMN_1698777	ADCK1	ADCK1	30.3852	3.54e-08	-0.00611727	0.000820807	3.04e-06
ILMN_1799280	BDH1	BDH1	30.3602	3.59e-08	-0.00550991	0.00083143	3.07e-06
ILMN_1753665	PRR4	PRR4	30.3451	3.62e-08	0.0300244	0.000837959	3.08e-06
ILMN_1707901	DHRS7B	DHRS7B	30.2576	3.78e-08	-0.00488622	0.000876613	3.21e-06
ILMN_2189406	C15orf38		30.1533	3.99e-08	-0.00632305	0.00092504	3.38e-06
ILMN_1727840	SLC35B1	SLC35B1	30.0819	4.14e-08	-0.00495663	0.00095972	3.49e-06
ILMN_1795266	EMILIN3	EMILIN3	30.0387	4.24e-08	-0.00522671	0.000981343	3.56e-06
ILMN_1778104	ACADM	ACADM	30.0101	4.3e-08	-0.0128078	0.00099595	3.6e-06
ILMN_1772876	ZNF395	ZNF395	29.9651	4.4e-08	0.00723848	0.0010193	3.67e-06
ILMN_1754279	FBXW7	FBXW7	29.9537	4.42e-08	0.0143647	0.00102531	3.67e-06
ILMN_1780255	KLK6	KLK6	29.8991	4.55e-08	-0.0136366	0.00105462	3.77e-06
ILMN_1798123	ELOVL1	ELOVL1	29.8854	4.58e-08	-0.00965628	0.00106209	3.78e-06
ILMN_2129505	CYBASC3	CYBASC3	29.8049	4.78e-08	-0.00921026	0.00110709	3.93e-06
ILMN_1815479	NOP10	NOP10	29.761	4.89e-08	-0.00713358	0.00113245	4e-06
ILMN_1729868	SPRYD4	SPRYD4	29.7461	4.92e-08	-0.00410292	0.0011412	4.02e-06
ILMN_1785926	ZNF621	ZNF621	29.6403	5.2e-08	0.00783295	0.0012052	4.23e-06
ILMN_1751904	EDNRB	EDNRB	29.6265	5.24e-08	-0.00640785	0.00121381	4.24e-06
ILMN_1749709	NDUFB11	NDUFB11	29.5404	5.48e-08	-0.00537554	0.00126899	4.42e-06
ILMN_1742731	SLC35A2	SLC35A2	29.5095	5.56e-08	-0.00535503	0.00128939	4.48e-06
ILMN_1666976	PLD3	PLD3	29.4344	5.78e-08	-0.0065636	0.00134028	4.61e-06
ILMN_1684802	TAF5	TAF5	29.4448	5.75e-08	0.00441567	0.00133312	4.61e-06
ILMN_1733248	NRBP2	NRBP2	29.4352	5.78e-08	0.0120705	0.00133976	4.61e-06
ILMN_1664001	ARSF	ARSF	29.4126	5.85e-08	-0.00549162	0.00135549	4.63e-06
ILMN_1811364	SGPP2	SGPP2	29.418	5.83e-08	-0.0131331	0.00135167	4.63e-06
ILMN_1738725	LIF	LIF	29.2982	6.21e-08	0.00478761	0.00143789	4.89e-06
ILMN_1684771	PGRMC1	PGRMC1	29.2165	6.47e-08	-0.0123933	0.00149981	5.07e-06
ILMN_2126038	STMN2	STMN2	29.2167	6.47e-08	-0.00863756	0.0014997	5.07e-06
ILMN_1724612	SLC25A35	SLC25A35	29.2005	6.53e-08	-0.00508762	0.00151227	5.09e-06
ILMN_1652413	UCN2	UCN2	29.1705	6.63e-08	0.0129205	0.00153588	5.13e-06
ILMN_1658373	PAN2	PAN2	29.1687	6.63e-08	0.00723781	0.0015373	5.13e-06
ILMN_1701007	PON3	PON3	29.1654	6.65e-08	-0.00952416	0.00153992	5.13e-06
ILMN_1797530	CHCHD5	CHCHD5	29.1511	6.69e-08	-0.00625224	0.00155128	5.15e-06
ILMN_1682812	C21orf33	C21orf33	29.0332	7.11e-08	-0.00740827	0.00164865	5.46e-06
ILMN_1751120	HIST1H4H	HIST1H4H	28.9239	7.53e-08	-0.0031277	0.00174437	5.76e-06
ILMN_1794370	SEMA5B	SEMA5B	28.9125	7.57e-08	-0.00422317	0.00175466	5.77e-06
ILMN_1763000	ADAP2	ADAP2	28.9044	7.6e-08	-0.00836067	0.00176199	5.77e-06
ILMN_2061452	ORC2L	ORC2L	28.8988	7.63e-08	0.00710284	0.0017671	5.77e-06
ILMN_1715647	VANGL2	VANGL2	28.824	7.93e-08	0.00767741	0.00183663	5.98e-06
ILMN_1742534	COL4A5	COL4A5	28.7714	8.14e-08	0.0119612	0.00188727	6.13e-06
ILMN_2399392	SIL1	SIL1	28.7445	8.26e-08	-0.00785209	0.0019136	6.19e-06
ILMN_2330382	PAQR6	PAQR6	28.7142	8.39e-08	0.00738703	0.0019438	6.27e-06
ILMN_1721093	TAF10	TAF10	28.696	8.47e-08	-0.00499474	0.00196218	6.31e-06
ILMN_1706779	LIG1	LIG1	28.6459	8.69e-08	0.00563245	0.00201358	6.45e-06
ILMN_1666594	IRF8	IRF8	28.6388	8.72e-08	-0.00994687	0.00202101	6.46e-06
ILMN_2347193	GSDMB	GSDMB	28.5738	9.02e-08	0.00721117	0.00208995	6.66e-06
ILMN_2176251	C20orf72	C20orf72	28.517	9.29e-08	0.00754887	0.00215224	6.83e-06
ILMN_1765668	IL20RB	IL20RB	28.4563	9.58e-08	0.00883673	0.00222078	7.03e-06
ILMN_1660890	ACADL	ACADL	28.4185	9.77e-08	0.00411176	0.00226449	7.14e-06
ILMN_1737163	SH3BGRL3	SH3BGRL3	28.376	9.99e-08	-0.00944084	0.00231483	7.28e-06
ILMN_1660533	RPN1	RPN1	28.3493	1.01e-07	-0.00533313	0.00234693	7.36e-06
ILMN_1655702	ABHD5	ABHD5	28.3302	1.02e-07	-0.00976788	0.00237021	7.41e-06
ILMN_1713058	PSTPIP2	PSTPIP2	28.2601	1.06e-07	0.00565962	0.00245757	7.66e-06
ILMN_1800975	PSME3	PSME3	28.2238	1.08e-07	-0.00509444	0.00250411	7.78e-06
ILMN_1671839	TAF1C	TAF1C	28.2051	1.09e-07	0.00997227	0.00252842	7.83e-06
ILMN_1789243	VPS33B	VPS33B	28.1711	1.11e-07	0.00380852	0.0025733	7.94e-06
ILMN_1794965	ABCA4	ABCA4	28.0639	1.17e-07	-0.006833	0.00271978	8.37e-06
ILMN_2179083	LOXL4	LOXL4	28.0429	1.19e-07	-0.00974639	0.00274943	8.43e-06
ILMN_1701558	MAP1A	MAP1A	27.9966	1.22e-07	-0.00921079	0.00281613	8.61e-06
ILMN_2298818	RPS29		27.9671	1.23e-07	-0.0061416	0.00285939	8.72e-06
ILMN_1712352	DOCK3	DOCK3	27.955	1.24e-07	0.00343434	0.00287731	8.75e-06
ILMN_1684246	C1orf125	C1orf125	27.9151	1.27e-07	-0.00428827	0.00293727	8.9e-06
ILMN_1750664	PPT2		27.9073	1.27e-07	-0.00492766	0.00294901	8.91e-06
ILMN_1670158	FAM83A	FAM83A	27.8405	1.32e-07	-0.0061872	0.00305263	9.19e-06
ILMN_1748844	CNKSR3	MAGI1	27.7465	1.38e-07	-0.00450143	0.00320462	9.62e-06
ILMN_1690945	CPZ	CPZ	27.7167	1.4e-07	-0.00841246	0.00325436	9.74e-06
ILMN_1675268	LRP4	LRP4	27.6923	1.42e-07	0.0100147	0.00329563	9.84e-06
ILMN_1749213	SDF2L1	SDF2L1	27.6591	1.45e-07	-0.00717603	0.00335279	9.98e-06
ILMN_1808114	LYVE1	LYVE1	27.6312	1.47e-07	-0.0114413	0.00340155	1.01e-05
ILMN_1661888	MEF2A	MEF2A	27.6033	1.49e-07	0.00802743	0.00345093	1.02e-05
ILMN_1665792	ITGA2	ITGA2	27.5689	1.52e-07	0.0080105	0.0035128	1.04e-05
ILMN_1711566	TIMP1	TIMP1	27.5435	1.54e-07	-0.00909401	0.0035592	1.05e-05
ILMN_1673649	HYOU1	HYOU1	27.511	1.56e-07	-0.00369835	0.00361949	1.06e-05
ILMN_1736760	KRT16	KRT16	27.4461	1.62e-07	-0.0134289	0.00374311	1.09e-05
ILMN_2041577	GPR172A	GPR172A	27.4182	1.64e-07	-0.00542992	0.00379738	1.11e-05
ILMN_1774229	SLC7A4	SLC7A4	27.3451	1.7e-07	-0.00506426	0.00394378	1.15e-05
ILMN_1708223	PAK6	PAK6	27.2499	1.79e-07	0.00660665	0.00414285	1.2e-05
ILMN_2347298	TSPYL2	TSPYL2	27.2457	1.79e-07	0.00550786	0.00415187	1.2e-05
ILMN_2061565	PLCH2	PLCH2	27.1253	1.91e-07	0.0115427	0.00441861	1.27e-05
ILMN_1693009	FGL2	FGL2	27.0967	1.94e-07	-0.0137067	0.00448433	1.29e-05
ILMN_1791890	SPON1	SPON1	27.0197	2.01e-07	-0.00917909	0.00466657	1.34e-05
ILMN_1680072	ZNF32	ZNF32	27.0138	2.02e-07	0.00678925	0.00468093	1.34e-05
ILMN_1721170	GREB1		27.0017	2.03e-07	-0.00321492	0.00471041	1.34e-05
ILMN_1734542	OVGP1	OVGP1	26.9789	2.06e-07	0.00936475	0.00476621	1.35e-05
ILMN_1690464	TMEM20	TMEM20	26.9573	2.08e-07	-0.00376989	0.00481977	1.37e-05
ILMN_1713715	KRTAP17-1	KRTAP17-1	26.9296	2.11e-07	-0.0215751	0.0048894	1.38e-05
ILMN_1660063	POLE4	POLE4	26.8936	2.15e-07	-0.00482639	0.00498139	1.4e-05
ILMN_1755051	EFHC1	EFHC1	26.864	2.18e-07	0.00636777	0.00505823	1.42e-05
ILMN_1786908	KRTAP26-1	KRTAP26-1	26.8001	2.26e-07	-0.0109123	0.00522825	1.46e-05
ILMN_1688892	LAMA3	LAMA3	26.7634	2.3e-07	0.00667318	0.00532848	1.49e-05
ILMN_2127477	G6PC3	G6PC3	26.7047	2.37e-07	-0.00598934	0.00549266	1.53e-05
ILMN_1731206	NKD2	NKD2	26.61	2.49e-07	0.00950543	0.00576863	1.6e-05
ILMN_2230035	BBS2	BBS2	26.6073	2.49e-07	0.00710575	0.0057768	1.6e-05
ILMN_1797367	TSC1	TSC1	26.5205	2.61e-07	0.00688391	0.00604213	1.67e-05
ILMN_2234970	SLC39A3	SLC39A3	26.5126	2.62e-07	-0.00593305	0.0060669	1.67e-05
ILMN_1789005	ATP6V0C	ATP6V0C	26.4853	2.66e-07	-0.00637446	0.00615342	1.69e-05
ILMN_1751851	CECR1	CECR1	26.4047	2.77e-07	-0.010218	0.00641538	1.76e-05
ILMN_1697189	PNCK	PNCK	26.3295	2.88e-07	0.0127379	0.00667036	1.82e-05
ILMN_1742224	SLTM	SLTM	26.3062	2.91e-07	0.00831544	0.00675134	1.83e-05
ILMN_2382942	CA12	CA12	26.3069	2.91e-07	0.00932692	0.00674891	1.83e-05
ILMN_1700268	QPRT	QPRT	26.2882	2.94e-07	-0.00662423	0.00681455	1.85e-05
ILMN_2363165	TACC2	TACC2	26.2661	2.97e-07	0.00871515	0.00689284	1.86e-05
ILMN_1672589	SEMA4B	SEMA4B	26.2471	3e-07	0.0091009	0.006961	1.88e-05
ILMN_1778374	BSG	BSG	26.1781	3.11e-07	-0.0107267	0.00721431	1.93e-05
ILMN_2319326	ADARB1	ADARB1	26.1792	3.11e-07	0.00524898	0.0072102	1.93e-05
ILMN_2396444	CD14	CD14	26.1773	3.11e-07	-0.0123928	0.00721708	1.93e-05
ILMN_1756352	MAPBPIP	ROBLD3	26.1302	3.19e-07	-0.00535518	0.00739542	1.97e-05
ILMN_1702696	AFAR3	AKR7L	26.1186	3.21e-07	0.0045198	0.00744009	1.98e-05
ILMN_1714515	MRPS12	MRPS12	26.0779	3.28e-07	-0.00683527	0.00759851	2.02e-05
ILMN_1779875	THY1	THY1	25.9989	3.42e-07	-0.0128612	0.00791602	2.09e-05
ILMN_1803956	BOC	BOC	25.9896	3.43e-07	0.00509899	0.00795415	2.1e-05
ILMN_2208413	ARHGAP15	ARHGAP15	25.9849	3.44e-07	-0.00603254	0.00797336	2.1e-05
ILMN_1703279	CXorf57	CXorf57	25.918	3.56e-07	0.00662967	0.00825456	2.17e-05
ILMN_1727194	CALU	CALU	25.888	3.62e-07	-0.00624643	0.00838405	2.19e-05
ILMN_1714433	MARCKSL1	MARCKSL1	25.8809	3.63e-07	-0.00760667	0.0084146	2.2e-05
ILMN_2104295	TMEM178	TMEM178	25.8215	3.74e-07	0.00502438	0.00867781	2.26e-05
ILMN_2281502	DHRS9	DHRS9	25.8205	3.75e-07	-0.00298981	0.00868235	2.26e-05
ILMN_1693338	CYP1B1	CYP1B1	25.7843	3.82e-07	-0.00924701	0.00884671	2.29e-05
ILMN_2345142	SULF2	SULF2	25.7838	3.82e-07	-0.00473555	0.00884879	2.29e-05
ILMN_1802894	VKORC1L1	VKORC1L1	25.7253	3.94e-07	-0.00629384	0.00912105	2.35e-05
ILMN_1737588	C21orf33	C21orf33	25.7173	3.95e-07	-0.00584702	0.00915903	2.35e-05
ILMN_1757388	OCEL1	OCEL1	25.7011	3.99e-07	-0.00552896	0.00923637	2.37e-05
ILMN_1776724	LYPD6	LYPD6	25.6209	4.16e-07	-0.00269243	0.0096285	2.46e-05
ILMN_1739813	HYAL1	HYAL1	25.5449	4.32e-07	0.0102535	0.0100149	2.55e-05
ILMN_1696512	AHSP	ERAF	25.535	4.34e-07	-0.00614344	0.0100665	2.56e-05
ILMN_1721035	MS4A6A	MS4A6A	25.5278	4.36e-07	-0.0121523	0.0101044	2.56e-05
ILMN_1736042	ME1	ME1	25.5169	4.39e-07	-0.00572032	0.0101616	2.57e-05
ILMN_1740402	HAO2	HAO2	25.5	4.42e-07	-0.00539741	0.0102509	2.59e-05
ILMN_1678292	PEX16	PEX16	25.4884	4.45e-07	-0.00429634	0.0103126	2.6e-05
ILMN_1774087	CCL28	CCL28	25.3995	4.66e-07	0.00725472	0.010799	2.71e-05
ILMN_1764166	BCKDHB	BCKDHB	25.3943	4.67e-07	-0.00671231	0.0108282	2.71e-05
ILMN_1680339	PDGFRL	PDGFRL	25.3566	4.77e-07	-0.0165572	0.0110421	2.76e-05
ILMN_1673962	NUP205	NUP205	25.3437	4.8e-07	0.00497402	0.011116	2.77e-05
ILMN_2371700	UCHL5IP		25.313	4.87e-07	0.0119576	0.0112945	2.81e-05
ILMN_1761058	ACAD11	NPHP3	25.2833	4.95e-07	0.0102571	0.0114696	2.85e-05
ILMN_1771051	RPL29	RPL29	25.2538	5.03e-07	-0.00670913	0.0116466	2.88e-05
ILMN_1800225	PPARG	PPARG	25.2143	5.13e-07	-0.0111466	0.0118875	2.93e-05
ILMN_1810875	SYNGR1	SYNGR1	25.2156	5.13e-07	-0.00545484	0.0118792	2.93e-05
ILMN_2189027	LIPG	LIPG	25.1935	5.19e-07	-0.00398637	0.0120164	2.95e-05
ILMN_2087656	SLCO2B1	SLCO2B1	25.1372	5.34e-07	-0.0071242	0.0123722	3.03e-05
ILMN_2124361	LEAP2	LEAP2	25.125	5.37e-07	0.0037041	0.012451	3.04e-05
ILMN_1795679	STMN2	STMN2	25.1039	5.43e-07	-0.00879264	0.0125877	3.07e-05
[truncated: 1,261 more rows]
