# Supplementary material for: Synchronized age-related gene expression changes across multiple tissues in human and the link to complex diseases
Source: Sci Rep. 2015 Oct 19;5:15145. doi: 10.1038/srep15145 (PMC4609956; doi:10.1038/srep15145)
Supplement: Supplementary Data S8 [file srep15145-s9.xls]

## Sheet: Sheet1
Supplementary Data S8 - Overlapping aging genes between GTEx aging genes and GenAge genes
*M9: correcting gender, top 3 genotype PCs, and gene expression PCs not significantly (p-value 0.05) correlated with age
173 overlapping gene symbol between GTEx and GenAge by M9	7,925 uique protein coding aging genes by M9	20,059 Protein coding genes in GTEx study
JUN	PYHIN1	gene_id	gene_symbol	gene_type
FAS	EDA2R	ENSG00000237613.2	FAM138A	protein_coding
IKBKB	SCN1B	ENSG00000186092.4	OR4F5	protein_coding
UCP2	EIF5AL1	ENSG00000235249.1	OR4F29	protein_coding
PTK2B	FOXC1	ENSG00000185097.2	OR4F16	protein_coding
CEBPA	WEE1	ENSG00000197049.2	AL669831.1	protein_coding
ATM	TCEB3	ENSG00000187634.6	SAMD11	protein_coding
EGR1	PLEKHG6	ENSG00000262458.1	AL645608.1	protein_coding
CAT	GFPT1	ENSG00000188976.6	NOC2L	protein_coding
AKT1	CEP120	ENSG00000187961.7	KLHL17	protein_coding
PPARA	DTX4	ENSG00000187583.5	PLEKHN1	protein_coding
ERCC6	JUN	ENSG00000187642.5	C1orf170	protein_coding
IGF1R	UBC	ENSG00000188290.6	HES4	protein_coding
GHR	LMO3	ENSG00000187608.5	ISG15	protein_coding
SHC1	ZNF136	ENSG00000188157.8	AGRN	protein_coding
PCK1	IRF2BP2	ENSG00000237330.1	RNF223	protein_coding
PEX5	CLEC2D	ENSG00000131591.12	C1orf159	protein_coding
JUND	PBX3	ENSG00000162571.9	TTLL10	protein_coding
ATF2	ATP5G3	ENSG00000186891.9	TNFRSF18	protein_coding
CHEK2	COL4A1	ENSG00000186827.6	TNFRSF4	protein_coding
HSPD1	AC011497.1	ENSG00000078808.11	SDF4	protein_coding
SOD1	TXNDC5	ENSG00000176022.3	B3GALT6	protein_coding
TGFB1	DDB2	ENSG00000184163.3	FAM132A	protein_coding
BAK1	ZMAT3	ENSG00000160087.16	UBE2J2	protein_coding
PPARG	KDM3A	ENSG00000162572.14	SCNN1D	protein_coding
RAD52	ACAA2	ENSG00000131584.13	ACAP3	protein_coding
GRB2	ENO2	ENSG00000169972.7	PUSL1	protein_coding
ERBB2	GTF3C6	ENSG00000127054.12	CPSF3L	protein_coding
STAT5A	MICALL1	ENSG00000224051.2	GLTPD1	protein_coding
AGPAT2	COL4A2	ENSG00000169962.4	TAS1R3	protein_coding
TXN	TNK1	ENSG00000107404.12	DVL1	protein_coding
AR	ZNF548	ENSG00000162576.10	MXRA8	protein_coding
CTGF	EGLN1	ENSG00000175756.8	AURKAIP1	protein_coding
CDKN2A	PLEKHJ1	ENSG00000221978.6	CCNL2	protein_coding
IGFBP2	FAS	ENSG00000224870.3	RP4-758J18.2	protein_coding
IL7R	FPGS	ENSG00000242485.1	MRPL20	protein_coding
IL2RG	NNAT	ENSG00000235098.4	ANKRD65	protein_coding
PTPN11	ASS1	ENSG00000205116.3	TMEM88B	protein_coding
PML	TCF15	ENSG00000179403.10	VWA1	protein_coding
ABL1	TLR5	ENSG00000215915.5	ATAD3C	protein_coding
MED1	ALDH1A2	ENSG00000160072.12	ATAD3B	protein_coding
CSNK1E	DNLZ	ENSG00000197785.8	ATAD3A	protein_coding
EPOR	ZNF177	ENSG00000205090.4	TMEM240	protein_coding
ERCC4	ARRB1	ENSG00000160075.9	SSU72	protein_coding
C1QA	IKBKB	ENSG00000215014.3	AL645728.1	protein_coding
GSK3B	LMAN2L	ENSG00000228594.1	C1orf233	protein_coding
EP300	DBNL	ENSG00000197530.8	MIB2	protein_coding
BAX	FABP4	ENSG00000189409.7	MMP23B	protein_coding
IL7	BACE2	ENSG00000189339.7	SLC35E2B	protein_coding
EGFR	NRN1L	ENSG00000008128.15	CDK11A	protein_coding
SIRT7	RAC3	ENSG00000215790.2	SLC35E2	protein_coding
IRS1	HSF4	ENSG00000008130.10	NADK	protein_coding
UCP3	PTGER3	ENSG00000078369.9	GNB1	protein_coding
CEBPB	ALAS1	ENSG00000169885.5	CALML6	protein_coding
PDGFB	CSPG4	ENSG00000178821.7	TMEM52	protein_coding
POLD1	IMPDH1	ENSG00000142609.12	C1orf222	protein_coding
SIRT3	BLCAP	ENSG00000187730.6	GABRD	protein_coding
FLT1	G0S2	ENSG00000067606.11	PRKCZ	protein_coding
PIK3CA	MYOF	ENSG00000162585.11	C1orf86	protein_coding
SIN3A	UQCR11	ENSG00000203301.2	AL590822.1	protein_coding
NCOR1	HADH	ENSG00000157933.9	SKI	protein_coding
SP1	KIAA0664	ENSG00000116151.8	MORN1	protein_coding
TOP2B	PFDN2	ENSG00000157916.12	RER1	protein_coding
MAPK3	GPR126	ENSG00000157911.5	PEX10	protein_coding
A2M	ADAMTS12	ENSG00000149527.10	PLCH2	protein_coding
HDAC3	EVC2	ENSG00000157881.8	PANK4	protein_coding
ERCC1	LRRC1	ENSG00000197921.5	HES5	protein_coding
TOP3B	ELMO1	ENSG00000157873.11	TNFRSF14	protein_coding
DGAT1	ZNF521	ENSG00000157870.9	FAM213B	protein_coding
PARP1	ORAI3	ENSG00000142606.10	MMEL1	protein_coding
NR3C1	PEX19	ENSG00000215912.6	TTC34	protein_coding
HSPA9	ABCD1	ENSG00000169717.4	ACTRT2	protein_coding
GSS	SLIRP	ENSG00000142611.10	PRDM16	protein_coding
GCLC	CRLS1	ENSG00000130762.10	ARHGEF16	protein_coding
MAX	MYO1E	ENSG00000162591.10	MEGF6	protein_coding
XRCC5	SHFM1	ENSG00000158109.9	TPRG1L	protein_coding
YWHAZ	XPC	ENSG00000116213.10	WRAP73	protein_coding
CDC42	CTSH	ENSG00000078900.9	TP73	protein_coding
NFKBIA	ABHD5	ENSG00000162592.3	CCDC27	protein_coding
HDAC2	ETFA	ENSG00000235169.3	RP1-286D6.2	protein_coding
NCOR2	ALDH1A1	ENSG00000130764.5	LRRC47	protein_coding
CDKN1A	PPP1R15A	ENSG00000116198.8	CEP104	protein_coding
JAK2	PER1	ENSG00000169598.10	DFFB	protein_coding
MSRA	TCEB2	ENSG00000198912.6	C1orf174	protein_coding
HDAC1	YWHAE	ENSG00000196581.5	AJAP1	protein_coding
RELA	BSG	ENSG00000131697.12	NPHP4	protein_coding
FOXO3	LUM	ENSG00000069424.8	KCNAB2	protein_coding
FEN1	PTPLAD2	ENSG00000116254.11	CHD5	protein_coding
H2AFX	ACSL4	ENSG00000116251.5	RPL22	protein_coding
FOXO1	ZDHHC7	ENSG00000158286.8	RNF207	protein_coding
BCL2	KIAA1755	ENSG00000116237.9	ICMT	protein_coding
MXI1	CNNM4	ENSG00000173673.7	HES3	protein_coding
PPP1CA	LSM6	ENSG00000158292.6	GPR153	protein_coding
RAE1	FZD1	ENSG00000097021.14	ACOT7	protein_coding
PDGFRA	FAP	ENSG00000069812.7	HES2	protein_coding
PIK3R1	AMY2B	ENSG00000187017.10	ESPN	protein_coding
CDK7	POR	ENSG00000215788.5	TNFRSF25	protein_coding
PCNA	IER2	ENSG00000171680.14	PLEKHG5	protein_coding
XRCC6	ZFP36	ENSG00000162408.10	NOL9	protein_coding
RAD51	KIAA1683	ENSG00000173662.14	TAS1R1	protein_coding
EEF1E1	CELF6	ENSG00000204859.6	ZBTB48	protein_coding
RPA1	PDCD5	ENSG00000162413.11	KLHL21	protein_coding
MT-CO1	PTPN3	ENSG00000116273.5	PHF13	protein_coding
LMNB1	EN1	ENSG00000041988.10	THAP3	protein_coding
GCLM	CHCHD1	ENSG00000007923.11	DNAJC11	protein_coding
NBN	TPCN1	ENSG00000171735.12	CAMTA1	protein_coding
COQ7	COX6C	ENSG00000049245.8	VAMP3	protein_coding
CREBBP	GAS6	ENSG00000049246.8	PER3	protein_coding
MLH1	TLK1	ENSG00000049247.8	UTS2	protein_coding
CDKN2B	UAP1L1	ENSG00000049249.4	TNFRSF9	protein_coding
TERF1	FBXO9	ENSG00000116288.8	PARK7	protein_coding
IRS2	SMPDL3A	ENSG00000116285.8	ERRFI1	protein_coding
ERCC5	MRPS11	ENSG00000162426.10	SLC45A1	protein_coding
POLA1	C14orf43	ENSG00000142599.13	RERE	protein_coding
HTT	CHCHD10	ENSG00000074800.8	ENO1	protein_coding
EEF1A1	UCP2	ENSG00000131686.7	CA6	protein_coding
ATR	GGCT	ENSG00000197241.3	SLC2A7	protein_coding
CREB1	ETFB	ENSG00000142583.11	SLC2A5	protein_coding
SQSTM1	CRTAP	ENSG00000180758.9	GPR157	protein_coding
NFKB1	HEBP2	ENSG00000049239.7	H6PD	protein_coding
SNCG	C14orf159	ENSG00000171621.9	SPSB1	protein_coding
HSP90AA1	APOL6	ENSG00000171612.5	SLC25A33	protein_coding
SDHC	ATP5J	ENSG00000188807.8	TMEM201	protein_coding
VEGFA	RPLP2	ENSG00000171608.9	PIK3CD	protein_coding
GSTP1	PTK2B	ENSG00000179840.5	C1orf200	protein_coding
BMI1	PLAT	ENSG00000171603.11	CLSTN1	protein_coding
POLG	PARP11	ENSG00000178585.10	CTNNBIP1	protein_coding
SUMO1	ARPC5L	ENSG00000162441.6	LZIC	protein_coding
TCF3	RXRA	ENSG00000173614.9	NMNAT1	protein_coding
TP53	COX6A1P2	ENSG00000162444.10	RBP7	protein_coding
BUB3	ATP10D	ENSG00000130939.13	UBE4B	protein_coding
PSEN1	NFU1	ENSG00000054523.11	KIF1B	protein_coding
KCNA3	ZNF385B	ENSG00000142657.14	PGD	protein_coding
HSPA8	ST7	ENSG00000175279.14	APITD1	protein_coding
FOS	EIF3J	ENSG00000251503.2	APITD1-CORT	protein_coding
PDGFRB	ZNF25	ENSG00000241563.2	CORT	protein_coding
HSPA1B	NDUFS6	ENSG00000160049.6	DFFA	protein_coding
NUDT1	STARD3	ENSG00000142655.7	PEX14	protein_coding
PCMT1	ZNF83	ENSG00000130940.9	CASZ1	protein_coding
HSF1	PPP1R3G	ENSG00000175262.9	C1orf127	protein_coding
ERCC2	GCHFR	ENSG00000120948.10	TARDBP	protein_coding
EMD	PLXDC2	ENSG00000009724.12	MASP2	protein_coding
TAF1	BNC2	ENSG00000116649.4	SRM	protein_coding
FGFR1	ANKRD37	ENSG00000171824.9	EXOSC10	protein_coding
ARHGAP1	AMT	ENSG00000198793.7	MTOR	protein_coding
TPP2	CEBPA	ENSG00000171819.4	ANGPTL7	protein_coding
DDIT3	GLT8D2	ENSG00000120942.8	UBIAD1	protein_coding
PIK3CB	PLA2G16	ENSG00000204624.6	PTCHD2	protein_coding
FOXM1	TAMM41	ENSG00000116661.8	FBXO2	protein_coding
PLAU	NDUFAB1	ENSG00000132879.9	FBXO44	protein_coding
STAT5B	ACADS	ENSG00000116663.6	FBXO6	protein_coding
MAP3K5	TNFAIP3	ENSG00000116670.9	MAD2L2	protein_coding
ZMPSTE24	RBM8A	ENSG00000162490.6	C1orf187	protein_coding
SUN1	ATM	ENSG00000177674.10	AGTRAP	protein_coding
CISD2	ZNF611	ENSG00000215910.3	C1orf167	protein_coding
MAPK14	GINS3	ENSG00000177000.6	MTHFR	protein_coding
IGFBP3	TSPAN15	ENSG00000011021.17	CLCN6	protein_coding
HRAS	LPCAT4	ENSG00000175206.6	NPPA	protein_coding
PYCR1	COLQ	ENSG00000120937.7	NPPB	protein_coding
EEF2	MLPH	ENSG00000116685.11	KIAA2013	protein_coding
SOD2	CNPY3	ENSG00000083444.10	PLOD1	protein_coding
MAPK9	GYG2	ENSG00000116688.10	MFN2	protein_coding
APOC3	AMOTL1	ENSG00000116691.6	MIIP	protein_coding
HIF1A	BHLHE40	ENSG00000120949.10	TNFRSF8	protein_coding
UBB	ECH1	ENSG00000028137.11	TNFRSF1B	protein_coding
TOP1	ZFHX4	ENSG00000048707.8	VPS13D	protein_coding
PPM1D	FOXF2	ENSG00000162496.4	DHRS3	protein_coding
TP53BP1	KDM6A	ENSG00000204518.2	AADACL4	protein_coding
LEP	PELI2	ENSG00000188984.7	AADACL3	protein_coding
APTX	SCRN2	ENSG00000157330.5	C1orf158	protein_coding
PRKCD	COX8A	ENSG00000116726.4	PRAMEF12	protein_coding
APOE	HTRA1	ENSG00000116721.9	PRAMEF1	protein_coding
GSR	RNASEH1	ENSG00000204513.4	PRAMEF11	protein_coding
	CISD3	ENSG00000179172.7	HNRNPCL1	protein_coding
	TMEM159	ENSG00000120952.4	PRAMEF2	protein_coding
	PARK7	ENSG00000243073.3	PRAMEF4	protein_coding
	EGR1	ENSG00000187545.5	PRAMEF10	protein_coding
	KIAA0922	ENSG00000204510.1	PRAMEF7	protein_coding
	CAT	ENSG00000232423.3	PRAMEF6	protein_coding
	AKT2	ENSG00000204508.3	PRAMEF22	protein_coding
	LTBP2	ENSG00000239810.2	WI2-3308P17.2	protein_coding
	CHD2	ENSG00000229571.2	WI2-2994D6.2	protein_coding
	FURIN	ENSG00000204503.5	PRAMEF3	protein_coding
	COX7A2	ENSG00000204502.2	PRAMEF5	protein_coding
	COX7C	ENSG00000182330.6	PRAMEF8	protein_coding
	MLLT10	ENSG00000204501.2	PRAMEF9	protein_coding
	ATP5L	ENSG00000204495.3	PRAMEF13	protein_coding
	CAMK1	ENSG00000204491.1	PRAMEF18	protein_coding
	PHB	ENSG00000204488.3	PRAMEF16	protein_coding
	TUSC5	ENSG00000204486.2	PRAMEF21	protein_coding
	GNPDA1	ENSG00000157358.6	PRAMEF15	protein_coding
	ALYREF	ENSG00000204481.5	PRAMEF14	protein_coding
	TRIM22	ENSG00000204480.5	PRAMEF19	protein_coding
	SFRP2	ENSG00000204479.3	PRAMEF17	protein_coding
	C3orf58	ENSG00000204478.4	PRAMEF20	protein_coding
	KCNE4	ENSG00000162494.5	LRRC38	protein_coding
	PIP4K2A	ENSG00000162493.12	PDPN	protein_coding
	NFKBIZ	ENSG00000116731.15	PRDM2	protein_coding
	ECHDC3	ENSG00000218328.3	C1orf196	protein_coding
	KIAA1239	ENSG00000189337.10	KAZN	protein_coding
	KLHDC1	ENSG00000171729.8	TMEM51	protein_coding
	EID2	ENSG00000204464.3	C1orf195	protein_coding
	IER5	ENSG00000142621.14	FHAD1	protein_coding
	TCF12	ENSG00000142634.7	EFHD2	protein_coding
	PLXNA4	ENSG00000162438.7	CTRC	protein_coding
	SLC25A20	ENSG00000142615.6	CELA2A	protein_coding
	NAA20	ENSG00000215704.4	CELA2B	protein_coding
	MEF2D	ENSG00000132906.12	CASP9	protein_coding
	ARHGAP10	ENSG00000116138.7	DNAJC16	protein_coding
	UQCRQ	ENSG00000116771.5	AGMAT	protein_coding
	ATP5E	ENSG00000197312.7	DDI2	protein_coding
	LIPE	ENSG00000215695.1	RSC1A1	protein_coding
	MGP	ENSG00000116786.7	PLEKHM2	protein_coding
	PQLC1	ENSG00000162461.7	SLC25A34	protein_coding
	AP2S1	ENSG00000162460.6	TMEM82	protein_coding
	YBX1	ENSG00000162458.8	FBLIM1	protein_coding
	PRRT2	ENSG00000065526.5	SPEN	protein_coding
	MRPL47	ENSG00000116809.6	ZBTB17	protein_coding
	KATNAL2	ENSG00000183888.4	C1orf64	protein_coding
	FIGN	ENSG00000173641.12	HSPB7	protein_coding
	PCYOX1L	ENSG00000186510.6	CLCNKA	protein_coding
	ZCWPW1	ENSG00000184908.12	CLCNKB	protein_coding
	SDCCAG8	ENSG00000185519.8	FAM131C	protein_coding
	NPRL2	ENSG00000142627.9	EPHA2	protein_coding
	ELF4	ENSG00000142632.10	ARHGEF19	protein_coding
	UBL3	ENSG00000237276.3	ANO7L1	protein_coding
	TXNL4A	ENSG00000132881.5	RSG1	protein_coding
	PPP1R1B	ENSG00000204377.2	C1orf134	protein_coding
	ADRM1	ENSG00000037637.6	FBXO42	protein_coding
	EFNB1	ENSG00000055070.11	C1orf144	protein_coding
	ATF3	ENSG00000187144.7	SPATA21	protein_coding
	KLF9	ENSG00000157191.13	NECAP2	protein_coding
	ABCA10	ENSG00000197511.2	AL355149.1	protein_coding
	C9orf9	ENSG00000237847.2	AL137798.1	protein_coding
	TSNAX	ENSG00000186715.5	MST1P9	protein_coding
	RERG	ENSG00000196690.2	BX284668.1	protein_coding
	PJA1	ENSG00000058453.11	CROCC	protein_coding
	EIF5A	ENSG00000117122.9	MFAP2	protein_coding
	ODZ3	ENSG00000159363.13	ATP13A2	protein_coding
	DHRS13	ENSG00000117118.5	SDHB	protein_coding
	RICTOR	ENSG00000117115.8	PADI2	protein_coding
	ACOX2	ENSG00000142623.8	PADI1	protein_coding
	ITGBL1	ENSG00000142619.4	PADI3	protein_coding
	SSNA1	ENSG00000159339.8	PADI4	protein_coding
	CDC42EP4	ENSG00000179051.9	RCC2	protein_coding
	ATP5J2	ENSG00000074964.11	ARHGEF10L	protein_coding
	PDE1B	ENSG00000117148.6	ACTL8	protein_coding
	ZFPM2	ENSG00000117154.6	IGSF21	protein_coding
	LSM1	ENSG00000179023.6	KLHDC7A	protein_coding
	ADAM33	ENSG00000009709.7	PAX7	protein_coding
	SLC25A6	ENSG00000179002.5	TAS1R2	protein_coding
	DDA1	ENSG00000255275.2	RP13-279N23.2	protein_coding
	RRAD	ENSG00000159423.11	ALDH4A1	protein_coding
	MRPS16	ENSG00000169991.5	IFFO2	protein_coding
	UBL5	ENSG00000127481.9	UBR4	protein_coding
	MALSU1	ENSG00000127463.8	KIAA0090	protein_coding
	P2RX7	ENSG00000053372.4	MRTO4	protein_coding
	MFSD9	ENSG00000162482.4	AKR7A3	protein_coding
	THAP5	ENSG00000053371.8	AKR7A2	protein_coding
	LYST	ENSG00000040487.8	PQLC2	protein_coding
	STMN2	ENSG00000077549.11	CAPZB	protein_coding
	FRMD8	ENSG00000173436.9	MINOS1	protein_coding
	BZW2	ENSG00000158747.9	NBL1	protein_coding
	FKBP10	ENSG00000158748.3	HTR6	protein_coding
	PDHB	ENSG00000162542.8	TMCO4	protein_coding
	ERH	ENSG00000178828.5	RNF186	protein_coding
	SLC2A3	ENSG00000169914.5	OTUD3	protein_coding
	MITF	ENSG00000188784.4	PLA2G2E	protein_coding
	GLRX3	ENSG00000188257.6	PLA2G2A	protein_coding
	LIMK1	ENSG00000127472.6	PLA2G5	protein_coding
	MAP3K12	ENSG00000117215.10	PLA2G2D	protein_coding
	PEMT	ENSG00000158786.4	PLA2G2F	protein_coding
	C1QTNF7	ENSG00000187980.6	PLA2G2C	protein_coding
	LRRC59	ENSG00000162543.5	UBXN10	protein_coding
	PDP2	ENSG00000158816.10	VWA5B1	protein_coding
	CHCHD8	ENSG00000162545.5	CAMK2N1	protein_coding
	LRIG3	ENSG00000090432.5	MUL1	protein_coding
	PSMD6	ENSG00000183114.6	FAM43B	protein_coding
	MEST	ENSG00000158825.5	CDA	protein_coding
	MEF2BNB	ENSG00000158828.5	PINK1	protein_coding
	ROMO1	ENSG00000244038.2	DDOST	protein_coding
	EXT2	ENSG00000117245.7	KIF17	protein_coding
	FIS1	ENSG00000189410.7	SH2D5	protein_coding
	TUBB6	ENSG00000127483.12	HP1BP3	protein_coding
	ANKRD53	ENSG00000075151.13	EIF4G3	protein_coding
	MANBA	ENSG00000117298.10	ECE1	protein_coding
	PNPLA3	ENSG00000142794.11	NBPF3	protein_coding
	ATP5H	ENSG00000162551.9	ALPL	protein_coding
	SEC16B	ENSG00000076864.12	RAP1GAP	protein_coding
	YPEL4	ENSG00000090686.11	USP48	protein_coding
	TMEM143	ENSG00000187942.7	LDLRAD2	protein_coding
	KANSL1L	ENSG00000142798.11	HSPG2	protein_coding
	ACBD4	ENSG00000219073.3	CELA3B	protein_coding
	PDDC1	ENSG00000142789.14	CELA3A	protein_coding
	NDUFS1	ENSG00000070831.11	CDC42	protein_coding
	FAM82A2	ENSG00000162552.8	WNT4	protein_coding
	TPP1	ENSG00000184677.11	ZBTB40	protein_coding
	ORMDL3	ENSG00000070886.6	EPHA8	protein_coding
	POLR2L	ENSG00000173372.11	C1QA	protein_coding
	ITGA11	ENSG00000159189.7	C1QC	protein_coding
	SORBS3	ENSG00000173369.11	C1QB	protein_coding
	AKT1	ENSG00000133216.11	EPHB2	protein_coding
	GSTM5	ENSG00000215906.3	LACTBL1	protein_coding
	ZC3H12A	ENSG00000227868.2	RP4-805N21.1	protein_coding
	ATP2B1	ENSG00000004487.10	KDM1A	protein_coding
	ANKRD49	ENSG00000169641.9	LUZP1	protein_coding
	ANAPC11	ENSG00000179546.3	HTR1D	protein_coding
	FH	ENSG00000125944.12	HNRNPR	protein_coding
	MPST	ENSG00000125945.9	ZNF436	protein_coding
	STAM	ENSG00000249087.3	C1orf213	protein_coding
	AHNAK2	ENSG00000204219.5	TCEA3	protein_coding
	ATP5I	ENSG00000088280.11	ASAP3	protein_coding
	SLC38A6	ENSG00000007968.6	E2F2	protein_coding
	LETM1	ENSG00000117318.8	ID3	protein_coding
	CYC1	ENSG00000197880.4	MDS2	protein_coding
	ANGPTL4	ENSG00000142676.8	RPL11	protein_coding
	C20orf3	ENSG00000011007.7	TCEB3	protein_coding
	HADHA	ENSG00000057757.5	PITHD1	protein_coding
	C14orf132	ENSG00000011009.5	LYPLA2	protein_coding
	DRAP1	ENSG00000117308.9	GALE	protein_coding
	PTP4A2	ENSG00000117305.8	HMGCL	protein_coding
	TUFM	ENSG00000179163.10	FUCA1	protein_coding
	PPP1R3B	ENSG00000188822.6	CNR2	protein_coding
	GADD45GIP1	ENSG00000189266.6	PNRC2	protein_coding
	ZNF438	ENSG00000188529.9	SRSF10	protein_coding
	LHFPL2	ENSG00000142661.12	MYOM3	protein_coding
	APOBEC3C	ENSG00000142677.3	IL22RA1	protein_coding
	CCDC121	ENSG00000185436.7	IL28RA	protein_coding
	ACO1	ENSG00000158055.11	GRHL3	protein_coding
	CCNI	ENSG00000001460.12	C1orf201	protein_coding
	MRPS7	ENSG00000001461.11	NIPAL3	protein_coding
	CHST2	ENSG00000117602.6	RCAN3	protein_coding
	TMEM132C	ENSG00000184454.6	C1orf130	protein_coding
	MYL6	ENSG00000133226.10	SRRM1	protein_coding
	C4orf48	ENSG00000169504.9	CLIC4	protein_coding
	PAPOLG	ENSG00000020633.13	RUNX3	protein_coding
	SH3GLB1	ENSG00000117614.5	SYF2	protein_coding
	RNF19A	ENSG00000117616.12	C1orf63	protein_coding
	SEC61B	ENSG00000187010.13	RHD	protein_coding
	WDR77	ENSG00000183726.6	TMEM50A	protein_coding
	EPG5	ENSG00000188672.10	RHCE	protein_coding
	HIF3A	ENSG00000204178.5	TMEM57	protein_coding
	PPP1R32	ENSG00000157978.6	LDLRAP1	protein_coding
	TCEAL7	ENSG00000117643.9	MAN1C1	protein_coding
	ELOVL7	ENSG00000162430.12	SEPN1	protein_coding
	MEGF6	ENSG00000255054.3	RP1-317E23.6	protein_coding
	CD81	ENSG00000117640.13	FAM54B	protein_coding
	UMPS	ENSG00000223474.2	AL020996.1	protein_coding
	SP4	ENSG00000127423.6	C1orf135	protein_coding
	NHP2	ENSG00000182749.5	PAQR7	protein_coding
	HADHB	ENSG00000117632.16	STMN1	protein_coding
	TARS	ENSG00000158006.8	PAFAH2	protein_coding
	NDUFB1	ENSG00000158008.5	EXTL1	protein_coding
	ARHGAP6	ENSG00000158014.9	SLC30A2	protein_coding
	SMOC2	ENSG00000158022.6	TRIM63	protein_coding
	STRAP	ENSG00000175087.5	PDIK1L	protein_coding
	VPS8	ENSG00000197245.4	FAM110D	protein_coding
	EXOSC4	ENSG00000142684.7	ZNF593	protein_coding
	PPARA	ENSG00000142675.11	CNKSR1	protein_coding
	KIAA0020	ENSG00000188782.3	CATSPER4	protein_coding
	FAM83H	ENSG00000130695.8	CEP85	protein_coding
	ERCC6	ENSG00000142669.8	SH3BGRL3	protein_coding
	CRMP1	ENSG00000158062.13	UBXN11	protein_coding
	COL14A1	ENSG00000169442.4	CD52	protein_coding
	MESP1	ENSG00000176092.8	AIM1L	protein_coding
	KCTD2	ENSG00000176083.12	ZNF683	protein_coding
	CLPP	ENSG00000131914.6	LIN28A	protein_coding
	SENP7	ENSG00000117682.10	DHDDS	protein_coding
	GSTM2	ENSG00000198830.6	HMGN2	protein_coding
	MDFI	ENSG00000117676.7	RPS6KA1	protein_coding
	FAM171B	ENSG00000117713.13	ARID1A	protein_coding
	SRCIN1	ENSG00000060642.6	PIGV	protein_coding
	COX5A	ENSG00000204160.5	ZDHHC18	protein_coding
	ATG14	ENSG00000175793.9	SFN	protein_coding
	GDF15	ENSG00000142751.7	GPN2	protein_coding
	GPNMB	ENSG00000198746.7	GPATCH3	protein_coding
	KIAA1671	ENSG00000090273.8	NUDC	protein_coding
	B4GALT2	ENSG00000131910.4	NR0B2	protein_coding
	TIMP2	ENSG00000175707.6	C1orf172	protein_coding
	OSBPL3	ENSG00000253368.2	TRNP1	protein_coding
	TUBB4B	ENSG00000158246.7	FAM46B	protein_coding
	TBX19	ENSG00000090020.5	SLC9A1	protein_coding
	LRRC23	ENSG00000142784.10	WDTC1	protein_coding
	VPS41	ENSG00000186501.8	TMEM222	protein_coding
	PLCXD3	ENSG00000142765.12	SYTL1	protein_coding
	LRRC37B	ENSG00000142733.8	MAP3K6	protein_coding
	TTC28	ENSG00000142748.8	FCN3	protein_coding
	ITGB4	ENSG00000174950.6	CD164L2	protein_coding
	RABL2A	ENSG00000181773.6	GPR3	protein_coding
	TMEM9	ENSG00000158195.6	WASF2	protein_coding
	MAP7D1	ENSG00000126705.7	AHDC1	protein_coding
	MAOB	ENSG00000000938.7	FGR	protein_coding
	USMG5	ENSG00000126709.10	IFI6	protein_coding
	HEPACAM	ENSG00000009780.10	FAM76A	protein_coding
	TDRKH	ENSG00000117758.8	STX12	protein_coding
	CLASP2	ENSG00000117751.12	PPP1R8	protein_coding
	IGF1R	ENSG00000130775.11	C1orf38	protein_coding
	ARHGAP12	ENSG00000117748.5	RPA2	protein_coding
	NDUFV3	ENSG00000130768.8	SMPDL3B	protein_coding
	C1QBP	ENSG00000158156.7	XKR8	protein_coding
	SERPINE1	ENSG00000158161.11	EYA3	protein_coding
	MGST3	ENSG00000169403.7	PTAFR	protein_coding
	SF3B1	ENSG00000215902.1	AL353354.1	protein_coding
	LRRCC1	ENSG00000126698.5	DNAJC8	protein_coding
	FKBP7	ENSG00000130770.12	ATPIF1	protein_coding
	UHRF2	ENSG00000130766.4	SESN2	protein_coding
	GHR	ENSG00000130772.9	MED18	protein_coding
	SLMO2	ENSG00000204138.7	PHACTR4	protein_coding
	KLF2	ENSG00000180198.9	RCC1	protein_coding
	HELQ	ENSG00000180098.5	TRNAU1AP	protein_coding
	TNFRSF14	ENSG00000120656.7	TAF12	protein_coding
	RDH10	ENSG00000188060.6	RAB42	protein_coding
	C17orf89	ENSG00000162419.7	GMEB1	protein_coding
	DLAT	ENSG00000198492.9	YTHDF2	protein_coding
	CEP44	ENSG00000116329.5	OPRD1	protein_coding
	CLK3	ENSG00000159023.13	EPB41	protein_coding
	ARHGEF3	ENSG00000253304.1	TMEM200B	protein_coding
	FAM117A	ENSG00000116350.9	SRSF4	protein_coding
	MAPKAPK3	ENSG00000116353.8	MECR	protein_coding
	ZBTB1	ENSG00000060656.14	PTPRU	protein_coding
	KIAA1279	ENSG00000162510.5	MATN1	protein_coding
	SLC52A2	ENSG00000162511.6	LAPTM5	protein_coding
	MDFIC	ENSG00000162512.11	SDC3	protein_coding
	AQP7	ENSG00000134644.10	PUM1	protein_coding
	PPP1R21	ENSG00000084628.5	NKAIN1	protein_coding
	C19orf79	ENSG00000060688.8	SNRNP40	protein_coding
	LDLRAD3	ENSG00000121766.10	ZCCHC17	protein_coding
	SETDB2	ENSG00000121769.3	FABP3	protein_coding
	GPT2	ENSG00000168528.7	SERINC2	protein_coding
	MTMR4	ENSG00000142910.9	TINAGL1	protein_coding
	CPQ	ENSG00000121764.7	HCRTR1	protein_coding
	CYB5A	ENSG00000162517.8	PEF1	protein_coding
	PHF14	ENSG00000084636.11	COL16A1	protein_coding
	RORA	ENSG00000121753.8	BAI2	protein_coding
	SAMM50	ENSG00000134668.7	SPOCD1	protein_coding
	POLR2D	ENSG00000184007.10	PTP4A2	protein_coding
	PHF12	ENSG00000212673.1	AL136115.1	protein_coding
	TMEM167A	ENSG00000121774.11	KHDRBS1	protein_coding
	NDST1	ENSG00000121775.12	TMEM39B	protein_coding
	ZC3H6	ENSG00000025800.8	KPNA6	protein_coding
	AMOT	ENSG00000084652.10	TXLNA	protein_coding
	AS3MT	ENSG00000160050.10	CCDC28B	protein_coding
	C16orf53	ENSG00000160051.7	IQCC	protein_coding
	ARL4C	ENSG00000222046.2	DCDC2B	protein_coding
	IRF3	ENSG00000160055.15	TMEM234	protein_coding
	DDX59	ENSG00000084623.7	EIF3I	protein_coding
	ZNF766	ENSG00000183615.5	FAM167B	protein_coding
	LAMA3	ENSG00000182866.11	LCK	protein_coding
	PSMA7	ENSG00000116478.7	HDAC1	protein_coding
	RMND5A	ENSG00000175130.6	MARCKSL1	protein_coding
	AC011450.1	ENSG00000162526.6	TSSK3	protein_coding
	OGFOD2	ENSG00000225828.1	RP4-811H24.6	protein_coding
	LPAR2	ENSG00000160058.13	BSDC1	protein_coding
	BCL10	ENSG00000254553.1	RP1-27O5.3	protein_coding
	CCDC14	ENSG00000215897.4	ZBTB8B	protein_coding
	NDUFA6	ENSG00000160062.9	ZBTB8A	protein_coding
	TIMM50	ENSG00000176261.10	ZBTB8OS	protein_coding
	NPHP3	ENSG00000162521.12	RBBP4	protein_coding
	VWA5A	ENSG00000162520.10	SYNC	protein_coding
	RCBTB2	ENSG00000162522.6	KIAA1522	protein_coding
	NPR2	ENSG00000134684.6	YARS	protein_coding
	KLF4	ENSG00000116497.13	S100PBP	protein_coding
	EFHA2	ENSG00000160097.9	FNDC5	protein_coding
	DLD	ENSG00000121905.5	HPCA	protein_coding
	ZNF513	ENSG00000121900.12	TMEM54	protein_coding
	SHC1	ENSG00000116514.11	RNF19B	protein_coding
	TOMM70A	ENSG00000004455.11	AK2	protein_coding
	ITGA5	ENSG00000142920.11	ADC	protein_coding
	PRR5	ENSG00000116525.7	TRIM62	protein_coding
	HSDL2	ENSG00000160094.9	ZNF362	protein_coding
	CLEC4A	ENSG00000134686.11	PHC2	protein_coding
	TTC21A	ENSG00000121903.8	ZSCAN20	protein_coding
	APOBEC3D	ENSG00000121904.12	CSMD2	protein_coding
	ENDOV	ENSG00000176256.6	HMGB4	protein_coding
	TTC21B	ENSG00000142698.10	C1orf94	protein_coding
	RFX7	ENSG00000163866.7	C1orf212	protein_coding
	TDRD10	ENSG00000189280.3	GJB5	protein_coding
	MAPRE3	ENSG00000189433.5	GJB4	protein_coding
	EIF6	ENSG00000188910.6	GJB3	protein_coding
	TRAF1	ENSG00000187513.7	GJA4	protein_coding
	FIGF	ENSG00000116544.6	DLGAP3	protein_coding
	EIF2D	ENSG00000163867.11	ZMYM6	protein_coding
	PCK1	ENSG00000243749.1	ZMYM6NB	protein_coding
	TYMP	ENSG00000197056.5	ZMYM1	protein_coding
	ASTE1	ENSG00000116560.6	SFPQ	protein_coding
	PGM3	ENSG00000146463.7	ZMYM4	protein_coding
	ZNF439	ENSG00000142687.11	KIAA0319L	protein_coding
	2015-09-01	ENSG00000020129.10	NCDN	protein_coding
	EYA2	ENSG00000116819.6	TFAP2E	protein_coding
	FEZ1	ENSG00000126067.7	PSMB2	protein_coding
	CDKN1B	ENSG00000142686.6	C1orf216	protein_coding
	UQCRFS1	ENSG00000092853.8	CLSPN	protein_coding
	RP11-366L20.2	ENSG00000134698.10	EIF2C4	protein_coding
	ZNF224	ENSG00000092847.6	EIF2C1	protein_coding
	PARVB	ENSG00000126070.12	EIF2C3	protein_coding
	CYBRD1	ENSG00000092850.7	TEKT2	protein_coding
	IFRD2	ENSG00000116863.8	ADPRHL2	protein_coding
	SLC25A10	ENSG00000171812.5	COL8A2	protein_coding
	CNOT4	ENSG00000054116.7	TRAPPC3	protein_coding
	CCL28	ENSG00000116871.10	MAP7D1	protein_coding
	POLR2I	ENSG00000054118.9	THRAP3	protein_coding
	ST3GAL1	ENSG00000214193.5	SH3D21	protein_coding
	SRSF9	ENSG00000142694.6	FAM176B	protein_coding
	PEX5	ENSG00000116883.7	AL591845.1	protein_coding
	C20orf27	ENSG00000196182.6	STK40	protein_coding
	STK36	ENSG00000181817.5	LSM10	protein_coding
	NDRG4	ENSG00000116885.14	OSCP1	protein_coding
	NADK	ENSG00000116898.7	MRPS15	protein_coding
	FN1	ENSG00000119535.13	CSF3R	protein_coding
	GLRX5	ENSG00000163873.5	GRIK3	protein_coding
	TP53BP2	ENSG00000163874.7	ZC3H12A	protein_coding
	PFN1	ENSG00000163875.11	MEAF6	protein_coding
	ATL1	ENSG00000163877.7	SNIP1	protein_coding
	EFCAB7	ENSG00000163879.8	DNALI1	protein_coding
	TNFSF9	ENSG00000134697.6	GNL2	protein_coding
	RBM17	ENSG00000169218.9	RSPO1	protein_coding
	NUAK2	ENSG00000116922.9	C1orf109	protein_coding
	GLIPR1	ENSG00000134690.6	CDCA8	protein_coding
	NIPAL2	ENSG00000183317.11	EPHA10	protein_coding
	RNF115	ENSG00000185090.10	MANEAL	protein_coding
	CA4	ENSG00000196449.3	YRDC	protein_coding
	MS4A14	ENSG00000197982.10	C1orf122	protein_coding
	PLA2G7	ENSG00000188786.7	MTF1	protein_coding
	CEP164	ENSG00000230610.1	AL929472.1	protein_coding
	C10orf125	ENSG00000204084.6	INPP5B	protein_coding
	POLK	ENSG00000183431.7	SF3A3	protein_coding
	CXorf40A	ENSG00000183386.5	FHL3	protein_coding
	MEX3B	ENSG00000183520.7	UTP11L	protein_coding
	MFAP4	ENSG00000185668.5	POU3F1	protein_coding
	C7orf31	ENSG00000116954.7	RRAGC	protein_coding
	CADM1	ENSG00000214114.4	MYCBP	protein_coding
	PIWIL4	ENSG00000131233.8	GJA9	protein_coding
	SMN1	ENSG00000158315.6	RHBDL2	protein_coding
	FRMD4B	ENSG00000174574.9	AKIRIN1	protein_coding
	UQCR10	ENSG00000168653.6	NDUFS5	protein_coding
	G6PC3	ENSG00000127603.17	MACF1	protein_coding
	FUT1	ENSG00000255103.1	KIAA0754	protein_coding
	PDCD1LG2	ENSG00000183682.7	BMP8A	protein_coding
	WDR20	ENSG00000090621.8	PABPC4	protein_coding
	TXNDC17	ENSG00000163909.6	HEYL	protein_coding
	BTN3A1	ENSG00000116981.3	NT5C1A	protein_coding
	FBXL7	ENSG00000116983.7	HPCAL4	protein_coding
	LOXL2	ENSG00000084072.12	PPIE	protein_coding
	MLEC	ENSG00000116985.6	BMP8B	protein_coding
	PRELID1	ENSG00000198754.4	OXCT2	protein_coding
	TIMM13	ENSG00000043514.9	TRIT1	protein_coding
	TMEM99	ENSG00000116990.9	MYCL1	protein_coding
	PRDX6	ENSG00000168389.13	MFSD2A	protein_coding
	ZNF532	ENSG00000131236.11	CAP1	protein_coding
	NBPF9	ENSG00000131238.10	PPT1	protein_coding
	PRG2	ENSG00000117000.6	RLF	protein_coding
	CLSTN1	ENSG00000188800.5	TMCO2	protein_coding
	SNRPB	ENSG00000084073.4	ZMPSTE24	protein_coding
	LAMB3	ENSG00000049089.9	COL9A2	protein_coding
	GXYLT2	ENSG00000084070.6	SMAP2	protein_coding
	LRCH3	ENSG00000187801.9	ZNF643	protein_coding
	POU6F1	ENSG00000187815.5	ZNF642	protein_coding
	ASPN	ENSG00000164002.7	DEM1	protein_coding
	RAB9B	ENSG00000117010.11	ZNF684	protein_coding
	PDP1	ENSG00000117016.5	RIMS3	protein_coding
	ITGA10	ENSG00000066136.13	NFYC	protein_coding
	UCHL3	ENSG00000117013.10	KCNQ4	protein_coding
	ADIPOQ	ENSG00000179862.5	CITED4	protein_coding
	ZNF17	ENSG00000171793.8	CTPS	protein_coding
	FOXP1	ENSG00000171790.11	SLFNL1	protein_coding
	EGLN3	ENSG00000010803.12	SCMH1	protein_coding
	FMO4	ENSG00000204060.4	FOXO6	protein_coding
	TMEM126A	ENSG00000127129.5	EDN2	protein_coding
	MRPL15	ENSG00000127124.9	HIVEP3	protein_coding
	FOSB	ENSG00000044012.3	GUCA2B	protein_coding
	PC	ENSG00000197273.3	GUCA2A	protein_coding
	LDOC1L	ENSG00000198815.4	FOXJ3	protein_coding
	SCO1	ENSG00000177181.9	RIMKLA	protein_coding
	PAPSS1	ENSG00000066185.8	ZMYND12	protein_coding
	MCL1	ENSG00000127125.6	PPCS	protein_coding
	ZBTB42	ENSG00000186409.9	CCDC30	protein_coding
	TWSG1	ENSG00000171960.6	PPIH	protein_coding
	NDUFAF3	ENSG00000065978.12	YBX1	protein_coding
	MDH2	ENSG00000164007.6	CLDN19	protein_coding
	PPM1K	ENSG00000117385.10	LEPRE1	protein_coding
	FAM89A	ENSG00000164008.7	C1orf50	protein_coding
	MRPS18C	ENSG00000177868.7	CCDC23	protein_coding
	NDUFA4	ENSG00000164010.9	ERMAP	protein_coding
	ZBTB38	ENSG00000164011.12	ZNF691	protein_coding
	SLC25A16	ENSG00000117394.12	SLC2A1	protein_coding
	PHF19	ENSG00000186973.5	FAM183A	protein_coding
	FAIM	ENSG00000117395.5	EBNA1BP2	protein_coding
	SOCS5	ENSG00000243710.3	WDR65	protein_coding
	PXDN	ENSG00000179178.6	TMEM125	protein_coding
	ESYT1	ENSG00000253313.1	C1orf210	protein_coding
	FAM180A	ENSG00000066056.7	TIE1	protein_coding
	GPX8	ENSG00000117400.9	MPL	protein_coding
	OVGP1	ENSG00000117399.8	CDC20	protein_coding
	BOP1	ENSG00000066322.7	ELOVL1	protein_coding
	SHMT1	ENSG00000159479.12	MED8	protein_coding
	MLX	ENSG00000198198.9	SZT2	protein_coding
	IDS	ENSG00000178922.11	HYI	protein_coding
	C1S	ENSG00000142949.12	PTPRF	protein_coding
	P4HTM	ENSG00000066135.8	KDM4A	protein_coding
	TMEM53	ENSG00000126091.15	ST3GAL3	protein_coding
	LUZP1	ENSG00000117407.12	ARTN	protein_coding
	MAML2	ENSG00000117408.5	IPO13	protein_coding
	RASA2	ENSG00000132768.9	DPH2	protein_coding
	KCNK2	ENSG00000117410.8	ATP6V0B	protein_coding
	NDUFB6	ENSG00000117411.12	B4GALT2	protein_coding
	DUSP1	ENSG00000159214.8	CCDC24	protein_coding
	KRIT1	ENSG00000196517.7	SLC6A9	protein_coding
	HSPE1	ENSG00000171872.4	KLF17	protein_coding
	SCN4A	ENSG00000178028.8	DMAP1	protein_coding
	FNDC4	ENSG00000117419.9	ERI3	protein_coding
	PTTG1	ENSG00000187147.11	RNF220	protein_coding
	MRPL46	ENSG00000126106.9	TMEM53	protein_coding
	IFNAR1	ENSG00000198520.5	C1orf228	protein_coding
	HLTF	ENSG00000142945.8	KIF2C	protein_coding
	YTHDC1	ENSG00000142937.7	RPS8	protein_coding
	PXN	ENSG00000142959.4	BEST4	protein_coding
	EGR2	ENSG00000173846.7	PLK3	protein_coding
	PIGA	ENSG00000188396.2	TCTEX1D4	protein_coding
	ZCCHC2	ENSG00000222009.4	BTBD19	protein_coding
	LGR4	ENSG00000117425.9	PTCH2	protein_coding
	NLRP1	ENSG00000070785.12	EIF2B3	protein_coding
	TSPAN14	ENSG00000126107.10	HECTD3	protein_coding
	SRSF2	ENSG00000126088.7	UROD	protein_coding
	CS	ENSG00000162415.6	ZSWIM5	protein_coding
	RTN4	ENSG00000186603.4	HPDL	protein_coding
	TALDO1	ENSG00000132781.11	MUTYH	protein_coding
	BBS2	ENSG00000132773.7	TOE1	protein_coding
	TRANK1	ENSG00000070759.11	TESK2	protein_coding
	MAP3K2	ENSG00000236624.4	CCDC163P	protein_coding
	TMEM11	ENSG00000132763.9	MMACHC	protein_coding
	CFL1	ENSG00000117450.9	PRDX1	protein_coding
	ABCC2	ENSG00000117448.9	AKR1A1	protein_coding
	WAC	ENSG00000132780.11	NASP	protein_coding
	HKR1	ENSG00000159588.10	CCDC17	protein_coding
	GART	ENSG00000159592.6	GPBP1L1	protein_coding
	EIF4EBP2	ENSG00000159596.6	TMEM69	protein_coding
	RADIL	ENSG00000197429.6	IPP	protein_coding
	CBFA2T2	ENSG00000086015.13	MAST2	protein_coding
	DAAM1	ENSG00000117461.10	PIK3R3	protein_coding
	PHF3	ENSG00000117472.4	TSPAN1	protein_coding
	ARHGDIA	ENSG00000085998.9	POMGNT1	protein_coding
	DPH3	ENSG00000171357.5	LURAP1	protein_coding
	FMNL2	ENSG00000085999.6	RAD54L	protein_coding
	GBP3	ENSG00000132128.11	LRRC41	protein_coding
	JUND	ENSG00000173660.7	UQCRH	protein_coding
	UBE2M	ENSG00000117481.5	NSUN4	protein_coding
	EFHC1	ENSG00000117480.10	FAAH	protein_coding
	NDUFB2	ENSG00000197587.6	DMBX1	protein_coding
	JAG1	ENSG00000162456.5	KNCN	protein_coding
	RBM43	ENSG00000079277.14	MKNK1	protein_coding
	2015-09-11	ENSG00000142961.10	MOB3C	protein_coding
	HLA-DMB	ENSG00000123472.8	ATPAF1	protein_coding
	OST4	ENSG00000159658.5	KIAA0494	protein_coding
	COL8A2	ENSG00000186118.7	ATPAF1-AS1	protein_coding
	SCG2	ENSG00000142973.8	CYP4B1	protein_coding
	ZEB1	ENSG00000187048.8	CYP4A11	protein_coding
	C20orf111	ENSG00000186377.6	CYP4X1	protein_coding
	TICAM1	ENSG00000186160.4	CYP4Z1	protein_coding
	OGN	ENSG00000162365.7	CYP4A22	protein_coding
	DCUN1D5	ENSG00000162366.3	PDZK1IP1	protein_coding
	UNC5CL	ENSG00000162367.6	TAL1	protein_coding
	MLH3	ENSG00000123473.10	STIL	protein_coding
	FAM213A	ENSG00000162368.9	CMPK1	protein_coding
	CHD7	ENSG00000186790.4	FOXE3	protein_coding
	SCGN	ENSG00000186564.5	FOXD2	protein_coding
	DFNA5	ENSG00000204018.6	RP11-543D5.3	protein_coding
	HRC	ENSG00000117834.8	SLC5A9	protein_coding
	DKK3	ENSG00000132122.6	SPATA6	protein_coding
	SUCLG1	ENSG00000186094.11	AGBL4	protein_coding
	C7orf53	ENSG00000162373.7	BEND5	protein_coding
	KAT6B	ENSG00000227839.1	AL645730.2	protein_coding
	THAP4	ENSG00000162374.12	ELAVL4	protein_coding
	ATF2	ENSG00000142700.7	DMRTA2	protein_coding
	IMP4	ENSG00000185104.13	FAF1	protein_coding
	BZRAP1	ENSG00000123080.6	CDKN2C	protein_coding
	PAQR7	ENSG00000204006.4	C1orf185	protein_coding
	JOSD1	ENSG00000123091.4	RNF11	protein_coding
	GNPTAB	ENSG00000085831.11	TTC39A	protein_coding
	KAT2A	ENSG00000085832.12	EPS15	protein_coding
	SLIT3	ENSG00000117859.14	OSBPL9	protein_coding
	TMEM8B	ENSG00000078618.13	NRD1	protein_coding
	N4BP2L1	ENSG00000169213.5	RAB3B	protein_coding
	CYTL1	ENSG00000117862.6	TXNDC12	protein_coding
	WDR54	ENSG00000198841.3	KTI12	protein_coding
	ACOX1	ENSG00000134717.13	BTF3L4	protein_coding
	PMM1	ENSG00000157077.10	ZFYVE9	protein_coding
	C10orf116	ENSG00000154222.7	CC2D1B	protein_coding
	COL7A1	ENSG00000085840.7	ORC1	protein_coding
	KIAA0240	ENSG00000134748.11	PRPF38A	protein_coding
	NAA50	ENSG00000134744.9	ZCCHC11	protein_coding
	PPP3CC	ENSG00000116157.5	GPX7	protein_coding
	HPS4	ENSG00000182183.10	FAM159A	protein_coding
	HNRNPAB	ENSG00000162377.4	SELRC1	protein_coding
	PDF	ENSG00000162378.8	ZYG11B	protein_coding
	TRAPPC5	ENSG00000203995.5	ZYG11A	protein_coding
	VAMP2	ENSG00000121310.11	ECHDC2	protein_coding
	IDH2	ENSG00000116171.11	SCP2	protein_coding
	HP1BP3	ENSG00000174348.9	PODN	protein_coding
	SRGAP1	ENSG00000162383.7	SLC1A7	protein_coding
	C1orf212	ENSG00000157184.5	CPT2	protein_coding
	CEP95	ENSG00000162384.7	C1orf123	protein_coding
	ZNF836	ENSG00000162385.6	MAGOH	protein_coding
	NEK1	ENSG00000157193.10	LRP8	protein_coding
	SYNGR1	ENSG00000143006.6	DMRTB1	protein_coding
	PSMD1	ENSG00000174332.3	GLIS1	protein_coding
	MRPL4	ENSG00000058804.9	TMEM48	protein_coding
	BAIAP2	ENSG00000058799.8	YIPF1	protein_coding
	ATP5S	ENSG00000211452.6	DIO1	protein_coding
	IL17RD	ENSG00000081870.6	HSPB11	protein_coding
	TYRO3	ENSG00000116212.10	LRRC42	protein_coding
	VAMP4	ENSG00000203985.6	LDLRAD1	protein_coding
	MTMR11	ENSG00000116209.6	TMEM59	protein_coding
	PDE1A	ENSG00000116205.6	TCEANC2	protein_coding
	NUDT13	ENSG00000212670.1	AL161915.1	protein_coding
	PTPRF	ENSG00000157211.10	CDCP2	protein_coding
	SCARA3	ENSG00000256407.1	RP11-446E24.4	protein_coding
	ATMIN	ENSG00000248835.2	AL357673.1	protein_coding
	MGAT2	ENSG00000215883.5	CYB5RL	protein_coding
	FNIP1	ENSG00000116221.9	MRPL37	protein_coding
	NRIP1	ENSG00000157216.10	SSBP3	protein_coding
	SLC25A1	ENSG00000198711.4	C1orf191	protein_coding
	SLC22A17	ENSG00000162390.12	ACOT11	protein_coding
	TOMM40	ENSG00000162391.5	FAM151A	protein_coding
	KIDINS220	ENSG00000184313.13	HEATR8	protein_coding
	SP100	ENSG00000243725.1	TTC4	protein_coding
	NDUFA7	ENSG00000162396.5	PARS2	protein_coding
	UBASH3B	ENSG00000006555.6	TTC22	protein_coding
	BAG1	ENSG00000162398.7	C1orf177	protein_coding
	CDC14A	ENSG00000116133.6	DHCR24	protein_coding
	PIM2	ENSG00000143001.4	TMEM61	protein_coding
	LRRC45	ENSG00000162399.6	BSND	protein_coding
	FCHO2	ENSG00000169174.9	PCSK9	protein_coding
	CHEK2	ENSG00000162402.7	USP24	protein_coding
	GSPT1	ENSG00000162407.8	PPAP2B	protein_coding
	ESRRA	ENSG00000162409.6	PRKAA2	protein_coding
	U2AF1	ENSG00000187889.8	C1orf168	protein_coding
	EPB41L4B	ENSG00000157131.10	C8A	protein_coding
	BTN3A3	ENSG00000021852.8	C8B	protein_coding
	RPS6KA4	ENSG00000173406.10	DAB1	protein_coding
	SNURF	ENSG00000162600.6	OMA1	protein_coding
	ACSL1	ENSG00000184292.5	TACSTD2	protein_coding
	ATG2B	ENSG00000162601.5	MYSM1	protein_coding
	DNAJC5	ENSG00000177606.5	JUN	protein_coding
	CNTLN	ENSG00000172456.11	FGGY	protein_coding
	NFASC	ENSG00000134709.6	HOOK1	protein_coding
	PTCH2	ENSG00000134716.5	CYP2J2	protein_coding
	CYP2U1	ENSG00000162598.8	C1orf87	protein_coding
	MAP4K5	ENSG00000162599.10	NFIA	protein_coding
	MAF	ENSG00000162604.6	TM2D1	protein_coding
	P4HA2	ENSG00000132849.13	INADL	protein_coding
	STARD7	ENSG00000240563.1	L1TD1	protein_coding
	DZIP1L	ENSG00000132854.14	KANK4	protein_coding
	SSBP2	ENSG00000162607.8	USP1	protein_coding
	MRPL36	ENSG00000116641.10	DOCK7	protein_coding
	GNAI1	ENSG00000132855.4	ANGPTL3	protein_coding
	FAM211A	ENSG00000125703.8	ATG4C	protein_coding
	OXT	ENSG00000187140.4	FOXD3	protein_coding
	TNKS	ENSG00000088035.8	ALG6	protein_coding
	FDXR	ENSG00000142856.12	ITGB3BP	protein_coding
	RRP36	ENSG00000203965.7	EFCAB7	protein_coding
	HSD17B11	ENSG00000116652.4	DLEU2L	protein_coding
	TMEM55A	ENSG00000079739.9	PGM1	protein_coding
	ZNF33B	ENSG00000185483.6	ROR1	protein_coding
	FMR1	ENSG00000177414.7	UBE2U	protein_coding
	DNAJC18	ENSG00000158966.9	CACHD1	protein_coding
	PPP4C	ENSG00000162437.10	RAVER2	protein_coding
	CRTAC1	ENSG00000162434.7	JAK1	protein_coding
	TRAF5	ENSG00000162433.10	AK4	protein_coding
	FRRS1	ENSG00000116675.10	DNAJC6	protein_coding
	SFXN1	ENSG00000116678.14	LEPR	protein_coding
	HNRNPK	ENSG00000213625.4	LEPROT	protein_coding
	JUNB	ENSG00000184588.13	PDE4B	protein_coding
	C6orf1	ENSG00000118473.14	SGIP1	protein_coding
	DNAJC15	ENSG00000248458.2	AL139147.1	protein_coding
	MYCT1	ENSG00000152760.4	TCTEX1D1	protein_coding
	HES1	ENSG00000172410.4	INSL5	protein_coding
	SCPEP1	ENSG00000152763.11	WDR78	protein_coding
	NSDHL	ENSG00000198160.9	MIER1	protein_coding
	GARNL3	ENSG00000116704.6	SLC35D1	protein_coding
	MLL	ENSG00000203963.5	C1orf141	protein_coding
	NPEPPS	ENSG00000162594.9	IL23R	protein_coding
	LGALS1	ENSG00000081985.6	IL12RB2	protein_coding
	SLC25A11	ENSG00000142864.10	SERBP1	protein_coding
	CPXM2	ENSG00000116717.7	GADD45A	protein_coding
	OXER1	ENSG00000172380.5	GNG12	protein_coding
	SLC25A30	ENSG00000162595.4	DIRAS3	protein_coding
	UHMK1	ENSG00000116729.9	WLS	protein_coding
	DERL1	ENSG00000116745.6	RPE65	protein_coding
	NAT8L	ENSG00000024526.11	DEPDC1	protein_coding
	NDUFS5	ENSG00000033122.11	LRRC7	protein_coding
	FAM129A	ENSG00000066557.5	LRRC40	protein_coding
	CYR61	ENSG00000116754.9	SRSF11	protein_coding
	EPM2AIP1	ENSG00000118454.8	ANKRD13C	protein_coding
	CLIC2	ENSG00000197568.9	HHLA3	protein_coding
	ALDH1L1	ENSG00000116761.7	CTH	protein_coding
	ILF2	ENSG00000050628.14	PTGER3	protein_coding
	PLIN1	ENSG00000132485.8	ZRANB2	protein_coding
	TMEM116	ENSG00000172260.8	NEGR1	protein_coding
	CEP85L	ENSG00000162620.10	LRRIQ3	protein_coding
	MRPL14	ENSG00000254685.1	FPGT	protein_coding
	TMEM214	ENSG00000259030.1	FPGT-TNNI3K	protein_coding
	NPR1	ENSG00000162621.4	LRRC53	protein_coding
	NACC1	ENSG00000178965.9	C1orf173	protein_coding
	SURF4	ENSG00000116791.9	CRYZ	protein_coding
	DGAT2	ENSG00000162623.9	TYW3	protein_coding
	PLCB4	ENSG00000162624.9	LHX8	protein_coding
	TULP3	ENSG00000137968.11	SLC44A5	protein_coding
	IGLL5	ENSG00000117054.8	ACADM	protein_coding
	MIER1	ENSG00000137955.10	RABGGTB	protein_coding
	CREBRF	ENSG00000057468.6	MSH4	protein_coding
	SLC1A7	ENSG00000154007.6	ASB17	protein_coding
	TRIM35	ENSG00000184005.8	ST6GALNAC3	protein_coding
	CCNB1IP1	ENSG00000117069.9	ST6GALNAC5	protein_coding
	SLC16A4	ENSG00000142892.10	PIGK	protein_coding
	COX16	ENSG00000154027.14	AK5	protein_coding
	FAM199X	ENSG00000036549.8	ZZZ3	protein_coding
	GABBR1	ENSG00000077254.10	USP33	protein_coding
	AIFM2	ENSG00000180488.8	FAM73A	protein_coding
	KIAA0528	ENSG00000162614.13	NEXN	protein_coding
	NFATC2	ENSG00000162613.11	FUBP1	protein_coding
	ADRA2B	ENSG00000162616.7	DNAJB4	protein_coding
	TBCK	ENSG00000137960.5	GIPC2	protein_coding
	NDUFA3	ENSG00000122420.5	PTGFR	protein_coding
	GOLM1	ENSG00000137959.10	IFI44L	protein_coding
	FBXW5	ENSG00000137965.6	IFI44	protein_coding
	BOK	ENSG00000162618.8	ELTD1	protein_coding
	PALLD	ENSG00000117114.14	LPHN2	protein_coding
	SERP2	ENSG00000137941.11	TTLL7	protein_coding
	NDRG3	ENSG00000142875.13	PRKACB	protein_coding
	SERBP1	ENSG00000203943.4	SAMD13	protein_coding
	SNCAIP	ENSG00000137976.7	DNASE2B	protein_coding
	BTRC	ENSG00000117133.6	RPF1	protein_coding
	AMDHD2	ENSG00000174021.6	GNG5	protein_coding
	LEPREL2	ENSG00000117151.7	CTBS	protein_coding
	H3F3A	ENSG00000180869.3	C1orf180	protein_coding
	IFNGR2	ENSG00000117155.10	SSX2IP	protein_coding
	ACVR1C	ENSG00000171517.5	LPAR3	protein_coding
	PMPCA	ENSG00000153898.8	MCOLN2	protein_coding
	ACE	ENSG00000162643.8	WDR63	protein_coding
	GTF2A2	ENSG00000055732.7	MCOLN3	protein_coding
	CTSK	ENSG00000097096.8	SYDE2	protein_coding
	HSD17B10	ENSG00000162642.9	C1orf52	protein_coding
	H3F3C	ENSG00000142867.6	BCL10	protein_coding
	STAMBP	ENSG00000153904.12	DDAH1	protein_coding
	RBM5	ENSG00000142871.10	CYR61	protein_coding
	HIVEP3	ENSG00000117174.6	ZNHIT6	protein_coding
	FGD4	ENSG00000171502.10	COL24A1	protein_coding
	TRIM38	ENSG00000122417.9	ODF2L	protein_coding
	RPIA	ENSG00000137975.6	CLCA2	protein_coding
	RPL7L1	ENSG00000016490.9	CLCA1	protein_coding
	CHST11	ENSG00000016602.8	CLCA4	protein_coding
	MRPS15	ENSG00000097033.9	SH3GLB1	protein_coding
	DDX26B	ENSG00000183291.11	RP4-604K5.1	protein_coding
	CD69	ENSG00000153936.11	HS2ST1	protein_coding
	NOP16	ENSG00000143013.7	LMO4	protein_coding
	DBI	ENSG00000065243.13	PKN2	protein_coding
	SEC31B	ENSG00000137947.7	GTF2B	protein_coding
	SNAPC1	ENSG00000137944.12	CCBL2	protein_coding
	KIAA0182	ENSG00000213516.5	RBMXL1	protein_coding
	AURKAIP1	ENSG00000117226.7	GBP3	protein_coding
	HSPD1	ENSG00000117228.8	GBP1	protein_coding
	RSF1	ENSG00000162645.8	GBP2	protein_coding
	KIAA0232	ENSG00000213512.1	GBP7	protein_coding
	KAT7	ENSG00000162654.8	GBP4	protein_coding
	GRPEL1	ENSG00000154451.10	GBP5	protein_coding
	PARP6	ENSG00000183347.11	GBP6	protein_coding
	GATAD1	ENSG00000197147.6	LRRC8B	protein_coding
	WISP2	ENSG00000171488.9	LRRC8C	protein_coding
	CAMSAP1	ENSG00000171492.10	LRRC8D	protein_coding
	PPP6C	ENSG00000162664.10	ZNF326	protein_coding
	SLC4A7	ENSG00000143032.6	BARHL2	protein_coding
	POLI	ENSG00000122482.15	ZNF644	protein_coding
	HERC3	ENSG00000162669.10	HFM1	protein_coding
	SOD1	ENSG00000097046.7	CDC7	protein_coding
	HOOK2	ENSG00000069702.6	TGFBR3	protein_coding
	AFG3L2	ENSG00000137948.13	BRDT	protein_coding
	PRRG3	ENSG00000172031.6	EPHX4	protein_coding
	TMEM37	ENSG00000189195.5	BTBD8	protein_coding
	SLC22A15	ENSG00000069712.9	KIAA1107	protein_coding
	CDR1	ENSG00000203910.3	C1orf146	protein_coding
	ILF3	ENSG00000174842.11	GLMN	protein_coding
	ZNF598	ENSG00000122484.6	RPAP2	protein_coding
	FAM111A	ENSG00000162676.7	GFI1	protein_coding
	PDHX	ENSG00000067208.8	EVI5	protein_coding
	ZNF230	ENSG00000122406.6	RPL5	protein_coding
	MALT1	ENSG00000154511.6	FAM69A	protein_coding
	ROBO3	ENSG00000143033.11	MTF2	protein_coding
	ACOX3	ENSG00000117500.7	TMED5	protein_coding
	UROS	ENSG00000122483.13	CCDC18	protein_coding
	CAPN3	ENSG00000117505.7	DR1	protein_coding
	WBSCR16	ENSG00000137942.10	FNBP1L	protein_coding
	FLCN	ENSG00000137936.11	BCAR3	protein_coding
	ATP8B1	ENSG00000067334.8	DNTTIP2	protein_coding
	SNX33	ENSG00000023909.5	GCLM	protein_coding
	ACOT2	ENSG00000198691.6	ABCA4	protein_coding
	DNAJC4	ENSG00000137962.8	ARHGAP29	protein_coding
	LSP1	ENSG00000117528.7	ABCD3	protein_coding
	LPAR1	ENSG00000117525.9	F3	protein_coding
	PDAP1	ENSG00000143036.12	SLC44A3	protein_coding
	TGFB1	ENSG00000117519.11	CNN3	protein_coding
	FBLN5	ENSG00000172339.7	ALG14	protein_coding
	GORAB	ENSG00000152078.5	TMEM56	protein_coding
	DNAJB4	ENSG00000122481.12	RWDD3	protein_coding
	PSMA4	ENSG00000117569.12	PTBP2	protein_coding
	ZNF254	ENSG00000188641.8	DPYD	protein_coding
	NAMPTL	ENSG00000162627.12	SNX7	protein_coding
	POLH	ENSG00000117598.7	LPPR5	protein_coding
	FAM20C	ENSG00000117600.7	RP4-788L13.1	protein_coding
	ZNF644	ENSG00000099260.5	PALMD	protein_coding
	PCNXL2	ENSG00000156869.7	FRRS1	protein_coding
	TCEB1	ENSG00000162688.11	AGL	protein_coding
	PFDN6	ENSG00000117620.7	SLC35A3	protein_coding
	BTN2A2	ENSG00000156875.9	HIAT1	protein_coding
	SAR1B	ENSG00000156876.7	SASS6	protein_coding
	SETBP1	ENSG00000122435.5	CCDC76	protein_coding
	ABCA9	ENSG00000122477.7	LRRC39	protein_coding
	C14orf45	ENSG00000137992.8	DBT	protein_coding
	DYRK2	ENSG00000137996.8	RTCD1	protein_coding
	WIBG	ENSG00000079335.13	CDC14A	protein_coding
	MRPS36	ENSG00000181656.6	GPR88	protein_coding
	CORO6	ENSG00000162692.5	VCAM1	protein_coding
	BMX	ENSG00000162694.9	EXTL2	protein_coding
	ESYT2	ENSG00000162695.6	SLC30A7	protein_coding
	TMEM44	ENSG00000117543.13	DPH5	protein_coding
	NCOA2	ENSG00000170989.7	S1PR1	protein_coding
	SPATA18	ENSG00000118733.11	OLFM3	protein_coding
	SPIN4	ENSG00000060718.13	COL11A1	protein_coding
	TMOD3	ENSG00000185946.10	RNPC3	protein_coding
	ADH1B	ENSG00000240038.2	AMY2B	protein_coding
	ACO2	ENSG00000243480.3	AMY2A	protein_coding
	ISLR	ENSG00000237763.5	AMY1A	protein_coding
	GFOD1	ENSG00000174876.11	AMY1B	protein_coding
	HOXC6	ENSG00000187733.6	AMY1C	protein_coding
	ZNF740	ENSG00000198890.5	PRMT6	protein_coding
	SPON2	ENSG00000162631.12	NTNG1	protein_coding
	ZNF280D	ENSG00000134215.11	VAV3	protein_coding
	MLF1	ENSG00000085491.11	SLC25A24	protein_coding
	NEU1	ENSG00000196427.6	NBPF4	protein_coding
	IL34	ENSG00000186086.11	NBPF6	protein_coding
	ALG6	ENSG00000162636.10	FAM102B	protein_coding
	GNB5	ENSG00000162639.11	HENMT1	protein_coding
	TMEM194A	ENSG00000134186.7	PRPF38B	protein_coding
	IARS2	ENSG00000143107.4	FNDC7	protein_coding
	NAMPT	ENSG00000116266.6	STXBP3	protein_coding
	GIMAP2	ENSG00000162641.13	AKNAD1	protein_coding
	SPOP	ENSG00000121957.7	GPSM2	protein_coding
	MATK	ENSG00000121940.11	CLCC1	protein_coding
	ZNF12	ENSG00000085433.11	WDR47	protein_coding
	CD47	ENSG00000197780.4	TAF13	protein_coding
	PRRX1	ENSG00000215717.4	TMEM167B	protein_coding
	TBC1D12	ENSG00000179902.8	C1orf194	protein_coding
	TRAF7	ENSG00000116299.11	KIAA1324	protein_coding
	LAMB2	ENSG00000031698.8	SARS	protein_coding
	TMOD1	ENSG00000143126.6	CELSR2	protein_coding
	RAD23B	ENSG00000134222.11	PSRC1	protein_coding
	TCTN1	ENSG00000221986.2	MYBPHL	protein_coding
	HRH1	ENSG00000134243.7	SORT1	protein_coding
	EMX2	ENSG00000143106.8	PSMA5	protein_coding
	MTHFD1	ENSG00000143028.7	SYPL2	protein_coding
	SNRPG	ENSG00000162650.9	ATXN7L2	protein_coding
	ZNF606	ENSG00000174151.9	CYB561D1	protein_coding
	STAMBPL1	ENSG00000181754.6	AMIGO1	protein_coding
	ZC2HC1A	ENSG00000156097.7	GPR61	protein_coding
	GLUD2	ENSG00000065135.7	GNAI3	protein_coding
	FAM102A	ENSG00000134183.7	GNAT2	protein_coding
	FRMD4A	ENSG00000116337.11	AMPD2	protein_coding
	FXC1	ENSG00000168765.10	GSTM4	protein_coding
	HOMER3	ENSG00000213366.6	GSTM2	protein_coding
	NFYB	ENSG00000134184.7	GSTM1	protein_coding
	ATIC	ENSG00000134201.5	GSTM5	protein_coding
	PLK2	ENSG00000134202.6	GSTM3	protein_coding
	CCT5	ENSG00000198758.6	EPS8L3	protein_coding
	TCEA3	ENSG00000184371.9	CSF1	protein_coding
	TMEM51	ENSG00000168710.13	AHCYL1	protein_coding
	LTBP3	ENSG00000143093.9	FAM40A	protein_coding
	OLFML1	ENSG00000156150.5	ALX3	protein_coding
	EIF4G1	ENSG00000186150.3	UBL4B	protein_coding
	APOBEC3G	ENSG00000197106.5	SLC6A17	protein_coding
	ZBED5	ENSG00000116396.9	KCNC4	protein_coding
	DMRTA1	ENSG00000162775.9	RBM15	protein_coding
	WASH6P	ENSG00000168679.13	SLC16A4	protein_coding
	CSNK1G3	ENSG00000134248.8	HBXIP	protein_coding
	FITM2	ENSG00000143125.4	PROK1	protein_coding
	KIAA0430	ENSG00000143105.5	KCNA10	protein_coding
	ZDHHC18	ENSG00000177301.9	KCNA2	protein_coding
	CDK5RAP3	ENSG00000177272.7	KCNA3	protein_coding
	JMJD4	ENSG00000143119.7	CD53	protein_coding
	MBOAT2	ENSG00000121931.11	LRIF1	protein_coding
	CNRIP1	ENSG00000156171.9	DRAM2	protein_coding
	MYLIP	ENSG00000134255.9	CEPT1	protein_coding
	ANXA6	ENSG00000162777.12	DENND2D	protein_coding
	FHL3	ENSG00000064886.8	CHI3L2	protein_coding
	GRK5	ENSG00000134216.14	CHIA	protein_coding
	DNM1	ENSG00000173947.9	C1orf88	protein_coding
	UNC119B	ENSG00000085465.10	OVGP1	protein_coding
	SLC2A13	ENSG00000116455.9	WDR77	protein_coding
	TIAM1	ENSG00000116459.6	ATP5F1	protein_coding
	BBS7	ENSG00000143110.7	C1orf162	protein_coding
	TMEM91	ENSG00000121933.12	ADORA3	protein_coding
	ZDHHC17	ENSG00000116473.10	RAP1A	protein_coding
	PSMA3	ENSG00000197852.7	FAM212B	protein_coding
	HSPA4L	ENSG00000064703.7	DDX20	protein_coding
	RSBN1	ENSG00000171385.5	KCND3	protein_coding
	SLC43A1	ENSG00000143079.7	CTTNBP2NL	protein_coding
	TST	ENSG00000134245.12	WNT2B	protein_coding
	CNNM2	ENSG00000007341.12	ST7L	protein_coding
	VNN1	ENSG00000116489.8	CAPZA1	protein_coding
	COL25A1	ENSG00000155363.12	MOV10	protein_coding
	BAK1	ENSG00000155366.11	RHOC	protein_coding
	PRKAR2A	ENSG00000155367.10	PPM1J	protein_coding
	LPGAT1	ENSG00000184599.9	FAM19A3	protein_coding
	TIMM17A	ENSG00000155380.7	SLC16A1	protein_coding
	NMT2	ENSG00000198799.6	LRIG2	protein_coding
	SAR1A	ENSG00000081026.13	MAGI3	protein_coding
	PNPLA2	ENSG00000116793.10	PHTF1	protein_coding
	ITFG3	ENSG00000081019.9	RSBN1	protein_coding
	ZNF783	ENSG00000134242.11	PTPN22	protein_coding
	CCDC3	ENSG00000188761.7	BCL2L15	protein_coding
	PPARG	ENSG00000134262.8	AP4B1	protein_coding
	CPE	ENSG00000118655.4	DCLRE1B	protein_coding
	DCST2	ENSG00000163349.15	HIPK1	protein_coding
	GTDC1	ENSG00000116774.7	OLFML3	protein_coding
	NDUFA1	ENSG00000134207.8	SYT6	protein_coding
	AZI1	ENSG00000197323.6	TRIM33	protein_coding
	HECTD2	ENSG00000116752.5	BCAS2	protein_coding
	TMEM38B	ENSG00000175984.8	DENND2C	protein_coding
	SLC17A7	ENSG00000116748.14	AMPD1	protein_coding
	MESDC1	ENSG00000213281.4	NRAS	protein_coding
	HAPLN3	ENSG00000009307.11	CSDE1	protein_coding
	IL11RA	ENSG00000052723.7	SIKE1	protein_coding
	GPR108	ENSG00000198765.6	SYCP1	protein_coding
	RBPJ	ENSG00000134200.2	TSHB	protein_coding
	GNB2	ENSG00000134198.5	TSPAN2	protein_coding
	ECEL1	ENSG00000134259.3	NGF	protein_coding
	POT1	ENSG00000173218.9	VANGL1	protein_coding
	FRY	ENSG00000118729.8	CASQ2	protein_coding
	HIST3H2A	ENSG00000177551.5	NHLH2	protein_coding
	GIMAP5	ENSG00000163393.8	SLC22A15	protein_coding
	RAD52	ENSG00000173212.4	MAB21L3	protein_coding
	C4A	ENSG00000163399.10	ATP1A1	protein_coding
	DCLK2	ENSG00000203865.4	ATP1A1OS	protein_coding
	PLA2R1	ENSG00000116815.11	CD58	protein_coding
	MRPL17	ENSG00000143061.13	IGSF3	protein_coding
	IFFO1	ENSG00000203864.1	C1orf137	protein_coding
	CGGBP1	ENSG00000116824.4	CD2	protein_coding
	PHLDA3	ENSG00000134247.8	PTGFRN	protein_coding
	SULF2	ENSG00000134256.8	CD101	protein_coding
	STYXL1	ENSG00000116830.5	TTF2	protein_coding
	TUBG1	ENSG00000134253.5	TRIM45	protein_coding
	FFAR3	ENSG00000134258.11	VTCN1	protein_coding
	FAM174B	ENSG00000198162.6	MAN1A2	protein_coding
	SSB	ENSG00000183508.4	FAM46C	protein_coding
	ZHX2	ENSG00000196505.5	GDAP2	protein_coding
	CAPS	ENSG00000065183.10	WDR3	protein_coding
	MICU1	ENSG00000155761.9	SPAG17	protein_coding
	COX5B	ENSG00000092607.8	TBX15	protein_coding
	PSMD8	ENSG00000116874.7	WARS2	protein_coding
	HCAR1	ENSG00000116882.10	HAO2	protein_coding
	TMEM176A	ENSG00000203859.5	HSD3B2	protein_coding
	RTN4RL1	ENSG00000203857.5	HSD3B1	protein_coding
	PLXDC1	ENSG00000143067.4	ZNF697	protein_coding
	C14orf2	ENSG00000092621.6	PHGDH	protein_coding
	DDX21	ENSG00000134240.7	HMGCS2	protein_coding
	MYEOV2	ENSG00000134193.9	REG4	protein_coding
	KAT8	ENSG00000134249.5	ADAM30	protein_coding
	C2CD4B	ENSG00000134250.11	NOTCH2	protein_coding
	NDUFB9	ENSG00000188610.7	FAM72B	protein_coding
	TM2D2	ENSG00000198019.7	FCGR1B	protein_coding
	AGPAT3	ENSG00000236334.1	PPIAL4G	protein_coding
	CAMLG	ENSG00000215784.4	FAM72D	protein_coding
	GRB2	ENSG00000162825.11	RP3-377D14.1	protein_coding
	GAL3ST4	ENSG00000231360.2	AL592284.2	protein_coding
	MRPS12	ENSG00000255854.1	PPIAL4B	protein_coding
	POLR2E	ENSG00000168614.12	NBPF9	protein_coding
	C22orf13	ENSG00000178104.13	PDE4DIP	protein_coding
	CCT6A	ENSG00000213240.6	NOTCH2NL	protein_coding
	CCNG2	ENSG00000255168.1	RP11-458D21.5	protein_coding
	WSB1	ENSG00000163386.13	NBPF10	protein_coding
	C15orf41	ENSG00000168509.13	HFE2	protein_coding
	ZNF775	ENSG00000117289.7	TXNIP	protein_coding
	RRAGB	ENSG00000121851.8	POLR3GL	protein_coding
	MAGOH	ENSG00000181039.7	ANKRD34A	protein_coding
	CXorf24	ENSG00000152022.6	LIX1L	protein_coding
	FAM116A	ENSG00000131795.7	RBM8A	protein_coding
	DTX3	ENSG00000211451.6	GNRHR2	protein_coding
	FUK	ENSG00000131779.6	PEX11B	protein_coding
	PPP1R13L	ENSG00000143127.7	ITGA10	protein_coding
	C11orf93	ENSG00000198483.7	ANKRD35	protein_coding
	CNKSR3	ENSG00000131788.10	PIAS3	protein_coding
	ZC3H7A	ENSG00000186364.6	NUDT17	protein_coding
	ZNF616	ENSG00000186141.4	POLR3C	protein_coding
	BMF	ENSG00000121848.8	RNF115	protein_coding
	DTX1	ENSG00000117281.10	CD160	protein_coding
	SSBP1	ENSG00000174827.9	PDZK1	protein_coding
	S100A11	ENSG00000117262.14	GPR89A	protein_coding
	GPR180	ENSG00000196644.8	GPR89C	protein_coding
	PGP	ENSG00000232637.3	WI2-3658N16.1	protein_coding
	RGS10	ENSG00000152042.11	NBPF11	protein_coding
	DFNB31	ENSG00000186275.7	NBPF12	protein_coding
	PLEKHA2	ENSG00000131791.6	PRKAB2	protein_coding
	INTS3	ENSG00000131781.8	FMO5	protein_coding
	BARD1	ENSG00000131778.12	CHD1L	protein_coding
	HCG27	ENSG00000116128.5	BCL9	protein_coding
	CIB1	ENSG00000162836.6	ACP6	protein_coding
	HCCS	ENSG00000143140.6	GJA5	protein_coding
	C11orf31	ENSG00000121634.4	GJA8	protein_coding
	TNFRSF21	ENSG00000188092.9	GPR89B	protein_coding
	UFSP2	ENSG00000203836.5	NBPF24	protein_coding
	SDHB	ENSG00000255963.1	PPIAL4A	protein_coding
	ARF1	ENSG00000122497.11	NBPF14	protein_coding
	SERGEF	ENSG00000256374.1	PPIAL4D	protein_coding
	ATP5G1	ENSG00000203832.6	NBPF20	protein_coding
	KITLG	ENSG00000243452.2	NBPF15	protein_coding
	LRTOMT	ENSG00000203827.7	NBPF16	protein_coding
	ACACB	ENSG00000203818.5	HIST2H3PS2	protein_coding
	HMGCS1	ENSG00000203817.5	FAM72C	protein_coding
	FBXO42	ENSG00000198161.5	PPIAL4C	protein_coding
	PGD	ENSG00000203815.2	AL358813.2	protein_coding
	ADRA1A	ENSG00000150337.9	FCGR1A	protein_coding
	HPS3	ENSG00000203814.5	HIST2H2BF	protein_coding
	ZNF558	ENSG00000183598.3	HIST2H3D	protein_coding
	POGZ	ENSG00000183941.6	HIST2H4A	protein_coding
	ZBTB25	ENSG00000203811.1	HIST2H3C	protein_coding
	MAMDC2	ENSG00000183558.5	HIST2H2AA3	protein_coding
	ERV3-1	ENSG00000203812.2	HIST2H2AA4	protein_coding
	INVS	ENSG00000203852.3	HIST2H3A	protein_coding
	ZBTB10	ENSG00000182217.6	HIST2H4B	protein_coding
	PSMA1	ENSG00000184678.8	HIST2H2BE	protein_coding
	ANKRD42	ENSG00000178096.7	BOLA1	protein_coding
	NEDD4	ENSG00000184260.4	HIST2H2AC	protein_coding
	ERBB2	ENSG00000184270.3	HIST2H2AB	protein_coding
	XG	ENSG00000159164.5	SV2A	protein_coding
	CASC4	ENSG00000143368.9	SF3B4	protein_coding
	APITD1	ENSG00000014914.14	MTMR11	protein_coding
	COL16A1	ENSG00000163113.8	OTUD7B	protein_coding
	DOM3Z	ENSG00000136631.7	VPS45	protein_coding
	ABR	ENSG00000023902.8	PLEKHO1	protein_coding
	PPP1R1A	ENSG00000143401.10	ANP32E	protein_coding
	TOMM40L	ENSG00000118298.5	CA14	protein_coding
	BZW1	ENSG00000117362.8	APH1A	protein_coding
	F5	ENSG00000118292.4	C1orf54	protein_coding
	SOGA2	ENSG00000159208.11	C1orf51	protein_coding
	WNT6	ENSG00000187145.10	MRPS21	protein_coding
	IQGAP2	ENSG00000215857.3	AL138795.1	protein_coding
	PRKD1	ENSG00000117360.8	PRPF3	protein_coding
	C9orf86	ENSG00000163125.11	RPRD2	protein_coding
	ALCAM	ENSG00000143374.8	TARS2	protein_coding
	MRAP	ENSG00000143369.10	ECM1	protein_coding
	PGM1	ENSG00000143382.8	ADAMTSL4	protein_coding
	RGL4	ENSG00000225996.2	AL356356.1	protein_coding
	SLC25A44	ENSG00000203804.3	C1orf138	protein_coding
	CDK5RAP2	ENSG00000143384.7	MCL1	protein_coding
	PJA2	ENSG00000143420.12	ENSA	protein_coding
	ARFRP1	ENSG00000143457.5	GOLPH3L	protein_coding
	TRAPPC6B	ENSG00000143452.10	HORMAD1	protein_coding
	PCNP	ENSG00000163131.5	CTSS	protein_coding
	LRCH2	ENSG00000143387.8	CTSK	protein_coding
	CCDC17	ENSG00000143437.14	ARNT	protein_coding
	SRPK2	ENSG00000143379.7	SETDB1	protein_coding
	MRPL39	ENSG00000143418.14	CERS2	protein_coding
	TFPI	ENSG00000143412.5	ANXA9	protein_coding
	AP1M1	ENSG00000143409.11	FAM63A	protein_coding
	WDR27	ENSG00000143363.10	PRUNE	protein_coding
	ECHS1	ENSG00000163141.13	BNIPL	protein_coding
	RLF	ENSG00000143443.8	C1orf56	protein_coding
	CCDC101	ENSG00000197622.7	CDC42SE1	protein_coding
	CA11	ENSG00000213190.2	MLLT11	protein_coding
	OXCT1	ENSG00000143458.6	GABPB2	protein_coding
	C19orf12	ENSG00000143434.10	SEMA6C	protein_coding
	NTHL1	ENSG00000163154.5	TNFAIP8L2	protein_coding
	PCDHB4	ENSG00000163155.7	LYSMD1	protein_coding
	ATP5B	ENSG00000163156.6	SCNM1	protein_coding
	HAUS7	ENSG00000163157.8	TMOD4	protein_coding
	ITPK1	ENSG00000163159.6	VPS72	protein_coding
	TBC1D19	ENSG00000143398.14	PIP5K1A	protein_coding
	OSGEPL1	ENSG00000159352.10	PSMD4	protein_coding
	TMOD2	ENSG00000232671.2	RP11-126K1.2	protein_coding
	AC138969.4	ENSG00000143373.12	ZNF687	protein_coding
	CRTC3	ENSG00000143393.12	PI4KB	protein_coding
	TES	ENSG00000143390.13	RFX5	protein_coding
	STON2	ENSG00000143416.15	SELENBP1	protein_coding
	GRAMD3	ENSG00000159377.6	PSMB4	protein_coding
	TBCA	ENSG00000143442.16	POGZ	protein_coding
	C19orf53	ENSG00000143375.9	CGN	protein_coding
	STAT5A	ENSG00000143367.10	TUFT1	protein_coding
	MRPS33	ENSG00000143376.8	SNX27	protein_coding
	ATP5A1	ENSG00000159409.9	CELF3	protein_coding
	CCDC104	ENSG00000178796.7	RIIAD1	protein_coding
	ZNF680	ENSG00000240510.2	AL589765.1	protein_coding
	OFD1	ENSG00000143436.6	MRPL9	protein_coding
	MRPL52	ENSG00000143450.9	OAZ3	protein_coding
	ACADVL	ENSG00000182134.11	TDRKH	protein_coding
	AGPAT2	ENSG00000213171.2	LINGO4	protein_coding
	CTSW	ENSG00000143365.12	RORC	protein_coding
	KIAA0753	ENSG00000225556.1	C2CD4D	protein_coding
	TLR3	ENSG00000196407.6	THEM5	protein_coding
	FGD6	ENSG00000159445.8	THEM4	protein_coding
	ATAD3A	ENSG00000197747.4	S100A10	protein_coding
	ARHGAP15	ENSG00000163191.5	S100A11	protein_coding
	MRPS28	ENSG00000182898.3	TCHHL1	protein_coding
	MBNL2	ENSG00000159450.8	TCHH	protein_coding
	UQCRH	ENSG00000215853.2	RPTN	protein_coding
	METTL17	ENSG00000197915.5	HRNR	protein_coding
	SLC35A5	ENSG00000143631.9	FLG	protein_coding
	PLA2G4C	ENSG00000143520.5	FLG2	protein_coding
	UBR2	ENSG00000143536.6	CRNN	protein_coding
	RUFY3	ENSG00000186207.4	LCE5A	protein_coding
	C14orf166	ENSG00000169509.5	CRCT1	protein_coding
	CYP27A1	ENSG00000185966.3	LCE3E	protein_coding
	PHLDB1	ENSG00000163202.4	LCE3D	protein_coding
	SMO	ENSG00000244057.2	LCE3C	protein_coding
	LRIG2	ENSG00000187238.5	LCE3B	protein_coding
	RNF126	ENSG00000185962.1	LCE3A	protein_coding
	TXN	ENSG00000187223.3	LCE2D	protein_coding
	SMYD3	ENSG00000159455.7	LCE2B	protein_coding
	ZMYM6	ENSG00000187180.3	LCE2C	protein_coding
	SEC61G	ENSG00000187173.3	LCE2A	protein_coding
	MOXD1	ENSG00000187170.4	LCE4A	protein_coding
	MAP4K1	ENSG00000198854.3	C1orf68	protein_coding
	HEXIM2	ENSG00000203786.4	KPRP	protein_coding
	GIPR	ENSG00000240386.2	LCE1F	protein_coding
	AR	ENSG00000186226.7	LCE1E	protein_coding
	INTS8	ENSG00000172155.7	LCE1D	protein_coding
	MAVS	ENSG00000197084.3	LCE1C	protein_coding
	TRAPPC11	ENSG00000196734.5	LCE1B	protein_coding
	JHDM1D	ENSG00000186844.3	LCE1A	protein_coding
	TTC37	ENSG00000235942.2	LCE6A	protein_coding
	TAZ	ENSG00000163206.5	SMCP	protein_coding
	PMVK	ENSG00000163207.5	IVL	protein_coding
	C11orf68	ENSG00000184148.3	SPRR4	protein_coding
	RGS1	ENSG00000169474.3	SPRR1A	protein_coding
	EIF3A	ENSG00000163209.10	SPRR3	protein_coding
	NDUFB7	ENSG00000169469.7	SPRR1B	protein_coding
	OAZ1	ENSG00000163216.6	SPRR2D	protein_coding
	SH3KBP1	ENSG00000241794.1	SPRR2A	protein_coding
	PGAP3	ENSG00000196805.5	SPRR2B	protein_coding
	HEXB	ENSG00000203785.4	SPRR2E	protein_coding
	RAB6B	ENSG00000244094.1	SPRR2F	protein_coding
	LRRC17	ENSG00000159516.7	SPRR2G	protein_coding
	ARL4A	ENSG00000203784.2	LELP1	protein_coding
	APBB3	ENSG00000203783.4	PRR9	protein_coding
	BICD2	ENSG00000203782.4	LOR	protein_coding
	CTGF	ENSG00000159527.3	PGLYRP3	protein_coding
	DROSHA	ENSG00000163218.10	PGLYRP4	protein_coding
	RNASEL	ENSG00000163220.10	S100A9	protein_coding
	CD2	ENSG00000163221.6	S100A12	protein_coding
	ABLIM1	ENSG00000143546.5	S100A8	protein_coding
	TNXB	ENSG00000184330.6	S100A7A	protein_coding
	ZNF559	ENSG00000197364.5	S100A7L2	protein_coding
	RARRES3	ENSG00000143556.4	S100A7	protein_coding
	TSPAN3	ENSG00000197956.4	S100A6	protein_coding
	TRHDE	ENSG00000196420.3	S100A5	protein_coding
	ANKRA2	ENSG00000196154.6	S100A4	protein_coding
	RTKN	ENSG00000188015.5	S100A3	protein_coding
	CPEB2	ENSG00000196754.5	S100A2	protein_coding
	PAPD4	ENSG00000188643.5	S100A16	protein_coding
	MR1	ENSG00000189334.4	S100A14	protein_coding
	BBC3	ENSG00000189171.8	S100A13	protein_coding
	HCFC1R1	ENSG00000160678.7	S100A1	protein_coding
	CADPS2	ENSG00000160679.8	CHTOP	protein_coding
	PCDH10	ENSG00000143553.6	SNAPIN	protein_coding
	RUNX2	ENSG00000143621.12	ILF2	protein_coding
	GGT7	ENSG00000169418.7	NPR1	protein_coding
	PCDH9	ENSG00000143624.9	INTS3	protein_coding
	COL11A1	ENSG00000143554.9	SLC27A3	protein_coding
	SH3D21	ENSG00000143614.7	GATAD2B	protein_coding
	SCN3A	ENSG00000198837.5	DENND4B	protein_coding
	KRTCAP3	ENSG00000160741.11	CRTC2	protein_coding
	F2R	ENSG00000143570.12	SLC39A1	protein_coding
	GPR173	ENSG00000143578.11	CREB3L4	protein_coding
	FCHSD1	ENSG00000143543.10	JTB	protein_coding
	NDOR1	ENSG00000143545.4	RAB13	protein_coding
	CCNL2	ENSG00000177954.7	RPS27	protein_coding
	GRIA1	ENSG00000143552.5	NUP210L	protein_coding
	KIAA1598	ENSG00000143549.14	TPM3	protein_coding
	AC103810.2	ENSG00000163263.6	C1orf189	protein_coding
	CDK9	ENSG00000143612.13	C1orf43	protein_coding
	LMF2	ENSG00000143569.13	UBAP2L	protein_coding
	EPS8L2	ENSG00000143575.10	HAX1	protein_coding
	ITGB7	ENSG00000143595.8	AQP10	protein_coding
	CILP2	ENSG00000143515.12	ATP8B2	protein_coding
	CXCR4	ENSG00000160712.8	IL6R	protein_coding
	CCL5	ENSG00000169291.5	SHE	protein_coding
	MAPK8IP3	ENSG00000163239.8	TDRD10	protein_coding
	P2RY8	ENSG00000160714.5	UBE2Q1	protein_coding
	AC005726.6	ENSG00000160716.4	CHRNB2	protein_coding
	KCTD13	ENSG00000160710.11	ADAR	protein_coding
	CUL2	ENSG00000143603.11	KCNN3	protein_coding
	TCIRG1	ENSG00000163344.5	PMVK	protein_coding
	NPAS1	ENSG00000163346.10	PBXIP1	protein_coding
	SNRNP70	ENSG00000163348.3	PYGO2	protein_coding
	PICK1	ENSG00000160691.12	SHC1	protein_coding
	RP11-428C6.1	ENSG00000173207.7	CKS1B	protein_coding
	HDAC6	ENSG00000160688.14	FLAD1	protein_coding
	KIAA0913	ENSG00000163352.5	LENEP	protein_coding
	FAM73B	ENSG00000160685.9	ZBTB7B	protein_coding
	MRPL35	ENSG00000163354.9	DCST2	protein_coding
	POLE	ENSG00000163357.6	DCST1	protein_coding
	ACAN	ENSG00000143537.8	ADAM15	protein_coding
	PTN	ENSG00000243364.3	EFNA4	protein_coding
	PRDM8	ENSG00000143590.9	EFNA3	protein_coding
	CSDE1	ENSG00000251246.1	RP11-540D14.8	protein_coding
	CDKN2A	ENSG00000169242.7	EFNA1	protein_coding
	SCARF2	ENSG00000169241.12	SLC50A1	protein_coding
	EVI2A	ENSG00000179085.7	DPM3	protein_coding
	PSTPIP2	ENSG00000163463.6	KRTCAP2	protein_coding
	OSBPL7	ENSG00000163462.12	TRIM46	protein_coding
	SFI1	ENSG00000185499.11	MUC1	protein_coding
	SETD7	ENSG00000169231.8	THBS3	protein_coding
	PHKA2	ENSG00000173171.9	MTX1	protein_coding
	CENPT	ENSG00000177628.8	GBA	protein_coding
	XRCC3	ENSG00000160767.15	FAM189B	protein_coding
	GDI1	ENSG00000116521.6	SCAMP3	protein_coding
	ZFYVE27	ENSG00000176444.13	CLK2	protein_coding
	HMHA1	ENSG00000143630.5	HCN3	protein_coding
	RNF215	ENSG00000143627.12	PKLR	protein_coding
	CD8A	ENSG00000160752.10	FDPS	protein_coding
	TREX2	ENSG00000160753.11	RUSC1	protein_coding
	ME3	ENSG00000116539.6	ASH1L	protein_coding
	MAN2C1	ENSG00000125459.9	MSTO1	protein_coding
	GYG1	ENSG00000163374.15	YY1AP1	protein_coding
	SAP25	ENSG00000132676.10	DAP3	protein_coding
	NDUFA4L2	ENSG00000116580.12	GON4L	protein_coding
	IL15	ENSG00000132718.7	SYT11	protein_coding
	ASIC3	ENSG00000143622.5	RIT1	protein_coding
	WDR91	ENSG00000132680.6	KIAA0907	protein_coding
	E2F6	ENSG00000173080.4	RXFP4	protein_coding
	PREX2	ENSG00000116584.10	ARHGEF2	protein_coding
	RBM18	ENSG00000163479.9	SSR2	protein_coding
	DMKN	ENSG00000160803.6	UBQLN4	protein_coding
	SDR39U1	ENSG00000116586.7	LAMTOR2	protein_coding
	FAM115A	ENSG00000132698.9	RAB25	protein_coding
	ADAM8	ENSG00000254726.1	MEX3A	protein_coding
	NCKIPSD	ENSG00000160789.14	LMNA	protein_coding
	GGT1	ENSG00000196189.6	SEMA4A	protein_coding
	PARVG	ENSG00000160785.7	SLC25A44	protein_coding
	SGK2	ENSG00000260238.1	RP11-54H19.8	protein_coding
	ATAT1	ENSG00000160783.13	PMF1	protein_coding
	CSAD	ENSG00000242252.1	BGLAP	protein_coding
	B2M	ENSG00000160781.9	PAQR6	protein_coding
	FST	ENSG00000198952.5	SMG5	protein_coding
	ZAP70	ENSG00000163472.13	TMEM79	protein_coding
	STAT2	ENSG00000198715.6	C1orf85	protein_coding
	INPP5D	ENSG00000163468.8	CCT3	protein_coding
	SYCP2	ENSG00000163467.6	C1orf182	protein_coding
	ADAMTS7	ENSG00000132677.8	RHBG	protein_coding
	USF1	ENSG00000125462.11	C1orf61	protein_coding
	RHOT2	ENSG00000116604.11	MEF2D	protein_coding
	PPP2R3A	ENSG00000183856.6	IQGAP3	protein_coding
	C1orf162	ENSG00000187862.6	TTC24	protein_coding
	GPR88	ENSG00000163382.6	APOA1BP	protein_coding
	CLIP1	ENSG00000160818.11	GPATCH4	protein_coding
	GOLGA4	ENSG00000132702.6	HAPLN2	protein_coding
	ATG4B	ENSG00000132692.12	BCAN	protein_coding
	CD72	ENSG00000132688.9	NES	protein_coding
	SOBP	ENSG00000143320.4	CRABP2	protein_coding
	CDK3	ENSG00000143319.11	ISG20L2	protein_coding
	WDR90	ENSG00000143303.7	RRNAD1	protein_coding
	HAUS5	ENSG00000143314.8	MRPL24	protein_coding
	CDC25B	ENSG00000143321.13	HDGF	protein_coding
	IGFBP2	ENSG00000143294.9	PRCC	protein_coding
	NUDT17	ENSG00000027869.7	SH2D2A	protein_coding
	TRIM73	ENSG00000198400.7	NTRK1	protein_coding
	WWP1	ENSG00000027644.4	INSRR	protein_coding
	GSDMB	ENSG00000187800.9	PEAR1	protein_coding
	IL7R	ENSG00000160838.9	LRRC71	protein_coding
	GZMK	ENSG00000132694.14	ARHGEF11	protein_coding
	CDH24	ENSG00000253831.1	ETV3L	protein_coding
	TMEM204	ENSG00000117036.7	ETV3	protein_coding
	IP6K2	ENSG00000143297.14	FCRL5	protein_coding
	GAK	ENSG00000163518.6	FCRL4	protein_coding
	KLHL6	ENSG00000160856.14	FCRL3	protein_coding
	MYO15B	ENSG00000132704.10	FCRL2	protein_coding
	CD3E	ENSG00000163534.10	FCRL1	protein_coding
	C17orf80	ENSG00000073754.5	CD5L	protein_coding
	FAM193B	ENSG00000183853.13	KIRREL	protein_coding
	DNHD1	ENSG00000158473.6	CD1D	protein_coding
	PABPC1L	ENSG00000158477.6	CD1A	protein_coding
	TYK2	ENSG00000158481.7	CD1C	protein_coding
	HCLS1	ENSG00000158485.6	CD1B	protein_coding
	RAB30	ENSG00000158488.11	CD1E	protein_coding
	LCAT	ENSG00000186306.1	OR10T2	protein_coding
	CHKB	ENSG00000180708.4	OR10K2	protein_coding
	RSPO3	ENSG00000173285.2	OR10K1	protein_coding
	CCDC130	ENSG00000198965.3	OR10R2	protein_coding
	IKZF1	ENSG00000197532.1	OR6Y1	protein_coding
	SLC9A5	ENSG00000186440.1	OR6P1	protein_coding
	SYT12	ENSG00000186400.3	OR10X1	protein_coding
	PEX13	ENSG00000198967.2	OR10Z1	protein_coding
	CCNO	ENSG00000163554.6	SPTA1	protein_coding
	FAM110A	ENSG00000196171.2	OR6K2	protein_coding
	ZKSCAN5	ENSG00000203757.1	OR6K3	protein_coding
	CCND3	ENSG00000180433.4	OR6K6	protein_coding
	HLA-DRA	ENSG00000197403.2	OR6N1	protein_coding
	PRKRIP1	ENSG00000188340.1	OR6N2	protein_coding
	ETV5	ENSG00000163563.7	MNDA	protein_coding
	RASAL3	ENSG00000163564.10	PYHIN1	protein_coding
	MKNK1	ENSG00000163565.14	IFI16	protein_coding
	NAA30	ENSG00000163568.9	AIM2	protein_coding
	TUBGCP6	ENSG00000162706.8	CADM3	protein_coding
	NISCH	ENSG00000213088.4	DARC	protein_coding
	PIDD	ENSG00000179639.6	FCER1A	protein_coding
	MOV10	ENSG00000196266.4	OR10J3	protein_coding
	LCK	ENSG00000196184.7	OR10J1	protein_coding
	GALNT5	ENSG00000184155.7	OR10J5	protein_coding
	TRIM46	ENSG00000132703.3	APCS	protein_coding
	STIM2	ENSG00000132693.8	CRP	protein_coding
	EPHA2	ENSG00000158716.4	DUSP23	protein_coding
	ITK	ENSG00000181036.9	FCRL6	protein_coding
	ACSF2	ENSG00000158714.6	SLAMF8	protein_coding
	ZBTB48	ENSG00000188004.5	C1orf204	protein_coding
	C1orf159	ENSG00000243284.1	VSIG8	protein_coding
	SMARCC1	ENSG00000256029.1	RP11-190A12.7	protein_coding
	SLC16A8	ENSG00000213085.5	CCDC19	protein_coding
	CRYGS	ENSG00000158710.10	TAGLN2	protein_coding
	UBAP1L	ENSG00000085552.11	IGSF9	protein_coding
	PRKD2	ENSG00000162723.5	SLAMF9	protein_coding
	SLC14A1	ENSG00000143315.5	PIGM	protein_coding
	COL21A1	ENSG00000177807.5	KCNJ10	protein_coding
	ARHGAP33	ENSG00000162728.4	KCNJ9	protein_coding
	EFEMP2	ENSG00000162729.8	IGSF8	protein_coding
	MS4A4E	ENSG00000018625.9	ATP1A2	protein_coding
	RHBDF1	ENSG00000132681.12	ATP1A4	protein_coding
	DCAF6	ENSG00000143318.7	CASQ1	protein_coding
	SPTY2D1	ENSG00000162734.8	PEA15	protein_coding
	RHBDF2	ENSG00000132716.11	DCAF8	protein_coding
	KIAA1274	ENSG00000258465.1	RP11-574F21.3	protein_coding
	ARRDC1	ENSG00000162735.12	PEX19	protein_coding
	HDAC9	ENSG00000122218.10	COPA	protein_coding
	C21orf2	ENSG00000162736.10	NCSTN	protein_coding
	ANAPC2	ENSG00000171786.5	NHLH1	protein_coding
	FCGRT	ENSG00000162738.5	VANGL2	protein_coding
	AHSA2	ENSG00000162739.9	SLAMF6	protein_coding
	GRIPAP1	ENSG00000066294.10	CD84	protein_coding
	SLC25A12	ENSG00000117090.8	SLAMF1	protein_coding
	NRGN	ENSG00000117091.5	CD48	protein_coding
	KPNA4	ENSG00000026751.11	SLAMF7	protein_coding
	HAGHL	ENSG00000122224.10	LY9	protein_coding
	CARD11	ENSG00000122223.8	CD244	protein_coding
	GUSB	ENSG00000179914.4	ITLN1	protein_coding
	ARHGDIB	ENSG00000158764.6	ITLN2	protein_coding
	UNC5B	ENSG00000158769.11	F11R	protein_coding
	C7orf23	ENSG00000215845.6	TSTD1	protein_coding
	IL2RG	ENSG00000158773.10	USF1	protein_coding
	DGKA	ENSG00000186517.8	ARHGAP30	protein_coding
	RTN4R	ENSG00000143217.6	PVRL4	protein_coding
	IFITM10	ENSG00000162755.9	KLHDC9	protein_coding
	LUC7L	ENSG00000143256.4	PFDN2	protein_coding
	RP11-166B2.1	ENSG00000158793.9	NIT1	protein_coding
	GALNT3	ENSG00000158796.10	DEDD	protein_coding
	MIIP	ENSG00000143222.7	UFC1	protein_coding
	EMB	ENSG00000143258.11	USP21	protein_coding
	DAPK2	ENSG00000143224.11	PPOX	protein_coding
	CLEC4E	ENSG00000158850.9	B4GALT3	protein_coding
	CD37	ENSG00000158859.8	ADAMTS4	protein_coding
	GAPDHS	ENSG00000158864.7	NDUFS2	protein_coding
	TNK2	ENSG00000158869.6	FCER1G	protein_coding
	LRMP	ENSG00000158874.6	APOA2	protein_coding
	ARHGAP25	ENSG00000158882.7	TOMM40L	protein_coding
	EFS	ENSG00000143257.7	NR1I3	protein_coding
	CD74	ENSG00000248485.1	PCP4L1	protein_coding
	ARHGAP18	ENSG00000158887.11	MPZ	protein_coding
	PLEKHG2	ENSG00000143252.9	SDHC	protein_coding
	OPA1	ENSG00000188931.3	C1orf192	protein_coding
	PCBP4	ENSG00000143226.8	FCGR2A	protein_coding
	ZNF789	ENSG00000173110.5	HSPA6	protein_coding
	UNC13D	ENSG00000203747.5	FCGR3A	protein_coding
	PTPRC	ENSG00000072694.13	FCGR2B	protein_coding
	GMIP	ENSG00000162747.5	FCGR3B	protein_coding
	NAT9	ENSG00000132185.12	FCRLA	protein_coding
	AMICA1	ENSG00000162746.10	FCRLB	protein_coding
	FBXO30	ENSG00000081721.6	DUSP12	protein_coding
	CORO1C	ENSG00000118217.5	ATF6	protein_coding
	MST1	ENSG00000162745.5	OLFML2B	protein_coding
	SLC35C2	ENSG00000198929.8	NOS1AP	protein_coding
	LRCH4	ENSG00000254706.1	RP11-565P22.6	protein_coding
	TBC1D2	ENSG00000239887.3	C1orf226	protein_coding
	QTRT1	ENSG00000171722.6	C1orf111	protein_coding
	GTF3C4	ENSG00000198574.4	SH2D1B	protein_coding
	TYROBP	ENSG00000152332.11	UHMK1	protein_coding
	PODNL1	ENSG00000117143.8	UAP1	protein_coding
	WDR82	ENSG00000162733.10	DDR2	protein_coding
	ZNF41	ENSG00000132196.8	HSD17B7	protein_coding
	CHPF	ENSG00000185860.8	C1orf110	protein_coding
	SCGB3A2	ENSG00000117152.9	RGS4	protein_coding
	MXD3	ENSG00000143248.7	RGS5	protein_coding
	CHTF18	ENSG00000143228.8	NUF2	protein_coding
	ARHGAP27	ENSG00000185630.12	PBX1	protein_coding
	SYNCRIP	ENSG00000162761.10	LMX1A	protein_coding
	FAM113A	ENSG00000143171.8	RXRG	protein_coding
	MOK	ENSG00000162763.3	LRRC52	protein_coding
	SPNS1	ENSG00000143198.7	MGST3	protein_coding
	DLX3	ENSG00000143149.8	ALDH9A1	protein_coding
	TPH1	ENSG00000143183.10	TMCO1	protein_coding
	USP9X	ENSG00000143179.7	UCK2	protein_coding
	IMPAD1	ENSG00000188859.5	FAM78B	protein_coding
	PLXNB2	ENSG00000143157.7	POGK	protein_coding
	TRPM2	ENSG00000152382.5	TADA1	protein_coding
	PPFIA4	ENSG00000143195.7	ILDR2	protein_coding
	HEXA	ENSG00000143194.7	MAEL	protein_coding
	MZF1	ENSG00000143167.7	GPA33	protein_coding
	NEIL1	ENSG00000198842.5	DUSP27	protein_coding
	PLK3	ENSG00000143190.14	POU2F1	protein_coding
	KLC1	ENSG00000198821.6	CD247	protein_coding
	BRF1	ENSG00000143162.7	CREG1	protein_coding
	ZMYND15	ENSG00000198771.6	RCSD1	protein_coding
	SPG7	ENSG00000197965.7	MPZL1	protein_coding
	KCNK6	ENSG00000143199.11	ADCY10	protein_coding
	C5AR1	ENSG00000143158.6	BRP44	protein_coding
	HLA-F	ENSG00000143164.11	DCAF6	protein_coding
	KLHL15	ENSG00000235471.1	AL033532.1	protein_coding
	C1orf38	ENSG00000143147.10	GPR161	protein_coding
	EXD3	ENSG00000143155.8	TIPRL	protein_coding
	SYNM	ENSG00000213064.4	SFT2D2	protein_coding
	STRN3	ENSG00000214262.3	ANKRD36BP1	protein_coding
	KLHDC10	ENSG00000143178.7	TBX19	protein_coding
	RNASE6	ENSG00000143185.3	XCL2	protein_coding
	NDUFAF4	ENSG00000143184.4	XCL1	protein_coding
	RP4-811H24.6	ENSG00000143196.4	DPT	protein_coding
	MICALL2	ENSG00000143153.7	ATP1B1	protein_coding
	AL591845.1	ENSG00000143156.9	NME7	protein_coding
	TMEM130	ENSG00000117475.9	BLZF1	protein_coding
	KIAA0907	ENSG00000117477.8	C1orf114	protein_coding
	TMC8	ENSG00000117479.7	SLC19A2	protein_coding
	DPP4	ENSG00000198734.6	F5	protein_coding
	B3GNT7	ENSG00000174175.10	SELP	protein_coding
	CPSF2	ENSG00000000460.11	C1orf112	protein_coding
	ZGLP1	ENSG00000188404.4	SELL	protein_coding
	STK11IP	ENSG00000007908.10	SELE	protein_coding
	WDR85	ENSG00000171806.7	METTL18	protein_coding
	CMTM3	ENSG00000000457.8	SCYL3	protein_coding
	RASSF3	ENSG00000075945.8	KIFAP3	protein_coding
	KCNAB2	ENSG00000203740.3	METTL11B	protein_coding
	REC8	ENSG00000120370.7	GORAB	protein_coding
	PHLDB2	ENSG00000116132.7	PRRX1	protein_coding
	DRD4	ENSG00000117501.10	C1orf129	protein_coding
	CCDC85A	ENSG00000007933.8	FMO3	protein_coding
	DUSP2	ENSG00000117507.3	FMO6P	protein_coding
	MSRB3	ENSG00000094963.9	FMO2	protein_coding
	USP38	ENSG00000010932.11	FMO1	protein_coding
	LAMC1	ENSG00000076258.5	FMO4	protein_coding
	GPRIN3	ENSG00000117523.10	PRRC2C	protein_coding
	ALKBH6	ENSG00000034971.8	MYOC	protein_coding
	POLR2B	ENSG00000117533.10	VAMP4	protein_coding
	EXOC5	ENSG00000010165.13	METTL13	protein_coding
	DERL3	ENSG00000197959.8	DNM3	protein_coding
	TRAF3IP3	ENSG00000135845.4	PIGC	protein_coding
	CCDC24	ENSG00000180999.6	C1orf105	protein_coding
	UPF2	ENSG00000094975.8	C1orf9	protein_coding
	RASSF7	ENSG00000117560.6	FASLG	protein_coding
	FCHO1	ENSG00000120337.7	TNFSF18	protein_coding
	CIITA	ENSG00000117586.5	TNFSF4	protein_coding
	PTPN11	ENSG00000117592.8	PRDX6	protein_coding
	D2HGDH	ENSG00000162753.9	SLC9C2	protein_coding
	COL9A2	ENSG00000183831.6	ANKRD45	protein_coding
	MMS19	ENSG00000228394.2	BX248409.1	protein_coding
	LTB	ENSG00000076321.6	KLHL20	protein_coding
	ZMIZ2	ENSG00000120334.11	CENPL	protein_coding
	TTC31	ENSG00000117593.8	DARS2	protein_coding
	ENTPD6	ENSG00000185278.8	ZBTB37	protein_coding
	FAM175B	ENSG00000117601.8	SERPINC1	protein_coding
	FRZB	ENSG00000135870.7	RC3H1	protein_coding
	KIFC2	ENSG00000152061.16	RABGAP1L	protein_coding
	CCDC88B	ENSG00000203737.2	GPR52	protein_coding
	SNAPC4	ENSG00000116161.12	CACYBP	protein_coding
	ASXL2	ENSG00000120333.4	MRPS14	protein_coding
	USP10	ENSG00000120332.10	TNN	protein_coding
	DNAH1	ENSG00000116147.10	TNR	protein_coding
	EXOSC10	ENSG00000143207.14	RFWD2	protein_coding
	NPTX2	ENSG00000116183.6	PAPPA2	protein_coding
	FHOD1	ENSG00000152092.9	ASTN1	protein_coding
	G3BP2	ENSG00000198797.5	FAM5B	protein_coding
	PTPN22	ENSG00000120341.10	SEC16B	protein_coding
	TCEAL2	ENSG00000075391.11	RASAL2	protein_coding
	RAF1	ENSG00000240021.5	C1orf49	protein_coding
	PGF	ENSG00000213057.4	C1orf220	protein_coding
	DNAJC17	ENSG00000184909.8	AL513013.1	protein_coding
	DCTN5	ENSG00000116191.11	RALGPS2	protein_coding
	WNK1	ENSG00000116194.7	ANGPTL1	protein_coding
	TTYH3	ENSG00000116199.7	FAM20B	protein_coding
	MAP3K6	ENSG00000186283.9	TOR3A	protein_coding
	PRDM1	ENSG00000143322.15	ABL2	protein_coding
	CLDN15	ENSG00000057252.8	SOAT1	protein_coding
	MEGF9	ENSG00000162779.14	AXDND1	protein_coding
	UNC119	ENSG00000116218.8	NPHS2	protein_coding
	ZNF446	ENSG00000162782.11	TDRD5	protein_coding
	FTSJD2	ENSG00000143340.6	FAM163A	protein_coding
	CDH2	ENSG00000169905.7	TOR1AIP2	protein_coding
	PFKFB4	ENSG00000258664.1	AL359853.2	protein_coding
	MX2	ENSG00000143337.11	TOR1AIP1	protein_coding
	LIMD2	ENSG00000135837.11	CEP350	protein_coding
	SKIV2L	ENSG00000116260.12	QSOX1	protein_coding
	NPC2	ENSG00000121454.4	LHX4	protein_coding
	C10orf107	ENSG00000135847.4	ACBD6	protein_coding
	PASK	ENSG00000143324.9	XPR1	protein_coding
	CEP63	ENSG00000135835.6	KIAA1614	protein_coding
	ZFAND3	ENSG00000234237.2	AL162431.1	protein_coding
	EPM2A	ENSG00000135823.9	STX6	protein_coding
	ASB8	ENSG00000153029.10	MR1	protein_coding
	ARAP2	ENSG00000162783.7	IER5	protein_coding
	IDUA	ENSG00000198216.6	CACNA1E	protein_coding
	TRO	ENSG00000179930.5	ZNF648	protein_coding
	KRT7	ENSG00000135821.10	GLUL	protein_coding
	RHOD	ENSG00000203730.2	TEDDM1	protein_coding
	ITPR1	ENSG00000121446.11	RGSL1	protein_coding
	GTF3C5	ENSG00000135828.6	RNASEL	protein_coding
	HINT3	ENSG00000143333.6	RGS16	protein_coding
	KIF2A	ENSG00000135824.8	RGS8	protein_coding
	FAM13B	ENSG00000135838.8	NPL	protein_coding
	IPO7	ENSG00000135829.11	DHX9	protein_coding
	PIGL	ENSG00000157060.8	SHCBP1L	protein_coding
	RP4-695O20__B.10	ENSG00000135862.4	LAMC1	protein_coding
	PSD4	ENSG00000058085.9	LAMC2	protein_coding
	ELMO3	ENSG00000157064.6	NMNAT2	protein_coding
	LYN	ENSG00000116698.16	SMG7	protein_coding
	LPAR6	ENSG00000116701.9	NCF2	protein_coding
	PARP10	ENSG00000162704.10	ARPC5	protein_coding
	LGALS3BP	ENSG00000143344.9	RGL1	protein_coding
	TLR4	ENSG00000173627.6	APOBEC4	protein_coding
	RFTN1	ENSG00000198756.6	GLT25D2	protein_coding
	LAT	ENSG00000198860.7	TSEN15	protein_coding
	NXPH4	ENSG00000116667.7	C1orf21	protein_coding
	CXCL9	ENSG00000116406.13	EDEM3	protein_coding
	PPP6R2	ENSG00000135842.12	FAM129A	protein_coding
	SGSM3	ENSG00000121481.6	RNF2	protein_coding
	UBXN11	ENSG00000121486.7	TRMT1L	protein_coding
	SLC39A13	ENSG00000116668.8	SWT1	protein_coding
	KPNA3	ENSG00000116679.11	IVNS1ABP	protein_coding
	EML3	ENSG00000143341.7	HMCN1	protein_coding
	LENG8	ENSG00000116690.7	PRG4	protein_coding
	CLSTN3	ENSG00000047410.7	TPR	protein_coding
	TAF1C	ENSG00000157181.10	C1orf27	protein_coding
	KIAA2018	ENSG00000262180.1	OCLM	protein_coding
	AC006276.7	ENSG00000116703.12	PDC	protein_coding
	LCP2	ENSG00000073756.7	PTGS2	protein_coding
	FAM53C	ENSG00000116711.7	PLA2G4A	protein_coding
	PLD3	ENSG00000162670.7	FAM5C	protein_coding
	AC013461.1	ENSG00000150681.5	RGS18	protein_coding
	SFXN5	ENSG00000253148.1	RGS21	protein_coding
	WAS	ENSG00000090104.6	RGS1	protein_coding
	KIAA0895L	ENSG00000127074.10	RGS13	protein_coding
	ANKRD13D	ENSG00000116741.6	RGS2	protein_coding
	METTL3	ENSG00000116750.7	UCHL5	protein_coding
	DENND4B	ENSG00000116747.8	TROVE2	protein_coding
	C5orf46	ENSG00000023572.4	GLRX2	protein_coding
	FCGR2A	ENSG00000134371.8	CDC73	protein_coding
	OSM	ENSG00000162630.5	B3GALT2	protein_coding
	CTD-2517M22.14	ENSG00000162687.10	KCNT2	protein_coding
	EVI2B	ENSG00000000971.10	CFH	protein_coding
	LAMA4	ENSG00000116785.8	CFHR3	protein_coding
	STX1A	ENSG00000244414.1	CFHR1	protein_coding
	GIGYF1	ENSG00000080910.6	CFHR2	protein_coding
	CXCL16	ENSG00000134365.6	CFHR4	protein_coding
	ARFGAP1	ENSG00000134389.8	CFHR5	protein_coding
	NNT	ENSG00000143278.3	F13B	protein_coding
	NICN1	ENSG00000066279.11	ASPM	protein_coding
	TRMU	ENSG00000177888.6	ZBTB41	protein_coding
	BCL2L13	ENSG00000134376.8	CRB1	protein_coding
	RECQL5	ENSG00000213047.6	DENND1B	protein_coding
	ABHD12	ENSG00000203724.6	C1orf53	protein_coding
	L3MBTL4	ENSG00000143355.10	LHX9	protein_coding
	SLC26A11	ENSG00000151414.10	NEK7	protein_coding
	COMTD1	ENSG00000151418.7	ATP6V1G3	protein_coding
	MFSD3	ENSG00000081237.12	PTPRC	protein_coding
	ATP13A1	ENSG00000116833.8	NR5A2	protein_coding
	EIF4G2	ENSG00000203721.1	C1orf98	protein_coding
	IGJ	ENSG00000162702.5	ZNF281	protein_coding
	PDE4D	ENSG00000118193.7	KIF14	protein_coding
	FAM3A	ENSG00000118197.8	DDX59	protein_coding
	LRRC3	ENSG00000118200.10	CAMSAP2	protein_coding
	C16orf58	ENSG00000170128.2	GPR25	protein_coding
	NLRP3	ENSG00000163362.6	C1orf106	protein_coding
	FMNL1	ENSG00000116852.8	KIF21B	protein_coding
	NADSYN1	ENSG00000081248.6	CACNA1S	protein_coding
	DYNC1LI2	ENSG00000116857.11	TMEM9	protein_coding
	VAV3	ENSG00000163395.12	IGFN1	protein_coding
	SLAMF8	ENSG00000081277.7	PKP1	protein_coding
	KIAA0895	ENSG00000118194.13	TNNT2	protein_coding
	C12orf68	ENSG00000159166.9	LAD1	protein_coding
	BTK	ENSG00000159173.12	TNNI1	protein_coding
	LST1	ENSG00000174307.5	PHLDA3	protein_coding
	POFUT2	ENSG00000159176.8	CSRP1	protein_coding
	ENGASE	ENSG00000134369.10	NAV1	protein_coding
	PML	ENSG00000198700.5	IPO9	protein_coding
	HLA-DPA1	ENSG00000198892.6	SHISA4	protein_coding
	PARP12	ENSG00000163431.10	LMOD1	protein_coding
	DEF6	ENSG00000134375.6	TIMM17A	protein_coding
	ACAP1	ENSG00000176393.6	RNPEP	protein_coding
	ATG16L2	ENSG00000163435.10	ELF3	protein_coding
	MUM1	ENSG00000170075.6	GPR37L1	protein_coding
	HBS1L	ENSG00000143862.3	ARL8A	protein_coding
	AGER	ENSG00000143851.11	PTPN7	protein_coding
	AP5M1	ENSG00000133067.12	LGR6	protein_coding
	GZMA	ENSG00000077152.5	UBE2T	protein_coding
	NRG2	ENSG00000077157.15	PPP1R12B	protein_coding
	COX10	ENSG00000143858.7	SYT2	protein_coding
	FERMT3	ENSG00000117139.10	KDM5B	protein_coding
	BGN	ENSG00000184774.6	RP11-480I12.4	protein_coding
	VENTX	ENSG00000183155.4	RABIF	protein_coding
	MAN1B1	ENSG00000117153.11	KLHL12	protein_coding
	PPM1M	ENSG00000159346.8	ADIPOR1	protein_coding
	ABL1	ENSG00000159348.8	CYB5R1	protein_coding
	CTRL	ENSG00000163444.7	TMEM183A	protein_coding
	LPIN3	ENSG00000143847.10	PPFIA4	protein_coding
	CDH11	ENSG00000122180.4	MYOG	protein_coding
	LIG1	ENSG00000163485.11	ADORA1	protein_coding
	SPP1	ENSG00000133055.4	MYBPH	protein_coding
	C8orf44	ENSG00000133048.8	CHI3L1	protein_coding
	SCUBE1	ENSG00000133063.11	CHIT1	protein_coding
	LAT2	ENSG00000159388.5	BTG2	protein_coding
	CD33	ENSG00000122176.8	FMOD	protein_coding
	VPS13D	ENSG00000188783.5	PRELP	protein_coding
	UBE2G1	ENSG00000188770.5	OPTC	protein_coding
	NCF1	ENSG00000058668.10	ATP2B4	protein_coding
	DOCK2	ENSG00000122188.8	LAX1	protein_coding
	TMEM175	ENSG00000058673.10	ZC3H11A	protein_coding
	ADCY6	ENSG00000257315.1	ZBED6	protein_coding
	FBRS	ENSG00000182004.8	SNRPE	protein_coding
	DEAF1	ENSG00000143842.10	SOX13	protein_coding
	NRP2	ENSG00000143845.9	ETNK2	protein_coding
	C7orf41	ENSG00000143839.11	REN	protein_coding
	ATXN2L	ENSG00000170498.7	KISS1	protein_coding
	EXOC3L1	ENSG00000174567.7	GOLT1A	protein_coding
	ZC3H13	ENSG00000143850.6	PLEKHA6	protein_coding
	MYLK2	ENSG00000158615.7	PPP1R15B	protein_coding
	SRSF5	ENSG00000133056.8	PIK3C2B	protein_coding
	PBX1	ENSG00000198625.7	MDM4	protein_coding
	STRADA	ENSG00000170382.7	LRRN2	protein_coding
	GPR35	ENSG00000163531.10	NFASC	protein_coding
	TSR1	ENSG00000184144.5	CNTN2	protein_coding
	FGD3	ENSG00000174529.6	TMEM81	protein_coding
	FBXO28	ENSG00000117222.9	RBBP5	protein_coding
	FAM116B	ENSG00000133059.12	DSTYK	protein_coding
	SEC23A	ENSG00000133069.10	TMCC2	protein_coding
	IFI44L	ENSG00000163545.7	NUAK2	protein_coding
	SMAD7	ENSG00000162873.9	KLHDC8A	protein_coding
	PHAX	ENSG00000186007.5	LEMD1	protein_coding
	DENND1C	ENSG00000117266.10	CDK18	protein_coding
	MED1	ENSG00000174514.8	MFSD4	protein_coding
	CUL3	ENSG00000158711.8	ELK4	protein_coding
	ATP2A2	ENSG00000158715.5	SLC45A3	protein_coding
	MXD4	ENSG00000069275.11	NUCKS1	protein_coding
	TMEM184C	ENSG00000117280.8	RAB7L1	protein_coding
	PDLIM4	ENSG00000133065.6	SLC41A1	protein_coding
	WBP1	ENSG00000162877.8	PM20D1	protein_coding
	LY96	ENSG00000174502.14	SLC26A9	protein_coding
	RAP1A	ENSG00000196550.5	FAM72A	protein_coding
	LEMD2	ENSG00000198049.5	AVPR1B	protein_coding
	ACD	ENSG00000196533.6	C1orf186	protein_coding
	MRC2	ENSG00000196188.6	CTSE	protein_coding
	PNN	ENSG00000163486.7	SRGAP2	protein_coding
	TMEM120B	ENSG00000143466.7	IKBKE	protein_coding
	RGL2	ENSG00000162888.4	C1orf147	protein_coding
	CWF19L1	ENSG00000136653.13	RASSF5	protein_coding
	2015-09-04	ENSG00000143486.9	EIF2D	protein_coding
	DHX58	ENSG00000143479.11	DYRK3	protein_coding
	SLC2A4	ENSG00000162889.6	MAPKAPK2	protein_coding
	PLCG1	ENSG00000136634.5	IL10	protein_coding
	PSMD11	ENSG00000142224.11	IL19	protein_coding
	KLHL21	ENSG00000162891.6	IL20	protein_coding
	SCNN1D	ENSG00000162892.11	IL24	protein_coding
	VAPB	ENSG00000162894.7	FAIM3	protein_coding
	ANKRD27	ENSG00000162896.5	PIGR	protein_coding
	TRIB2	ENSG00000162897.9	FCAMR	protein_coding
	ZNF69	ENSG00000182795.12	C1orf116	protein_coding
	ZYG11B	ENSG00000180667.6	YOD1	protein_coding
	KIAA0196	ENSG00000123836.10	PFKFB2	protein_coding
	PLAA	ENSG00000123843.7	C4BPB	protein_coding
	MYO1F	ENSG00000123838.6	C4BPA	protein_coding
	LY75	ENSG00000196352.8	CD55	protein_coding
	MYO19	ENSG00000117322.12	CR2	protein_coding
	MDK	ENSG00000203710.5	CR1	protein_coding
	APLP1	ENSG00000197721.11	CR1L	protein_coding
	C2	ENSG00000117335.13	CD46	protein_coding
	VILL	ENSG00000203709.4	C1orf132	protein_coding
	GK5	ENSG00000174059.11	CD34	protein_coding
	SPINT2	ENSG00000076356.6	PLXNA2	protein_coding
	STAG3L3	ENSG00000008118.5	CAMK1G	protein_coding
	BIN2	ENSG00000196878.7	LAMB3	protein_coding
	TRAF3IP1	ENSG00000123689.5	G0S2	protein_coding
	C16orf7	ENSG00000117594.4	HSD11B1	protein_coding
	RAPGEF3	ENSG00000009790.9	TRAF3IP3	protein_coding
	C1orf86	ENSG00000162757.3	C1orf74	protein_coding
	GDPD3	ENSG00000117595.6	IRF6	protein_coding
	SIN3B	ENSG00000117597.12	DIEXF	protein_coding
	UCN	ENSG00000143469.12	SYT14	protein_coding
	CUL1	ENSG00000203706.4	C1orf133	protein_coding
	RILPL2	ENSG00000082497.7	SERTAD4	protein_coding
	ANKRD46	ENSG00000054392.8	HHAT	protein_coding
	DBC1	ENSG00000143473.7	KCNH1	protein_coding
	GTPBP6	ENSG00000117625.9	RCOR3	protein_coding
	MPP3	ENSG00000082512.10	TRAF5	protein_coding
	SH2B1	ENSG00000198570.5	RD3	protein_coding
	FYB	ENSG00000170385.9	SLC30A1	protein_coding
	KLRB1	ENSG00000117650.8	NEK2	protein_coding
	CD86	ENSG00000123684.8	LPGAT1	protein_coding
	TBC1D10C	ENSG00000143493.8	INTS7	protein_coding
	MUTYH	ENSG00000143476.12	DTL	protein_coding
	PHKG2	ENSG00000066027.4	PPP2R5A	protein_coding
	CBL	ENSG00000065600.8	TMEM206	protein_coding
	KIF5A	ENSG00000117691.5	NENF	protein_coding
	KIF7	ENSG00000162772.12	ATF3	protein_coding
	FASTKD2	ENSG00000162771.5	FAM71A	protein_coding
	ITGAL	ENSG00000123685.4	BATF3	protein_coding
	RAB3IP	ENSG00000117697.10	NSL1	protein_coding
	MPP5	ENSG00000203705.5	TATDN3	protein_coding
	CEACAM4	ENSG00000185523.6	C1orf227	protein_coding
	MS4A7	ENSG00000162769.7	FLVCR1	protein_coding
	SMG9	ENSG00000143494.11	VASH2	protein_coding
	LTB4R	ENSG00000174606.7	ANGEL2	protein_coding
	TP53I13	ENSG00000136643.7	RPS6KC1	protein_coding
	LATS1	ENSG00000117707.9	PROX1	protein_coding
	LMBR1L	ENSG00000143499.9	SMYD2	protein_coding
	DDRGK1	ENSG00000152104.6	PTPN14	protein_coding
	ADCK5	ENSG00000117724.7	CENPF	protein_coding
	ZEB2	ENSG00000082482.8	KCNK2	protein_coding
	ABCD4	ENSG00000136636.6	KCTD3	protein_coding
	RNASET2	ENSG00000042781.8	USH2A	protein_coding
	BIRC6	ENSG00000196482.10	ESRRG	protein_coding
	C5orf22	ENSG00000092978.5	GPATCH2	protein_coding
	FILIP1	ENSG00000162814.5	SPATA17	protein_coding
	C1orf124	ENSG00000067533.5	RRP15	protein_coding
	CSNK1E	ENSG00000092969.7	TGFB2	protein_coding
	ARHGEF1	ENSG00000228208.2	C1orf143	protein_coding
	HIPK1	ENSG00000143353.7	LYPLAL1	protein_coding
	VTA1	ENSG00000196660.6	SLC30A10	protein_coding
	TRIM13	ENSG00000136628.11	EPRS	protein_coding
	XAB2	ENSG00000162813.12	BPNT1	protein_coding
	CXXC1	ENSG00000067704.8	IARS2	protein_coding
	SLC45A1	ENSG00000118873.10	RAB3GAP2	protein_coding
	KIF5B	ENSG00000224867.2	AC096644.1	protein_coding
	SPG20	ENSG00000116141.10	MARK1	protein_coding
	MYNN	ENSG00000162817.6	C1orf115	protein_coding
	C5orf56	ENSG00000117791.11	2014-03-02	protein_coding
	RASGRF2	ENSG00000186205.8	2014-03-03	protein_coding
	MIB2	ENSG00000136630.10	HLX	protein_coding
	TTLL3	ENSG00000143507.12	DUSP10	protein_coding
	BAI3	ENSG00000143512.8	HHIPL2	protein_coding
	AACS	ENSG00000143498.12	TAF1A	protein_coding
	ABLIM3	ENSG00000154305.11	MIA3	protein_coding
	PLA2G6	ENSG00000186063.8	AIDA	protein_coding
	DNAJC21	ENSG00000162819.7	BROX	protein_coding
	OBSCN	ENSG00000197520.6	FAM177B	protein_coding
	CC2D1A	ENSG00000154309.7	DISP1	protein_coding
	PCGF3	ENSG00000187554.7	TLR5	protein_coding
	UBA7	ENSG00000143502.8	SUSD4	protein_coding
	DCBLD1	ENSG00000178395.5	C1orf65	protein_coding
	SPOCK2	ENSG00000203697.7	CAPN8	protein_coding
	STXBP2	ENSG00000162909.12	CAPN2	protein_coding
	ULK3	ENSG00000143514.12	TP53BP2	protein_coding
	MFSD10	ENSG00000143799.7	PARP1	protein_coding
	CST6	ENSG00000143756.7	FBXO28	protein_coding
	RNF14	ENSG00000143753.8	DEGS1	protein_coding
	ZBTB11	ENSG00000143748.13	NVL	protein_coding
	STAT4	ENSG00000143771.7	CNIH4	protein_coding
	ST8SIA4	ENSG00000162923.10	WDR26	protein_coding
	PHC1	ENSG00000143786.3	CNIH3	protein_coding
	CCDC57	ENSG00000185842.10	DNAH14	protein_coding
	ALDOC	ENSG00000143815.10	LBR	protein_coding
	SYNDIG1L	ENSG00000203691.2	AC092811.1	protein_coding
	C16orf55	ENSG00000154380.10	ENAH	protein_coding
	ZNF335	ENSG00000143742.8	SRP9	protein_coding
	HAVCR2	ENSG00000143819.8	EPHX1	protein_coding
	POSTN	ENSG00000196187.7	TMEM63A	protein_coding
	CLEC7A	ENSG00000243709.1	LEFTY1	protein_coding
	FAM20B	ENSG00000255835.1	RP4-559A3.7	protein_coding
	LAPTM5	ENSG00000143811.11	PYCR2	protein_coding
	PAPLN	ENSG00000143768.7	LEFTY2	protein_coding
	RAB10	ENSG00000143751.7	C1orf55	protein_coding
	BCL7A	ENSG00000163041.5	H3F3A	protein_coding
	TLR2	ENSG00000182827.8	ACBD3	protein_coding
	RHOQ	ENSG00000185155.6	MIXL1	protein_coding
	IQSEC1	ENSG00000183814.10	LIN9	protein_coding
	DSTYK	ENSG00000203685.5	C1orf95	protein_coding
	C19orf66	ENSG00000143772.5	ITPKB	protein_coding
	IFI6	ENSG00000143801.12	PSEN2	protein_coding
	GUCA1B	ENSG00000163050.10	ADCK3	protein_coding
	SPI1	ENSG00000143776.12	CDC42BPA	protein_coding
	TXNL1	ENSG00000181450.12	ZNF678	protein_coding
	MYH7B	ENSG00000143740.9	SNAP47	protein_coding
	CHKA	ENSG00000081692.7	JMJD4	protein_coding
	IMMT	ENSG00000185888.5	PRSS38	protein_coding
	GMFG	ENSG00000143816.6	WNT9A	protein_coding
	RDX	ENSG00000154342.4	WNT3A	protein_coding
	ZNF146	ENSG00000143761.8	ARF1	protein_coding
	SEMA4A	ENSG00000143793.8	C1orf35	protein_coding
	ADAMTS13	ENSG00000162910.14	MRPL55	protein_coding
	RB1CC1	ENSG00000143774.10	GUK1	protein_coding
	GGA1	ENSG00000198835.3	GJC2	protein_coding
	C1QTNF6	ENSG00000203684.5	C1orf148	protein_coding
	CDC23	ENSG00000181873.8	IBA57	protein_coding
	PTPRM	ENSG00000162913.9	C1orf145	protein_coding
	IFI44	ENSG00000154358.14	OBSCN	protein_coding
	EIF5	ENSG00000154370.8	TRIM11	protein_coding
	IRF8	ENSG00000162931.7	TRIM17	protein_coding
	CROCC	ENSG00000168148.3	HIST3H3	protein_coding
	TNPO3	ENSG00000181218.4	HIST3H2A	protein_coding
	LRRC48	ENSG00000196890.3	HIST3H2BB	protein_coding
	ARMCX4	ENSG00000168159.7	RNF187	protein_coding
	EDC4	ENSG00000215811.2	RP5-915N17.9	protein_coding
	PIK3AP1	ENSG00000116574.4	RHOU	protein_coding
	CLCN2	ENSG00000177800.2	TMEM78	protein_coding
	SVIL	ENSG00000168118.7	RAB4A	protein_coding
	CRKL	ENSG00000213029.2	SPHAR	protein_coding
	AKAP17A	ENSG00000154429.6	C1orf96	protein_coding
	ANKRD40	ENSG00000143632.8	ACTA1	protein_coding
	C9orf142	ENSG00000069248.7	NUP133	protein_coding
	TRIM54	ENSG00000135776.4	ABCB10	protein_coding
	CAPZA2	ENSG00000135801.5	TAF5L	protein_coding
	C4orf21	ENSG00000135763.5	URB2	protein_coding
	NFAM1	ENSG00000143641.7	GALNT2	protein_coding
	IFI27L2	ENSG00000177614.5	PGBD5	protein_coding
	RNF6	ENSG00000135775.8	COG2	protein_coding
	UPP1	ENSG00000135744.6	AGT	protein_coding
	ZNF614	ENSG00000135773.8	CAPN9	protein_coding
	CYCS	ENSG00000119280.12	C1orf198	protein_coding
	SH3GLB2	ENSG00000143643.8	TTC13	protein_coding
	PLSCR3	ENSG00000173409.9	ARV1	protein_coding
	OSCAR	ENSG00000182118.5	FAM89A	protein_coding
	RAB11FIP3	ENSG00000119283.11	TRIM67	protein_coding
	CLASRP	ENSG00000143633.7	C1orf131	protein_coding
	CCHCR1	ENSG00000116906.7	GNPAT	protein_coding
	NHS	ENSG00000116903.6	EXOC8	protein_coding
	CLDN7	ENSG00000010072.10	C1orf124	protein_coding
	ART4	ENSG00000135766.7	EGLN1	protein_coding
	RABL2B	ENSG00000116918.8	TSNAX	protein_coding
	RAD9A	ENSG00000162946.14	DISC1	protein_coding
	WWTR1	ENSG00000116991.6	SIPA1L2	protein_coding
	DNM2	ENSG00000212916.3	KIAA1383	protein_coding
	ALOX5	ENSG00000135778.6	NTPCR	protein_coding
	PRSS53	ENSG00000135749.13	PCNXL2	protein_coding
	LIG4	ENSG00000143674.6	RP5-862P8.2	protein_coding
	SLC26A1	ENSG00000135750.10	KCNK1	protein_coding
	AOAH	ENSG00000183780.8	SLC35F3	protein_coding
	CCDC154	ENSG00000168275.9	C1orf31	protein_coding
	SLK	ENSG00000059588.5	TARBP1	protein_coding
	CERKL	ENSG00000168264.6	IRF2BP2	protein_coding
	PBRM1	ENSG00000173726.6	TOMM20	protein_coding
	ACP5	ENSG00000188739.9	RBM34	protein_coding
	BCL2L2	ENSG00000054267.15	ARID4B	protein_coding
	BTBD19	ENSG00000152904.7	GGPS1	protein_coding
	CD40	ENSG00000116957.8	TBCE	protein_coding
	AMPD2	ENSG00000162885.6	B3GALNT2	protein_coding
	ARHGAP5	ENSG00000168243.6	GNG4	protein_coding
	MATN3	ENSG00000143669.8	LYST	protein_coding
	ARMC1	ENSG00000116962.10	NID1	protein_coding
	SRGAP2	ENSG00000077585.8	GPR137B	protein_coding
	PTPRCAP	ENSG00000086619.9	ERO1LB	protein_coding
	LBR	ENSG00000186197.7	EDARADD	protein_coding
	TAF5	ENSG00000116977.13	LGALS8	protein_coding
	CACNB3	ENSG00000119285.6	HEATR1	protein_coding
	RSBN1L	ENSG00000077522.7	ACTN2	protein_coding
	LPCAT2	ENSG00000116984.7	MTR	protein_coding
	TRIM44	ENSG00000198626.9	RYR2	protein_coding
	B3GAT3	ENSG00000116996.5	ZP4	protein_coding
	LRPAP1	ENSG00000133019.7	CHRM3	protein_coding
	C19orf6	ENSG00000155816.14	FMN2	protein_coding
	THRAP3	ENSG00000180875.4	GREM2	protein_coding
	BTBD7	ENSG00000182901.11	RGS7	protein_coding
	FAM26F	ENSG00000091483.6	FH	protein_coding
	ABHD13	ENSG00000117009.7	KMO	protein_coding
	RBFOX3	ENSG00000054277.8	OPN3	protein_coding
	THBS4	ENSG00000203668.1	CHML	protein_coding
	C17orf56	ENSG00000162843.11	WDR64	protein_coding
	MAU2	ENSG00000174371.11	EXO1	protein_coding
	HEATR5A	ENSG00000197769.5	MAP1LC3C	protein_coding
	CHST1	ENSG00000180287.11	PLD5	protein_coding
	RP11-122A3.2	ENSG00000143702.10	CEP170	protein_coding
	ZNF134	ENSG00000054282.10	SDCCAG8	protein_coding
	NCOA4	ENSG00000117020.12	AKT3	protein_coding
	BCL2L12	ENSG00000179456.8	ZNF238	protein_coding
	TYMS	ENSG00000173728.6	C1orf100	protein_coding
	PLCB1	ENSG00000035687.8	ADSS	protein_coding
	HLA-DOA	ENSG00000179397.12	C1orf101	protein_coding
	AGAP3	ENSG00000121644.14	PPPDE1	protein_coding
	NUB1	ENSG00000203667.5	COX20	protein_coding
	SOAT2	ENSG00000153187.11	HNRNPU	protein_coding
	ARMC12	ENSG00000203666.8	EFCAB2	protein_coding
	AGAP6	ENSG00000162849.10	KIF26B	protein_coding
	SAP18	ENSG00000185420.13	SMYD3	protein_coding
	EPOR	ENSG00000162851.6	TFB2M	protein_coding
	HLA-B	ENSG00000162852.9	CNST	protein_coding
	CAB39	ENSG00000143653.8	SCCPDH	protein_coding
	RP3-402G11.5	ENSG00000223519.2	RP11-439E19.8	protein_coding
	GOLGA8B	ENSG00000153207.10	AHCTF1	protein_coding
	RAC2	ENSG00000135747.7	ZNF670	protein_coding
	SLC39A8	ENSG00000197472.9	ZNF695	protein_coding
	ARRB2	ENSG00000188295.9	ZNF669	protein_coding
	KIF1B	ENSG00000221953.2	C1orf229	protein_coding
	PIK3R5	ENSG00000196418.6	ZNF124	protein_coding
	SIRPB2	ENSG00000162714.7	ZNF496	protein_coding
	CORO1A	ENSG00000162711.12	NLRP3	protein_coding
	ZDHHC8	ENSG00000177535.6	OR2B11	protein_coding
	SCRN3	ENSG00000169224.8	C1orf150	protein_coding
	FAM98A	ENSG00000196242.6	OR2C3	protein_coding
	TOX4	ENSG00000177489.1	OR2G2	protein_coding
	VWCE	ENSG00000177476.2	OR2G3	protein_coding
[truncated: 18,063 more rows]
