# Supplementary material for: Synchronized age-related gene expression changes across multiple tissues in human and the link to complex diseases
Source: Sci Rep. 2015 Oct 19;5:15145. doi: 10.1038/srep15145 (PMC4609956; doi:10.1038/srep15145)
Supplement: Supplementary Data S9 [file srep15145-s10.xls]

## Sheet: Sheet1
Supplementary Data S9 - Merge GWAS trait genes
Round 1
Trait Name	Merge.num	Merge
Thyroid function	2	Thyroid function	Thyroid hormone levels
Systemic lupus erythematosus and Systemic sclerosis	2	Systemic lupus erythematosus and Systemic sclerosis	Systemic sclerosis
Pulmonary function	2	Pulmonary function	Pulmonary function (interaction)
Prostate-specific antigen levels	2	Prostate-specific antigen levels	Serum prostate-specific antigen levels
Optic disc parameters	2	Optic disc parameters	Vertical cup-disc ratio
Plasma acid levels	3	Palmitoleic acid (16:1n-7) plasma levels	Oleic acid (18:1n-9) plasma levels	Stearic acid (18:0) plasma levels
Migraine	2	Migraine	Migraine without aura
Menarche and menopause (age at onset)	2	Menarche and menopause (age at onset)	Menopause (age at onset)
Platelet	2	Platelet counts	Mean platelet volume
Uric acid levels	2	Uric acid levels	Urate levels
Liver enzyme levels	3	Liver enzyme levels	Liver enzyme levels (alanine transaminase)	Liver enzyme levels (alkaline phosphatase)
Thyroid cancer	2	Thyroid cancer	Thyroid cancer (Papillary, radiation-related)
White blood cell count	2	White blood cell count	White blood cell types
Hematological parameters	3	Hematological parameters	Red blood cell count	mean corpuscular hemoglobin concentration
Red blood cell	3	Red blood cell traits	Mean corpuscular hemoglobin	Mean corpuscular volume
Hemoglobin	2	Hemoglobin	Hematocrit
Heart rate	2	Heart rate	Resting heart rate
Vitamin E levels	2	Vitamin E levels	Response to Vitamin E supplementation
Triglycerides and Cholesterol	3	HDL Cholesterol - Triglycerides (HDLC-TG)	Triglycerides-Blood Pressure (TG-BP)	Waist Circumference - Triglycerides (WC-TG)
Type 1 diabetes	2	Type 1 diabetes	Type 1 diabetes autoantibodies
Glycated hemoglobin levels	2	Glycated hemoglobin levels	Fasting plasma glucose
Metabolic traits	2	Metabolic traits	Metabolite levels
Fasting glucose-related traits	3	Glycemic traits (pregnancy)	Fasting glucose-related traits	Fasting glucose-related traits (interaction with BMI)
Glaucoma	2	Glaucoma	Glaucoma (primary open-angle)
Electrocardiographic traits	5	Electrocardiographic traits	QT interval	PR interval	Electrocardiographic conduction measures	QRS duration
Renal function-related traits	2	Renal function-related traits (eGRFcrea)	Renal function-related traits (sCR)
Coronary artery disease	4	Coronary artery disease	Coronary heart disease	Coronary artery disease or ischemic stroke	Coronary artery disease or large artery stroke
Lung cancer	2	Lung cancer	Lung adenocarcinoma
Lipid traits	2	Lipid traits	Lipid metabolism phenotypes
Cholesterol, total	3	Cholesterol, total	LDL cholesterol	HDL cholesterol
Corneal	2	Corneal structure	Central corneal thickness
Coffee consumption	2	Coffee consumption	Caffeine consumption
Bone mineral density (hip)	2	Bone mineral density (hip)	Bone mineral density (spine)
Blood pressure	3	Blood pressure	Diastolic blood pressure	Systolic blood pressure
Bladder cancer	2	Bladder cancer	Urinary bladder cancer
Hair color	4	Hair color	Blond vs. brown hair color	Black vs. blond hair color	Black vs. red hair color
Testicular germ cell cancer	2	Testicular germ cell cancer	Testicular germ cell tumor
Schizophrenia or bipolar disorder	2	Schizophrenia or bipolar disorder	Schizophrenia, schizoaffective disorder or bipolar disorder
Schizophrenia	2	Schizophrenia	Autism spectrum disorder, major depressive disorder, and schizophrenia
Primary tooth development	2	Primary tooth development (number of teeth)	Primary tooth development (time to first tooth eruption)
Alzheimer's disease	3	Alzheimer's disease	Alzheimer's disease biomarkers	Alzheimer's disease (late onset)
Allergy	2	Allergic sensitization	Self-reported allergy	Self-reported E43
Alcohol consumption	2	Drinking behavior	Alcohol consumption
Age-related macular degeneration (GA)	2	Age-related macular degeneration (GA)	Age-related macular degeneration (CNV)
Age-related macular degeneration	2	Age-related macular degeneration	Age-related macular degeneration (extreme sampling)
Acute lymphoblastic leukemia	2	Acute lymphoblastic leukemia (B-cell precursor)	Acute lymphoblastic leukemia (childhood)
Coagulation	2	Coagulation factor levels	End-stage coagulation
Round 2
Trait Name	Merge.num	Merge
Alcohol dependence	2	Alcohol consumption	Alcohol dependence
Bone mineral density	2	Bone mineral density	Bone mineral density (hip)
Glycated hemoglobin levels	2	Glycated hemoglobin levels	Fasting glucose-related traits
Hemoglobin	2	Hemoglobin	Hematological parameters
Systemic lupus erythematosus	2	Systemic lupus erythematosus	Systemic lupus erythematosus and Systemic sclerosis
