# Supplementary material for: Synchronized age-related gene expression changes across multiple tissues in human and the link to complex diseases
Source: Sci Rep. 2015 Oct 19;5:15145. doi: 10.1038/srep15145 (PMC4609956; doi:10.1038/srep15145)
Supplement: Supplementary Data S10 [file srep15145-s11.xls]

## Sheet: Sheet1
Supplementary Data S10 - Merge GWAS and OMIM disease genes
GWAS	OMIM.diseases
Alcohol dependence	{Alcohol dependence, protection against}, 103780 (3)
Bone mineral density	[Bone mineral density QTL 15], 613418 (3)~[Bone mineral density variability 1], 601884 (3)~{Bone mineral density QTL 12, osteoporosis}, 612560 (3)~{Bone mineral density, low, susceptibility to}, 615311 (3)
Glycated hemoglobin levels
Hemoglobin
Systemic lupus erythematosus	Systemic lupus erythematosus 16, 614420 (3)~?Systemic lupus erythematosus, susceptibility to or protection against}, 152700 (2)~{Systemic lupus erythematosus, resistance to}, 601744 (3)~{Systemic lupus erythematosus, susceptibility to, 10}, 612251 (3)~{Systemic lupus erythematosus, susceptibility to, 2}, 605218 (3)~{Systemic lupus erythematosus, susceptibility to, 9}, 610927 (3)~{Systemic lupus e…
Thyroid function
Pulmonary function	Alveolar capillary dysplasia with misalignment of pulmonary veins, 265380 (3)~Pulmonary alveolar microlithiasis, 265100 (3)~Pulmonary fibrosis, idiopathic, 178500 (3)~Pulmonary venoocclusive disease, 265450 (3)~Surfactant metabolism dysfunction, pulmonary, 1, 265120 (3)~Surfactant metabolism dysfunction, pulmonary, 2, 610913 (3)~Surfactant metabolism dysfunction, pulmonary, 3, 610921 (3)~Surfacta…
Prostate-specific antigen levels
Optic disc parameters
Acid plasma levels	Plasma triglyceride level QTL, low, 615881 (3)~[Fasting plasma glucose level QTL 5], 613463 (3)~{Vitamin B12 plasma level QTL1}, 612542 (3)
Migraine	Migraine, familial basilar, 602481 (3)~Migraine, familial hemiplegic, 1, 141500 (3)~Migraine, familial hemiplegic, 3, 609634 (3)~Migraine, resistance to, 157300 (3)~{Migraine, with or without aura, susceptibility to, 13}, 613656 (3)
Menarche and menopause (age at onset)
Platelet	Platelet disorder, familial, with associated myeloid malignancy, 601399 (3)~Platelet glycoprotein IV deficiency, 608404 (3)~Platelet-activating factor acetylhydrolase deficiency, 614278 (3)~Quebec platelet disorder, 601709 (3)
Uric acid levels	[Uric acid concentration, serum, QTL1], 138900 (3)~[Uric acid concentration, serum, QTL4], 612671 (3)
Liver enzyme levels
Thyroid cancer	Medullary thyroid carcinoma, 155240 (3)~Thyroid carcinoma, follicular, 188470 (3)~Thyroid carcinoma, papillary, 188550 (3)~{Thyroid carcinoma, Hurthle cell}, 607464 (3)
White blood cell count	[White blood cell count QTL], 611862 (3)
Red blood cell
Heart rate	[Resting heart rate], 607276 (3)
Vitamin E levels
Triglycerides and Cholesterol	Plasma triglyceride level QTL, low, 615881 (3)
Type 1 diabetes	{Diabetes mellitus, insulin-dependent, 22}, 612522 (3)~{Diabetes mellitus, insulin-dependent, 5}, 600320 (3)~{Diabetes mellitus, insulin-dependent, susceptibility to}, 601388 (3)~{Diabetes mellitus, insulin-dependent}, 222100 (3)~{Diabetes, mellitus, insulin-dependent, susceptibility to, 10}, 601942 (3)
Metabolic traits	{Metabolic syndrome, protection against}, 605552 (3)
Glaucoma	Glaucoma 1, open angle, 1O, 613100 (3)~Glaucoma 1, open angle, E, 137760 (3)~Glaucoma 1, open angle, F, 603383 (3)~Glaucoma 1, open angle, G, 609887 (3)~Glaucoma 1A, primary open angle, 137750 (3)~Glaucoma 3, primary congenital, D, 613086 (3)~Glaucoma 3A, primary open angle, congenital, juvenile, or adult onset, 231300 (3)~{Glaucoma, normal tension, susceptibility to}, 606657 (3)
Electrocardiographic traits
Renal function-related traits	Hyperuricemia, pulmonary hypertension, renal failure, and alkalosis, 613845 (3)~Hypomagnesemia 3, renal, 248250 (3)~Hypomagnesemia 4, renal, 611718 (3)~Hypomagnesemia 5, renal, with ocular involvement, 248190 (3)~Hypomagnesemia 6, renal, 613882 (3)~Hypomagnesemia-2, renal, 154020 (3)~Hypouricemia, renal, 2, 612076 (3)~Hypouricemia, renal, 220150 (3)~Renal agenesis, 191830 (3)~Renal carcinoma, chr…
Coronary artery disease	{Coronary heart disease, susceptibility to, 5}, 608901 (3)~{Coronary heart disease, susceptibility to, 6}, 614466 (3)~{Coronary heart disease, susceptibility to, 7}, 610938 (3)~{Coronary artery disease, autosomal dominant, 1}, 608320 (3)~{Coronary artery disease, autosomal dominant, 2}, 610947 (3)~{Coronary artery disease, resistance to}, 607339 (3)
Lung cancer	{Lung cancer susceptibility 2}, 612052 (3)~Adenocarcinoma of lung, response to tyrosine kinase inhibitor in, 211980 (3)~Small cell cancer of the lung, somatic, 182280 (3)
Lipid traits
Cholesterol, total	Hypercholesterolemia, due to ligand-defective apo B, 144010 (3)~Hypercholesterolemia, familial, 143890 (3)~Hypercholesterolemia, familial, 3, 603776 (3)~Hypercholesterolemia, familial, autosomal recessive, 603813 (3)~Hyperchylomicronemia, late-onset, 144650 (3)~~[High density lipoprotein cholesterol level QTL 12], 612797 (3)~[High density lipoprotien cholesterol level QTL6], 610762 (3)~[Low densi…
Corneal	Corneal dystrophy polymorphous posterior, 2, 609140 (3)~Corneal dystrophy, Avellino type, 607541 (3)~Corneal dystrophy, congenital stromal, 610048 (3)~Corneal dystrophy, epithelial basement membrane, 121820 (3)~Corneal dystrophy, Fuchs endothelial, 1, 136800 (3)~Corneal dystrophy, Fuchs endothelial, 4, 613268 (3)~Corneal dystrophy, Fuchs endothelial, 6, 613270 (3)~Corneal dystrophy, Fuchs endothe…
Coffee consumption
Blood pressure	Hypertension, early-onset, autosomal dominant, with exacerbation in pregnancy, 605115 (3)~Hyperuricemia, pulmonary hypertension, renal failure, and alkalosis, 613845 (3)~Pulmonary hypertension, familial primary, 1, with or without HHT, 178600 (3)~Pulmonary hypertension, primary, 2, 615342 (3)~Pulmonary hypertension, primary, 3, 615343 (3)~Pulmonary hypertension, primary, 4, 615344 (3)~?Hypertensi…
Bladder cancer	Bladder cancer, somatic, 109800 (3)
Hair color
Testicular germ cell cancer
Schizophrenia or bipolar disorder	Schizophrenia, 181500 (2)~{?Schizophrenia susceptibility 18}, 615232 (3)~{?Schizophrenia, susceptibility to}, 603013 (1)~{Schizophrenia 15}, 613950 (3)~{Schizophrenia, susceptibility to, 17}, 614332 (3)~{Schizophrenia, susceptibility to, 4}, 600850 (3)~{Schizophrenia, susceptibility to}, 604906 (3)
Schizophrenia	Schizophrenia, 181500 (2)~{?Schizophrenia susceptibility 18}, 615232 (3)~{?Schizophrenia, susceptibility to}, 603013 (1)~{Schizophrenia 15}, 613950 (3)~{Schizophrenia, susceptibility to, 17}, 614332 (3)~{Schizophrenia, susceptibility to, 4}, 600850 (3)~{Schizophrenia, susceptibility to}, 604906 (3)
Primary tooth development
Alzheimer's disease	{Alzheimer disease 18, susceptibility to}, 615590 (3)~Alzheimer disease 1, familial, 104300 (3)~Alzheimer disease, type 3, 607822 (3)~Alzheimer disease-2, 104310 (3)~Alzheimer disease-4, 606889 (3)
Allergy
Age-related macular degeneration (GA)	Macular degeneration, age-related, 11, 611953 (3)~Macular degeneration, age-related, 15, suscepbitility to, 615591 (3)~Macular degeneration, age-related, 2, 153800 (3)~Macular degeneration, age-related, 3, 608895 (3)~Macular degeneration, age-related, 6, 613757 (3)~{?Macular degeneration, age-related}, 603075 (3)~{Macular degeneration, age-related, 10}, 611488 (3)~{Macular degeneration, age-relat…
Age-related macular degeneration	Macular degeneration, age-related, 11, 611953 (3)~Macular degeneration, age-related, 15, suscepbitility to, 615591 (3)~Macular degeneration, age-related, 2, 153800 (3)~Macular degeneration, age-related, 3, 608895 (3)~Macular degeneration, age-related, 6, 613757 (3)~{?Macular degeneration, age-related}, 603075 (3)~{Macular degeneration, age-related, 10}, 611488 (3)~{Macular degeneration, age-relat…
Acute lymphoblastic leukemia	{Leukemia, acute lymphoblastic, susceptibility to, 3}, 615545 (3)~Leukemia, acute lymphoblastic, 613065 (3)
Coagulation	Pseudoxanthoma elasticum-like disorder with multiple coagulation factor deficiency, 610842 (3)~Vitamin K-dependent coagulation defect, 277450 (3)
Abdominal aortic aneurysm	Aortic aneurysm, familial thoracic 4, 132900 (3)~Aortic aneurysm, familial thoracic 6, 611788 (3)~Aortic aneurysm, familial thoracic 7, 613780 (3)~Aortic aneurysm, familial thoracic 8, 615436 (3)
Activated partial thromboplastin time
Adiponectin levels	Adiponectin deficiency, 612556 (3)
Adiposity
AIDS progression	{AIDS, delayed/rapid progression to}, 609423 (3)
Alopecia areata	Alopecia universalis, 203655 (3)~Alopecia, neurologic defects, and endocrinopathy syndrome, 612079 (3)
Alzheimer's disease (cognitive decline)	{Alzheimer disease 18, susceptibility to}, 615590 (3)~Alzheimer disease 1, familial, 104300 (3)~Alzheimer disease, type 3, 607822 (3)~Alzheimer disease-2, 104310 (3)~Alzheimer disease-4, 606889 (3)
Amyloid A serum levels
Amyotrophic lateral sclerosis	Amyotrophic lateral sclerosis 1, 105400 (3)~Amyotrophic lateral sclerosis 10, with or without FTD, 612069 (3)~Amyotrophic lateral sclerosis 11, 612577 (3)~Amyotrophic lateral sclerosis 12, 613435 (3)~Amyotrophic lateral sclerosis 14, with or without frontotemporal dementia, 613954 (3)~Amyotrophic lateral sclerosis 15, with or without frontotemporal dementia, 300857 (3)~Amyotrophic lateral scleros…
Ankylosing spondylitis
Antineutrophil cytoplasmic antibody-associated vasculitis
Aortic root size	Supravalvar aortic stenosis, 185500 (3)~Aortic valve disease 2, 614823 (3)~Aortic valve disease, 109730 (3)
Asthma	{Asthma susceptibility 5}, 611064 (3)~{Asthma susceptibility 5}, 611064 (3)~{Asthma, diminished response to antileukotriene treatment in}, 600807 (3)~{Asthma, susceptibility to, 1}, 607277 (3)~{Asthma, susceptibility to, 2}, 608584 (3)~{Asthma-related traits, susceptibility to, 7}, 611960 (3)
Asthma and hay fever	{Asthma susceptibility 5}, 611064 (3)~{Asthma susceptibility 5}, 611064 (3)~{Asthma, diminished response to antileukotriene treatment in}, 600807 (3)~{Asthma, susceptibility to, 1}, 607277 (3)~{Asthma, susceptibility to, 2}, 608584 (3)~{Asthma-related traits, susceptibility to, 7}, 611960 (3)
Atopic dermatitis	{Dermatitis, atopic, susceptibility to, 2}, 605803 (3)
Atrial fibrillation	Atrial fibrillation, familial, 10, 614022 (3)~Atrial fibrillation, familial, 11, 614049 (3)~Atrial fibrillation, familial, 12, 614050 (3)~Atrial fibrillation, familial, 13, 615377 (3)~Atrial fibrillation, familial, 14, 615378 (3)~Atrial fibrillation, familial, 3, 607554 (3)~Atrial fibrillation, familial, 4, 611493 (3)~Atrial fibrillation, familial, 6, 612201 (3)~Atrial fibrillation, familial, 7, …
Autism	{Autism susceptibility 15}, 612100 (3)~{Autism susceptibility 17}, 613436 (3)~{Autism susceptibility, X-linked 1}, 300425 (3)~{Autism susceptibility, X-linked 3}, 300496 (3)~{Autism, susceptibility to, 18}, 615032 (3)~{Autism, susceptibility to, 19}, 615091 (3)~{Autism, susceptibility to, X-linked 5}, 300847 (3)~?{Autism susceptibility 16}, 613410 (3)~{Attention deficit-hyperactivity disorder, su…
Axial length
Barrett's esophagus	Barrett esophagus/esophageal adenocarcinoma, 614266 (3)
Basal cell carcinoma	Basal cell carcinoma, somatic, 605462 (3)~Basal cell nevus syndrome, 109400 (3)
Behcet's disease
Beta-2 microglubulin plasma levels
Beta thalassemia/hemoglobin E disease	Thalassemia, Hispanic gamma-delta-beta, 613985 (3)~Thalassemia-beta, dominant inclusion-body, 603902 (3)~Thrombocytopenia with beta-thalassemia, X-linked, 314050 (3)
Bilirubin levels	[Bilirubin, serum level of, QTL1], 601816 (3)
Biomedical quantitative traits
Bipolar disorder	{Major affective disorder-7, susceptibility to}, 612371 (3)
Birth weight
Blood trace element (Cu levels)
Blood trace element (Zn levels)
Body mass index	Obesity with impaired prohormone processing, 600955 (3)~Obesity, adrenal insufficiency, and red hair due to POMC deficiency, 609734 (3)~Obesity, autosomal dominant, 601665 (3)~Obesity, hyperphagia, and developmental delay, 613886 (3)~Obesity, morbid, due to leptin deficiency, 614962 (3)~Obesity, morbid, due to leptin receptor deficiency, 614963 (3)~{Obesity, severe, susceptibility to, BMIQ9}, 602…
Brain connectivity
Breast cancer	Breast cancer, 114480 (3)~Multiple fibroadenomas of the breast, 615554 (3)
Breast size
C-reactive protein
Calcium levels
Cardiovascular disease risk factors	{Coronary heart disease, susceptibility to, 5}, 608901 (3)~{Coronary heart disease, susceptibility to, 6}, 614466 (3)~{Coronary heart disease, susceptibility to, 7}, 610938 (3)~{Coronary artery disease, autosomal dominant, 1}, 608320 (3)~{Coronary artery disease, autosomal dominant, 2}, 610947 (3)~{Coronary artery disease, resistance to}, 607339 (3)
Carotid intima media thickness
Celiac disease	{Celiac disease, susceptibility to, 3}, 609755 (3)~{Celiac disease, susceptibility to, 4}, 609753 (3)~{Celiac disease, susceptibility to}, 212750 (3)
Celiac disease and Rheumatoid arthritis	{Celiac disease, susceptibility to, 3}, 609755 (3)~{Celiac disease, susceptibility to, 4}, 609753 (3)~{Celiac disease, susceptibility to}, 212750 (3)~{Rheumatoid arthritis, progression of}, 180300 (3)~{Rheumatoid arthritis, systemic juvenile, susceptibility to}, 604302 (3)
Cervical cancer	Cervical cancer, somatic, 603956 (3)
Chronic hepatitis C infection	{Hepatitic C virus, susceptibility to}, 609532 (3)
Chronic kidney disease	Glomerulocystic kidney disease with hyperuricemia and isosthenuria, 609886 (3)~Medullary cystic kidney disease 1, 174000 (3)~Medullary cystic kidney disease 2, 603860 (3)~Polycystic kidney disease 2, 613095 (3)~Polycystic kidney disease, adult type I, 173900 (3)
Chronic lymphocytic leukemia	Leukemia, chronic myeloid, 608232 (3)
Chronic obstructive pulmonary disease	COPD, rate of decline of lung function in, 606963 (3)
Chronic obstructive pulmonary disease-related biomarkers	COPD, rate of decline of lung function in, 606963 (3)
Circulating myeloperoxidase levels (serum)	Myeloperoxidase deficiency, 254600 (3)
Colorectal cancer	Colorectal adenomatous polyposis, autosomal recessive, with pilomatricomas, 132600 (3)~Colorectal cancer, hereditary nonpolyposis, type 1, 120435 (3)~Colorectal cancer, hereditary nonpolyposis, type 2, 609310 (3)~Colorectal cancer, hereditary nonpolyposis, type 4, 614337 (3)~Colorectal cancer, hereditary nonpolyposis, type 5, 614350 (3)~Colorectal cancer, hereditary nonpolyposis, type 6, 614331 (…
Complement C3 and C4 levels
Creatinine levels
Crohn's disease	{Crohn disease-associated growth failure}, 266600 (3)
Dehydroepiandrosterone sulphate levels
Dietary macronutrient intake
Dupuytren's disease
Educational attainment
Endometriosis
Eosinophil counts
Epilepsy (generalized)	Generalized epilepsy and paroxysmal dyskinesia, 609446 (3)~{Epilepsy idiopathic generalized, susceptibility to, 8}, 612899 (3)~{Epilepsy, childhood absence, susceptibility to, 2}, 607681 (3)~{Epilepsy, childhood absence, susceptibility to, 4}, 611136 (3)~{Epilepsy, childhood absence, susceptibility to, 5}, 612269 (3)~{Epilepsy, childhood absence, susceptibility to, 6}, 611942 (3)~{Epilepsy, gener…
Epstein-Barr virus immune response (EBNA-1)
Erythrocyte sedimentation rate
Esophageal cancer	Esophageal cancer, 133239 (1)
Esophageal cancer (squamous cell)	Esophageal cancer, 133239 (1)
Ewing sarcoma	Ewing sarcoma, 612219 (3)
Eye color
Eye color traits
Factor VII	Factor VII deficiency, 227500 (3)
Fasting insulin-related traits (interaction with BMI)
Fibrinogen	Afibrinogenemia, congenital, 202400 (3)
Folate pathway vitamin levels
Fractional exhaled nitric oxide (childhood)
Freckles
Gamma glutamyl transpeptidase
Glioma	{Glioma susceptibility 2}, 613028 (3)
Glycemic traits
Graves' disease
Height
Helicobacter pylori serologic status
Hematological and biochemical traits	[White blood cell count QTL], 611862 (3)
Hematology traits
Hepatitis B	{Hepatitis B virus infection, susceptibility to}, 610424 (3)
Hepatitis B vaccine response	{Hepatitis B virus infection, susceptibility to}, 610424 (3)
Hepatocellular carcinoma
Hippocampal atrophy
HIV-1 control	{AIDS, delayed/rapid progression to}, 609423 (3)
Hodgkin's lymphoma	Hodgkin lymphoma, 236000 (3)
Homocysteine levels
Hypertension	Hypertension, early-onset, autosomal dominant, with exacerbation in pregnancy, 605115 (3)~Hyperuricemia, pulmonary hypertension, renal failure, and alkalosis, 613845 (3)~Pulmonary hypertension, familial primary, 1, with or without HHT, 178600 (3)~Pulmonary hypertension, primary, 2, 615342 (3)~Pulmonary hypertension, primary, 3, 615343 (3)~Pulmonary hypertension, primary, 4, 615344 (3)~?Hypertensi…
Hypertriglyceridemia	{Hypertriglyceridemia, susceptibility to}, 145750 (3)~Hypertriglyceridemia, transient infantile, 614480 (3)
Hypothyroidism	Hypothryoidism, congenital, nongoitrous 4, 275100 (3)~Hypothyroidism, central, and testicular enlargement, 300888 (3)~Hypothyroidism, congenital nongoitrous, 5, 225250 (3)~Hypothyroidism, congenital, due to thyroid dysgenesis or hypoplasia, 218700 (3)~Hypothyroidism, congenital, nongoitrous, 1 275200 (3)~Hypothyroidism, congenital, nongoitrous, 6, 614450 (3)~{Hypothyroidism, autoimmune}, 140300 (…
Idiopathic pulmonary fibrosis	Poikiloderma, hereditary fibrosing, with tendon contractures, myopathy, and pulmonary fibrosis, 615704 (3)~Pulmonary fibrosis, idiopathic, 178500 (3)
IgA nephropathy
IgE levels
IgG glycosylation
Immune reponse to smallpox (secreted IFN-alpha)
Immune reponse to smallpox (secreted IL-1beta)
Immune reponse to smallpox (secreted IL-2)
Immune response to smallpox vaccine (IL-6)
Inflammatory biomarkers
Inflammatory bowel disease	{Inflammatory bowel disease 10}, 611081 (3)~{Inflammatory bowel disease 13}, 612244 (3)~{Inflammatory bowel disease 14}, 612245 (3)~{Inflammatory bowel disease 17, protection against}, 612261 (3)~Inflammatory bowel disease 19, 612278 (3)~Inflammatory bowel disease 25, early onset, autosomal recessive, 612567 (3)~Inflammatory bowel disease 28, early onset, autosomal recessive, 613148 (3)
Inflammatory bowel disease (early onset)	{Inflammatory bowel disease 10}, 611081 (3)~{Inflammatory bowel disease 13}, 612244 (3)~{Inflammatory bowel disease 14}, 612245 (3)~{Inflammatory bowel disease 17, protection against}, 612261 (3)~Inflammatory bowel disease 19, 612278 (3)~Inflammatory bowel disease 25, early onset, autosomal recessive, 612567 (3)~Inflammatory bowel disease 28, early onset, autosomal recessive, 613148 (3)
Insulin-like growth factors	Insulin resistance, severe, digenic, 604367 (3)~Insulin-like growth factor I, resistance to, 270450 (3)
Interstitial lung disease	Interstitial lung disease, nephrotic syndrome, and epidermolysis bullosa, congenital, 614748 (3)
Intracranial aneurysm
Intracranial volume
Iron status biomarkers
Kawasaki disease	{Kawasaki disease, susceptibility to}, 611775 (3)
Leprosy	{Leprosy, protection against}, 613223 (3)~{Leprosy, susceptibility to, 4}, 610988 (3)~{Leprosy, susceptibility to}, 246300 (3)~{Leprosy, susceptibility to}, 607572 (3)
Lipoprotein-associated phospholipase A2 activity and mass
Liver enzyme levels (gamma-glutamyl transferase)
Lymphoma	Burkitt lymphoma, 113970 (3)~Hodgkin lymphoma, 236000 (3)~Lymphoma, MALT, somatic, 137245 (3)~Lymphoma, non-Hodgkin, 605027 (3)~{Lymphoma, follicular, somatic}, 613024 (3)
Magnesium levels	Immunodeficiency, X-linked, with magnesium defect, Epstein-Barr virus infection and neoplasia, 300853 (3)
Male-pattern baldness
Mean corpuscular hemoglobin concentration
Melanoma	{Melanoma, cutaneous malignant, 2}, 155601 (3)~{Melanoma, cutaneous malignant, 3}, 609048 (3)~{Melanoma, cutaneous malignant, 5}, 613099 (3)~{Melanoma, cutaneous malignant, 6}, 613972 (3)~{Melanoma, cutaneous malignant, 9}, 615134 (3)~{Melanoma, cutaneous malignant, susceptibility to, 8}, 614456 (3)~Malignant melanoma, somatic, 155600 (3)~Melanoma and neural system tumor syndrome, 155755 (3)
Menarche (age at onset)
Metabolic syndrome	{Metabolic syndrome, protection against}, 605552 (3)
Metabolic syndrome (bivariate traits)	{Metabolic syndrome, protection against}, 605552 (3)
Multiple myeloma	Multiple myeloma, 254500 (3)
Multiple sclerosis	{Multiple sclerosis, disease progression, modifier of}, 126200 (3)~{Multiple sclerosis, susceptibility to, 5}, 614810 (3)
Multiple sclerosis (OCB status)	{Multiple sclerosis, disease progression, modifier of}, 126200 (3)~{Multiple sclerosis, susceptibility to, 5}, 614810 (3)
Myocardial infarction (early onset)	{Myocardial infarcation, susceptibility to}, 608446 (3)
Myopia (pathological)	Myopia 21, autosomal dominant, 614167 (3)~Myopia 22, autosomal dominant, 615420 (3)~Myopia 23, autosomal recessive, 615431 (3)~Myopia 6, 608908 (3)~Myopia, high, with cataract and vitreoretinal degeneration, 614292 (3)
N-glycan levels
Narcolepsy	Cerebellar ataxia, deafness, and narcolepsy, autosomal dominant, 604121 (3)~Narcolepsy 1, 161400 (3)~Narcolepsy 7, 614250 (3)
Nasopharyngeal carcinoma	Nasopharyngeal carcinoma, 607107 (3)
Neonatal lupus
Nephrolithiasis	Nephrolithiasis, type I, 310468 (3)~Nephrolithiasis/osteoporosis, hypophosphatemic, 1, 612286 (3)~Nephrolithiasis/osteoporosis, hypophosphatemic, 2, 612287 (3)~{Nephrolithiasis, uric acid, susceptibility to}, 605990 (3)
Nephropathy	Angiopathy, hereditary, with nephropathy, aneurysms, and muscle cramps, 611773 (3)~Hyperuricemic nephropathy, familial juvenile 1, 162000 (3)~Hyperuricemic nephropathy, familial juvenile 2, 613092 (3)~Nephronophthisis-like nephropathy 1, 613159 (3)~Nephropathy due to CFHR5 deficiency, 614809 (3)~Nephropathy with pretibial epidermolysis bullosa and deafness, 609057 (3)
Nephropathy (idiopathic membranous)	Angiopathy, hereditary, with nephropathy, aneurysms, and muscle cramps, 611773 (3)~Hyperuricemic nephropathy, familial juvenile 1, 162000 (3)~Hyperuricemic nephropathy, familial juvenile 2, 613092 (3)~Nephronophthisis-like nephropathy 1, 613159 (3)~Nephropathy due to CFHR5 deficiency, 614809 (3)~Nephropathy with pretibial epidermolysis bullosa and deafness, 609057 (3)
Neuroblastoma	Neuroblastoma with Hirschsprung disease, 613013 (3)~Neuroblastoma, 256700 (3)~{Neuroblastoma, susceptibility to, 3}, 613014 (3)
Non-obstructive azoospermia
Obesity	Obesity with impaired prohormone processing, 600955 (3)~Obesity, adrenal insufficiency, and red hair due to POMC deficiency, 609734 (3)~Obesity, autosomal dominant, 601665 (3)~Obesity, hyperphagia, and developmental delay, 613886 (3)~Obesity, morbid, due to leptin deficiency, 614962 (3)~Obesity, morbid, due to leptin receptor deficiency, 614963 (3)~{Obesity, severe, susceptibility to, BMIQ9}, 602…
Obesity-related traits	Obesity with impaired prohormone processing, 600955 (3)~Obesity, adrenal insufficiency, and red hair due to POMC deficiency, 609734 (3)~Obesity, autosomal dominant, 601665 (3)~Obesity, hyperphagia, and developmental delay, 613886 (3)~Obesity, morbid, due to leptin deficiency, 614962 (3)~Obesity, morbid, due to leptin receptor deficiency, 614963 (3)~{Obesity, severe, susceptibility to, BMIQ9}, 602…
Obesity (early onset extreme)	Obesity with impaired prohormone processing, 600955 (3)~Obesity, adrenal insufficiency, and red hair due to POMC deficiency, 609734 (3)~Obesity, autosomal dominant, 601665 (3)~Obesity, hyperphagia, and developmental delay, 613886 (3)~Obesity, morbid, due to leptin deficiency, 614962 (3)~Obesity, morbid, due to leptin receptor deficiency, 614963 (3)~{Obesity, severe, susceptibility to, BMIQ9}, 602…
Orofacial clefts	Orofacial cleft 10, 613705 (3)~Orofacial cleft 11, 600625 (3)~Orofacial cleft 5, 608874 (3)~Orofacial cleft 6, 608864 (3)~Orofacial cleft 8, 129400 (3)
Ovarian cancer	Adenocarcinoma, ovarian, somatic, 167000 (3)
Paget's disease	Paget disease of bone, 602080 (2)~Paget disease, juvenile, 239000 (3)
Pancreatic cancer	{Pancreatic cancer, susceptibility to, 1}, 606856 (3)~{Pancreatic cancer, susceptibility to, 3}, 613348 (3)~{Pancreatic cancer, susceptibility to, 4}, 614320 (3)~Pancreatic cancer, 260350 (3)~Pancreatic cancer, 613347 (3)
Pancreatitis	Pancreatitis, hereditary, 167800 (3)~Tropical calcific pancreatitis, 608189 (3)
Parkinson's disease	?{Parkinson disease 5, susceptibility to}, 613643 (3)~?Parkinsonism with spasticity, X-linked, 300911 (3)~{Amyotrophic lateral sclerosis-parkinsonism/dementia complex, susceptibility to}, 105500 (3)~{Parkinson disease, late-onset, susceptibility to}, 168600 (3)~Dystonia-Parkinsonism, X-linked, 314250 (3)~Parkinson disease 1, 168601 (3)~Parkinson disease 11, 607688 (3)~Parkinson disease 13, 610297…
Phospholipid levels (plasma)
Phosphorus levels
Plasminogen activator inhibitor type 1 levels (PAI-1)	Plasminogen activator inhibitor-1 deficiency, 613329 (3)
Polycystic ovary syndrome
Primary biliary cirrhosis
Progressive supranuclear palsy	Supranuclear palsy, progressive atypical, 260540 (3)~Supranuclear palsy, progressive, 601104 (3)
Proinsulin levels
Prostate cancer	{Prostate cancer, hereditary, 12}, 611868 (3)~{Prostate cancer, hereditary, 13}, 611928 (3)~{Prostate cancer, hereditary, 2, susceptibility to}, 614731 (3)~Prostate cancer 1, 601518 (3)~Prostate cancer, 176807 (3)~Prostate cancer, progression and metastasis of, 603688 (3)
Protein quantitative trait loci
Prothrombin time
Psoriasis	Psoriasis, generalized pustular, 614204 (3)~{Psoriasis susceptibility 1}, 177900 (3)~{Psoriasis susceptibility 13}, 614070 (3)~{Psoriasis susceptibility 2}, 602723 (3)~{Psoriasis, protection against}, 605606 (3)
Pubertal anthropometrics
Refractive error
Relative hand skill in reading disability	Blepharophimosis-ptosis-intellectual disability syndrome, 615057 (3)
Renal cell carcinoma	Renal cell carcinoma, papillary, 1, 300854 (3)~Renal cell carcinoma, papillary, 1, familial and somatic, 605074 (3)~Leiomyomatosis and renal cell cancer, 150800 (3)
Renal function-related traits (BUN)	Hyperuricemia, pulmonary hypertension, renal failure, and alkalosis, 613845 (3)~Hypomagnesemia 3, renal, 248250 (3)~Hypomagnesemia 4, renal, 611718 (3)~Hypomagnesemia 5, renal, with ocular involvement, 248190 (3)~Hypomagnesemia 6, renal, 613882 (3)~Hypomagnesemia-2, renal, 154020 (3)~Hypouricemia, renal, 2, 612076 (3)~Hypouricemia, renal, 220150 (3)~Renal agenesis, 191830 (3)~Renal carcinoma, chr…
Response to fenofibrate (adiponectin levels)
Response to statin therapy
Restless legs syndrome
Retinal arteriolar caliber
Retinal vascular caliber
Rheumatoid arthritis	{Rheumatoid arthritis, progression of}, 180300 (3)~{Rheumatoid arthritis, systemic juvenile, susceptibility to}, 604302 (3)
Sarcoidosis	Sarcoidosis, early-onset, 609464 (3)~{Sarcoidosis, susceptibility to, 1}, 181000 (3)~{Sarcoidosis, susceptibility to, 2}, 612387 (3)
Serum albumin level
Serum protein levels (sST2)
Sex hormone-binding globulin levels
Sexual dimorphism in anthropometric traits
Sjögren's syndrome
Smoking behavior
Sphingolipid levels
Stevens-Johnson syndrome and toxic epidermal necrolysis (SJS-TEN)
Stroke (ischemic)	{Stroke, susceptibility to, 1}, 606799 (3)
Sudden cardiac arrest
Tanning
Triglycerides
Tuberculosis	{Mycobacterium tuberculosis infection, protection against}, 607948 (3)
Tumor biomarkers	Carcinoid tumors, intestinal, 114900 (3)~Gastrointestinal stromal tumor, 606764 (3)~Germ cell tumors, 273300 (3)~Hyperparathyroidism-jaw tumor syndrome, 145001 (3)~Melanoma and neural system tumor syndrome, 155755 (3)~Rhabdoid tumors, somatic, 609322 (3)~Tumor predisposition syndrome, 614327 (3)~Tumoral calcinosis, familial, normophosphatemic, 610455 (3)~Tumoral calcinosis, hyperphosphatemic, 211…
Type 2 diabetes	{Diabetes mellitus, noninsulin-dependent 1}, 601283 (3)~Diabetes mellitus, noninsulin-dependent
Type 2 diabetes and other traits	{Diabetes mellitus, noninsulin-dependent 1}, 601283 (3)~Diabetes mellitus, noninsulin-dependent
Ulcerative colitis
Upper aerodigestive tract cancers
Urinary metabolites
Uterine fibroids	Leiomyoma, uterine, somatic, 150699 (2)~Leiomyomatosis and renal cell cancer, 150800 (3)~Lymphangioleiomyomatosis, 606690 (3)
Vascular endothelial growth factor levels
Venous thromboembolism
Vitiligo	{Vitiligo-associated multiple autoimmune disease susceptibility 1}, 606579 (3)
Waist-hip ratio
Warfarin maintenance dose
Wegener's granulomatosis
Weight	Obesity with impaired prohormone processing, 600955 (3)~Obesity, adrenal insufficiency, and red hair due to POMC deficiency, 609734 (3)~Obesity, autosomal dominant, 601665 (3)~Obesity, hyperphagia, and developmental delay, 613886 (3)~Obesity, morbid, due to leptin deficiency, 614962 (3)~Obesity, morbid, due to leptin receptor deficiency, 614963 (3)~{Obesity, severe, susceptibility to, BMIQ9}, 602…
